# Supplementary material for: Circadian oscillatory transcriptional programs in grapevine ripening fruits
Source: BMC Plant Biol. 2014 Mar 25;14:78. doi: 10.1186/1471-2229-14-78 (PMC3986946; doi:10.1186/1471-2229-14-78)
Supplement: Additional file 1 — RMA normalized expression data table. [file 1471-2229-14-78-S1.xlsx]

## Sheet: Additional_File_1
Additional file 1. RMA normalized data table Log2 RMA expression data for Tempranillo skin (S) and flesh (F) as well as Verdejo pericarp (V) analysed samples. Six time points in three replicates are included on each case. Samples are named according to dampling date and time (in solar time).
SEQ_ID_Nimblegen	Unique ID 12X V1	S 2013/08/09 18:00h-1	S 2013/08/09 18:00h-2	S 2013/08/09 18:00h-3	S 2013/08/09 23:30h-1	S 2013/08/09 23:30h-2	S 2013/08/09 23:30h-3	S 2013/08/10 4:00h-1	S 2013/08/10 4:00h-2	S 2013/08/10 4:00h-3	S 2013/08/10 7:45h-1	S 2013/08/10 7:45h-2	S 2013/08/10 7:45h-3	S 2013/08/10 12:45h-1	S 2013/08/10 12:45h-2	S 2013/08/10 12:45h-3	S 2013/08/10 18:00h-1	S 2013/08/10 18:00h-2	S 2013/08/10 18:00h-3	F 2013/08/09 18:00h-1	F 2013/08/09 18:00h-2	F 2013/08/09 18:00h-3	F 2013/08/09 23:30h-1	F 2013/08/09 23:30h-2	F 2013/08/09 23:30h-3	F 2013/08/10 4:00h-1	F 2013/08/10 4:00h-2	F 2013/08/10 4:00h-3	F 2013/08/10 7:45h-1	F 2013/08/10 7:45h-2	F 2013/08/10 7:45h-3	F 2013/08/10 12:45h-1	F 2013/08/10 12:45h-2	F 2013/08/10 12:45h-3	F 2013/08/10 18:00h-1	F 2013/08/10 18:00h-2	F 2013/08/10 18:00h-3	V 2013/08/09 19:30h-1	V 2013/08/09 19:30h-2	V 2013/08/09 19:30h-3	V 2013/08/09 23:45h-1	V 2013/08/09 23:45h-2	V 2013/08/09 23:45h-3	V 2013/08/10 4:30h-1	V 2013/08/10 4:30h-2	V 2013/08/10 4:30h-3	V 2013/08/10 8:45h-1	V 2013/08/10 8:45h-2	V 2013/08/10 8:45h-3
CHRUN_PDVV120_1_T01	VIT_00s0120g00010	10.4267	10.4944	10.165	10.324	9.3678	10.0323	9.9025	10.2364	9.9658	9.9091	10.0952	10.013	10.3035	9.9548	10.5432	10.472	10.1453	10.017	10.1673	10.6592	9.5328	10.2521	10.6109	11.1128	10.2851	10.5089	10.3916	10.3917	10.0864	10.4614	9.9566	10.7209	10.356	10.7064	10.9085	10.2825	9.8618	10.252	10.2869	10.1143	10.5181	10.3192	10.2088	10.5162	10.4416	10.2704	10.6772	10.5238
CHRUN_JGVV120_1_T01	VIT_00s0120g00020	14.3384	13.8947	14.1347	14.242	14.122	14.3265	14.1495	14.1627	14.2637	14.2509	14.0659	14.2052	14.1818	14.1255	14.2543	14.1203	14.1506	14.0176	14.4445	14.4561	14.3647	14.5557	14.3475	14.4102	14.4492	14.6305	14.5425	14.4464	14.4298	14.398	14.3366	14.4247	14.5266	14.5923	14.4039	14.3995	14.2664	14.1488	14.1791	14.3097	14.3022	14.2418	14.2085	14.404	14.4753	14.2804	14.5505	14.5785
CHRUN_PDVV120_5_T01	VIT_00s0120g00030	6.7184	6.731	7.295	6.7164	6.5389	7	6.8965	6.7987	6.6948	7.2343	7.2574	6.5758	6.8301	7.8087	6.5064	6.669	6.788	7.0002	6.5989	6.7836	7.2715	6.9041	6.705	7.1567	6.6542	7.2767	6.7701	7.0244	6.7813	6.4964	6.6468	6.9235	6.5803	6.7241	6.6011	6.7397	6.7549	6.9114	6.9686	6.82	6.9844	7.2586	6.7438	6.7117	6.8229	6.5298	6.6653	7.4446
CHRUN_JGVV120_4_T01	VIT_00s0120g00060	11.9518	12.0409	11.8144	12.1142	11.3944	11.9109	11.4919	11.6996	11.8471	11.2393	12.0198	11.7519	11.6745	11.6483	11.9319	11.7472	12.2791	11.6524	12.0673	12.2772	12.0719	12.1928	12.2058	12.5081	12.0979	12.2396	12.346	12.0776	12.1625	12.1758	11.7083	12.0794	12.3258	12.05	12.09	11.7161	12.5544	12.435	12.3591	12.5008	12.7199	12.7084	12.562	12.8751	12.7666	12.6259	12.8836	12.8314
CHRUN_JGVV120_5_T01	VIT_00s0120g00070	11.5445	11.7492	11.354	11.0736	11.1099	11.2147	11.1501	11.1512	10.5815	10.4865	11.1082	11.1263	10.9325	11.2332	11.4683	11.4665	11.2894	11.4162	11.7191	11.8463	11.5259	11.3527	11.6813	11.7091	11.7369	11.4043	11.5811	10.9549	11.4218	11.7392	11.2013	11.7268	11.9656	11.5759	11.6633	11.3163	11.5161	11.4947	11.3959	11.3236	11.5221	11.5448	11.3738	11.4407	11.3898	11.1751	11.4531	11.3259
CHRUN_JGVV120_6_T01	VIT_00s0120g00080	11.7421	11.957	11.9505	11.7298	11.7209	11.4451	11.9327	11.7413	11.3402	11.2452	11.9535	11.9656	11.6901	11.7664	11.767	12.0242	11.7368	12.1246	12.0899	11.9851	11.9999	12.056	12.066	12.004	12.2252	11.9621	12.1926	11.6252	12.3557	12.4568	11.927	11.9611	12.3759	11.9189	11.8905	11.9106	11.8066	11.8447	11.66	11.5225	11.8395	11.844	11.656	11.9296	11.6761	11.835	11.8603	11.7724
CHRUN_JGVV120_8_T01	VIT_00s0120g00100	12.1751	11.6532	11.7739	11.8076	11.7606	12.0147	11.9382	11.7208	11.8543	11.8895	11.9276	11.8209	11.6147	11.9047	11.8636	11.6856	11.9554	11.635	11.667	12.0571	12.5027	12.2824	11.7612	11.9842	11.9634	12.0116	12.364	12.0215	12.1556	11.8479	12.2194	12.256	12.0036	12.3314	11.9653	12.1378	11.8937	12.0363	12.3641	12.0535	11.8739	11.948	11.8288	11.7645	12.1501	11.8535	11.7986	12.3556
CHRUN_JGVV120_10_T01	VIT_00s0120g00120	7.4257	7.516	7.5301	7.646	7.8806	7.7307	7.8737	7.5875	7.474	7.6603	7.5529	7.619	7.546	7.6045	7.7881	7.1832	7.9405	7.5521	7.6039	7.4659	7.8074	7.9329	7.5583	7.7688	8.3705	7.9514	7.6133	7.6799	7.6588	7.7843	7.5531	7.884	8.046	7.2718	7.442	7.5507	7.352	7.7219	6.8986	7.3616	7.6625	8.0293	7.67	7.4961	7.2425	7.3553	7.8402	7.0961
CHRUN_JGVV120_18_T01	VIT_00s0120g00270	10.7278	10.0872	10.4387	10.3145	10.0157	10.8591	9.8774	10.1928	10.0525	10.0124	10.7402	10.1164	10.0866	11.0394	10.6147	10.3014	10.3225	10.3215	10.4398	11.1055	10.463	10.7263	10.5534	11.2809	10.2138	10.8196	10.3007	10.774	10.3316	10.5281	10.5354	10.4997	10.483	10.94	10.8405	10.2182	9.9702	9.9569	9.9311	10.0805	10.3383	10.2161	10.2362	10.5133	10.3507	10.158	10.7917	10.6397
CHRUN_GSVIVT00013300001_T01	VIT_00s0120g00280	7.3885	8.5289	8.2263	8.2602	7.6984	8.206	8.0671	8.4043	8.5796	8.4766	8.3499	8.1346	8.4591	8.2557	8.1767	8.0993	10.2898	7.9232	7.7093	7.8988	8.6837	8.3881	7.5314	8.7171	8.2036	8.2373	8.482	8.1472	8.5441	7.7229	8.5171	8.3554	8.0118	8.1533	8.2047	8.4079	9.754	10.6537	10.3449	9.6437	9.5448	9.7354	9.8117	9.697	10.1592	9.6959	10.1193	9.9533
CHRUN_JGVV120_19_T01	VIT_00s0120g00290	12.2326	11.934	12.0013	12.1411	11.7485	12.3828	11.5723	11.9262	12.3703	12.0135	12.0899	11.6552	12.0545	11.6361	11.9994	11.6906	12.3745	11.7246	11.7377	12.1012	12.0227	12.2922	12.0648	12.3221	11.6508	12.1396	12.0545	12.0761	12.0074	11.509	12.0169	11.8495	12.031	12.179	12.3038	12.0031	12.9023	12.9021	12.936	13.0735	13.0656	13.1151	13.1001	13.1945	13.1948	12.6319	13.152	13.1541
CHRUN_GSVIVT00013302001_T01	VIT_00s0120g00300	8.0104	7.1616	6.6486	7.0027	8.8103	8.2679	8.482	7.5796	6.9141	8.183	6.686	7.9654	6.7716	7.1311	7.9188	7.1289	7.3601	6.5975	7.5786	7.2768	7.2032	7.0093	7.9331	8.102	7.8854	7.2103	7.0359	7.8942	6.8712	7.5376	6.8684	7.6379	7.8174	7.6967	8.1674	6.6294	6.9325	7.2573	7.5081	7.547	7.3068	7.7527	7.1553	7.1957	7.3718	7.3351	7.3461	7.5659
CHRUN_GSVIVT00013598001_T01	VIT_00s0125g00010	10.557	9.8594	11.6964	9.5274	10.183	10.3018	9.6844	9.7312	9.6876	10.7995	11.2583	10.2678	9.5835	12.1548	10.6775	10.6194	10.0564	11.5587	9.8085	10.5492	10.3259	9.3278	11.1039	10.5352	9.6534	11.7395	9.2351	9.965	9.2099	9.0386	9.3362	10.3598	9.7978	9.8005	10.4895	9.3428	10.5916	10.6347	10.301	10.2632	10.4497	10.2792	10.1603	10.3795	10.6342	10.0967	10.3931	10.7534
CHRUN_JGVV125_1_T01	VIT_00s0125g00020	15.4531	15.4806	15.2215	15.5701	15.5502	15.8098	15.512	15.6204	15.6026	15.6227	15.1662	15.2913	15.0587	15.5544	15.4462	14.9891	15.0964	14.9904	15.1129	15.5537	15.5097	15.5182	15.4172	15.6407	15.3356	15.5726	15.4557	15.5498	15.3396	15.2073	15.154	15.4798	15.266	15.4015	15.4333	15.0581	15.2855	15.215	15.2851	15.3386	15.3025	15.1864	15.3927	15.0861	15.2523	15.3142	15.3691	15.3671
CHRUN_JGVV125_3_T01	VIT_00s0125g00050	11.6564	11.5924	12.2274	11.5401	11.9182	12.4047	11.7974	11.7995	11.4423	12.6003	12.183	12.0303	10.8761	12.833	11.4319	11.7272	11.3581	12.2565	11.5769	11.8273	11.809	11.4773	12.2354	12.3866	11.6652	13.4033	11.6933	11.8272	11.9314	11.5476	11.3481	11.825	11.7007	11.4848	11.3536	11.0421	11.879	11.7925	11.5314	11.6173	11.3429	11.4695	11.6914	11.3357	11.6515	11.6534	11.7223	11.6548
CHRUN_JGVV125_4_T01	VIT_00s0125g00060	15.4006	15.4164	15.3376	15.4559	15.5915	15.6154	15.4981	15.4791	15.4726	15.5729	15.4101	15.4299	15.1932	15.5033	15.3244	15.2353	15.0236	15.3541	15.473	15.4771	15.4097	15.4082	15.4722	15.6053	15.5371	15.513	15.37	15.5537	15.5129	15.4402	15.3588	15.5319	15.4618	15.4439	15.4268	15.2002	15.3808	15.3971	15.392	15.2836	15.2025	15.374	15.3608	15.2662	15.3654	15.3311	15.4062	15.2485
CHRUN_JGVV125_5_T01	VIT_00s0125g00070	15.8788	15.8478	15.8175	15.8714	15.9391	15.8691	15.8755	15.8516	15.8086	15.8796	15.8293	15.8953	15.7016	15.8869	15.8351	15.7768	15.6437	15.7691	15.8819	15.8239	15.8695	15.8215	15.8617	15.896	15.8699	15.8916	15.7502	15.87	15.8372	15.8979	15.8119	15.8835	15.8201	15.8618	15.8593	15.728	15.7026	15.669	15.7596	15.8098	15.7466	15.7106	15.8885	15.4729	15.6449	15.8395	15.6126	15.7066
CHRUN_JGVV125_6_T01	VIT_00s0125g00080	10.1432	9.4112	11.0281	9.7395	10.2461	11.0881	10.1052	10.5238	9.6793	11.026	11.0664	10.5269	9.0727	11.7474	10.1568	10.1997	9.1711	10.9607	10.6841	10.6392	11.1666	10.7399	11.4074	10.6969	10.8392	11.7558	10.0273	10.9184	10.4862	10.1849	10.3474	10.2962	11.2074	10.1683	10.2332	9.2972	10.2615	10.5787	9.5019	9.6484	9.5147	9.8955	10.2641	9.5624	9.6483	9.749	10.1167	9.6917
CHRUN_JGVV125_7_T01	VIT_00s0125g00090	13.0825	12.1021	12.6014	13.094	12.9031	12.376	12.6218	12.8843	13.2263	13.3615	12.85	12.8974	13.1102	13.1274	12.8495	13.2549	12.8209	12.4534	12.7308	12.3793	12.5513	12.5671	12.2716	12.0609	12.1901	12.0416	12.3388	12.591	12.3404	12.6015	12.5561	12.3535	12.4528	12.4083	12.433	12.452	12.1658	12.4086	12.4228	12.3434	12.0442	12.0976	12.2003	12.4075	12.2189	12.1923	12.723	12.1981
CHRUN_GSVIVT00013609001_T01	VIT_00s0125g00100	11.1762	11.1221	11.0441	10.7815	10.6934	11.2213	10.8676	10.7913	10.9256	11.1162	11.3578	10.9774	10.7972	11.1449	11.0091	10.9338	11.7767	11.0801	11.5587	12.11	11.9091	11.8762	11.7283	11.9062	11.5872	12.0638	11.9964	11.8586	11.5979	11.6495	11.5141	11.6626	11.7435	11.9035	11.7278	11.588	11.8231	11.7861	11.5809	11.8709	11.9703	12.0956	12.0931	11.9667	12.0782	11.7179	12.2295	12.3865
CHRUN_JGVV125_10_T01	VIT_00s0125g00140	8.2383	7.8576	7.8005	8.1103	8.1332	8.0153	7.6947	8.1985	8.0978	7.9897	7.8415	8.0362	8.0873	7.8739	8.0529	7.9883	8.6932	7.6379	8.1291	8.1861	8.367	8.2419	8.0056	8.254	8.2884	7.7963	8.2078	8.453	8.4304	8.3491	8.3216	8.153	8.4591	7.8851	7.9843	8.3314	8.2947	8.9572	8.595	7.9882	8.392	8.1189	8.3565	8.4436	8.4708	7.8109	8.3719	8.3744
CHRUN_JGVV125_11_T01	VIT_00s0125g00150	6.3046	6.8774	6.7533	7.0875	6.4196	6.809	7.1206	6.9006	7.1101	6.7996	7.2005	6.7071	6.9989	6.908	6.688	7.1348	6.6064	7.0746	6.969	7.2099	6.9366	7.1805	7.4181	7.3346	7.0445	6.7375	7.1385	7.0011	7.3654	6.9231	7.2823	7.0655	6.8532	8.1487	6.5411	7.0664	6.4811	6.5585	6.5682	6.7159	6.4797	6.7803	6.6143	6.3878	6.4657	7.1296	6.7312	6.6934
CHRUN_JGVV125_12_T01	VIT_00s0125g00160	6.5174	6.6446	7.107	6.8526	6.8238	6.6172	6.647	6.7997	7.0627	6.9919	6.9929	6.5605	6.9696	7.0854	6.7473	6.8062	7.1137	7.0031	7.1442	7.1179	7.6682	6.933	6.6892	6.5516	6.9029	6.8693	7.277	6.7127	6.8934	6.7719	7.0046	6.5512	6.685	6.5652	6.5635	7.4337	6.9639	7.5603	7.4861	7.3998	7.4409	6.8962	7.6351	7.4145	7.4555	7.4521	7.4414	7.4555
CHRUN_JGVV125_13_T01	VIT_00s0125g00170	12.3041	12.2042	12.2461	12.0596	11.9521	12.0265	11.9883	11.9046	12.0718	11.6296	12.3158	12.206	12.1022	11.9128	12.2272	12.0696	12.073	12.4236	12.0829	12.2729	12.1375	12.2573	12.3414	11.9197	12.2196	12.0761	12.3777	11.996	12.3485	12.1194	12.052	12.1044	12.5508	12.057	12.1548	12.1443	12.2757	12.2047	12.3853	12.3465	12.4679	12.3532	12.2623	12.501	12.4982	12.264	12.474	12.6155
CHRUN_JGVV125_14_T01	VIT_00s0125g00180	12.0686	11.7539	11.9678	13.0986	11.9699	12.2614	12.1166	12.3677	12.8868	12.7745	12.2801	12.3892	12.1332	11.8839	12.254	12.142	12.1287	11.8257	11.8739	11.7938	11.654	12.4248	11.9687	12.4825	12.0127	12.0471	12.1956	12.3696	12.2674	12.5055	11.5195	11.8424	12.3657	12.1853	12.1174	11.8239	12.3779	11.7714	12.0135	12.2521	12.3612	12.2048	12.6726	12.5509	12.5753	12.5777	12.6613	12.8999
CHRUN_JGVV125_15_T01	VIT_00s0125g00190	14.3781	13.5305	14.5223	14.4791	13.5553	13.8678	13.6884	13.5664	13.3856	14.1928	14.1886	14.1866	14.0232	14.2683	14.6686	14.0255	12.9985	14.1454	14.0977	13.6312	13.8285	14.382	14.1687	14.1079	14.1231	14.2861	14.3331	14.2106	14.5677	14.533	13.7841	14.4527	15.0093	13.6026	13.7767	13.375	14.3301	14.0325	13.2337	13.7676	14.0405	14.0146	14.093	14.2474	13.8551	14.1135	14.3603	14.5193
CHRUN_JGVV125_16_T01	VIT_00s0125g00200	9.1207	9.2672	9.8824	10.027	9.636	9.8375	9.516	9.5635	9.5396	9.701	9.8812	9.7012	9.6895	9.6974	9.3098	9.6867	8.8001	9.6368	10.6426	10.69	11.0893	11.3226	10.8922	11.1752	11.2052	11.1029	11.5172	10.8527	11.8985	11.2335	10.5964	11.2032	11.4758	10.4529	10.6755	10.4678	9.5427	9.2089	8.6912	8.8959	9.2688	9.2505	9.1358	8.9061	9.0755	9.2702	9.0657	9.0103
CHRUN_JGVV125_17_T01	VIT_00s0125g00210	11.4072	10.6979	11.2005	11.7172	11.0435	10.8026	11.214	11.4009	12.1936	11.9486	11.5949	11.5795	11.6621	10.8713	11.0662	11.7145	11.4197	11.0914	11.9967	11.0368	11.5643	11.8288	11.2948	11.4374	11.6449	11.3244	11.5694	12.0204	11.8221	11.9924	11.8765	11.2458	11.2365	11.9299	11.5319	11.567	12.0226	12.152	12.5803	12.4509	12.1502	12.1738	12.056	12.4006	12.4181	12.6135	12.4935	12.4224
CHRUN_JGVV125_18_T01	VIT_00s0125g00220	10.3677	9.4525	9.5558	10.662	9.0474	9.8722	9.6202	10.1975	11.0966	10.7135	9.7896	9.9569	10.1928	9.3248	10.0513	10.7442	10.9154	9.3764	11.1482	11.0175	10.5881	10.8063	10.3699	11.2634	10.5616	10.1773	10.5085	11.0183	10.2603	10.9512	10.4022	10.0794	9.8701	11.4833	11.07	10.154	11.0993	10.9886	11.6456	11.5766	11.0915	11.3779	11.011	11.5547	11.6518	11.49	11.6499	11.8061
CHRUN_JGVV125_19_T01	VIT_00s0125g00230	9.5558	9.9916	10.1547	10.3319	9.6607	9.5445	9.6389	10.0983	10.4142	9.928	9.7465	9.9791	10.4461	9.2384	9.5756	10.5085	10.0926	10.1997	11.1627	10.7587	11.2195	10.8998	9.7599	10.8558	10.559	9.8426	10.6412	10.7563	11.2988	11.0157	11.4703	11.0038	10.5058	11.2478	10.6854	11.1184	10.9538	10.857	11.045	10.995	10.672	10.9301	10.6202	10.8188	10.8274	11.2425	10.8319	10.8302
CHRUN_JGVV125_21_T01	VIT_00s0125g00250	11.744	11.7223	11.6652	11.5844	11.3708	11.5795	11.4701	11.3031	11.0593	11.2794	11.329	11.4349	11.7609	11.6033	11.7618	11.7837	11.2293	11.8191	12.3507	12.2424	12.2396	12.2526	12.0187	12.0593	12.0049	12.0044	11.9421	12.0582	11.9123	12.0008	12.0183	11.9384	12.04	12.346	12.0685	12.0848	11.9217	11.8096	11.5799	11.8456	11.7967	11.8302	11.8143	11.7558	11.7403	11.8159	11.624	11.7994
CHRUN_JGVV125_22_T01	VIT_00s0125g00260	12.438	12.6921	12.5126	12.4454	12.1622	12.3415	12.2054	12.3477	12.5765	12.2212	12.3459	12.3283	12.5987	12.1283	12.56	12.3617	12.6175	12.6704	12.7519	12.8826	12.4252	12.4998	12.6645	12.8494	12.6975	12.4881	12.6565	12.664	12.5398	12.5601	12.4576	12.6083	12.627	12.6726	12.806	12.6297	12.9563	12.8461	12.8942	12.9668	12.9901	13.083	12.876	12.9542	13.0366	12.9734	12.978	13.0022
CHRUN_JGVV125_23_T01	VIT_00s0125g00270	13.706	13.649	13.459	13.6355	13.6262	13.8379	13.6352	13.7167	13.6149	13.6281	13.7998	13.603	13.3826	13.4163	13.7216	13.3947	13.62	13.3406	13.533	13.7773	13.6323	13.8643	13.857	13.9043	13.9043	13.8808	14.0796	13.7645	13.8402	13.8057	13.4822	13.7554	13.9522	13.8238	13.8602	13.4276	14.1827	13.8561	13.718	14.0325	14.1031	14.1381	14.2311	14.0868	14.1629	14.0963	14.029	14.4058
CHRUN_JGVV125_24_T01	VIT_00s0125g00280	11.8374	12.9416	11.8928	11.2536	13.2279	12.601	13.0584	12.8575	12.1828	12.2916	12.3759	12.5473	11.3003	12.3643	12.2166	11.4656	12.1227	12.2834	10.9582	11.3887	10.4985	10.2653	11.3063	11.0398	11.3521	11.2034	11.0545	11.1199	10.5468	10.7507	10.6069	11.8946	10.683	10.9027	10.4778	11.3128	11.9024	12.1098	12.7085	12.588	12.6196	12.2119	12.4088	12.8781	12.3476	12.6976	12.2395	12.649
CHRUN_JGVV125_25_T01	VIT_00s0125g00290	9.4793	9.8968	9.6808	9.6636	10.0151	10.1779	9.7382	9.3949	9.4482	9.3935	9.5246	9.7002	9.1516	9.0974	9.8073	9.5754	9.9473	9.9167	10.6147	10.9726	11.0479	10.0811	10.8703	10.9343	11.0691	10.896	11.023	9.8166	10.4662	11.2044	9.6954	10.7504	10.5987	10.3	10.5336	10.5291	9.9626	10.2661	10.4306	10.2618	10.0629	10.3093	10.5143	10.2124	10.4616	9.9796	10.5579	10.0142
CHRUN_GSVIVT00013632001_T01	VIT_00s0125g00300	7.3561	8.0832	8.5352	8.7313	7.9829	8.0917	8.0383	8.0071	8.798	8.1766	8.5685	7.8069	8.3326	8.5189	7.9863	7.715	10.2849	8.0861	8.2561	8.312	9.4666	9.0902	8.0934	8.1919	8.7417	8.5714	9.2264	7.8676	9.101	8.284	9.3457	8.4656	9.2361	8.1662	8.3678	9.1004	9.7005	10.4366	10.0511	9.5645	9.3819	9.513	10.0456	9.5872	9.8875	9.3403	9.997	9.741
CHRUN_JGVV125_26_T01	VIT_00s0125g00310	10.6777	11.3074	11.0954	10.7916	11.0536	10.9437	11.1612	11.0594	10.5111	10.7403	10.8828	11.0435	10.8535	10.889	11.0093	11.0849	10.7535	11.3516	10.6122	10.8619	10.4634	10.7842	11.0734	10.9507	11.0137	10.8911	10.8779	10.6638	10.7979	11.1067	10.8497	10.9733	10.9854	10.218	10.9224	10.9319	11.0638	11.2362	11.1308	11.1188	11.078	11.0953	11.0511	11.065	11.0057	11.2436	10.9306	10.837
CHRUN_JGVV125_27_T01	VIT_00s0125g00320	6.4505	6.996	7.0033	7.2204	6.8556	6.9854	6.9637	7.3257	7.4655	7.0337	7.3883	6.7482	7.1286	6.9685	6.9135	6.9392	8.0535	7.0703	6.9613	7.3778	7.7006	7.5038	6.7092	7.0943	7.5995	7.2212	7.2261	7.6632	7.349	7.0971	7.2443	7.1925	7.113	7.0883	6.9446	7.3273	7.7106	8.1656	7.7189	7.5951	8.2464	7.9204	8.0175	8.8948	8.239	7.8912	8.4005	8.583
CHRUN_JGVV125_28_T01	VIT_00s0125g00330	10.9149	10.9623	10.8809	10.7808	11.1036	10.7741	11.0627	10.9674	10.6965	11.0691	11.0682	11.0662	10.9022	10.8738	11.1214	11.1063	10.801	11.068	11.2274	10.8352	10.8159	11.0484	10.9528	10.7841	10.9647	10.8781	10.9269	11.0724	11.2273	11.2752	10.9792	10.9296	11.1277	10.9591	10.9788	10.9931	10.8901	11.2359	10.9853	10.8966	10.9797	10.9324	10.8665	11.1494	10.9073	10.9546	11.1577	10.9237
CHRUN_JGVV125_29_T01	VIT_00s0125g00340	7.1322	7.8402	7.7587	7.6629	7.1223	7.4219	6.6035	7.2994	7.6923	7.3338	7.8	6.9754	7.3593	7.0901	7.7767	7.7251	7.8392	7.7214	7.3059	7.1735	7.9362	8.0696	7.6162	7.9061	7.181	7.7508	7.818	7.6845	7.9778	7.3365	7.4534	7.1305	7.4274	7.2931	7.4602	7.8449	8.728	8.0961	7.9294	7.5761	8.6469	8.4844	8.5634	9.2256	8.7836	8.7964	9.2317	9.1384
CHRUN_JGVV125_30_T01	VIT_00s0125g00350	11.4918	11.0955	11.3834	11.6717	11.345	11.5107	10.9781	11.2389	11.883	11.0916	11.341	10.7818	11.5566	11.3557	11.5153	11.1536	13.3049	10.8593	10.8311	11.5001	11.5973	11.8614	11.0703	11.6533	10.6229	11.7777	11.7313	11.4476	11.5674	11.012	11.4578	11.5563	11.6657	11.2527	11.6748	11.5438	12.6249	12.8424	12.8509	12.606	12.8415	13.0028	12.7244	12.7687	13.0095	12.6474	13.0101	13.0371
CHRUN_JGVV125_33_T01	VIT_00s0125g00380	10.9078	10.812	10.6499	11.0714	10.5089	11.1572	10.578	10.9006	11.3465	10.7656	10.585	10.6388	10.755	10.8069	11.228	10.5824	12.0985	10.1384	10.5038	10.7794	10.9214	11.1009	10.857	11.3033	10.53	11.4358	11.3749	10.8807	10.6246	10.4206	10.5586	10.8913	11.0059	10.8984	11.0492	10.576	12.0986	11.6726	11.4174	11.3849	11.5526	11.9135	11.4196	11.7237	11.7509	11.2601	11.8421	11.6579
CHRUN_JGVV125_34_T01	VIT_00s0125g00390	10.1723	10.6017	10.7466	10.6493	9.8909	10.3536	10.3544	10.4545	10.8496	10.543	10.4967	10.0939	11.1206	10.6024	10.5138	10.867	11.3969	10.6797	9.9079	10.4033	10.4779	10.2931	10.0616	10.1128	9.6312	10.0532	10.1425	10.0418	10.1311	9.9915	10.5295	10.2279	10.4494	10.2117	10.3858	10.5465	10.5798	11.0413	11.059	10.906	10.8301	10.9476	10.8797	11.0345	10.8976	10.5141	11.0591	10.6592
CHRUN_JGVV125_36_T01	VIT_00s0125g00410	6.9312	7.3875	6.8485	7.3833	7.2974	7.677	7.0388	7.3082	7.1376	7.2732	7.1159	7.194	7.1609	7.1916	7.141	7.471	7.6521	7.1385	7.8445	7.7967	7.2685	7.2614	7.8697	7.9099	8.1763	7.2254	7.6447	7.1588	7.5353	8.0715	7.2502	7.7812	7.8837	7.6341	7.1748	7.3615	7.6733	7.778	8.3185	7.7682	7.9499	7.8847	8.0573	8.2755	8.071	7.893	8.5211	8.1957
CHRUN_JGVV125_37_T01	VIT_00s0125g00420	12.631	12.4152	12.4814	11.9684	12.6956	12.4157	12.6011	12.018	12.2819	12.2635	12.4532	12.5995	12.25	12.2834	12.496	12.3622	12.5309	12.5283	12.2399	12.0595	12.3857	12.4248	12.4682	12.2429	12.5305	12.7123	12.5479	12.2024	12.4056	12.5259	12.5241	12.3274	12.5397	12.3634	12.5012	12.4616	12.4103	12.4612	12.7106	12.6081	12.6094	12.4965	12.5108	12.4981	12.4846	12.6935	12.4064	12.4551
CHRUN_JGVV125_38_T01	VIT_00s0125g00430	10.9557	11.1271	10.9588	10.7895	10.6823	10.9374	10.4762	10.7977	10.3961	10.5236	10.5921	10.7433	10.9597	10.8099	11.3759	10.8087	10.7767	10.8778	11.1024	11.3236	10.9837	10.9434	10.9432	11.3192	10.9338	10.7558	10.4994	10.7903	10.6735	10.8084	10.9314	10.9824	10.8339	11.0476	11.1182	10.995	11.3294	11.1009	11.1734	11.8163	11.0529	11.4525	11.5158	11.3964	11.0616	11.3669	11.6617	11.0441
CHRUN_JGVV125_39_T01	VIT_00s0125g00440	10.1329	9.9885	9.3825	10.8408	8.9196	10.6456	9.5127	10.2819	10.7685	9.4873	9.2778	9.3832	9.0483	9.2944	10.252	9.2695	9.6455	9.1048	9.8826	11.1287	9.9346	10.5485	10.0894	11.6687	10.2692	10.2117	10.1747	10.0158	10.1611	10.1584	9.8053	10.2496	9.7071	10.8496	10.799	9.5925	9.7031	8.7501	9.1923	9.7342	9.9095	9.7194	9.5922	9.8313	9.9172	9.9291	10.1632	10.379
CHRUN_JGVV131_1_T01	VIT_00s0131g00010	6.5433	6.5662	6.4513	6.521	6.3967	6.5779	6.4361	6.5555	6.3562	6.4674	6.558	6.4304	6.4082	6.7607	6.169	6.4767	6.1894	6.5578	6.4076	6.8532	6.4594	6.4111	6.4761	6.4235	6.3773	6.7579	6.41	6.424	6.3102	6.4566	6.3042	6.6518	6.5721	6.373	6.3541	6.4108	7.1914	7.6028	7.1396	6.7366	7.1294	7.3842	6.7051	6.9464	6.8763	7.1578	6.8546	7.1874
CHRUN_JGVV131_2_T01	VIT_00s0131g00020	6.8134	6.6768	7.0595	6.8251	6.8605	6.6998	6.4743	6.5059	6.9229	6.899	7.3287	6.7143	6.8925	7.3525	6.9006	6.6235	6.8604	7.0181	6.6176	6.9864	7.0028	7.0038	7.2288	6.9961	6.7313	6.8638	7.4265	7.1367	6.9042	6.789	7.2167	7.0139	6.6845	7.2985	7.3403	7.1994	6.639	6.9865	6.6892	6.6661	7.4445	6.856	6.4627	6.7812	6.7563	6.8995	7.1177	6.5625
CHRUN_JGVV131_3_T01	VIT_00s0131g00030	6.4082	5.872	7.0595	6.0698	6.2594	5.8795	6.1052	5.9795	6.0668	6.908	7.9216	6.3387	6.0409	8.4176	6.3263	6.3036	6.0955	7.1376	6.1618	6.0589	6.4644	6.0919	6.5267	6.0638	6.1894	7.5186	6.0946	5.8721	6.0658	6.2627	6.1053	5.9745	6.4498	5.8749	5.967	6.0062	6.3117	6.3473	6.2132	6.2317	6.3801	5.9891	6.1842	5.9906	6.0199	5.9179	6.2344	6.1604
CHRUN_JGVV131_5_T01	VIT_00s0131g00050	7.05	7.1155	7.7391	7.7594	6.9111	6.921	7.1022	6.7461	7.408	7.4175	8.1517	6.7416	7.4516	8.5534	7.0279	6.6686	7.2049	7.7466	6.4882	6.7732	7.2647	7.5327	6.8499	7.0667	6.6975	7.6247	7.3329	6.9657	7.7524	6.5661	7.4473	6.8287	6.736	7.2761	6.8443	7.361	9.9705	9.2358	8.8704	9.0967	9.6391	9.3904	9.8844	8.8833	9.2618	10.0552	8.8317	9.2173
CHRUN_JGVV131_6_T01	VIT_00s0131g00060	7.3012	7.3847	7.7628	7.5351	7.3861	7.8205	7.4914	7.5379	7.2858	7.348	8.4425	7.5835	7.6487	8.7077	8.012	7.1937	7.1569	8.0734	8.601	8.2884	8.7148	7.9304	7.8388	7.369	7.796	8.2196	7.8943	8.2148	7.6036	8.1892	8.3778	7.2413	8.5222	7.087	7.1436	8.9092	9.0559	9.261	8.6427	8.5882	9.104	8.3493	8.6523	8.4489	8.5191	8.5079	8.2747	8.7194
CHRUN_JGVV131_7_T01	VIT_00s0131g00070	11.1344	11.1819	11.5404	9.9042	10.8932	9.9405	10.9434	10.2858	9.8774	10.7877	11.844	11.1707	11.4262	12.8095	11.2375	11.3027	10.2305	11.5838	9.3857	9.0749	9.5128	7.7037	10.0751	8.777	8.5579	11.624	7.9598	8.3727	7.9245	8.4457	9.0921	9.224	8.4922	9.9997	9.6012	9.3547	9.2719	10.0142	8.7031	8.6068	9.2172	8.519	8.8438	9.2059	8.7592	9.9882	9.9821	8.5866
CHRUN_JGVV131_8_T01	VIT_00s0131g00080	8.5118	8.2123	7.4462	7.5384	8.4035	8.6873	8.1349	8.5298	7.465	8.1725	7.597	8.4914	7.502	8.3126	8.6	8.2691	7.2725	7.2878	9.4263	8.8317	7.8672	7.7824	9.3575	9.2365	9.4706	7.9744	7.741	8.4203	7.97	8.9064	7.8143	9.1185	9.4661	8.6775	8.6429	7.7068	6.6012	6.9194	7.291	6.6167	6.9796	7.4725	6.7573	7.261	6.8004	7.0739	7.5793	6.775
CHRUN_JGVV131_9_T01	VIT_00s0131g00120	6.4499	6.5093	6.3646	6.3882	6.874	6.6774	6.5925	6.5537	6.3576	6.6269	6.4463	6.8143	6.2841	6.4751	6.8391	6.7378	6.081	6.3975	7.1014	7.025	6.6974	6.4983	6.7854	6.7453	6.827	6.9806	6.9587	6.6722	6.7787	6.9465	6.6997	6.6469	7.0234	6.7523	6.7781	6.9977	6.1148	6.9347	6.6482	6.2816	6.1671	6.1719	6.3343	6.2255	6.0714	6.2369	6.1947	6.2116
CHRUN_JGVV131_10_T01	VIT_00s0131g00130	6.6069	6.4655	6.5154	6.4372	6.3249	6.2263	6.2353	6.3663	6.5142	6.5086	6.6151	6.5919	6.3021	7.0155	6.2252	6.2682	6.5849	6.621	7.654	6.6794	6.7752	6.5796	6.8229	6.5584	7.2509	6.8393	6.4725	6.2831	6.1848	7.0744	6.4794	6.5705	6.6835	6.5117	6.7996	6.831	9.6676	9.3564	8.7377	8.8882	8.858	9.0635	9.3534	8.8817	9.0074	9.603	8.7247	9.0191
CHRUN_JGVV131_11_T01	VIT_00s0131g00140	7.7572	7.937	7.5207	7.2592	7.1078	7.0076	7.3905	7.1577	7.0338	7.5761	7.7346	7.117	7.2644	8.4015	7.3693	6.9359	6.5869	7.78	6.7399	7.2245	6.7788	6.8814	7.0398	7.0414	7.3916	7.3249	6.8428	7.0602	6.8575	6.6054	7.0094	7.5492	6.7663	6.7284	6.9417	7.2006	8.1964	8.0285	7.5754	7.7125	8.455	8.173	7.4603	7.7074	7.7221	8.3886	7.9047	7.8311
CHRUN_JGVV131_14_T01	VIT_00s0131g00170	6.5999	6.4025	6.6212	6.3002	6.4326	6.5745	6.464	6.0533	6.5358	6.3949	6.9027	6.2762	6.3784	7.0395	6.4305	6.4837	6.3208	6.7259	6.5369	6.592	6.5822	6.5401	6.3873	6.321	6.3299	7.2709	6.6428	6.5744	6.6543	6.3756	6.8165	6.3865	6.2712	6.8424	6.6884	7.1582	6.5982	6.9865	6.7072	6.7829	6.5032	6.3602	7.0716	6.6687	6.5647	7.0816	6.6912	6.8162
CHRUN_JGVV131_15_T01	VIT_00s0131g00180	6.3576	6.3419	6.7934	6.242	6.3871	6.342	6.25	6.3919	6.3547	6.7754	7.442	6.5346	6.1288	8.0341	6.4697	6.7136	6.272	6.7663	7.5539	6.9867	6.5966	6.4767	6.5282	6.2818	6.9115	7.1845	6.6284	6.4387	6.3422	6.7818	6.3835	6.4522	6.65	6.5066	6.3586	6.7622	6.7866	6.6462	6.5711	6.6804	6.9865	6.2141	6.5386	6.8683	6.5784	6.2271	6.3404	6.2895
CHRUN_GSVIVT00000297001_T01	VIT_00s0131g00200	6.0693	5.8813	5.8975	6.0457	6.1553	6.0214	6.064	6.0919	6.0237	5.7457	5.9713	5.8662	6.037	5.8146	5.9401	6.1824	6.134	6.0479	7.2498	6.7926	6.3307	6.0096	5.9624	5.8569	7.5001	6.2304	6.1883	6.3727	6.0694	6.7148	6.0401	5.8998	6.5144	6.2397	6.2474	6.239	6.2049	6.3191	6.2575	6.0345	6.2019	5.8778	6.5256	6.3002	6.1229	6.0868	6.2199	6.0622
CHRUN_JGVV131_17_T01	VIT_00s0131g00210	7.156	7.2901	8.2704	8.0509	7.9476	7.2526	7.8079	7.4131	8.0322	7.4224	8.4249	7.8539	8.0723	8.1656	7.2577	7.5903	7.261	8.0572	7.0568	7.5756	7.864	7.8164	7.3512	7.3861	7.6254	7.7611	7.6325	7.0116	8.1521	7.3902	7.9617	7.5205	7.0318	8.0755	7.2929	8.0983	9.8497	9.2281	8.7382	9.303	8.889	8.8917	9.6763	8.4262	9.2995	9.653	8.7361	9.2606
CHRUN_JGVV131_18_T01	VIT_00s0131g00220	6.3382	6.1232	6.1184	6.1993	6.5613	6.3775	6.1504	6.3615	6.1056	6.1915	6.2696	6.2148	6.2618	6.4299	6.2629	6.244	6.0676	6.1455	6.6875	6.6201	6.4778	6.5307	6.4905	6.17	6.2744	6.3949	6.4076	6.4606	6.3649	6.85	6.2222	6.2435	7.2634	6.2512	6.3601	6.3998	8.0935	8.493	7.8941	7.7306	8.0941	8.399	7.6896	7.7666	7.9312	7.756	7.8466	8.0556
CHRUN_JGVV131_20_T01	VIT_00s0131g00250	14.0549	13.3958	13.2188	13.5002	13.5673	13.5997	13.7051	13.7172	13.5786	13.4409	13.5609	13.5038	13.0994	14.0436	13.7405	13.3485	13.2796	13.1031	13.4927	13.4203	13.7288	13.7356	13.6148	13.2542	13.4662	13.7701	13.5967	13.6574	13.7026	13.4053	13.6066	13.8133	13.7987	13.7678	13.5405	13.2858	12.5475	13.0347	12.9119	12.5779	12.7026	12.7606	12.3675	12.673	12.8334	12.4481	12.7545	12.6832
CHRUN_JGVV131_21_T01	VIT_00s0131g00260	6.7712	6.679	6.5861	6.3396	6.578	6.2612	6.4183	6.5345	6.3352	6.4066	6.5874	6.6237	6.4136	6.8019	6.5397	6.4918	6.2521	6.3415	6.5506	6.5504	6.7031	6.3548	7.2785	6.3276	6.6901	6.5296	6.4658	6.4773	6.2983	6.9604	6.4845	6.3557	6.8639	6.5396	6.4902	6.6738	6.7893	6.5064	6.621	6.11	6.3733	6.3717	6.3659	6.5276	6.4621	6.4237	6.4641	6.0742
CHRUN_PDVV131_22_T01	VIT_00s0131g00270	14.7611	14.5521	14.6179	14.7026	14.5601	14.7143	14.5278	14.5019	14.6589	14.4397	14.5159	14.4882	14.6276	14.304	14.6515	14.3663	14.844	14.3796	14.6792	14.7945	14.698	14.7721	14.8065	14.8678	14.6583	14.7281	14.7351	14.6791	14.678	14.5191	14.5497	14.6727	14.7142	14.7969	14.8852	14.6575	15.0145	14.9399	14.9681	14.9758	15.1065	15.0732	15.0376	15.0567	15.1032	14.9542	15.0649	15.0871
CHRUN_JGVV131_22_T01	VIT_00s0131g00280	8.6814	8.6482	8.6436	8.9653	8.0904	8.6007	7.852	8.2871	9.1407	7.8682	8.1282	7.9496	8.8328	8.7155	8.5201	8.629	9.7067	8.5837	8.0599	9.3432	8.4637	8.9666	8.8714	9.846	8.0749	9.3297	8.7061	8.9781	8.514	7.9409	8.3957	8.7567	8.107	9.0844	9.4417	9.0846	9.587	9.538	9.9198	9.8377	9.9822	10.0862	9.6212	10.0825	10.2986	9.4697	10.1093	10.2668
CHRUN_JGVV131_23_T01	VIT_00s0131g00290	14.8834	14.6422	14.6707	14.7973	14.77	14.7809	14.73	14.6008	14.6728	14.4878	14.7039	14.6813	14.6727	14.5757	14.768	14.4824	14.722	14.4601	14.8224	15.0167	14.8859	14.9104	14.899	14.9755	14.7463	14.9308	14.9448	14.9041	14.694	14.614	14.6914	14.8162	14.7761	14.8761	14.9465	14.8314	15.0752	14.95	14.8905	15.0535	15.1473	15.1172	15.1351	15.234	14.9865	14.9987	15.1174	15.1714
CHRUN_GSVIVT00000305001_T01	VIT_00s0131g00300	8.2399	8.6752	8.9936	9.2655	8.4158	8.6439	7.8185	8.8085	9.1508	8.4567	9.4571	8.6966	8.8278	9.4094	8.4429	8.2082	10.5796	8.8721	8.7517	8.5943	8.9593	9.0751	9.9305	9.1559	8.7886	9.2333	8.892	8.7934	8.9702	8.8981	8.5551	8.579	9.3488	8.5039	9.4302	8.8595	9.8168	10.2086	10.0471	9.7892	10.0899	10.1636	9.8958	10.4662	10.5021	9.4796	10.4862	10.4341
CHRUN_JGVV131_24_T01	VIT_00s0131g00310	6.3061	6.2827	6.3852	6.3104	6.4471	6.4192	6.2338	6.17	6.1647	6.3101	6.8349	6.1107	6.426	6.9445	6.2576	6.256	6.2363	6.5071	6.7917	6.6797	6.1577	6.1397	6.7042	6.1282	6.1497	6.4231	6.2315	6.1287	6.1722	7.0259	6.3192	6.3022	6.6578	6.2416	6.1377	6.4056	6.1076	6.2241	6.286	6.2691	6.0691	6.1414	6.0349	5.9338	6.0375	6.2355	6.2838	5.9274
CHRUN_JGVV131_25_T01	VIT_00s0131g00320	7.4351	7.0695	7.7168	7.924	7.5712	6.8255	7.1099	7.6787	7.7488	7.3503	7.5625	7.0382	7.464	8.1191	6.745	7.5692	7.8532	7.8272	6.9746	7.7338	7.9007	7.8582	7.4654	7.5922	6.9149	7.5534	7.5555	7.1353	8.0776	7.9678	7.4758	7.1387	7.0299	6.9076	8.3259	8.161	9.521	9.2506	8.7467	8.7451	8.5831	8.9456	9.2588	8.7503	8.9424	9.6366	8.7113	9.1774
CHRUN_JGVV131_26_T01	VIT_00s0131g00330	13.4472	13.7194	13.5198	13.3749	13.3925	13.394	13.4274	13.1671	13.0873	13.1803	13.2531	13.3753	13.4515	13.7934	13.4994	13.5817	13.4075	13.4489	13.8657	13.7394	13.9652	13.5175	13.593	13.6611	13.9076	13.5529	13.7097	13.4879	13.5997	13.9259	13.8902	13.8026	13.8064	13.7747	13.7227	13.7068	14.0086	13.6191	13.7696	13.7733	13.7208	13.7623	13.9965	13.4525	13.8592	13.6993	13.6036	13.8143
CHRUN_JGVV131_27_T01	VIT_00s0131g00340	8.0239	7.327	7.8117	6.975	7.407	7.1658	7.4833	7.1643	7.0754	7.604	8.1272	7.1943	7.0822	8.0498	7.2748	7.2122	6.4951	7.5332	7.0563	7.2407	7.1398	6.8682	7.0942	7.2654	7.2174	7.6612	6.9748	7.3055	7.0832	6.9649	7.4136	7.4883	6.6359	8.1028	7.4153	7.2659	6.5526	6.7209	6.7967	6.5104	6.4688	6.7032	6.6134	6.7737	6.5426	7.3448	6.5966	7.1323
CHRUN_JGVV131_28_T01	VIT_00s0131g00350	7.2927	6.334	6.7659	6.479	6.7331	6.6619	6.8026	6.5101	6.4501	6.578	6.8979	6.6066	6.5334	7.3067	6.7576	6.873	6.3023	6.8608	7.133	6.6459	6.7845	6.4988	6.4711	6.6245	6.5841	6.7719	6.5046	6.6133	6.5582	6.6247	6.3384	6.5451	6.481	7.3498	6.7549	6.412	7.1104	6.5254	6.7138	6.5797	6.6723	6.5045	6.3415	7.3167	6.5795	6.5078	6.8065	6.8833
CHRUN_JGVV131_29_T01	VIT_00s0131g00360	11.0822	11.1515	11.4091	11.3254	10.7971	11.2342	11.1621	10.7781	11.066	11.0321	11.1089	11.0911	11.0733	11.4328	10.9054	11.2031	11.622	11.0022	11.0564	11.7653	12.1474	11.8612	11.6896	11.9312	11.3666	11.9011	11.573	11.8544	11.6265	11.4891	11.4669	11.7549	11.8991	11.5612	11.4948	11.4839	11.7934	11.7388	11.5193	11.4468	11.6611	11.7109	11.5525	11.4514	11.8911	11.4878	11.6828	11.7665
CHRUN_JGVV131_30_T01	VIT_00s0131g00370	6.7269	7.0466	7.8321	6.8451	7.0573	6.5523	6.5389	6.7596	6.7917	7.6991	8.2319	7.1026	7.1473	9.1932	6.5206	7.3197	7.3349	7.8296	6.2786	7.6671	7.3136	6.9218	6.9669	6.9725	6.4329	8.4986	7.0226	7.103	6.8379	6.3567	7.1685	7.1895	6.5075	6.733	6.8853	7.5184	7.3189	6.9837	6.9697	6.9308	6.8022	6.9501	6.7426	6.93	6.9264	6.7549	6.531	7.196
CHRUN_JGVV131_33_T01	VIT_00s0131g00420	12.4153	12.3839	12.0117	11.8916	11.9983	12.328	11.9456	11.9608	12.5186	12.0416	11.9633	11.7794	12.223	12.0402	12.4904	11.9466	12.4023	11.8763	11.6421	12.2825	11.8533	12.2352	12.1352	12.1528	11.7125	12.3074	12.0355	11.9482	11.5919	11.3438	11.8221	11.9028	12.0144	12.0121	12.2732	11.7114	12.1764	12.0297	12.1421	12.4	12.6459	12.5919	12.2199	12.6817	12.4007	12.3978	12.4303	12.4772
CHRUN_JGVV131_34_T01	VIT_00s0131g00430	7.1607	8.3021	6.8513	7.2811	7.292	7.7166	7.2704	7.752	7.0559	7.0663	6.8412	7.5744	6.778	7.7434	7.9639	7.5084	7.596	6.847	8.2821	8.9972	7.1379	7.2167	7.6141	8.0825	8.0805	8.0872	7.0737	7.6017	6.793	8.02	7.3543	7.8368	7.9282	7.5033	8.3816	6.9729	8.2044	7.7964	7.6077	7.7585	8.306	8.1492	8.1164	8.0696	8.054	7.9709	8.4263	8.2551
CHRUN_JGVV144_1_T01	VIT_00s0144g00010	14.7681	14.4648	14.9171	14.8608	14.4066	14.4093	14.4564	14.5944	14.6429	14.1718	14.6351	14.5178	14.9187	14.4151	14.8552	14.7362	14.7818	14.8627	14.7721	14.9387	14.8066	14.7965	14.7464	14.9224	14.8754	14.6654	14.9702	14.6235	14.8593	14.8135	14.7448	14.8865	14.8629	14.9055	14.9127	14.8371	14.7943	14.4737	14.6617	14.657	14.8813	14.7536	14.6567	14.7683	14.743	14.7094	14.7986	15.0209
CHRUN_JGVV144_3_T01	VIT_00s0144g00040	13.1134	13.7056	13.314	12.7655	13.5435	13.3354	13.3501	13.2582	13.3798	13.0411	13.382	13.1894	13.0888	13.4336	13.4503	12.9152	13.1897	13.5003	12.5629	12.8601	12.6727	12.4051	13.0287	12.5878	12.7299	12.9485	12.2138	13.0944	12.5879	12.7101	12.6238	12.7483	12.5674	12.2586	12.4262	12.9154	12.8914	13.3374	12.9736	13.0866	12.8415	12.7181	12.854	13.0945	12.6296	12.9074	12.8603	12.7579
CHRUN_JGVV144_5_T01	VIT_00s0144g00060	6.3742	6.4959	6.7771	6.7884	6.6152	6.6542	6.3719	6.8571	6.7247	6.5638	7.3427	6.4255	6.5805	8.1912	6.4625	6.4751	6.3697	6.9283	6.5789	6.4409	6.4949	6.7466	6.6514	6.5629	6.3954	7.0774	6.4411	6.3713	6.6604	6.5639	6.467	6.5109	6.9587	6.2689	6.2807	6.5165	6.6041	6.4672	6.0979	6.577	6.624	6.524	6.6657	6.8207	6.5144	6.9507	6.6848	6.7834
CHRUN_JGVV144_7_T01	VIT_00s0144g00080	7.1301	7.4166	7.2183	7.3433	7.2016	7.081	7.1306	6.9129	7.2958	7.0296	7.3386	7.2518	7.2651	7.9418	7.4381	7.1136	7.4214	7.4029	7.1375	8.3783	7.2154	7.2696	7.7853	8.2591	6.9794	7.86	7.1744	7.5431	7.5293	7.1986	8.2913	8.1692	7.9091	7.9485	8.3764	7.6525	7.7061	7.4226	7.3818	7.6817	7.5675	7.3878	7.2358	7.5869	7.3614	6.9221	6.64	7.5936
CHRUN_JGVV144_10_T01	VIT_00s0144g00110	9.8508	9.1998	8.741	9.2579	9.6265	9.2737	9.5217	9.5493	9.7257	9.263	9.5164	9.3428	9.4543	9.9186	9.9663	9.608	10.0974	8.7635	7.1949	6.6031	6.9149	7.0296	7.1921	7.2875	7.4532	7.3399	7.0924	7.7664	6.6948	7.1554	7.4461	7.9119	7.82	6.843	7.4511	7.2104	8.8185	8.975	8.9782	8.7087	9.018	8.7839	8.9953	9.3788	9.1804	8.8797	9.0577	8.8277
CHRUN_JGVV144_11_T01	VIT_00s0144g00120	11.0019	11.4558	11.3686	10.7829	11.2089	11.2351	11.3441	11.0864	11.6282	10.7357	11.3488	11.0053	11.1586	11.3703	11.2527	10.9319	12.152	11.5	10.156	10.4289	10.4354	10.289	10.796	9.8293	10.5722	10.5461	10.0699	10.5326	10.6759	10.6955	11.0574	10.4446	10.0324	9.527	10.4765	11.214	11.3485	11.7893	11.6737	11.3756	11.4409	11.3499	11.5537	11.8561	11.5364	11.4201	11.5368	11.4005
CHRUN_JGVV144_14_T01	VIT_00s0144g00160	7.5635	7.0535	6.4813	6.5686	7.1228	7.1539	7.6112	7.2098	6.3979	6.7007	6.6805	7.5569	6.7686	6.9894	7.3304	6.8339	6.4211	6.6869	7.5341	6.8353	6.6037	6.6399	6.7962	6.5168	7.4105	6.8019	6.4932	6.7007	6.6035	7.1702	6.6067	6.788	7.4563	6.9462	7.1548	6.6804	6.2341	6.1341	6.1614	6.1534	6.3523	6.0385	6.2125	6.2053	6.1794	5.9729	6.008	6.2958
CHRUN_JGVV144_15_T01	VIT_00s0144g00170	11.2512	10.6117	10.6772	11.2553	10.7286	10.5963	10.9497	11.5963	11.7879	11.3244	11.2807	10.9772	11.4977	11.5665	11.6232	11.2548	10.9799	10.3906	7.9236	6.8157	6.482	6.6086	7.0511	7.1309	7.406	7.4422	7.257	7.8934	6.4715	7.4385	7.7281	7.7075	7.6909	6.6213	7.4472	6.8171	9.7559	9.9736	10.0567	9.8135	9.9379	9.5893	9.848	10.0383	9.9482	9.8191	9.877	9.8333
CHRUN_JGVV144_16_T01	VIT_00s0144g00190	9.9882	10.1348	10.5502	9.8954	9.8716	10.2991	10.2142	10.196	10.7543	9.8251	10.7656	9.976	10.427	10.534	10.3953	9.9725	11.6393	10.6583	8.9762	9.499	9.5986	9.9776	9.358	9.0123	9.358	10.0068	9.4168	9.8823	9.6212	8.9642	10.0873	9.4507	9.1248	9.6708	9.4221	10.4281	10.7893	11.4044	11.2039	10.9863	10.9175	10.7943	10.8333	11.3219	11.0476	10.987	11.0379	10.9293
CHRUN_JGVV144_18_T01	VIT_00s0144g00210	12.3624	12.4705	12.9639	12.9002	11.808	12.4798	12.415	12.6363	12.8118	12.11	12.6392	12.5514	12.9661	12.5625	12.5625	12.4738	12.9585	12.6548	12.8628	13.0914	13.2016	12.9552	12.648	13.0235	12.8502	12.8524	13.0409	12.878	13.0033	13.0021	13.0311	13.0247	13.0521	12.843	12.7502	13.1071	13.0371	13.1851	13.0061	12.8303	13.246	12.9908	12.91	12.9999	12.9057	13.2217	13.2222	13.1241
CHRUN_JGVV144_19_T01	VIT_00s0144g00220	10.89	11.3275	11.4561	10.6256	11.2786	11.1173	11.1599	11.1693	11.6368	10.9807	11.4247	11.0707	11.1444	11.031	11.1712	10.9023	11.3551	11.4286	10.4883	10.639	10.5633	10.5776	10.8984	10.0542	10.7241	10.8929	10.7644	10.946	10.4308	10.7117	10.7828	10.1912	10.3224	9.7479	10.3102	11.0284	11.0077	11.529	11.1821	11.335	11.1917	11.1569	11.0774	11.3278	10.9512	11.1395	11.0652	10.969
CHRUN_JGVV144_20_T01	VIT_00s0144g00230	14.7172	14.499	14.4646	14.8173	14.7796	14.9578	14.853	14.8432	14.6735	14.6187	14.2269	14.5296	14.3836	14.2095	14.7487	14.1712	14.1062	14.2664	14.8127	14.983	14.7279	14.8221	14.9227	15.1095	14.9091	15.0043	14.9996	14.9092	14.637	14.8455	14.5575	14.966	14.8718	14.9021	14.951	14.3352	13.9865	13.9865	14.2561	14.3058	14.5257	14.1675	14.0428	14.3369	14.4893	14.237	14.4386	14.5261
CHRUN_JGVV144_21_T01	VIT_00s0144g00240	14.3231	14.1314	14.3043	14.6204	14.495	14.5619	14.6327	14.5568	14.4645	14.2358	13.9916	14.3293	14.4343	13.9732	14.5101	14.0676	14.3484	14.2391	14.8707	14.8543	14.6905	14.6596	14.7983	14.9119	14.952	14.7483	14.8956	14.7118	14.5516	14.8193	14.6243	14.8906	14.8911	14.7104	14.7318	14.4784	14.3202	14.1498	14.5461	14.2921	14.5753	14.1834	14.2814	14.4781	14.5122	14.3127	14.4358	14.4729
CHRUN_GSVIVT00000889001_T01	VIT_00s0144g00250	6.9982	6.8029	7.1188	7.2881	7.1298	6.8132	7.4775	6.8235	7.2812	7.2341	7.2128	7.5116	7.1371	7.6885	7.0466	7.2467	7.0485	7.4136	6.8883	6.5832	7.069	7.2006	7.0053	7.3777	6.7074	8.2358	7.1498	7.1224	7.3278	7.2268	7.1167	6.9533	6.8346	7.2022	6.734	7.1204	6.8272	7.4154	6.5491	7.3015	6.6899	7.235	6.499	6.9591	7.0743	6.8552	7.1629	7.0027
CHRUN_GSVIVT00000891001_T01	VIT_00s0144g00260	8.7531	8.7941	9.2213	9.4552	9.06	9.0629	9.1685	9.2353	9.6255	8.9198	9.1506	8.9568	9.2058	9.4701	9.063	8.8026	9.4466	8.8229	9.023	9.4169	9.7017	9.3886	8.8066	9.6282	9.34	9.563	9.3552	9.4882	9.9661	9.0816	9.5878	9.562	9.535	10.1563	8.9009	9.6358	8.4665	9.2314	8.9164	8.4754	8.5722	8.8937	8.9079	8.5618	8.7644	8.3174	8.7234	8.6411
CHRUN_JGVV144_22_T01	VIT_00s0144g00270	10.6363	11.6363	11.5612	10.7431	11.077	11.2538	11.4075	11.2621	11.603	11.0294	11.5018	11.2564	11.3831	11.3984	11.2675	11.1039	11.8494	11.8155	10.1674	9.9287	10.4569	10.4379	10.6533	9.7537	10.8081	10.289	10.1074	10.7293	10.3119	10.3218	11.002	10.5322	10.305	9.5612	10.5507	11.2206	10.8901	11.3624	11.3423	11.1	11.1134	10.9733	10.9796	11.4706	11.1275	11.1119	11.2692	11.0616
CHRUN_PDVV144_21_T01	VIT_00s0144g00290	13.8896	14.2765	14.3861	13.7794	14.0087	13.6471	14.1531	14.2182	13.8051	13.695	14.2185	14.0882	14.3796	14.4439	14.426	14.1462	13.9477	14.3433	14.4701	14.6858	14.6413	14.1481	14.3567	14.2737	14.7026	14.3974	14.7175	14.3359	14.6151	14.6562	14.5968	14.7838	14.479	14.4898	14.3735	14.4128	13.4834	13.9973	13.8673	13.4612	14.132	13.7776	13.563	13.7121	13.7612	14.0945	13.8643	13.8827
CHRUN_JGVV144_23_T01	VIT_00s0144g00300	5.8282	6.0303	7.1267	6.6756	5.9402	6.086	5.8682	6.2509	6.8263	6.3856	7.6219	6.0305	6.4991	8.058	6.0872	6.1113	6.4068	7.6559	6.0972	6.3503	6.4309	6.4714	6.1244	6.0045	6.0491	6.6196	6.4404	6.2912	6.2635	6.0719	6.1687	5.98	5.9827	6.0479	5.9917	6.1428	6.5886	6.5532	6.5628	7.1256	6.7676	6.8795	6.5183	6.6963	6.9424	7.2762	6.443	7.2656
CHRUN_PDVV145_6_T01	VIT_00s0145g00060	6.7943	6.5433	7.1477	6.4967	6.8832	7.0246	6.6068	6.7103	6.5378	7.3001	7.728	6.785	6.4188	8.2808	7.1401	6.923	6.6195	7.1654	6.4759	7.8158	6.7763	6.519	6.8979	6.9642	6.9043	7.6798	6.3681	6.8237	6.3907	6.3196	6.5387	6.6358	6.6721	7.3505	6.8751	6.4688	6.7942	7.4412	6.8996	6.8833	6.4903	6.6453	6.8688	6.4512	6.8476	6.761	6.3815	6.7535
CHRUN_PDVV145_10_T01	VIT_00s0145g00110	13.0929	12.8688	13.1191	13.426	13.0239	13.0948	12.8053	13.1716	13.5049	13.7451	13.0413	12.9387	13.3827	13.6037	12.8379	13.2315	13.3989	12.7557	12.4115	12.1889	12.4663	12.8666	12.3141	12.2139	12.302	12.5338	12.5231	12.9423	12.5941	12.4294	12.8273	12.2846	12.1271	12.7307	12.8338	12.8411	12.9012	13.1513	12.8724	13.0809	12.8821	13.0621	13.279	12.7298	13.1274	13.0047	13.0767	13.0239
CHRUN_JGVV153_1_T01	VIT_00s0153g00010	11.5928	10.8497	11.5199	11.386	11.0715	11.0133	11.2975	11.001	11.4045	11.1819	11.698	11.348	11.2773	11.4742	11.4799	11.1459	11.2514	11.2609	11.3279	11.3942	11.5617	11.6875	11.4494	11.0583	11.1719	11.5272	11.5007	11.1334	11.5227	11.251	11.4358	11.3359	11.4147	11.6354	11.4175	11.3555	11.5917	11.6577	11.4461	11.4583	11.677	11.5189	11.4463	11.6499	11.5128	11.5039	11.6489	11.4241
CHRUN_GSVIVT00001247001_T01	VIT_00s0153g00020	13.556	13.5527	13.5638	13.7104	13.1778	13.5541	13.2783	13.3751	13.5893	13.3308	13.6039	13.3537	13.5306	13.4435	13.44	13.2863	13.5169	13.3135	13.3014	13.5793	13.5276	13.5831	13.4682	13.577	13.2449	13.4967	13.5824	13.4188	13.5397	13.2502	13.3313	13.4549	13.6748	13.4833	13.4791	13.4032	13.2962	13.5586	13.3889	13.3733	13.5749	13.5233	13.3384	13.5431	13.4947	13.3998	13.6218	13.4191
CHRUN_GSVIVT00001248001_T01	VIT_00s0153g00030	7.9174	7.7363	8.3975	7.7504	7.909	7.6511	7.7608	7.7911	7.6983	7.8023	8.8544	8.0443	7.8486	9.2097	7.4966	7.8102	7.6447	8.6549	7.1795	7.2073	8.1372	7.6552	7.6792	7.9259	7.9652	7.8647	7.5305	7.9353	7.6724	7.5031	7.6244	7.3824	7.4819	7.5043	7.3058	7.4315	7.181	7.5516	7.3512	7.8873	7.1979	7.8411	7.5675	7.1667	7.3061	7.2625	7.1937	7.45
CHRUN_GSVIVT00001251001_T01	VIT_00s0153g00040	11.6585	11.9505	12.1566	11.8729	12.016	11.6811	11.4649	11.9467	12.2445	11.7399	11.7719	11.5093	12.2541	12.152	11.5837	11.7262	12.4387	12.086	11.9062	12.2688	12.3786	12.0303	11.8649	12.0728	12.1865	12.1366	11.8304	12.151	12.3052	12.4106	11.9746	11.4891	11.4953	11.7539	11.9647	12.8218	10.7677	11.978	12.1615	11.6929	11.4978	11.5386	11.312	11.7186	12.04	11.0503	12.3605	11.4034
CHRUN_JGVV153_2_T01	VIT_00s0153g00050	13.4002	13.7449	13.806	12.9233	14.0558	13.4137	14.0947	14.02	13.694	13.9808	14.0473	13.9499	13.2305	13.8622	13.2743	13.5812	13.8386	13.6166	12.918	13.089	13.0244	12.3554	13.175	12.1722	13.3819	13.3096	13.1426	13.1313	13.0058	13.2015	13.0678	13.1798	12.2192	11.9981	12.6787	13.3208	14.7456	15.1369	14.8604	14.9699	14.5748	14.9113	14.7561	14.7757	14.7388	14.9124	14.6774	14.4419
CHRUN_JGVV153_3_T01	VIT_00s0153g00060	9.692	9.8407	9.5274	9.0546	9.4169	9.0622	8.8049	9.1735	9.3623	9.0977	9.4597	9.3374	9.6524	9.0836	9.5073	9.7742	9.7933	9.5928	9.6881	9.2927	9.5426	9.6508	9.5917	8.9304	9.0156	9.6278	9.5999	9.4177	9.6533	9.2361	9.5138	9.6674	9.8258	9.154	9.4422	9.6845	9.7085	10.1827	10.0287	9.9229	10.1321	9.8256	9.6268	10.4789	9.7154	9.8385	10.1702	9.5427
CHRUN_JGVV153_4_T01	VIT_00s0153g00070	9.4273	10.4944	10.1695	9.6361	10.2344	9.8867	9.923	10.3614	10.2374	10.2994	10.1342	10.4031	9.9771	10.6107	10.233	10.0814	10.6489	9.8749	10.3797	10.2057	9.9651	9.3508	10.0956	9.263	10.2398	9.6331	10.0066	10.127	9.7236	10.3467	10.2021	9.9022	9.2858	9.3722	9.3198	10.3256	10.9691	11.354	10.9621	10.9734	10.7351	10.5605	11.1473	10.5177	10.6336	10.6742	10.6042	10.5023
CHRUN_JGVV153_5_T01	VIT_00s0153g00080	10.5005	9.4319	9.9591	10.2642	10.033	10.4602	9.9762	10.132	10.502	10.1635	10.066	10.2451	9.9942	9.9542	10.545	9.9417	10.3712	10.1158	10.0088	10.2047	10.2381	10.6442	10.3799	10.7674	10.0883	10.3111	10.6372	10.5299	10.4852	10.2873	10.2659	10.4688	10.4141	10.831	10.6009	10.6859	10.6121	10.449	10.251	10.3646	10.5029	10.518	10.5462	10.6649	10.7599	10.1337	11.0156	10.7677
CHRUN_JGVV153_6_T01	VIT_00s0153g00090	7.1844	7.7491	8.2545	7.0959	7.2912	7.1711	6.7819	7.494	7.1752	7.0635	8.8004	7.0085	7.3842	8.8522	6.8031	7.3315	7.787	7.8768	7.7046	7.8709	7.7432	7.1686	7.9516	7.0506	7.8068	7.8272	7.7181	6.832	7.2529	7.2307	7.7342	7.8619	7.229	6.9679	7.163	7.3649	7.1797	7.4296	7.3616	7.1547	7.413	6.7954	7.3894	7.4774	7.6698	7.6046	7.5433	7.4984
CHRUN_JGVV160_1_T01	VIT_00s0160g00010	12.4603	11.8315	11.6993	12.9146	13.0251	12.9731	12.9952	13.6513	13.5325	12.9395	12.9175	13.0029	12.2316	12.3784	12.3614	11.8919	12.1128	11.9171	12.4081	11.884	11.8398	12.1078	11.8851	12.0504	12.1913	12.1589	11.7373	13.0985	12.3462	12.195	12.3315	12.0159	11.4987	12.247	12.4433	12.2776	14.3414	14.5509	14.4207	14.2827	14.4414	14.5049	14.5471	14.6063	14.5982	14.3996	14.7981	14.6277
CHRUN_JGVV160_2_T01	VIT_00s0160g00020	11.8329	12.2435	12.2807	11.2503	11.6264	11.827	12.0298	11.7102	11.212	11.6288	11.2682	11.6323	11.9029	11.9017	11.9652	12.2316	12.4563	12.0871	12.1542	12.3672	12.2754	11.8671	12.1331	11.9303	12.1767	11.9788	12.1045	11.9397	11.9752	12.0079	11.9838	12.0997	12.1058	12.1187	12.0213	12.0009	13.1795	13.2856	13.1194	12.8856	13.2355	13.1311	12.8996	13.0259	13.1169	13.0907	12.9881	13.1228
CHRUN_JGVV160_7_T01	VIT_00s0160g00090	9.6944	9.0239	8.7337	10.0006	9.9034	10.4968	9.9126	10.9756	11.3256	10.6261	9.8873	10.0955	9.4568	9.5681	10.0592	9.1893	9.6992	9.0741	9.3417	9.313	8.7707	9.2076	8.6198	9.5642	9.08	9.5367	8.9925	10.4653	8.788	8.9545	9.2687	8.8234	8.3651	9.1381	10.2839	9.6072	12.3802	12.2555	12.2731	12.3845	12.835	12.8188	12.4531	12.8974	13.0552	12.576	13.2669	13.0223
CHRUN_JGVV160_8_T01	VIT_00s0160g00100	10.9108	10.7884	10.286	11.0983	11.474	11.7161	11.3313	11.7552	11.8645	11.5231	11.0682	11.383	10.7932	11.0929	10.6363	10.6944	10.8226	10.5103	11.2078	10.7713	10.8768	10.8695	10.9383	11.1508	11.1057	10.9876	10.3327	11.6792	10.9633	11.2142	11.3924	11.0217	10.5753	10.9555	11.2145	11.0623	11.6199	11.1743	10.5534	10.5681	11.3162	11.3646	11.2864	11.1708	11.8312	11.4555	12.0723	11.9047
CHRUN_JGVV160_9_T01	VIT_00s0160g00110	7.8833	7.3943	7.3814	8.1735	7.4625	8.5522	8.2105	8.2496	8.7174	8.4142	8.0297	8.2994	7.9106	7.571	8.0166	7.659	8.0134	7.6021	7.7961	7.6382	7.6381	7.9781	8.0001	7.5159	8.0951	7.5065	7.6404	8.0091	7.8435	7.9792	7.8568	7.3646	7.3211	7.6074	7.8658	8.5572	10.4822	10.1505	10.1849	10.3832	10.7939	10.7786	10.4947	10.9096	11.1139	10.8303	11.3665	11.1933
CHRUN_JGVV160_10_T01	VIT_00s0160g00120	12.8385	12.3093	12.8234	13.0546	13.1581	13.1394	13.217	13.6512	13.7017	13.257	13.2296	13.209	13.0323	12.812	12.8285	12.6033	12.8654	12.786	12.9459	13.1128	12.894	13.0066	12.8221	12.655	12.9579	12.9882	12.9504	13.4348	12.8778	12.9042	12.9301	12.7741	12.8373	12.9467	13.1717	12.8788	14.1897	14.0491	14.0785	14.0351	14.2275	14.2416	14.1876	14.1325	14.4351	14.3287	14.5207	14.3948
CHRUN_JGVV160_11_T01	VIT_00s0160g00130	11.1871	10.3194	10.6537	10.8177	10.6447	10.7057	10.7874	11.1483	11.0319	10.9015	10.6179	10.9645	11.0455	10.7645	11.3762	10.9999	10.8767	10.8793	11.122	11.2652	10.2724	11.1959	10.8706	11.0116	10.9839	10.8579	10.8653	11.536	10.549	11.0021	10.5866	11.0616	11.0362	11.0853	11.6378	10.9365	11.7846	11.6902	11.7846	11.639	12.0127	11.6381	11.3806	11.663	11.7843	11.6922	11.8188	11.7219
CHRUN_JGVV160_12_T01	VIT_00s0160g00140	11.233	11.3336	11.0266	10.9883	10.7352	11.2233	10.5047	10.9128	11.3815	10.9267	10.9828	10.6915	11.4017	10.3271	10.9834	10.8264	11.7589	11.0368	10.7087	11.5863	10.7411	11.3562	11.3835	11.4072	10.8917	11.3748	11.2368	11.1412	10.8227	10.5668	11.0167	11.2821	10.9504	11.2028	11.7817	11.2895	11.4288	11.5546	11.2858	11.6395	11.8373	11.7445	11.4584	11.9501	11.7852	11.1881	11.741	11.6408
CHRUN_JGVV160_13_T01	VIT_00s0160g00150	10.0092	10.1219	10.0616	9.6742	9.5672	10.0133	9.5467	9.8781	9.6509	9.3592	9.6581	9.5421	10.3082	9.976	10.327	10.0046	10.2272	10.1978	10.0045	10.812	10.0407	10.2126	10.2294	10.4512	10.199	10.3287	10.141	10.1386	10.2053	10.2977	10.5869	10.5477	10.0399	10.3013	10.6557	10.3723	11.4069	11.4022	11.2898	11.2165	11.6465	11.4324	11.3319	11.3836	11.4269	11.735	11.5769	11.7173
CHRUN_JGVV160_14_T01	VIT_00s0160g00160	13.5175	13.1831	13.3723	13.5062	13.2932	13.4616	13.5485	13.6778	13.4771	13.5461	13.2708	13.5663	13.3185	13.3052	13.6283	13.3881	13.6909	13.2585	13.6664	13.627	13.6474	13.8745	13.8835	13.9509	13.7371	13.9616	13.8535	14.0212	13.9382	13.7342	13.6173	13.9048	13.9012	13.9563	13.923	13.638	14.1313	14.2477	14.1907	14.0406	14.3945	14.2079	14.037	14.2852	14.3974	14.2579	14.3156	14.4679
CHRUN_JGVV160_16_T01	VIT_00s0160g00180	9.1542	9.0167	8.3891	8.6002	9.8083	8.6848	10.1842	9.4815	8.5961	9.7587	8.765	10.1571	8.3249	8.825	9.3609	8.6982	8.8166	8.2717	9.6448	8.8737	8.5443	9.2528	10.0016	9.5171	10.5098	10.0045	9.1324	10.1963	9.9005	10.6156	8.6478	9.3186	10.0882	8.9655	9.2316	8.6931	8.997	9.0137	8.9442	9.1921	9.4444	9.2174	9.6835	9.4036	9.3615	9.8664	9.8579	9.5543
CHRUN_JGVV160_19_T01	VIT_00s0160g00210	9.9663	10.1015	9.7234	9.5895	10.1214	9.0904	10.1572	9.9209	9.5584	9.7255	9.7149	10.3414	9.688	9.8892	10.7055	10.1566	9.9275	9.9713	10.8774	10.8269	9.7389	9.8486	10.2053	9.9634	10.1127	10.0321	10.065	10.2412	10.1142	10.2496	9.9543	10.3191	10.2309	10.0944	10.276	9.9821	9.7733	9.5097	9.8405	9.767	10.0147	9.6666	9.6141	10.0956	9.9528	10.0577	9.759	10.3381
CHRUN_PDVV160_16_T01	VIT_00s0160g00220	10.8301	11.4114	10.6855	9.9088	10.9172	10.7117	10.3973	10.3509	9.4031	9.7804	10.5531	9.9802	11.3056	11.3129	11.2228	10.3835	10.0502	11.2201	8.9	8.5136	8.2264	8.2224	9.0244	9.0809	8.8979	9.6921	8.2181	8.7639	8.1936	8.4636	8.3258	9.1532	8.6821	8.7074	8.6834	7.8406	10.6566	10.6372	11.0532	10.5539	10.5709	10.5603	10.5583	10.3886	10.3241	10.0822	10.4361	10.3368
CHRUN_JGVV160_21_T01	VIT_00s0160g00240	6.3487	6.2309	6.3548	6.3046	6.8205	6.4647	6.6094	6.5056	6.3375	6.5476	6.8407	6.6629	6.2712	7.5598	6.7086	6.2858	6.3172	6.2661	6.7635	6.6742	6.6407	6.9606	6.6264	6.4685	6.7696	6.8595	6.4161	6.6793	6.5141	6.8201	6.3613	6.3779	6.5838	6.2246	6.6411	6.5253	6.5414	6.4206	6.2637	5.9961	6.215	6.2012	6.5843	6.094	6.0084	6.3518	6.7882	6.3777
CHRUN_GSVIVT00001507001_T01	VIT_00s0160g00250	8.204	8.5001	8.5187	8.4048	8.6385	8.3004	8.3606	8.2901	8.2171	8.2254	8.4207	8.4131	8.5733	8.2201	8.3162	8.36	8.4897	8.4005	9.0008	8.3099	8.9022	8.6597	8.6339	8.432	8.691	8.6767	9.007	8.3455	8.7648	8.706	8.9803	8.7386	8.6827	8.3673	8.3524	8.9031	8.7778	8.3309	8.2504	8.4355	8.4813	8.7439	8.3087	8.3856	8.2965	8.2519	8.291	8.3685
CHRUN_JGVV160_23_T01	VIT_00s0160g00270	7.5229	7.5955	8.3332	8.0118	7.5517	6.6502	7.1422	6.7461	8.0503	7.6338	8.7475	7.0989	8.0981	8.5854	7.7491	7.3787	8.6756	8.4459	7.4815	8.7347	8.2131	8.3484	7.2314	7.5666	6.9855	7.7129	8.0074	7.0387	8.4829	7.3976	7.8183	7.2395	8.1364	7.1745	7.4333	9.1134	9.1431	9.6715	9.5977	9.1258	8.9361	9.0967	9.2167	8.997	9.33	9.2817	9.288	9.0766
CHRUN_JGVV160_24_T01	VIT_00s0160g00280	13.6091	13.3044	13.3683	13.6097	13.2141	13.7438	13.1666	13.3807	13.6738	13.2004	12.9924	13.0794	13.4661	13.1879	13.2793	13.1055	13.4423	13.0282	13.4041	13.9424	13.4671	13.7934	13.7785	14.0467	13.489	13.8543	13.6695	13.7368	13.2651	13.0745	13.2406	13.629	13.469	13.8662	14.0403	13.389	13.5692	13.5	13.5817	13.8591	13.8025	13.8312	13.825	13.6362	13.7829	13.752	13.6584	13.8664
CHRUN_JGVV160_25_T01	VIT_00s0160g00290	6.18	6.2784	6.7213	6.4101	6.3063	6.3585	6.0281	6.1243	6.9146	6.0681	6.4453	6.2288	7.4068	6.011	6.4653	6.1876	5.9348	6.2244	9.0102	6.7196	6.8115	6.7827	6.1044	6.3265	6.1472	6.9964	6.3459	6.2503	7.0131	6.9906	7.0472	9.292	6.4083	6.1216	6.9286	7.1906	6.6828	6.2752	6.1383	6.2361	5.9723	5.7201	5.9393	6.0081	5.7873	6.1308	5.8969	6.1891
CHRUN_JGVV160_26_T01	VIT_00s0160g00300	13.8392	14.0045	14.4049	14.2526	13.5013	13.9378	13.5275	14.025	14.0138	13.8688	14.648	13.6857	14.181	14.9351	13.8229	14.1129	14.1527	14.1026	14.1388	14.1992	14.314	14.0404	14.2155	14.5522	14.1416	14.5026	13.9801	14.0977	14.1332	14.1506	14.1911	14.3198	14.269	14.4062	14.1092	14.1851	14.2975	14.4659	14.7363	14.2893	14.6643	14.4882	14.1998	14.6115	14.6277	14.3668	14.4398	14.4368
CHRUN_JGVV160_27_T01	VIT_00s0160g00310	10.0398	10.6657	10.1404	10.9809	10.6554	11.4693	11.0461	11.4652	11.806	11.2096	10.8346	10.9585	10.7879	10.9887	10.0734	10.4987	11.2702	10.2932	10.8844	10.6009	10.8763	10.8832	10.3986	10.9618	10.7201	11.0008	10.4914	11.6053	11.0566	10.9371	11.2469	10.9118	10.3228	10.9932	10.9929	10.9721	12.0385	11.5738	11.2543	11.5336	11.8847	11.9976	11.7534	11.7109	12.1988	12.0816	12.5542	12.302
CHRUN_JGVV160_28_T01	VIT_00s0160g00320	7.1825	7.7036	6.9694	7.4444	7.4571	7.9664	8.0278	8.7766	9.2256	8.0577	7.6244	8.0542	7.0528	7.5463	7.7699	7.5903	7.9349	7.0258	8.0054	7.535	6.6251	7.2397	6.8698	7.5308	7.2883	7.7335	6.7605	8.9589	6.9617	7.4933	6.7515	6.8613	6.8766	7.46	9.1634	7.6563	9.1989	8.5434	8.3859	8.2137	9.8409	9.1342	9.1471	9.463	9.8085	9.4661	10.1677	9.9717
CHRUN_JGVV160_29_T01	VIT_00s0160g00330	10.5062	9.823	10.1608	11.1831	10.4268	10.935	10.6835	11.0452	12.1085	10.9952	11.0244	10.7705	10.65	10.23	10.1376	10.0619	11.368	10.0614	10.7906	10.5528	10.1618	10.8984	10.5791	11.0155	10.8554	10.7247	10.2354	11.6889	11.2689	10.7502	10.8678	10.4968	10.2227	11.0766	11.1674	11.0424	13.3761	13.6534	13.5757	13.4368	13.5204	13.5758	13.5577	13.7992	13.9398	13.5722	14.1225	13.7144
CHRUN_JGVV160_30_T01	VIT_00s0160g00340	12.4141	12.1228	12.5673	12.447	12.4923	12.2106	12.6142	12.8543	12.8134	12.5397	12.5492	12.6894	12.7239	12.3002	12.7237	12.5551	12.6021	12.6109	12.8651	12.7756	12.6568	12.7901	12.7108	12.2821	12.7815	12.7969	12.9643	12.9663	12.7882	12.7486	12.6823	12.6799	12.9291	12.8326	12.933	12.7411	13.3363	13.3554	13.4857	13.1122	13.5872	13.4292	12.9746	13.4076	13.6609	13.2315	13.2583	13.5075
CHRUN_JGVV160_31_T01	VIT_00s0160g00350	8.4574	8.3151	8.7935	8.687	7.3119	8.2668	8.6613	8.4473	8.8967	8.2533	8.756	8.7564	8.7048	8.2988	8.7157	8.5127	8.9298	8.9413	7.569	8.4938	8.4887	8.5475	8.5779	8.4855	7.9248	8.8355	8.7634	8.4079	8.5229	8.5291	8.1443	8.493	8.056	8.1297	8.8957	8.6973	8.7361	8.7155	9.1075	9.399	9.6142	9.0838	9.1212	9.6066	9.7171	9.2685	9.5728	9.9899
CHRUN_JGVV160_32_T01	VIT_00s0160g00360	9.1452	9.9595	9.4281	10.0141	9.9701	10.4832	10.216	10.7443	10.9899	10.3261	9.8851	10.3101	10.5592	10.1012	9.3236	10.0811	10.2762	10.1268	10.4728	10.3394	10.0436	9.9284	9.6779	10.4479	10.4598	10.0033	9.3863	11.1964	10.1139	10.4432	11.0081	10.3873	9.3852	10.5532	10.2447	10.7463	11.188	10.7449	10.3155	10.0995	10.5546	10.6869	10.6091	10.2143	10.8493	10.985	11.3458	10.9033
CHRUN_GSVIVT00001519001_T01	VIT_00s0160g00370	8.5368	8.0495	7.9143	8.77	8.0731	8.8805	7.6587	8.8558	9.0115	8.6527	8.1389	8.2966	8.7195	7.5946	8.818	8.3541	9.0787	8.0758	8.0956	8.4224	7.6158	8.5232	7.6796	8.0345	7.8056	8.4328	8.4734	8.1073	8.122	9.1337	7.7162	7.4218	7.6319	8.8109	9.0491	8.7119	9.0594	9.0825	8.7364	8.7186	9.6497	9.0507	9.0354	9.2403	9.5386	8.6841	9.4853	9.6186
CHRUN_GSVIVT00001578001_T01	VIT_00s0163g00010	6.7839	6.3004	6.3422	6.227	6.4936	6.1216	6.4418	6.4382	6.228	6.4024	6.5903	6.461	6.1116	6.5756	6.4028	6.3955	6.0334	6.2199	6.7138	6.3911	6.2576	6.2943	6.5448	6.269	6.7143	6.362	6.146	6.5247	6.2169	6.9022	6.2675	6.2656	6.3155	6.5214	6.414	6.2159	6.2441	6.2083	6.1429	6.0229	6.1481	6.0169	6.4592	5.8401	6.1399	6.1034	6.2	6.1568
CHRUN_JGVV163_1_T01	VIT_00s0163g00020	8.0994	8.293	7.946	7.6717	7.9901	7.6116	7.9812	7.9512	7.7844	7.5773	8.1168	7.651	7.9517	7.8053	7.8768	7.8821	8.1776	8.2727	7.6056	8.1167	7.5412	7.7664	8.1016	7.8145	8.3218	7.9772	7.8622	7.6811	7.7429	7.9408	7.7448	8.1962	7.8498	7.5611	8.3939	8.2005	8.4162	8.782	8.4287	8.1148	8.5971	8.3747	8.4584	8.4586	8.5225	8.4213	8.5936	8.4273
CHRUN_JGVV163_2_T01	VIT_00s0163g00030	6.5054	7.4324	7.0528	6.8588	6.5959	6.3857	7.0304	6.6274	6.7049	6.8424	7.2001	6.9741	7.1481	7.1825	6.9768	6.9194	6.6446	7.438	6.5802	6.5578	6.6393	6.8472	6.806	6.7465	7.0693	6.5348	6.8478	6.4833	6.8003	6.4943	6.8793	6.9883	6.2988	6.3957	6.7404	7.0436	7.6715	7.1735	7.1492	6.6036	7.2603	7.693	6.9054	6.9547	7.1212	7.6898	7.8875	6.9548
CHRUN_JGVV163_3_T01	VIT_00s0163g00040	12.8348	12.3723	12.5222	12.8242	12.7429	12.9417	12.5541	12.5879	12.8588	12.6081	12.7092	12.7145	12.4173	12.6048	12.6504	12.4174	13.0371	12.1882	12.4139	12.6997	12.8934	12.9237	12.6941	12.9781	12.4898	12.9229	12.8918	12.5451	12.6387	12.3773	12.3855	12.682	12.4922	12.7836	12.8022	12.6162	12.8717	12.9904	12.9281	13.1692	13.1355	13.1995	13.1956	13.077	13.2171	12.9167	13.1569	13.2179
CHRUN_PDVV163_2_T01	VIT_00s0163g00050	11.5808	11.5827	11.705	11.7166	11.56	11.71	11.8442	11.9169	11.9043	12.1348	11.8704	11.9785	11.8221	12.0195	11.6574	11.4977	12.4974	11.412	11.2865	11.7901	12.0245	12.0976	11.4853	11.7096	11.383	11.714	11.6437	11.7622	11.8603	11.5315	12.0003	11.7303	11.5142	11.4428	11.5	11.6856	12.0941	12.1353	12.0275	11.9288	12.0073	12.0129	11.8851	11.9688	12.1917	11.9299	12.0284	12.1279
CHRUN_JGVV163_4_T01	VIT_00s0163g00060	14.3783	14.1926	14.1497	14.3307	14.3553	14.3523	14.3896	14.2549	14.2261	14.2593	14.3471	14.4974	14.1844	14.4258	14.2576	14.3121	13.8889	14.3639	14.6372	14.5847	14.6285	14.6908	14.5512	14.5059	14.5689	14.4923	14.6454	14.7405	14.761	14.6339	14.5309	14.5513	14.6475	14.7389	14.4958	14.4585	13.9494	13.9173	13.7278	13.9179	13.7699	13.835	13.9959	13.9135	13.9361	13.8786	14.0044	14.0844
CHRUN_JGVV163_5_T01	VIT_00s0163g00070	11.7963	12.463	12.3362	12.3192	12.1476	12.4011	12.2888	12.4198	12.2925	12.3639	12.3327	12.2293	12.3076	12.5396	12.1616	12.1253	12.7477	12.0751	12.2029	12.4671	12.7537	12.4843	12.2311	12.488	12.2598	12.5761	12.5714	12.4884	12.4422	12.387	12.4733	12.566	12.4326	12.2914	12.096	12.5333	12.9331	13.5603	13.1483	13.0135	12.9226	13.0237	13.0444	12.767	12.844	12.8375	13.0194	12.4562
CHRUN_PDVV163_5_T01	VIT_00s0163g00080	6.2875	6.3672	7.1033	7.2986	5.9483	6.1087	6.081	6.3527	6.9309	6.4927	7.6555	6.3198	7.5874	7.2883	7.0345	6.4721	7.3351	7.5103	6.2982	6.9284	7.1598	7.5234	6.807	8.1953	6.4496	6.6611	7.002	6.4067	6.8942	6.794	8.077	7.6468	6.6745	7.4731	7.5463	7.2088	6.2511	6.7694	6.7672	6.372	6.6456	6.4807	6.4411	6.5567	6.9045	6.6056	6.7625	6.6491
CHRUN_PDVV163_12_T01	VIT_00s0163g00150	8.5945	8.0352	10.7659	7.6209	8.6748	8.4508	8.1906	8.1024	7.8808	9.7103	11.5606	9.397	7.9202	11.9878	8.5763	9.1898	9.2152	10.5465	8.0678	8.856	9.1323	7.7673	9.4605	7.9741	7.6775	11.6083	8.1612	7.864	8.0192	8.2061	7.3573	7.8749	7.6152	7.7703	7.9338	7.8269	9.4499	9.8805	8.06	8.2503	8.2292	8.1248	8.2152	7.3071	8.4525	7.529	7.5694	7.96
CHRUN_JGVV169_4_T01	VIT_00s0169g00040	11.4581	11.7149	11.5107	12.0306	11.2899	11.7277	11.5019	11.6056	11.6038	11.0969	11.4265	11.4776	11.3767	11.3631	11.5397	11.6088	11.7306	11.428	12.2476	12.4893	12.2986	12.1729	12.032	12.8159	12.3558	12.125	12.4176	12.3406	12.4416	12.4421	12.0594	12.273	12.2827	12.3234	12.131	11.8885	11.5526	11.2143	11.3472	11.4143	11.6596	11.6143	11.7089	11.5866	11.668	11.6599	11.8624	11.8674
CHRUN_JGVV169_5_T01	VIT_00s0169g00050	10.1378	9.7834	10.808	10.8908	9.6201	9.5422	9.7429	9.6881	11.0023	9.7425	11.2425	9.9625	10.6652	11.0085	10.128	9.9365	11.2233	10.402	9.9155	11.0939	11.5317	11.5718	10.0484	11.3159	10.4342	10.6089	11.5549	11.3599	11.1548	10.6104	11.7165	10.2995	10.4052	11.2814	10.4361	10.6458	11.4488	10.9927	11.673	11.7825	11.7896	11.6977	11.631	11.6726	12.2246	12.087	12.2447	12.3711
CHRUN_PDVV169_8_T01	VIT_00s0169g00060	9.3443	8.6476	10.1776	9.3738	9.2094	9.0746	8.6686	9.1149	9.2869	9.6649	10.9177	9.2908	9.1302	11.4991	8.7744	9.2713	8.319	10.2759	9.1872	9.9148	9.6827	9.5904	9.6921	9.9682	9.2151	11.216	9.6828	9.8097	9.1302	8.9715	9.3523	9.4891	8.7023	10.0926	9.4417	9.0517	8.1704	8.4495	8.2545	8.263	7.7906	7.8772	7.8487	7.8365	8.2048	8.094	7.8367	8.2155
CHRUN_JGVV169_6_T01	VIT_00s0169g00070	9.1378	9.4018	9.0206	9.2227	8.364	9.4985	8.6113	9.0041	8.5239	8.616	9.1451	9.0631	8.6463	9.3075	9.2389	9.5104	9.2538	9.0625	9.7951	10.2214	9.2119	9.5206	9.9284	10.617	9.9519	9.4348	9.5104	9.5826	9.5525	10.388	9.45	10.0126	9.887	9.7279	10.1133	9.2673	10.1536	9.9911	10.2443	10.0632	10.3735	10.3513	10.2556	10.3264	10.4145	10.0394	10.3951	10.5774
CHRUN_JGVV169_7_T01	VIT_00s0169g00080	10.0418	10.2155	10.1158	10.0821	9.9629	9.8741	10.3227	10.0148	9.992	9.4959	9.9815	10.2867	10.1702	10.0275	10.2417	10.1987	9.2305	10.2677	10.8171	10.7143	10.8467	10.674	10.3979	11.2179	11.0496	10.4884	10.7255	10.3643	10.903	10.9378	10.7458	10.9403	11.0142	10.8211	10.7913	10.5946	9.8045	9.9987	9.8658	9.8319	9.9523	9.8919	9.8527	9.818	9.7787	9.8355	9.7464	9.8713
CHRUN_JGVV169_8_T01	VIT_00s0169g00090	10.6583	11.1129	10.4563	10.5137	9.3777	10.3959	9.6367	10.2225	10.1598	9.6046	10.1249	10.0171	10.5279	10.2323	10.672	10.8202	10.6646	10.3962	11.1936	11.6037	10.8896	10.9385	10.9473	12.0947	11.0289	10.6894	10.8562	10.9649	10.7265	10.9324	10.7837	11.573	11.4304	11.6046	11.4154	11.0584	10.5506	9.9089	10.3978	10.4768	10.473	10.5314	10.4819	10.5344	10.5302	10.1831	10.2733	10.5529
CHRUN_GSVIVT00001765001_T01	VIT_00s0169g00100	7.2073	6.9905	6.6905	6.7572	6.4536	6.77	6.6858	6.5428	6.6562	6.6345	6.6625	6.7251	7.0201	6.8664	7.0975	7.1173	6.8918	6.7411	7.6107	7.4721	6.826	7.0016	7.6775	7.7114	7.3943	6.791	7.09	6.921	6.8319	7.689	6.7853	7.4267	7.6186	7.2158	7.4897	7.3566	6.6539	6.4976	6.6741	6.622	6.9747	6.5182	6.786	6.885	6.9104	6.6954	6.4094	6.9172
CHRUN_GSVIVT00001767001_T01	VIT_00s0169g00110	6.7316	7.6358	7.4858	7.2584	6.8264	6.822	6.7917	7.179	7.3222	6.7825	7.4811	6.9715	7.4788	7.1018	7.1574	6.9444	8.0362	7.7349	7.4697	7.6967	7.3887	7.1226	7.256	7.0537	7.8993	7.2468	7.166	7.3565	7.2371	7.4881	7.3696	7.3992	7.4732	6.9576	7.0537	7.4656	7.9238	8.3643	8.2827	7.5389	8.28	7.8587	7.8057	8.4106	8.3546	7.9857	8.731	8.1215
CHRUN_JGVV173_2_T01	VIT_00s0173g00030	12.2743	12.3194	12.336	11.9815	12.1399	11.7477	12.2815	12.2329	11.7345	11.5552	12.3219	12.3666	12.0688	12.0565	12.1723	12.3085	11.8637	12.4871	12.485	12.3184	12.3322	12.3124	12.3758	12.3852	12.4924	12.2927	12.4738	12.0555	12.5255	12.7069	12.206	12.2743	12.5924	12.2145	12.14	12.2802	11.9983	12.2779	12.0229	12.0071	12.2517	12.132	11.9724	12.2866	12.1319	12.2417	12.2355	12.0321
CHRUN_JGVV173_3_T01	VIT_00s0173g00040	11.2779	11.5191	11.3611	11.0384	11.1442	11.1604	11.1834	11.1834	10.8504	10.5889	11.3801	11.2076	10.9975	11.255	11.304	11.421	11.0012	11.3815	11.5843	11.5663	11.2655	11.3106	11.4674	11.6479	11.686	11.3413	11.5094	11.0099	11.6016	11.8189	11.1872	11.5412	11.875	11.2716	11.4813	11.1706	11.2241	11.3422	11.0508	10.9865	11.4237	11.3277	11.061	11.2286	11.1664	11.0177	11.3446	11.1639
CHRUN_JGVV173_5_T01	VIT_00s0173g00060	9.6684	9.5826	10.8503	10.2118	9.0749	9.6966	9.3737	9.8391	10.2799	10.0775	11.4075	9.85	9.8035	11.7712	9.4852	9.9815	9.8466	10.4714	10.0889	10.5068	10.6473	10.4468	10.3379	10.8837	10.2294	11.2783	10.2323	10.6895	10.1676	10.3709	10.3624	10.4796	10.1482	10.6695	10.169	9.9947	10.0765	10.0527	9.9745	9.9213	10.2324	10.0459	9.9641	9.9177	10.3893	10.0828	10.2587	10.4218
CHRUN_JGVV173_6_T01	VIT_00s0173g00070	11.7593	11.8429	11.5718	11.6911	11.173	11.4192	11.43	11.5006	11.5323	11.0181	11.5279	11.519	11.4688	11.45	11.5058	11.3923	11.4157	11.3695	11.5653	11.9505	11.7251	11.8574	11.82	12.2667	11.7588	11.9567	11.9622	11.7362	11.9323	11.7785	11.3345	11.7409	11.9835	11.7876	11.7358	11.5154	11.7638	11.6538	11.5003	11.7403	11.9125	11.9083	11.8461	12.1244	11.9116	11.8462	12.1546	12.0572
CHRUN_JGVV173_10_T01	VIT_00s0173g00110	12.1932	11.2433	11.6515	12.3101	11.8558	12.0606	11.8601	12.3434	12.1923	12.2584	11.8885	11.8398	11.4482	11.3683	11.6238	12.2928	11.8096	11.3624	12.4722	12.3926	12.081	12.3597	12.3775	12.7711	12.3227	12.5346	12.6463	12.5475	12.4542	12.5838	11.6898	12.2835	12.3786	12.6646	12.2287	11.726	11.1464	11.1834	11.2593	11.7008	11.877	11.4227	11.604	11.897	11.9748	11.568	12.0095	12.1692
CHRUN_PDVV173_12_T01	VIT_00s0173g00120	6.8688	6.5453	7.3006	6.4918	6.7084	6.7943	6.5248	6.6209	6.4844	6.8749	7.7643	6.6702	6.3756	8.5919	6.8683	6.8025	6.4644	7.3251	6.7921	6.8662	6.4791	7.1926	6.7994	7.0134	6.8698	7.7571	6.6873	6.5911	6.4236	6.7369	6.6112	6.7495	6.8796	6.5759	6.7339	6.4261	6.6421	6.66	6.5525	6.7702	7.1247	6.8525	6.8024	6.9855	7.099	7.4287	6.7516	6.8409
CHRUN_JGVV173_11_T01	VIT_00s0173g00130	12.4346	12.269	12.1421	12.5937	12.1251	12.5455	12.0194	12.6091	12.7485	12.458	12.2512	11.9666	12.4255	12.3133	12.5884	12.1233	12.6615	12.0857	11.9567	12.5855	12.0499	12.1525	11.94	12.7574	11.9844	12.123	12.2455	12.1362	12.0042	12.1031	11.7388	12.2315	11.8632	12.3397	12.2438	11.6612	12.1412	11.5918	12.0626	12.3926	12.4699	12.2512	12.3701	12.3729	12.5017	12.3152	12.502	12.8277
CHRUN_JGVV173_12_T01	VIT_00s0173g00140	11.7132	11.8201	11.7286	11.7428	11.547	11.8863	11.4334	11.8061	11.4157	11.3363	11.6265	11.828	11.7633	11.7776	11.9618	11.9288	12.2199	11.6252	12.5285	12.9043	12.5174	12.693	12.4803	13.0969	12.6895	12.503	12.7441	12.435	12.7617	12.8483	12.479	12.719	12.6656	12.7033	12.5128	12.1837	12.8416	12.2796	12.7481	12.6416	12.8443	12.8573	12.9703	12.7072	12.9588	12.677	12.8803	13.2681
CHRUN_JGVV173_13_T01	VIT_00s0173g00150	11.3312	11.3324	11.6175	11.8974	10.8382	11.4655	11.1748	11.5395	11.7286	11.1669	12.3754	11.4387	11.2885	12.4824	11.2994	11.2786	11.3671	11.3931	11.6575	12.1998	12.1454	12.2679	11.5004	12.3342	12.2169	12.1261	12.1823	11.9277	12.1564	12.2893	12.2682	12.0965	11.809	11.8875	11.6298	11.1538	11.1267	10.774	11.139	10.9926	11.3949	11.2793	11.2163	11.2639	11.4918	11.4967	11.526	11.3627
CHRUN_JGVV173_14_T01	VIT_00s0173g00170	14.8512	14.9521	14.7349	14.9847	15.133	15.3966	15.0766	15.0617	15.0594	14.8997	14.874	15.0422	14.6734	15.2467	15.1386	14.7015	14.5904	14.6214	14.6859	15.1629	14.9304	14.5984	14.9794	15.0761	14.8024	15.1187	14.8068	14.8047	14.7379	14.7319	14.9609	15.0982	14.6216	14.7027	14.9	14.5548	14.3658	14.3101	14.5282	14.4094	14.374	14.3656	14.6473	14.0251	14.2392	14.5076	14.4129	14.1387
CHRUN_JGVV173_18_T01	VIT_00s0173g00220	11.4244	11.0443	11.3697	11.5193	11.1433	11.511	11.6	11.5117	11.5317	11.4452	11.6888	11.7416	11.3633	11.5877	11.3884	11.0442	11.466	10.9522	11.542	12.0669	12.0925	12.23	11.7923	12.2892	12.1898	12.2324	12.6417	12.2673	12.8605	12.4228	11.9025	12.0163	12.1968	12.2332	11.551	11.2347	12.1541	11.7455	11.8029	11.7977	11.8975	11.9	12.4789	11.9831	12.1274	12.1607	12.6912	12.7397
CHRUN_JGVV173_20_T01	VIT_00s0173g00240	12.0141	12.0137	12.0286	12.0772	11.3631	11.9988	11.5859	11.8216	12.0065	11.2769	11.8034	11.8321	11.9676	11.8475	11.9686	11.9138	12.3662	11.637	12.5149	12.8751	12.6941	12.7419	12.4074	13.2612	12.7185	12.5024	12.801	12.6465	12.9159	12.7974	12.6145	12.682	12.7812	12.847	12.5407	12.2735	12.9326	12.4039	12.7859	12.7023	13.0832	12.8952	13.0087	12.8057	13.0923	12.8313	12.9084	13.2883
CHRUN_JGVV173_21_T01	VIT_00s0173g00250	12.8716	12.4404	12.438	12.9317	12.5266	12.9225	12.4132	12.9831	12.9794	12.4593	12.6289	12.5156	12.7952	12.6916	12.8567	12.5329	12.7461	12.265	12.2605	12.6468	12.2552	12.4458	12.2677	12.9444	12.3447	12.3546	12.5968	12.5528	12.3667	12.4551	12.0436	12.423	12.2244	12.3374	12.5738	12.0168	12.4437	11.8418	12.1772	12.3127	12.6419	12.4391	12.4277	12.4273	12.656	12.2353	12.5299	12.9845
CHRUN_JGVV173_22_T01	VIT_00s0173g00260	12.29	11.9134	11.7665	12.2115	11.8696	12.3303	11.6979	12.2886	12.3798	12.253	11.7519	11.7701	12.0009	12.0112	12.3308	11.8356	12.0011	11.4252	11.7589	12.2957	11.6045	11.8027	11.721	12.2604	11.7804	11.8216	11.8799	11.8129	11.5414	11.9196	11.2777	11.9294	11.7898	11.9195	12.0873	11.0624	11.6819	11.1498	11.3274	11.7913	11.8674	11.7041	11.8274	11.5277	11.8192	11.6976	11.8158	12.2641
CHRUN_GSVIVT00001888001_T01	VIT_00s0173g00270	7.1486	7.4355	7.773	7.3325	7.2932	7.0529	7.1446	7.4772	7.4942	7.3676	7.875	7.568	7.4155	7.8566	7.3979	7.7196	7.4191	8.0744	6.9797	7.2634	7.3252	7.1775	7.3687	6.8531	7.1057	7.9296	7.0642	7.1573	7.1277	7.4138	7.2215	7.1238	7.2507	6.8121	7.1895	7.4739	7.7034	8.1428	8.2369	7.7903	8.1289	7.9153	7.5366	8.0385	8.1852	8.1007	8.0586	8.2316
CHRUN_GSVIVT00001889001_T01	VIT_00s0174g00010	7.0636	6.419	6.9056	6.7671	7.2761	6.7497	6.3276	6.8002	7.0059	6.5505	6.9599	6.3749	6.7623	6.5792	6.498	6.8735	6.718	6.5656	6.7151	7.1097	7.2727	7.1239	6.7376	6.5902	6.4703	6.9834	6.8588	6.8587	7.4424	7.4934	7.1212	6.34	6.6047	6.8349	6.6966	6.6651	6.6807	6.2935	6.7285	6.8845	6.935	6.964	7.2399	7.1969	6.9357	6.9009	6.7752	6.7546
CHRUN_JGVV174_5_T01	VIT_00s0174g00060	7.4218	7.8932	8.3498	8.441	7.5753	8.0844	7.4696	7.8958	8.3839	7.8598	8.3612	7.7407	8.0454	7.6364	8.0194	7.4259	8.5208	8.3688	6.8656	8.3528	8.0463	8.4044	7.3099	8.3464	7.0968	8.4701	8.1668	8.0206	7.8938	6.9113	7.5503	8.0299	7.0036	7.524	8.1093	8.2338	8.076	7.5346	7.2797	7.7675	7.8913	8.1175	7.8475	7.7913	8.1487	7.8679	8.038	8.3893
CHRUN_JGVV174_6_T01	VIT_00s0174g00070	8.2688	8.3656	7.8141	8.9385	8.1963	7.4948	9.3403	9.8205	8.3258	10.6296	9.0824	8.8558	9.1751	8.3495	9.1635	9.0178	7.8033	7.7687	8.3554	7.842	7.2696	7.1353	7.3508	7.1219	7.8802	7.6086	7.2949	7.9319	7.243	7.9132	7.2217	7.6726	7.376	7.0989	7.729	7.6118	6.8416	7.2924	6.555	6.9812	7.4882	7.0509	7.8227	7.6315	7.711	7.2483	7.614	7.1238
CHRUN_JGVV174_7_T01	VIT_00s0174g00080	6.456	6.6626	6.2675	6.2884	6.4006	6.5763	6.3694	6.3077	6.1254	6.4501	6.2256	6.4296	6.517	6.7266	6.4847	6.3169	6.773	6.4494	6.8223	6.5183	6.4766	6.4903	6.3182	6.4991	6.3007	6.2904	6.3366	6.1523	6.287	6.2778	6.5136	6.4704	6.3809	6.3207	6.4851	6.4419	6.6978	6.8643	6.5346	6.4012	6.2277	6.0788	6.289	6.9523	6.3825	6.2889	6.3926	6.6084
CHRUN_JGVV174_8_T01	VIT_00s0174g00090	11.4571	11.3715	11.1854	11.0643	11.5949	11.4364	11.594	11.4194	11.0251	11.4128	10.8078	11.4424	11.1998	11.2181	11.7023	11.4579	10.6481	11.3769	12.011	11.8521	11.3793	11.6456	11.8446	11.6774	11.9028	11.5487	11.5689	11.5975	11.4627	11.8474	11.5	11.7791	11.9281	11.706	11.8262	11.234	10.9339	10.8898	10.7789	10.908	10.9201	11.0036	10.8868	10.8929	10.7618	10.8807	11.0787	10.9673
CHRUN_JGVV174_9_T01	VIT_00s0174g00100	7.9721	8.737	8.6694	7.9168	8.1211	7.7507	8.2437	8.2114	7.6912	8.0939	8.211	8.3041	8.7653	8.0557	8.9219	8.5805	8.8683	8.8865	8.5139	8.9486	8.3403	8.4599	8.4278	8.7973	8.9443	8.4521	8.8581	8.6299	8.8221	9.0812	8.7762	8.9606	8.8828	8.5933	9.017	8.8322	9.2208	9.2728	9.2077	9.139	9.1745	9.384	9.1064	9.2037	9.0249	9.3049	9.2669	9.2336
CHRUN_JGVV174_10_T01	VIT_00s0174g00110	11.2496	11.9062	11.8594	11.4572	11.5217	11.3849	11.4162	11.3295	11.3425	11.4725	11.5121	11.3815	11.7979	11.4978	11.2272	11.7141	11.8423	11.713	12.1996	11.8523	12.2366	12.1421	11.9109	11.8261	12.1674	11.7432	12.0949	12.0317	12.1335	12.0044	12.4783	12.0123	12.1329	12.1305	12.1054	12.3295	13.3692	13.3197	13.3517	13.0382	13.0343	13.272	13.1313	12.9458	12.9762	13.0963	13.203	12.9325
CHRUN_JGVV174_11_T01	VIT_00s0174g00120	12.4636	12.8845	13.0229	12.3951	12.6814	12.6638	12.6589	12.4137	12.2809	12.4926	12.4518	12.562	12.633	12.7541	12.7502	12.8838	12.4511	12.9189	12.8303	12.8594	12.769	12.6882	12.8613	12.7314	12.7343	12.8189	12.6903	12.6649	12.5699	12.6723	12.7072	12.7809	12.7756	12.6557	12.7092	12.7052	12.6737	12.753	12.3885	12.4092	12.4189	12.6353	12.4198	12.1921	12.3169	12.5143	12.1081	12.1747
CHRUN_JGVV174_12_T01	VIT_00s0174g00130	12.4813	12.9951	12.5919	12.5158	12.6898	12.6562	12.6694	12.6524	12.0498	12.4087	12.462	12.6107	12.7391	12.7026	12.7408	12.7742	12.0124	12.9282	12.9031	12.875	12.8597	12.6358	13.0108	13.0201	12.9265	12.5729	12.7704	12.8176	12.741	13.1006	12.7443	12.8914	12.9252	12.67	12.568	12.8384	12.7312	12.8765	12.708	12.6049	12.6833	12.7476	12.6953	12.7837	12.6167	12.6251	12.6749	12.5679
CHRUN_JGVV174_13_T01	VIT_00s0174g00140	11.5061	11.9224	11.7048	11.0918	11.6111	11.3134	11.4504	11.3402	10.843	11.0233	11.0998	11.2709	11.6924	11.5215	11.6607	11.85	11.4122	11.9852	12.179	12.4693	12.1311	11.823	12.2764	12.2932	12.1288	11.9992	12.0257	12.1352	11.829	12.2056	12.0849	12.1627	12.0489	12.2763	12.0886	12.1376	11.8833	11.8195	11.6831	11.8717	11.7857	11.835	11.9118	11.5702	11.6853	11.7615	11.4605	11.7573
CHRUN_JGVV174_14_T01	VIT_00s0174g00150	13.0629	12.9622	13.0727	12.7715	12.815	12.7817	12.7721	12.7902	12.9332	12.8421	13.018	12.8495	13.0215	12.846	13.0213	13.0687	13.0861	13.0562	12.9593	12.9952	13.1093	12.9865	12.9689	12.7134	12.9496	12.7906	13.1064	12.7661	13.04	13.0369	13.2209	13.0292	13.0831	12.7602	13.0392	13.1108	13.3024	13.2379	13.397	13.3458	13.23	13.3929	13.2432	13.2103	13.3511	13.4011	13.2496	13.2691
CHRUN_JGVV174_15_T01	VIT_00s0174g00160	7.2632	7.3675	7.3841	7.6824	7.0568	7.1282	7.0975	7.216	7.4622	7.1097	7.514	7.422	7.615	7.2468	7.3962	7.024	7.3024	7.4006	8.0937	7.5607	7.8685	8.0064	7.5562	7.3497	7.8432	6.9981	7.6175	7.4876	7.9088	7.7645	7.8209	7.4382	7.5157	7.2474	7.2181	8.0634	7.1017	7.2623	7.6932	7.2825	7.3896	6.8605	7.1885	7.1332	7.1786	7.1984	7.4206	7.1222
CHRUN_JGVV174_16_T01	VIT_00s0174g00170	9.4685	9.6154	9.6854	9.0155	9.4491	8.8218	9.793	9.1972	9.403	9.4331	9.7174	9.9568	9.6342	9.3741	9.5635	9.384	9.8761	10.0849	10.5196	10.9799	11.0157	10.7469	11.1282	10.7631	11.1738	11.0915	10.9651	10.7369	10.9368	11.2253	10.8458	10.7804	10.9824	10.3045	10.9188	11.2426	9.7526	9.9136	9.8463	10.057	10.0433	9.7811	9.8617	9.9996	9.7765	10.2093	10.2023	9.8172
CHRUN_JGVV174_17_T01	VIT_00s0174g00180	9.2201	9.3003	9.0229	8.6502	9.5592	8.4126	8.8984	8.9341	9.0157	8.8129	9.0255	9.0913	8.6819	8.7067	8.985	8.756	9.2353	9.1212	9.6828	10.4357	10.0457	10.2182	10.5146	10.266	10.5626	10.3314	10.1756	10.1186	10.2545	10.56	9.9639	10.1182	10.1528	9.4572	10.1571	10.2003	9.1123	9.868	9.6831	9.7733	9.6185	9.7197	9.8679	9.6475	9.5341	9.7649	10.1667	9.287
CHRUN_JGVV174_18_T01	VIT_00s0174g00190	15.1942	15.339	15.2163	15.2366	15.2429	15.2733	15.2177	15.3473	15.2792	15.2195	15.2319	15.2547	15.2891	15.3216	15.3281	15.1697	15.0029	15.1693	15.0919	15.2686	14.944	15.0031	15.3664	15.2194	15.118	15.2071	15.0083	15.1657	14.9183	15.1263	14.9426	15.191	15.1743	15.0848	15.1339	14.9859	15.1347	14.9393	15.0008	15.096	15.0419	15.0982	15.0973	14.8813	15.039	14.9449	14.9419	15.0924
CHRUN_JGVV174_19_T01	VIT_00s0174g00200	13.9229	13.961	13.9473	13.7403	13.9199	13.6686	13.9099	13.964	13.7228	13.798	13.9531	13.9108	13.9484	13.9024	13.8868	13.9075	13.5951	14.0551	13.8131	13.8872	13.8446	13.6502	14.0178	13.6091	13.7936	13.6972	13.884	13.5509	13.7661	13.7665	13.7791	13.7922	13.8086	13.53	13.7118	13.7885	13.7734	13.8074	13.6332	13.6941	13.7175	13.7723	13.6499	13.7036	13.7137	13.6861	13.6686	13.7113
CHRUN_JGVV174_20_T01	VIT_00s0174g00210	8.2274	7.984	7.8313	8.0349	8.3646	8.0857	8.1369	8.1524	7.9056	8.1272	7.9563	7.9171	7.9741	7.7071	8.2174	7.8858	7.9852	7.6632	8.758	8.3019	8.2488	8.3098	8.3716	8.3197	8.1664	8.2488	8.2382	7.8399	8.5153	7.7636	8.226	8.2197	8.4961	8.3009	8.0334	8.182	7.9004	8.1411	8.2422	8.2396	7.977	8.0215	7.7752	7.8635	7.8559	7.9301	8.086	7.8589
CHRUN_JGVV174_21_T01	VIT_00s0174g00220	7.0399	7.142	6.9621	7.0968	6.9786	7.0745	7.1179	6.7878	6.8308	7.2232	6.9433	6.8486	6.7983	7.3631	6.9753	6.7845	7.0431	7.2365	6.8866	7.015	7.2038	7.2256	6.9664	7.0078	6.8229	6.8868	6.9309	6.6726	7.0013	6.6105	7.0753	6.9536	6.869	7.1316	6.8465	7.5901	6.4181	6.6547	6.8131	6.6756	6.5362	6.5424	6.8389	6.5752	6.9733	6.8913	6.7731	6.8178
CHRUN_JGVV174_22_T01	VIT_00s0174g00230	13.4496	12.8491	12.6054	13.3863	13.6866	13.573	13.559	13.4696	13.1698	13.2682	13.0974	13.4139	13.1253	13.2551	13.665	13.0759	11.9792	12.7011	13.5498	13.1115	13.4237	13.239	13.7521	13.5835	13.4692	13.2768	13.1403	13.4911	13.0789	13.3719	13.333	13.3776	13.6146	13.5038	13.2627	13.1874	12.8324	13.0882	12.893	12.9315	12.3272	12.504	13.0694	12.6203	12.7791	12.4711	12.8708	12.413
CHRUN_JGVV174_23_T01	VIT_00s0174g00240	13.0042	12.7841	12.8923	13.2083	12.9063	12.8488	13.0562	13.0982	13.0032	13.0046	12.9672	13.0719	13.2157	12.9398	13.1227	12.7367	13.4189	12.8656	12.7546	13.129	12.8275	12.8787	12.921	12.7725	12.9303	13.0635	13.2363	12.9361	12.7544	12.8779	13.1047	12.9603	13.1076	12.8225	13.1178	13.0216	13.4152	13.4137	13.3141	13.3873	13.4222	13.4326	13.5339	13.4028	13.4468	13.2022	13.3549	13.4458
CHRUN_JGVV174_24_T01	VIT_00s0174g00250	12.7985	12.9183	13.3157	13.3198	12.6945	13.1505	12.5611	12.8555	13.0626	12.5519	13.7498	12.7576	12.6589	13.8173	12.8736	12.6425	13.1751	13.206	12.7998	13.456	13.2895	13.3912	13.3621	13.6841	12.9112	13.7636	13.1803	13.0418	13.2787	12.8451	12.824	13.1892	13.1834	13.2203	13.031	13.0454	11.665	11.8626	11.795	12.0318	11.9997	11.6366	11.5649	12.2296	12.0888	11.8059	11.8566	11.8223
CHRUN_JGVV174_25_T01	VIT_00s0174g00260	13.3486	13.7072	13.5944	13.407	13.1171	13.2476	13.1399	13.1975	13.0981	12.97	13.2766	13.2548	13.6232	13.3936	13.2735	13.7369	13.4794	13.6729	13.6251	13.6384	13.7607	13.4501	13.3801	13.6543	13.6867	13.4224	13.7351	13.1357	13.5705	13.6558	13.6676	13.6311	13.6529	13.6308	13.6513	13.6822	13.6687	13.6991	13.6025	13.4758	13.6759	13.6455	13.6375	13.4558	13.6295	13.5117	13.3391	13.6365
CHRUN_JGVV174_26_T01	VIT_00s0174g00270	9.0426	9.1423	9.0202	9.0543	8.8096	9.3476	8.8273	9.1498	8.9121	8.6928	9.2105	8.3863	9.1753	8.727	8.5045	8.4357	8.4214	8.9425	8.9258	9.1237	9.4686	9.5871	9.2369	8.9714	9.5203	8.2974	9.432	9.3555	9.6111	9.1887	9.511	9.0202	8.5838	8.6679	8.7086	9.0938	8.2724	8.0566	9.0201	8.6651	8.5328	8.3432	8.0974	8.3621	8.3463	8.3941	8.5653	8.409
CHRUN_JGVV174_27_T01	VIT_00s0174g00280	7.2055	7.3911	7.4053	7.0667	7.0727	7.1345	8.0937	7.0746	7.1103	7.3869	7.1818	7.2173	7.1916	7.2455	7.3382	7.3083	7.4307	7.0181	6.3435	7.2286	7.1879	7.349	6.9214	7.4132	7.0116	7.3487	7.1968	7.2214	7.005	6.6786	7.1188	7.2256	6.9888	7.8411	7.1598	7.3014	6.9398	7.5198	8.0279	6.868	6.697	6.9424	6.8903	6.7145	7.2149	7.7828	7.1413	7.6657
CHRUN_JGVV174_28_T01	VIT_00s0174g00290	9.8216	10.1729	9.853	9.6533	9.8922	10.0907	9.9266	10.0598	9.5899	10.016	9.7999	9.9327	9.5184	9.5882	10.0078	10.0845	9.8453	9.8913	10.1904	10.4416	9.5496	10.168	10.3159	10.1598	10.3284	10.3556	10.327	10.1597	10.7263	10.1686	10.1069	10.1701	10.2555	10.0085	10.3425	9.8665	10.4444	10.0534	10.2925	10.3147	10.4919	10.3476	10.3906	10.3727	10.3971	10.5285	10.6504	10.7521
CHRUN_JGVV174_29_T01	VIT_00s0174g00300	10.9024	10.4325	10.3866	10.031	10.2322	10.1296	10.265	10.255	9.7281	9.7999	10.1037	10.52	10.7081	10.2638	11.324	10.7078	10.2883	10.4059	10.6782	10.8534	10.0112	10.1	10.2988	10.4993	10.8213	10.3009	10.3633	10.4441	10.1527	10.4791	10.0504	10.5906	10.8981	10.3654	10.7567	9.8357	10.4002	9.9831	10.1106	10.2302	10.4298	10.2745	10.3675	10.432	10.3129	10.4035	10.408	10.9561
CHRUN_JGVV174_30_T01	VIT_00s0174g00310	13.695	13.609	13.8032	13.6305	13.6272	13.5763	13.6641	13.5492	13.6646	13.7207	13.6023	13.5123	14.1938	13.4983	13.8235	13.7379	13.9354	13.8537	13.8117	13.7353	13.7349	13.9423	13.8618	13.4788	13.5216	13.7103	13.6342	13.7741	13.6183	13.4945	13.7838	13.7079	13.8694	13.8874	13.7533	14.0762	14.4846	14.3187	14.301	14.3105	14.5604	14.3787	14.1828	14.5285	14.4532	14.4953	14.4187	14.3857
CHRUN_JGVV174_31_T01	VIT_00s0174g00320	12.3158	12.3354	12.5305	12.6562	12.4583	12.5245	12.369	12.625	12.2328	12.4193	12.2406	12.232	12.4933	12.1434	12.6956	12.5283	12.2445	12.8206	13.2026	13.199	12.9964	12.8272	13.0215	13.3148	13.1109	12.9165	13.1234	13.1039	12.6285	13.1587	12.7562	12.9487	13.0655	13.0963	12.9701	12.9695	13.5671	13.2747	13.3071	13.3772	13.5934	13.4938	13.5405	13.4	13.6494	13.6193	13.3385	13.8062
CHRUN_PDVV174_27_T01	VIT_00s0174g00330	10.5196	9.5792	10.123	10.5527	10.4585	10.8891	10.6968	10.2129	10.7479	9.8298	9.5994	10.1069	10.6105	9.4439	10.4166	9.1565	10.4579	10.1277	8.4264	9.2062	9.6986	9.9547	9.4722	10.0305	9.549	9.4458	9.6818	9.2911	9.9552	8.4966	10.0356	9.406	8.7097	9.3751	10.0973	10.0398	8.9056	8.6984	10.0042	10.0314	9.4679	9.7899	9.3907	9.8905	9.8325	9.5834	9.6431	10.2506
CHRUN_JGVV179_1_T01	VIT_00s0179g00010	7.1444	7.2978	7.0663	6.9529	6.9972	6.6441	7.0501	6.8902	6.679	7.3118	7.641	7.1126	6.8706	7.8607	7.182	6.8022	6.8667	7.4471	7.1227	6.6374	6.7224	6.9158	6.9617	7.1438	7.2893	6.6723	6.6881	6.7133	6.7415	7.1098	6.8257	6.7184	6.846	6.7457	6.7946	7.0489	7.2955	7.1063	6.9221	7.1146	7.5765	7.0482	7.3441	6.5283	7.0601	7.0163	6.7828	6.7845
CHRUN_GSVIVT00003104001_T01	VIT_00s0179g00020	6.6251	6.299	6.067	5.8308	6.5135	6.1336	6.3709	6.1601	5.9067	6.2709	6.1628	6.2767	5.9719	6.6808	6.4327	6.2845	5.9117	6.0907	6.0467	6.106	5.9686	5.9618	6.1207	6.1609	6.1463	6.1185	5.8772	6.4602	6.0488	6.0433	6.0084	6.2729	6.2766	6.4947	6.0033	5.9547	5.9336	5.9008	6.5468	6.2255	6.0018	5.9485	6.0422	5.8915	6.1357	5.9168	6.0457	6.0868
CHRUN_JGVV179_2_T01	VIT_00s0179g00030	7.8053	7.142	7.3194	6.8685	7.6265	6.8875	7.4743	7.0255	6.98	7.1988	7.3097	7.1354	6.981	7.8909	7.5691	7.1324	6.4444	7.214	7.209	6.7201	7.399	7.2065	6.9564	7.0346	7.0273	7.2889	7.0318	7.1682	7.1541	6.8185	7.2948	7.4427	7.1345	7.1526	7.2373	7.3415	7.028	6.6636	6.4835	6.3755	6.6748	6.8352	7.2748	6.5894	6.5438	6.2319	6.3435	6.7015
CHRUN_JGVV179_3_T01	VIT_00s0179g00040	6.543	6.3925	7.081	7.2177	6.7083	6.8137	6.5604	6.412	7.2341	6.683	7.7464	6.7782	7.1693	7.3649	6.6757	6.4158	6.8726	7.2345	7.5956	7.4001	7.8681	7.7225	6.8123	6.5355	6.852	7.312	7.6828	6.6977	7.3848	7.3731	7.7378	6.6468	7.131	6.8408	6.7141	7.574	6.8351	6.4317	6.5112	6.5367	6.3857	6.6066	7.4577	6.8168	6.3976	6.6236	6.4307	6.2137
CHRUN_GSVIVT00003107001_T01	VIT_00s0179g00050	8.262	7.5148	8.0347	8.2706	8.823	8.2901	8.1001	7.9836	8.3682	7.8102	8.636	8.0304	8.1393	8.0701	7.7331	7.7962	7.8621	8.1206	9.0944	8.0224	8.4408	8.6708	8.9525	8.0788	8.8161	7.8313	8.3365	7.8082	8.7701	8.7979	8.4836	7.9552	8.2898	7.8874	8.1579	8.9082	6.8116	7.3797	7.5233	6.9186	6.9681	7.1235	6.9005	7.2409	7.2362	6.8899	7.8526	6.9319
CHRUN_JGVV179_4_T01	VIT_00s0179g00060	7.6488	7.6498	7.8423	8.3791	7.9034	8.7344	8.028	8.1991	7.9719	7.7747	7.9862	7.7607	7.8176	7.8801	7.7204	7.8177	8.0192	7.462	9.1	8.553	8.7507	9.0249	9.2152	7.8021	8.3955	8.242	8.6165	8.8873	8.9273	8.6076	8.3347	7.8659	8.642	8.2367	7.693	8.26	7.2838	7.2612	7.2587	7.2942	7.494	7.8082	7.9045	7.7912	6.9385	7.1808	7.0353	6.9131
CHRUN_JGVV179_5_T01	VIT_00s0179g00070	7.0111	6.5989	6.8208	6.9685	6.9674	6.7715	7.3733	6.8635	7.2607	6.8171	6.9279	7.3627	7.0316	7.1208	6.761	6.8767	7.7119	7.0861	6.7566	6.8869	7.8864	7.4217	7.7433	6.8774	7.1958	7.0212	7.0775	6.6718	7.0294	7.2542	7.2313	6.8001	6.7485	6.7642	7.0348	7.1885	7.0268	7.0676	6.9338	7.1088	7.1011	7.8681	7.2149	7.073	7.1518	7.5118	7.0862	7.2224
CHRUN_JGVV179_6_T01	VIT_00s0179g00080	7.7484	9.0145	8.4313	8.2041	7.941	7.9843	7.9118	8.4508	7.9631	8.1372	8.0517	8.1036	8.6028	7.504	8.2688	8.9909	8.6236	8.7149	8.0994	8.2207	8.1482	8.1665	7.8487	8.0185	8.4661	7.5453	8.3243	7.487	7.7787	8.0627	8.2278	8.0362	8.2117	7.8457	8.7963	8.3823	8.3847	7.9149	8.5004	7.9287	8.0849	7.9434	7.8555	7.6441	8.0333	7.9343	7.3335	7.9323
CHRUN_JGVV179_7_T01	VIT_00s0179g00090	13.5669	13.7149	13.7111	13.2946	13.628	13.5101	13.682	13.2339	13.3742	13.0634	13.425	13.4835	13.402	13.473	13.6003	13.463	13.3496	13.8293	13.8146	13.9497	13.8746	13.8885	13.8714	13.7258	13.9042	13.7575	13.7436	13.5851	13.8847	13.7652	13.5155	13.8229	14.0755	13.8115	13.7085	13.5338	13.8408	13.7462	13.8173	13.8975	13.7699	13.9477	13.701	13.6929	13.8795	13.8289	13.6265	13.8853
CHRUN_JGVV179_8_T01	VIT_00s0179g00100	15.1019	14.9929	14.9137	15.0686	15.0511	15.0908	14.9543	14.9041	14.9736	14.603	14.9376	14.9096	14.802	14.6895	14.8606	14.7578	15.0175	14.6888	14.5929	14.8189	14.633	14.7853	14.9762	15.0826	14.7479	14.7937	14.8147	14.7369	14.9253	14.6469	14.4409	14.7747	14.8808	14.6628	14.8976	14.6016	14.8056	14.7923	14.9189	14.9173	14.9791	14.933	14.8283	15.2367	14.9194	14.8987	14.9239	14.9721
CHRUN_JGVV179_9_T01	VIT_00s0179g00110	11.1037	11.0585	11.151	11.1264	11.1571	10.8426	11.1025	11.1013	10.6573	11.1944	11.0602	11.0959	11.193	11.1835	11.0857	11.2382	10.8888	11.3949	11.4269	11.3299	11.7973	11.632	11.1727	11.2626	11.3919	11.2472	11.5383	11.2043	11.3598	11.5132	11.8572	11.397	11.5614	11.4831	11.2491	11.5865	10.7424	10.6743	10.5463	10.5928	10.5213	10.6794	10.7847	10.382	10.5857	10.6208	10.5899	10.8387
CHRUN_JGVV179_11_T01	VIT_00s0179g00130	11.3889	11.2326	10.6396	11.1847	10.5601	10.9401	10.5301	10.8415	10.7265	10.5772	10.4212	10.5249	10.8152	10.6188	11.3027	10.9831	10.8555	10.4842	11.524	11.9257	10.8392	11.3904	11.299	11.761	11.198	11.0614	10.9458	11.2269	10.6885	11.2356	10.9724	11.3153	11.3198	12.0393	11.5816	11.0215	10.8896	10.5849	10.6933	10.7753	11.0859	10.9355	10.7439	11.1501	10.996	10.7476	11.0999	11.225
CHRUN_JGVV179_12_T01	VIT_00s0179g00140	10.5756	10.195	9.9952	10.5665	10.2787	10.6594	10.0409	10.286	10.3444	9.9979	9.4673	10.1069	10.1597	9.725	10.7148	10.2487	10.0455	9.6352	11.7898	11.8871	11.3144	11.1699	11.0176	11.6432	11.0314	10.9302	10.6798	11.3009	10.4866	11.1758	11.5966	11.4704	11.7418	12.2117	11.3566	11.1524	10.4909	9.9047	10.0318	10.4322	10.563	10.2627	10.4424	10.4058	10.4395	10.2491	10.6321	10.8131
CHRUN_JGVV179_13_T01	VIT_00s0179g00150	9.171	8.2402	9.1493	8.821	8.4031	8.2986	8.275	8.1311	8.2406	7.9338	8.3062	8.9175	10.5686	9.679	9.6263	9.5003	7.7941	8.6933	9.2991	9.3997	10.0648	9.1523	8.8649	8.5978	8.9021	9.2763	9.6972	9.9026	9.1966	9.3777	10.7493	9.3864	9.24	10.3116	9.6331	9.3482	9.7104	8.735	10.1146	9.0427	8.8756	8.8243	10.2132	8.452	8.8581	8.5473	7.8875	10.0921
CHRUN_JGVV179_14_T01	VIT_00s0179g00160	8.2337	8.7216	8.6028	8.1847	7.8595	7.8658	8.5447	7.9664	7.7423	8.207	8.5865	8.5154	8.1036	8.313	9.0709	8.4383	8.7889	8.797	9.0078	8.5179	8.8144	8.1647	8.8218	8.9069	9.3004	8.5322	8.3414	9.1518	8.7344	9.2088	8.5034	8.9906	8.5848	9.0156	8.7212	9.111	9.0542	9.1132	9.0927	9.1555	9.2194	8.789	8.6884	8.8933	8.9886	9.2364	9.0815	9.0305
CHRUN_JGVV179_15_T01	VIT_00s0179g00170	9.4303	8.7192	9.6846	10.3981	9.6728	9.5483	9.6954	9.7474	10.0683	10.1333	10.0169	9.7836	9.7648	9.239	9.5817	8.9608	8.168	9.5497	9.3934	9.1626	10.4618	10.3531	9.3064	9.9288	10.1424	9.5621	10.4016	9.7213	10.5662	9.8259	10.1793	9.7349	9.8156	9.325	9.6654	10.0735	7.9536	8.1054	7.5852	8.0595	8.1622	8.1199	8.501	8.293	8.7664	8.8086	9.1103	8.5865
CHRUN_JGVV179_16_T01	VIT_00s0179g00180	11.5234	11.7497	11.5768	10.7745	11.2454	10.7972	11.3844	11.0028	10.5947	10.9858	11.204	11.3681	11.6365	11.3928	11.5481	11.5795	11.1424	11.5735	11.9216	11.5864	11.5509	11.4686	11.6673	11.3714	11.8869	11.281	11.4574	11.2964	11.6301	11.9146	11.8022	11.608	11.8635	11.627	11.6852	11.8039	12.0737	11.6303	11.6415	11.4788	11.7808	11.8146	11.5257	11.404	11.8246	11.6007	11.1212	11.8296
CHRUN_JGVV179_17_T01	VIT_00s0179g00190	11.1939	11.2138	11.1367	10.442	10.8989	10.7809	10.7692	10.4164	10.4682	10.6179	10.8434	10.7075	10.9814	10.809	11.1974	10.911	10.9837	11.1279	11.0839	11.2694	11.1948	11.0611	11.2623	10.9033	11.0369	11.1698	11.1916	10.4846	10.8034	11.0356	10.9634	10.909	11.1303	11.3836	11.2388	11.0807	11.9956	11.3106	11.313	11.6894	11.8639	11.7699	11.7923	11.3812	11.7306	11.6608	11.1533	11.879
CHRUN_JGVV179_18_T01	VIT_00s0179g00200	7.176	7.1132	7.101	7.4654	6.9778	7.4075	7.0299	7.4159	7.5064	7.1331	7.0513	7.1367	7.1548	7.092	7.1755	7.1851	7.4565	7.3105	8.2443	7.438	7.48	8.0072	7.218	7.5473	7.9361	7.377	7.3792	7.4605	7.7444	7.6147	7.7419	7.4445	8.0221	7.1072	7.0954	7.444	7.6143	7.9524	7.3463	7.6202	7.621	7.3884	7.5433	7.5215	7.552	7.2023	7.6376	7.3426
CHRUN_JGVV179_19_T01	VIT_00s0179g00210	14.5278	14.4728	14.5787	14.926	13.923	14.4092	14.3036	14.4698	14.6514	14.324	14.5743	14.4284	14.7663	14.4159	14.673	14.7179	14.4139	14.2443	14.9028	14.938	14.8592	15.0558	14.7329	15.1313	14.851	14.7284	15.0691	14.9471	14.9876	14.8014	14.9079	14.9035	15.1312	15.0824	14.985	14.6503	14.7915	14.4045	14.3988	14.267	14.5616	14.5662	14.601	14.5251	14.7702	14.4662	14.6339	14.782
CHRUN_JGVV179_20_T01	VIT_00s0179g00220	10.9213	11.3147	10.9102	10.5463	10.8218	11.0739	11.0717	10.962	10.5081	10.3282	10.894	11.0792	10.3002	10.3661	10.6389	10.9992	11.021	11.1044	11.1164	11.4914	10.9519	10.9871	11.3731	11.3282	11.461	11.0951	11.475	10.7963	11.3586	11.4492	10.6383	10.9971	11.3099	10.7253	11.2368	10.9318	11.3042	11.1197	11.1911	11.4325	11.5044	11.6337	11.8484	11.6372	11.6971	11.8165	11.4377	11.7717
CHRUN_GSVIVT00003126001_T01	VIT_00s0179g00230	7.8901	6.4151	6.6993	6.6604	7.4381	6.5587	7.1455	6.7012	6.5951	6.505	6.9141	6.7208	6.7983	6.4569	7.3362	6.5082	6.8807	6.9164	7.7643	6.6673	6.8343	6.7682	6.6971	6.4875	6.9091	6.4736	7.0478	6.4694	6.8821	6.7089	6.6723	6.4829	6.649	6.6078	6.6887	7.1298	6.347	6.5153	6.5026	6.8149	6.3047	6.2451	6.4583	6.3302	6.655	6.6338	6.3863	6.8242
CHRUN_JGVV179_21_T01	VIT_00s0179g00240	10.632	10.5173	10.5609	10.5318	10.7503	10.3643	10.5766	10.44	10.334	10.1584	10.4418	10.7274	10.9049	10.5893	10.7945	10.4842	9.9443	10.8557	10.8223	10.9803	10.8137	10.7453	10.2119	11.1865	11.1216	10.3141	10.6429	11.0458	11.0378	10.8878	11.1741	11.3889	10.5961	10.7318	10.8894	10.9632	10.5455	10.5855	10.5194	10.2887	10.2423	10.0834	10.1284	10.0811	10.0935	10.4399	10.067	9.9746
CHRUN_JGVV179_22_T01	VIT_00s0179g00250	11.3007	9.9534	10.2644	12.4066	11.0906	11.6024	11.4195	12.102	12.8443	12.6588	11.6756	11.7982	11.4263	11.4898	11.2416	11.8279	10.4326	10.0157	11.6844	10.6056	10.2985	10.8654	8.8865	11.0514	9.6085	10.5491	8.8732	11.9632	11.3762	10.7351	12.1658	10.7596	9.9554	10.9244	10.7851	10.5592	11.3038	11.4417	11.4983	11.2543	11.1502	10.8897	11.0354	11.1742	10.9603	11.4512	11.8515	10.682
CHRUN_JGVV179_23_T01	VIT_00s0179g00260	12.7791	10.9477	11.2941	13.5674	12.2197	12.8155	12.3665	13.1557	13.7689	13.6507	12.9013	12.7068	12.5164	12.2478	12.3916	12.5897	11.548	10.9843	12.4404	11.856	11.8002	12.2207	10.8093	12.3227	10.8081	11.8691	10.9847	12.9408	12.2168	11.5671	12.7312	11.7716	11.2139	12.2279	12.0781	11.3875	12.1489	12.1986	12.3509	12.2438	12.0681	11.9051	12.1028	12.435	12.1682	12.1355	13.0365	11.9149
CHRUN_JGVV179_24_T01	VIT_00s0179g00270	10.9657	10.9709	10.3922	11.25	10.7765	11.4806	10.7387	11.0591	10.6108	10.7439	10.499	10.6462	10.1543	11.1237	10.683	10.6699	10.4906	10.2839	11.6846	11.9996	11.4304	11.8495	11.5163	12.3266	11.7723	12.0717	11.7635	11.4745	11.6086	11.6271	11.3417	11.7653	11.6494	11.8504	11.6718	10.9744	11.5794	11.187	11.4521	11.634	11.6095	11.7872	11.842	11.2734	11.6903	11.4713	11.5329	11.6413
CHRUN_JGVV179_25_T01	VIT_00s0179g00280	7.5196	6.7252	6.6917	7.3357	6.5598	6.5268	7.0568	7.2367	6.9657	8.493	6.8218	7.004	7.129	7.2044	7.3465	8.0094	6.7365	7.1306	6.2706	6.3704	6.6156	6.7081	6.2678	6.5241	6.2116	6.4351	6.6607	6.5552	6.4825	6.0935	6.6963	6.5677	6.2461	6.4891	6.3872	6.5597	6.477	6.5342	6.6827	6.8598	7.2039	7.4795	6.446	6.6745	6.3832	6.5225	6.8823	6.7998
CHRUN_JGVV179_26_T01	VIT_00s0179g00290	14.9103	14.9523	14.9018	15.0298	14.8144	14.8849	14.8266	14.8902	14.7635	14.7746	14.9455	14.931	14.9504	14.853	14.9488	14.963	14.7138	14.8674	14.8909	14.8196	14.8904	14.7777	14.9829	14.8764	14.8937	14.9314	14.8784	14.8199	14.9782	15.0128	14.902	14.8924	15.002	14.803	14.7724	14.8432	14.7477	14.6296	14.5064	14.5198	14.6151	14.6167	14.5698	14.6665	14.5489	14.4662	14.5761	14.6706
CHRUN_JGVV179_27_T01	VIT_00s0179g00300	13.9784	14.3581	14.1165	13.8882	14.2799	14.061	14.1939	14.094	14.0764	13.8495	14.13	14.07	14.1955	14.2019	14.1628	13.8709	14.2083	14.2734	13.925	13.9148	14.0167	13.8568	13.9816	13.8688	14.0056	13.9861	14.038	13.9704	13.8698	13.8338	14.12	14.0398	13.9556	13.9817	13.9925	14.2641	14.6514	14.8796	14.7747	14.7433	14.6521	14.5404	14.684	14.5079	14.5049	14.4997	14.7458	14.4431
CHRUN_JGVV179_28_T01	VIT_00s0179g00310	7.2995	7.1135	8.4874	8.2123	8.2654	8.2765	8.4827	8.2028	8.2196	7.8084	7.9634	8.6862	8.1207	8.4061	8.0116	8.2955	7.8781	8.0443	6.9128	7.5458	7.5077	7.7672	8.3209	8.4755	7.5441	8.9277	7.7437	7.855	8.0405	8.0881	8.1596	7.8279	7.9272	9.4184	8.4731	7.5434	8.2735	7.2104	7.2181	7.7785	6.8915	8.3244	7.3962	7.5738	7.9024	7.8333	7.6082	7.7603
CHRUN_JGVV179_29_T01	VIT_00s0179g00320	13.1141	12.388	13.0314	13.3164	13.3067	13.4875	13.4503	13.3436	13.588	13.3732	12.6235	13.2292	13.1556	11.7501	12.8367	12.5331	13.6004	13.1902	12.2303	12.6461	12.4378	12.924	13.2022	12.961	12.96	13.1207	12.5778	13.3321	12.9128	12.7409	12.6246	12.6547	12.5019	12.5107	13.0582	13.0789	11.3811	11.5317	12.5018	12.7545	12.4628	12.4584	12.0692	13.0139	12.5341	12.6358	12.8881	12.7028
CHRUN_JGVV179_30_T01	VIT_00s0179g00330	7.3047	8.0053	7.6314	7.6211	7.7384	7.6382	7.615	7.1903	7.4235	7.1153	7.519	7.2448	7.7471	7.4381	7.8544	7.1844	6.573	7.7542	8.2209	8.018	7.9767	7.7719	7.7842	7.8547	7.6934	7.5404	7.9259	7.4227	7.996	7.5529	8.2149	8.0495	8.1487	7.0522	7.3281	7.8561	7.3257	6.6828	6.701	6.4408	6.5551	6.6477	6.9572	6.8765	6.6614	6.5104	7.003	6.7573
CHRUN_JGVV179_31_T01	VIT_00s0179g00340	9.5547	9.1311	9.2747	9.2815	9.9682	9.5585	9.889	9.1536	9.4831	9.1289	9.1954	9.8258	9.1355	9.3134	9.697	8.8102	8.1992	9.194	9.3478	9.4693	10.0365	9.4659	9.1889	9.219	9.0991	9.5487	9.5866	9.4026	9.3474	9.3202	9.8286	9.5971	9.4289	9.77	9.325	9.3598	7.5456	8.3793	8.2744	8.4267	8.2048	7.9923	8.2348	7.917	8.1382	8.3422	8.1121	8.296
CHRUN_JGVV179_32_T01	VIT_00s0179g00350	11.5481	11.3167	10.9665	11.3129	11.5276	11.427	11.5128	11.5017	11.6215	11.9118	10.8743	11.4455	11.3959	11.2609	11.2593	11.5663	11.4807	11.0927	10.2727	10.9029	9.9746	10.3733	10.8764	10.8114	10.7161	10.6177	10.4293	10.4585	10.3961	10.2979	9.9134	10.6303	10.1541	10.9576	11.3107	10.401	11.9979	11.5274	12.0968	12.2802	12.2495	12.2967	12.0158	12.295	12.3435	12.1484	11.9383	12.2889
CHRUN_JGVV179_33_T01	VIT_00s0179g00360	13.8679	13.7052	13.7457	13.3375	13.7874	13.902	13.9108	13.1608	13.5862	12.9165	13.104	13.2706	13.3852	13.2133	13.4272	13.4787	13.9449	13.8058	14.1552	14.2695	14.2884	14.0802	13.9416	14.0889	13.9897	13.6512	13.9657	13.6841	13.3577	13.7201	13.8057	14.2036	14.2372	14.432	14.0177	13.7955	14.8401	14.8149	15.0515	15.1482	15.2736	15.1368	15.0279	15.102	15.176	15.0144	15.0008	15.1235
CHRUN_JGVV179_34_T01	VIT_00s0179g00370	10.2691	8.9252	9.6876	10.5241	10.5073	10.598	10.3491	10.5663	11.0181	10.866	10.684	10.3626	9.1989	9.6243	9.7219	9.9042	8.9468	9.1307	8.269	8.06	8.3717	8.1644	8.4392	8.7277	8.7157	8.5645	8.4719	8.0073	7.8735	8.0391	8.0328	8.9227	8.7116	8.1076	7.9925	7.9737	11.6691	12.0828	11.7711	12.0809	11.7936	11.7925	11.704	11.9209	11.6771	11.8623	12.3645	11.1188
CHRUN_JGVV179_35_T01	VIT_00s0179g00380	6.6674	6.6878	7.4437	7.3208	7.2893	7.0029	6.717	7.098	7.2095	7.068	7.536	7.0731	7.3501	7.2459	6.8963	6.7129	6.7856	7.2867	7.2071	7.0234	7.7005	7.6129	7.0648	6.8061	6.5672	6.9176	7.5782	6.8419	7.462	6.5924	7.2915	6.7062	6.5215	6.8911	6.7018	7.2474	7.1308	7.0096	7.1853	7.2786	7.1556	7.0808	7.4783	7.0397	6.9846	7.1925	6.9494	7.1494
CHRUN_JGVV181_1_T01	VIT_00s0181g00010	13.9715	11.8618	12.7899	14.3121	14.5596	13.0563	13.3977	14.5567	15.1258	14.7971	13.76	13.798	14.0206	14.33	13.0226	14.4322	13.9083	13.2267	13.2358	12.2466	12.2245	13.6583	12.9709	12.6673	12.008	13.1751	12.4327	13.9331	13.468	12.5456	13.1378	12.8437	12.6304	13.4696	12.2799	13.0474	12.358	13.3574	13.2287	12.969	12.3188	12.8392	12.9728	13.224	13.0942	13.1618	14.0485	12.5415
CHRUN_JGVV181_2_T01	VIT_00s0181g00020	13.0707	13.1241	13.0788	13.1156	13.0755	13.1214	12.9875	12.8957	13.2898	12.7453	12.7424	12.8751	12.634	12.2984	12.6289	13.1087	13.1835	13.3188	12.329	12.5732	12.1136	12.5125	12.647	12.6438	12.5745	12.4123	12.1687	12.5884	12.2232	12.5582	11.939	11.7281	12.1909	12.4789	12.6387	12.8325	13.3843	13.3909	13.3709	13.3233	13.2307	13.4918	13.5901	13.3919	13.389	13.4777	13.5005	13.2774
CHRUN_JGVV181_3_T01	VIT_00s0181g00030	13.491	13.6143	13.6922	13.2813	13.5237	13.8291	13.4881	13.0949	13.0685	12.7839	12.9637	13.259	12.8053	12.4466	12.5355	13.4557	13.693	14.0189	13.0833	12.7658	12.8041	13.1378	13.1901	13.6646	13.3451	13.1725	13.326	12.7085	13.4161	13.0536	12.763	12.5731	13.0227	13.0726	13.3478	13.2707	14.1788	13.8011	13.8595	14.0102	14.1476	14.1636	14.1695	14.0587	14.1689	14.2066	13.8105	14.1071
CHRUN_JGVV181_4_T01	VIT_00s0181g00040	13.3333	13.1136	13.353	13.1248	13.0308	13.7017	13.0488	12.6932	13.0691	12.5113	12.5463	12.7278	12.3944	11.9193	12.4453	12.9248	13.4601	13.3761	12.5244	12.6775	12.2755	13.0044	12.8451	13.5785	12.7057	13.0393	12.9669	12.4287	12.6993	12.1985	11.9546	12.3151	12.3963	12.7974	13.2236	12.6135	13.8663	13.374	13.4409	13.9057	14.3307	14.1438	14.0156	14.0028	14.2293	14.0394	13.7658	14.1735
CHRUN_JGVV181_5_T01	VIT_00s0181g00050	8.3607	8.9049	8.7129	8.5871	8.1292	8.3582	8.2249	8.0448	8.197	8.4178	8.2124	8.151	8.8209	8.6349	8.5955	8.9378	8.203	8.6489	8.8991	8.9202	8.5212	8.3843	8.8726	9.353	9.3671	8.2518	8.2989	8.4536	8.3219	8.4776	8.9755	8.849	8.2852	8.6486	9.0235	9.0468	9.0164	9.2059	9.1946	8.1478	8.568	8.7233	8.5555	8.38	8.4331	8.1843	7.8427	8.4625
CHRUN_JGVV181_7_T01	VIT_00s0181g00070	11.214	11.5284	11.3886	10.9895	11.5214	10.9554	11.5192	11.5101	10.7884	11.3432	11.2734	11.543	11.4354	11.4571	11.5911	11.6004	11.1693	11.6775	12.0561	11.9234	11.6709	11.5275	11.7554	11.5951	11.781	11.6961	11.4226	11.7934	11.7181	11.9445	11.7907	11.9062	12.0028	11.9392	11.6828	11.7742	11.1671	11.7808	11.5636	11.286	11.3601	11.2214	11.1264	11.2466	11.0976	11.2844	11.5235	10.8837
CHRUN_JGVV181_8_T01	VIT_00s0181g00080	12.282	11.9029	11.976	12.92	12.4433	12.7342	12.477	13.1583	13.2289	13.2184	12.9078	12.5657	12.8513	12.5164	12.7349	12.1497	12.1564	12.0729	13.5137	12.8727	12.9527	12.9689	12.3201	12.9965	12.7994	12.8258	12.5318	13.2974	13.0793	12.8383	13.4643	13.4737	13.0754	13.1284	12.632	12.6329	12.4698	12.1824	11.9679	11.9573	12.1043	11.9299	12.0438	12.0137	12.1691	12.208	11.9646	12.419
CHRUN_JGVV181_9_T01	VIT_00s0181g00090	11.5316	12.1718	12.0891	11.2999	11.5969	11.5342	11.7158	11.5355	10.6813	11.1449	11.4011	11.6151	12.2228	11.64	12.3033	12.1122	11.4983	12.4825	11.8066	11.6349	11.6403	11.5786	11.4275	11.2507	11.3657	11.2497	11.3851	11.1532	11.4534	11.5225	11.9096	11.6061	11.5175	11.1933	11.7386	11.8555	11.9779	12.2599	12.2826	11.9137	11.9891	11.7592	11.8654	11.7751	11.7743	11.5827	11.6824	11.4741
CHRUN_JGVV181_10_T01	VIT_00s0181g00100	13.917	13.77	13.7704	13.6991	13.7632	13.7085	13.7511	13.5658	13.4238	13.6168	13.6711	13.7948	13.7086	13.6418	13.7688	13.8188	13.4992	13.7374	14.0482	13.8577	13.8686	13.8081	13.8498	13.8455	13.8645	13.6834	13.8434	13.7376	13.885	14.0173	13.9926	13.9331	14.1378	13.8792	13.751	13.6922	13.9535	13.736	13.5903	13.48	13.481	13.5597	13.6659	13.5629	13.5421	13.533	13.6464	13.6952
CHRUN_JGVV181_11_T01	VIT_00s0181g00110	11.3236	11.6281	11.8832	11.4974	11.5915	11.0719	11.5142	11.707	11.524	11.3424	11.7488	11.6256	11.815	11.7074	11.8367	11.6361	11.6716	12.143	12.0827	11.9755	12.1421	11.9159	12.0247	11.7144	11.8619	11.9072	11.9522	11.8749	12.277	12.1555	12.1085	12.0065	12.1031	11.7855	11.9404	12.2759	11.3315	12.1376	11.7036	11.4542	11.6448	11.3602	11.2837	11.6122	11.4311	11.2834	11.8848	11.2496
CHRUN_JGVV181_12_T01	VIT_00s0181g00120	6.7559	7.2019	6.8181	7.0321	6.8287	6.9972	6.6599	7.2445	7.0692	6.9939	6.8826	6.8002	7.4669	6.9346	7.5013	7.1754	6.8067	6.955	7.16	6.8486	7.4395	7.0951	6.8112	7.3289	6.9099	7.2346	7.0538	7.2834	7.1028	7.0818	7.784	7.334	6.9204	7.0908	6.7336	7.1615	7.6474	7.104	7.0914	6.6865	7.5322	7.3187	7.3208	6.9401	7.1027	7.3169	6.9086	7.2997
CHRUN_JGVV181_13_T01	VIT_00s0181g00130	14.1101	14.3376	14.3199	14.0865	14.0565	13.8872	14.0586	13.9435	14.0038	13.9675	14.2122	14.0386	14.2807	14.1511	14.0511	14.2108	14.1756	14.4031	14.0682	14.1756	14.0968	14.1819	14.0975	13.86	14.0018	14.1853	13.9787	13.8524	14.2737	13.9632	14.2808	14.1385	14.196	13.9903	14.0237	14.2873	13.7899	14.0433	14.0435	13.8857	13.8211	13.8095	13.7549	13.8078	13.7379	13.7721	13.6783	13.5658
CHRUN_JGVV181_14_T01	VIT_00s0181g00140	11.4866	11.8572	12.0118	11.4973	11.186	11.7664	11.2823	11.3021	11.5085	11.6468	11.5957	11.3304	11.6471	11.4359	11.6942	11.7526	11.8125	11.7664	11.3897	11.6777	11.5881	11.5987	11.5678	11.6774	11.3245	11.672	11.5829	11.3371	11.5039	11.29	11.4092	11.6084	11.6095	11.5225	11.7171	11.5971	10.5888	9.8992	9.4426	9.8422	9.6702	9.8112	9.5328	10.3684	9.6459	9.8215	9.6623	9.4375
CHRUN_JGVV181_15_T01	VIT_00s0181g00150	11.141	10.9663	11.1115	10.3373	10.4666	10.6459	10.2866	10.1777	9.8245	10.2196	10.0789	10.4647	11.1118	10.7444	10.8942	11.1239	10.8308	11.1231	11.1854	11.5934	11.2926	11.1275	11.0587	11.0367	11.3231	11.1563	11.4549	10.5739	10.9158	11.3179	11.541	11.3049	11.498	11.3106	11.3919	11.4464	11.5797	11.155	11.2176	11.2712	11.4322	11.305	11.5452	11.0111	11.2628	11.2071	10.8977	11.5904
CHRUN_JGVV181_16_T01	VIT_00s0181g00160	10.8446	11.7906	11.2414	10.1734	11.1776	11.0533	11.1262	10.5991	10.2877	10.2298	10.7622	10.7943	10.9998	10.9878	10.6799	11.1783	11.2867	11.7534	11.2858	11.4662	11.6931	10.8293	11.5624	11.1289	11.6606	11.3081	11.3983	10.6648	11.2033	11.7406	11.442	11.2501	11.2297	10.8861	11.3714	11.7699	11.794	11.8418	11.8505	11.7742	11.5703	11.5606	11.6124	11.4143	11.4459	11.5351	11.2153	11.2074
CHRUN_JGVV181_17_T01	VIT_00s0181g00170	10.7207	11.0758	10.7901	9.4983	10.8336	10.6846	10.783	10.0024	10.0849	10.1769	10.3449	10.3647	10.4285	10.4074	10.2318	10.5618	10.71	11.1494	10.2375	10.7193	10.9466	10.4796	10.9641	10.2811	10.8244	10.996	11.0072	9.8921	10.3993	10.5159	10.5496	10.2137	10.3795	10.432	10.8247	11.005	11.0769	10.9214	10.8954	11.2403	11.0565	11.2364	10.882	10.8919	11.0594	10.9617	10.6366	10.8682
CHRUN_JGVV181_18_T01	VIT_00s0181g00180	6.8729	7.5183	7.18	7.5401	7.6779	7.9282	6.9303	7.7228	7.6926	7.0502	7.3869	7.3589	7.3199	7.2717	7.0406	7.0489	7.3962	7.4022	7.4543	8.2441	8.164	7.8447	7.6569	7.4334	7.9256	8.4862	7.7497	7.9111	7.6897	7.4854	7.8833	7.4891	8.2477	7.2361	7.3323	7.8662	7.7031	7.77	8.1523	7.8781	8.1229	7.5568	8.0174	7.6285	7.8156	7.5705	7.8235	8.0138
CHRUN_JGVV181_19_T01	VIT_00s0181g00190	11.6022	11.5129	11.3181	11.088	11.4126	11.1413	11.2896	11.3106	11.1145	11.0986	11.1853	11.4569	11.1758	10.9518	11.491	11.3265	11.3263	11.2612	11.0558	11.5748	10.9476	11.3315	11.6058	11.2855	11.2769	11.418	11.4661	11.1161	11.0535	11.3351	10.6005	11.0667	11.5248	11.2964	11.7166	11.1173	11.6608	11.476	11.4268	11.4513	11.8214	11.6643	11.4324	11.7556	11.6544	11.3879	11.4578	11.9194
CHRUN_JGVV181_20_T01	VIT_00s0181g00200	7.3906	7.3591	7.1517	7.2915	7.3499	7.4696	6.9211	7.2091	7.4228	7.1991	7.2952	6.628	7.4851	7.1548	6.9655	7.1067	7.2525	7.2814	6.7891	7.6937	7.0517	7.7113	7.6738	7.5497	7.2783	7.3992	7.7543	7.6464	7.577	7.4204	7.2309	7.5334	7.0331	7.481	7.0146	7.6147	6.9267	7.2677	7.8774	7.6312	7.4702	7.3882	7.2223	7.5325	7.4162	7.2077	7.2822	7.4238
CHRUN_JGVV181_21_T01	VIT_00s0181g00210	11.5964	11.8992	11.7265	11.3755	11.6402	11.0671	11.7102	11.6713	11.0258	11.31	11.6636	11.7598	11.5872	11.4442	11.5524	11.8207	11.3663	11.8311	11.7631	11.6276	11.5124	11.6218	11.7216	11.299	11.9738	11.4712	11.7353	11.4299	11.7321	12.0029	11.4841	11.5813	11.9733	11.4545	11.8016	11.6377	11.6354	11.8174	11.7526	11.2997	11.823	11.6216	11.4027	11.6415	11.6132	11.6788	11.5306	11.7354
CHRUN_JGVV181_22_T01	VIT_00s0181g00220	12.8123	11.6108	12.2479	12.722	12.2625	12.5819	12.4629	12.4537	13.0602	13.1714	12.7043	12.6082	12.2078	11.7224	12.1537	12.6561	12.3965	11.9156	12.7082	12.599	12.4024	12.9956	12.5124	12.8164	12.321	12.8911	12.5129	12.7758	12.9726	12.5489	12.307	12.2228	12.8547	12.5753	12.59	12.3946	12.1118	11.6554	11.8131	12.0365	12.0821	12.0223	12.108	12.3266	12.0072	12.1075	12.3345	12.1278
CHRUN_JGVV181_23_T01	VIT_00s0181g00230	9.622	10.4279	10.1479	9.534	10.2424	9.8137	10.1109	9.8693	9.6886	10.0561	10.1661	10.187	10.0679	9.9273	9.801	10.4271	10.1153	10.5853	10.7734	10.4617	10.7047	10.276	10.6739	9.9643	10.9173	10.4911	10.5082	10.2396	10.3499	10.8877	10.5488	10.4204	10.8452	9.9814	10.2693	10.8279	9.7753	9.9266	9.9468	9.5864	9.6988	9.781	9.6852	9.6632	9.5333	9.6732	9.3963	9.5578
CHRUN_JGVV181_24_T01	VIT_00s0181g00240	14.3918	14.5018	14.6369	14.4921	14.5928	14.6783	14.5777	14.7403	14.3323	14.7061	14.4775	14.5944	14.5621	14.5658	14.7428	14.6238	14.3849	14.7392	14.7733	14.8946	14.7134	14.6491	14.7555	14.7373	14.7398	14.7467	14.7494	14.8188	14.5588	14.7888	14.5599	14.8029	14.7866	14.7555	14.6665	14.6201	14.1036	14.2655	14.2856	14.1108	14.293	14.2716	14.0359	14.0361	14.192	14.2455	14.1909	14.1432
CHRUN_JGVV181_25_T01	VIT_00s0181g00250	12.1736	12.0985	12.0366	12.1545	12.1264	11.9976	11.9061	12.326	11.9803	12.1046	11.8502	11.8371	12.4023	12.3649	12.4439	12.2082	11.816	12.1146	12.0759	12.3402	11.9444	12.073	12.3438	12.3769	12.2491	12.3064	11.918	12.2345	11.987	12.094	12.0956	12.1402	12.0981	12.2216	12.3755	12.1276	12.6456	12.415	12.1057	12.2158	12.7018	12.5169	12.4999	12.2879	12.4753	12.2135	12.1366	12.5924
CHRUN_JGVV181_26_T01	VIT_00s0181g00260	14.0272	13.6323	13.6204	14.1546	13.494	14.0811	13.371	13.9238	14.2853	13.7602	13.591	13.4634	13.6519	13.3903	13.8169	13.5788	13.8202	13.273	13.319	13.4296	13.3423	13.5533	13.632	14.0247	13.2812	13.8892	13.7538	13.6128	13.2859	13.1762	12.8471	13.4415	13.4495	13.7393	13.6529	13.1632	13.846	13.5327	13.6391	14.0215	14.3486	14.1846	14.0759	14.2728	14.3692	14.0523	14.2003	14.5499
CHRUN_PDVV183_1_T01	VIT_00s0183g00010	8.9331	8.8984	9.4703	9.1911	8.8044	9.2144	9.2932	9.0187	9.5577	9.3407	9.4819	9.0302	9.0376	9.3002	8.9428	8.9148	9.2798	9.2968	8.2483	8.7173	9.6596	9.4085	8.7885	9.3751	8.5192	9.4752	9.4494	8.8635	9.4566	8.4816	9.4973	9.3384	8.604	9.0425	8.8229	9.1612	9.5202	10.111	10.1011	9.7106	9.6638	9.8148	9.9456	9.3818	10.0513	9.6983	9.945	9.9288
CHRUN_GSVIVT00003235001_T01	VIT_00s0183g00020	7.0128	6.2371	7.8332	7.3913	6.6504	6.4686	6.4933	6.583	7.4341	6.3976	7.4708	6.5485	7.2938	6.7766	6.5625	6.8023	6.1643	7.6005	6.5748	7.0928	7.3479	7.6965	6.3005	6.5064	6.3921	6.8322	7.4394	7.6503	7.1362	6.4325	7.6385	6.5604	6.9706	6.3111	6.5346	7.4072	6.3708	6.3782	7.1074	6.4868	6.1109	6.2104	6.127	6.44	6.5957	6.3002	6.4845	7.1176
CHRUN_PDVV183_3_T01	VIT_00s0183g00030	13.7399	13.8764	14.0301	13.6655	13.9237	13.7803	13.8814	13.8075	13.805	13.9113	14.0221	13.8786	13.7721	13.9739	14.0405	13.7651	13.8883	14.0158	13.5761	13.92	13.9531	13.819	13.8174	13.5751	13.4489	13.9474	13.6355	13.7294	13.998	13.7207	13.8466	13.8892	13.7495	13.6353	13.5712	13.9045	13.1025	13.8951	13.5623	13.4736	13.4451	13.2101	13.3532	13.5552	13.2292	13.4619	13.6562	13.1003
CHRUN_JGVV183_1_T01	VIT_00s0183g00040	12.3468	12.5751	12.4272	12.615	12.285	12.7004	12.6766	12.858	12.6196	12.8585	12.4414	12.7066	12.3637	12.8009	12.6607	12.5098	12.6647	11.9177	12.7881	12.9973	13.0532	12.6639	12.5193	12.9057	12.6808	12.9942	12.9202	13.0126	12.9048	12.7639	12.8633	13.1705	13.0389	12.9495	12.7414	12.4695	12.3521	12.7915	12.2593	12.165	12.3349	12.3144	12.4011	12.2533	12.2913	12.211	12.4907	12.157
CHRUN_JGVV183_2_T01	VIT_00s0183g00050	10.8802	10.4763	12.0113	11.7003	10.2311	10.8318	10.5926	10.9842	11.3988	11.0716	12.8715	11.0891	10.8137	13.1649	10.7237	11.0552	10.8441	11.7704	11.257	11.5678	11.8423	11.944	11.4756	11.8729	11.6683	12.2378	11.8821	11.644	11.7066	11.6412	11.7577	11.3854	11.3409	11.3658	11.1613	11.2438	11.1677	11.0524	11.0408	10.8232	11.1606	11.0947	11.1232	10.8297	11.6048	11.0976	11.2885	11.6762
CHRUN_JGVV183_3_T01	VIT_00s0183g00060	7.1524	7.6828	7.8807	6.437	6.4785	6.5948	7.3393	6.9753	6.617	7.4125	8.5602	7.4134	6.217	10.2103	7.174	7.6773	7.2624	8.0934	6.7553	7.7846	6.6112	6.4234	7.6114	8.1861	7.125	9.5075	6.674	7.5161	6.534	7.2812	6.8781	8.1879	6.8402	7.8172	8.1555	6.4265	7.6867	8.0275	7.6378	6.8782	7.5954	7.4184	7.3543	7.5246	8.0697	7.5529	7.6568	8.0106
CHRUN_JGVV183_4_T01	VIT_00s0183g00070	11.2293	11.1991	11.6378	11.0316	10.5523	10.8386	10.716	10.9868	11.0542	11.0786	12.3889	11.0499	11.2355	12.8104	11.0629	11.1017	10.9152	11.6841	11.248	11.8748	11.369	11.2201	11.4567	12.0626	11.4656	12.0797	11.0896	11.2434	10.7262	11.3501	11.3899	11.7047	11.2004	11.8055	11.5502	10.9657	10.7917	10.6104	10.8015	10.9488	10.944	10.8531	10.9091	10.8713	11.0523	10.7737	10.9436	11.1997
CHRUN_GSVIVT00003239001_T01	VIT_00s0183g00100	6.8252	6.7104	7.2666	6.9779	6.9774	7.2561	6.6637	7.1353	7.0551	6.9319	7.1007	6.9752	6.9894	7.5335	6.8916	7.074	6.1673	7.0876	7.0677	7.571	7.85	6.9528	7.0117	6.8379	6.518	7.4604	7.357	7.1407	6.7718	6.7764	6.8833	7.0089	6.529	6.932	6.6153	7.0802	6.6651	7.569	7.1021	6.5674	7.1268	6.1944	7.6311	6.1806	6.9624	6.4348	6.173	6.6534
CHRUN_PDVV183_8_T01	VIT_00s0183g00130	6.7292	7.2529	6.5815	6.8382	6.9315	7.0746	7.1089	7.1999	6.8098	7.0236	6.6968	6.9507	6.5576	7.0078	7.1759	6.7603	6.6888	6.5408	8.8243	7.733	7.2632	6.6263	8.1622	7.1017	7.7254	7.3186	7.0467	6.9707	7.5047	8.1128	7.1795	7.7253	8.2499	7.2422	7.3843	7.8769	7.5875	6.7146	6.4292	6.9617	7.459	6.3241	6.7731	7.1726	6.5526	6.4779	6.7974	6.4598
CHRUN_JGVV183_9_T01	VIT_00s0183g00140	7.8149	7.6862	7.9268	8.0594	7.5689	7.7664	7.311	7.9398	8.3697	7.7962	8.2	7.7558	7.9964	8.181	7.5189	7.742	8.5499	7.782	7.461	7.8354	8.7499	8.2744	7.6718	8.0893	7.4564	8.2355	8.1961	8.0856	7.8712	7.4949	8.3818	7.9418	7.8468	8.0153	7.8157	8.103	8.082	8.1927	7.804	7.7782	7.8864	7.9734	7.7333	8.1083	8.1697	7.6383	8.1886	7.9349
CHRUN_JGVV183_10_T01	VIT_00s0183g00150	11.1937	11.1634	10.9016	11.0253	10.8383	11.4381	10.9136	11.1824	11.4542	10.8318	10.9784	10.7783	11.0314	10.9581	11.1024	10.7793	11.5513	10.803	11.1541	11.785	11.2318	11.2978	11.1524	11.5849	11.1759	11.396	11.3917	11.1275	10.8383	10.8881	11.1263	11.4243	11.1924	11.2686	11.5957	11.1595	11.3212	11.3344	11.1609	11.3184	11.5561	11.4665	11.188	11.7436	11.5214	11.099	11.482	11.7337
CHRUN_JGVV183_11_T01	VIT_00s0183g00160	6.85	7.4433	7.4849	7.0047	7.6123	6.9524	7.223	7.1159	6.7675	7.3496	8.0794	7.3391	6.937	8.9022	7.4284	7.2032	7.3483	7.3266	7.7313	7.2783	7.228	7.0692	8.045	7.7996	8.0349	7.9482	7.1024	6.6754	7.0013	7.4707	7.0263	7.5878	7.6154	6.7945	8.105	6.7467	6.8786	7.3901	7.4034	6.7998	7.7968	7.1957	7.0183	7.2992	7.4482	7.0635	7.4026	7.4601
CHRUN_GSVIVT00003242001_T01	VIT_00s0183g00180	6.2329	6.3151	7.1374	6.24	6.311	6.1382	5.9313	6.103	6.0721	6.6672	8.0142	6.3059	5.964	8.7361	6.0626	6.7495	5.968	6.9765	6.5595	6.0645	6.6827	6.2056	6.8073	6.3448	6.2854	7.7265	6.0906	6.2483	6.2397	6.3509	6.4985	6.1924	6.0393	6.4827	6.1736	6.1182	6.0887	6.6157	6.1128	6.0201	5.9971	5.9731	6.0494	5.9768	6.1679	5.7678	5.9271	6.0222
CHRUN_JGVV183_12_T01	VIT_00s0183g00200	8.3512	8.1788	9.544	8.0673	8.0313	7.8342	7.9379	8.0638	8.333	8.5546	9.7793	8.0435	8.5116	10.4807	7.8747	8.4725	8.767	9.4079	8.0512	8.5757	8.918	8.4394	8.5426	9.0152	7.8774	9.6786	8.7728	8.5593	8.216	7.9636	8.6753	8.5472	8.1691	8.6814	8.5051	8.2507	8.5184	8.7963	8.4588	8.3743	8.5868	8.4181	8.7938	8.2462	8.5482	8.3231	8.2605	8.6465
CHRUN_JGVV183_13_T01	VIT_00s0183g00210	7.2629	7.3419	6.8314	7.2106	7.1191	6.7708	7.1595	7.0504	7.136	6.7905	6.864	7.1844	7.1806	6.8225	7.2824	7.256	7.719	6.8239	7.5956	7.8452	7.2525	7.3533	7.1538	7.099	6.6526	7.3112	7.5683	7.2593	7.2454	7.3325	7.1327	7.2263	7.5063	7.1152	7.3641	7.1792	7.7136	8.4076	7.6282	8.1038	8.0843	7.6049	8.0818	7.5394	8.129	8.0183	8.2297	7.7509
CHRUN_GSVIVT00003245001_T01	VIT_00s0183g00220	8.5681	8.2346	8.0474	8.4866	9.0653	9.2238	8.7276	8.5577	8.7122	8.7104	8.1321	8.5285	7.8585	8.0138	8.376	8.1399	8.8958	8.0308	8.5726	8.2347	8.0481	8.4155	8.8554	8.6371	8.426	8.5989	8.1965	8.2113	8.0352	8.4368	7.7918	8.3282	8.3921	8.3929	8.5823	7.7325	8.242	8.5978	8.3415	8.6756	8.1254	8.7626	8.5157	8.6337	9.0358	8.9027	8.8361	8.8627
CHRUN_JGVV183_15_T01	VIT_00s0183g00240	9.4079	9.6532	9.4693	9.8754	9.2723	10.3247	9.0014	9.586	9.487	8.9677	9.1389	8.9568	9.0629	9.2394	9.4105	9.3549	10.1496	8.9711	10.1943	10.9915	10.4993	9.986	10.3056	10.8095	10.5892	9.8498	10.3796	10.1198	9.8624	10.3346	10.0467	10.348	10.139	10.3296	9.9245	9.6737	9.8632	10.2575	9.911	9.6555	9.7707	9.8592	9.7105	10.4883	9.8698	9.6664	9.9961	9.6457
CHRUN_PDVV183_20_T01	VIT_00s0183g00250	7.3317	7.5596	8.2546	7.812	7.9651	7.4675	7.3973	7.6682	7.5901	7.8757	9.0312	7.6253	7.6165	9.4326	7.1484	7.5442	7.4833	8.4534	7.4721	7.1809	8.0626	7.9536	7.7877	7.4393	6.8915	8.925	7.526	6.9468	8.0432	7.4333	7.9425	7.2984	7.2315	7.6199	7.3699	7.8489	7.6616	8.0337	7.0569	7.9052	7.2903	7.4196	8.105	7.6628	7.8359	7.9623	7.3622	8.159
CHRUN_JGVV184_1_T01	VIT_00s0184g00010	11.9539	12.1916	12.0383	11.7292	12.183	12.0906	11.9859	11.974	11.9107	12.0784	11.8577	12.1329	12.1719	12.5014	12.3588	12.0922	11.8726	12.2646	11.833	11.7909	11.823	11.6639	12.0894	11.9764	12.3113	11.871	11.7663	12.072	11.8868	12.3829	11.8994	11.8751	12.0586	11.6867	12.0534	12.0745	12.0839	12.0819	12.0969	12.0369	11.8894	12.0601	12.0836	11.8977	11.9036	11.8717	11.9239	11.9186
CHRUN_JGVV184_2_T01	VIT_00s0184g00020	12.9233	13.2112	13.1602	13.0872	13.3	13.0522	12.8693	13.1152	12.9441	13.1244	12.918	12.9241	13.0155	12.8508	12.9703	12.9836	13.0363	13.164	13.2206	13.3588	13.2811	13.1878	13.3932	13.3438	13.2605	13.2741	13.2209	13.2058	13.0466	13.2686	13.1039	13.1529	13.052	13.2629	13.1329	13.1776	13.2449	13.303	13.2586	13.369	13.2115	13.3484	13.3478	13.0116	13.1763	13.2473	13.1954	13.0191
CHRUN_JGVV184_3_T01	VIT_00s0184g00030	14.2273	14.3456	14.3184	14.2606	14.3359	14.324	14.2094	13.9882	14.1877	14.1379	14.3972	14.2515	13.9973	14.1878	14.0592	14.2523	14.1522	14.4528	14.2416	14.2704	14.6623	14.3779	14.3373	14.3956	14.3544	14.3209	14.5181	14.0583	14.4602	14.3228	14.3835	14.1483	14.2792	14.1118	14.1591	14.4729	14.462	14.2891	14.4918	14.5085	14.3446	14.4731	14.4105	14.37	14.4412	14.5098	14.2153	14.3977
CHRUN_JGVV184_4_T01	VIT_00s0184g00040	9.8484	9.482	9.5374	9.6099	9.6182	9.5215	9.272	9.4449	9.4976	9.7506	9.6528	9.6661	9.5787	9.3184	9.7456	9.5757	8.9789	9.6962	9.5143	9.2992	9.6186	9.7636	9.003	9.3886	9.5015	9.809	9.9267	9.6426	9.9002	9.3671	9.7519	9.3101	9.9726	9.3358	9.7011	9.6455	10.7668	10.3043	9.9662	10.2338	10.4305	10.5375	10.7536	10.5745	10.4808	10.4778	10.5836	10.9715
CHRUN_JGVV184_5_T01	VIT_00s0184g00050	12.0956	12.4264	12.0578	11.9771	12.1797	12.1233	12.1275	12.0455	11.9701	11.7122	11.9646	12.0491	12.1383	12.1407	12.0382	12.032	12.0059	12.2946	12.0066	12.3393	12.0321	11.7827	12.2445	12.3065	12.3761	12.2357	11.9013	12.334	12.0842	12.39	12.224	12.2655	12.0333	12.0711	12.2421	12.4438	11.8179	11.9696	11.889	11.587	11.7149	11.9966	11.7416	11.7794	11.6907	11.5029	11.6054	11.6775
CHRUN_JGVV184_6_T01	VIT_00s0184g00060	8.8293	9.2703	9.3494	9.4418	9.8321	9.7548	9.1595	9.6268	9.4145	9.286	9.5755	9.428	8.8941	9.2118	9.1554	9.2378	9.3665	9.2759	8.8076	9.0746	9.3078	8.959	9.7164	9.6551	9.6117	9.9418	9.6087	9.0039	9.5486	9.2333	8.8208	9.4575	9.5242	9.0127	9.5091	9.2746	9.3482	9.2811	9.1123	9.8719	9.8459	9.863	9.9406	10.0029	10.1784	10.1285	10.2808	10.3025
CHRUN_PDVV184_7_T01	VIT_00s0184g00070	12.8719	12.7842	12.729	13.0642	12.4048	12.9256	12.8039	12.5915	13.0522	12.5229	12.8891	12.7799	12.832	12.6838	12.8724	12.6947	13.1647	12.6733	12.7302	13.3442	13.5139	13.4421	13.2247	13.3536	13.0976	13.197	13.5438	13.2135	13.3196	13.089	13.2861	13.2403	13.2981	13.2529	13.2909	13.2172	12.9689	13.0541	12.9421	12.7727	13.0299	13.0961	13.0272	13.0389	13.1228	12.6924	13.0393	13.1773
CHRUN_JGVV184_9_T01	VIT_00s0184g00100	10.3123	10.3855	10.3577	10.9195	10.044	10.5699	9.812	10.3232	10.9293	10.3719	10.6971	10.3225	10.6527	10.2839	10.2468	10.3804	11.6158	10.4666	10.1927	10.8459	11.213	11.1107	10.751	11.2277	10.3565	10.8404	11.2133	10.9726	10.9435	10.7548	10.7647	10.6958	10.7175	10.8349	10.736	10.7986	11.5834	11.7803	11.5852	11.3291	11.4781	11.7346	11.5468	11.7498	11.7424	10.902	11.5916	11.514
CHRUN_JGVV184_10_T01	VIT_00s0184g00110	8.2673	8.2215	7.7934	8.1456	8.7199	8.6386	8.4577	7.8649	7.8162	7.8771	7.7229	8.3241	7.867	8.0419	7.8767	7.5686	7.4522	7.8102	8.4539	7.8792	7.9848	8.0273	8.9119	8.1738	8.8316	7.3793	7.6391	7.6253	7.8188	8.347	7.5271	8.0989	8.3623	7.6306	7.8515	7.6422	8.0923	8.1344	8.6835	8.3572	8.3575	8.1344	7.9194	7.8953	8.4604	7.7584	8.0335	8.1844
CHRUN_JGVV184_11_T01	VIT_00s0184g00120	8.9733	7.9501	7.6552	9.4252	9.2052	10.1978	9.5606	10.1559	10.5915	9.7426	9.1825	9.3845	7.8086	8.5772	9.0435	8.2417	8.8222	7.9276	8.6241	8.0261	7.1444	7.9467	8.0225	8.6832	8.6307	8.798	7.9	9.6178	7.8909	9.0379	7.4599	7.7228	7.8091	8.521	9.0989	7.9841	10.344	10.0717	9.986	10.5939	11.0328	10.9913	10.8326	11.3771	11.7099	11.2365	12.0173	11.9541
CHRUN_JGVV184_12_T01	VIT_00s0184g00130	9.6105	9.6865	9.4739	10.1448	9.6012	10.1269	9.8937	10.5207	11.3037	10.4527	10.3028	10.0815	10.3154	9.6511	9.6227	9.5567	10.5159	9.7279	10.2781	10.0643	9.7103	10.0375	9.5928	9.7969	9.7798	10.2302	9.4864	10.9429	10.0274	10.0783	10.221	9.5339	9.3632	9.981	10.7055	10.7477	12.0082	12.3806	12.1065	11.9128	12.4242	12.4597	12.267	12.5026	12.7075	12.1545	12.7184	12.6972
CHRUN_GSVIVT00003265001_T01	VIT_00s0184g00140	12.9057	12.9486	13.0823	13.0137	12.7971	12.9366	13.0519	13.0706	13.1613	12.8378	13.0176	12.8765	13.0929	12.9499	13.0349	12.8616	13.0439	13.0895	12.976	13.1299	13.2278	13.3054	13.0564	12.9864	13.0955	13.0875	13.2741	13.1919	13.2259	12.9816	13.0433	12.965	13.0487	13.1307	13.1255	13.1819	13.9589	14.3058	14.0531	14.065	14.3145	14.1329	13.9594	14.2718	14.1798	14.1175	14.3978	14.2627
CHRUN_GSVIVT00003266001_T01	VIT_00s0184g00160	6.6969	6.1345	6.3071	6.2344	6.3601	6.4394	6.2128	6.3038	6.2496	6.0509	6.1585	6.4314	6.2	6.0292	6.6899	6.4056	5.984	6.0838	6.4817	6.6937	6.7435	6.4836	6.4263	6.0929	6.2082	6.3836	6.9381	7.1888	6.0706	6.3795	6.6182	6.1901	6.4398	6.1374	6.4713	6.1376	5.8224	6.8911	6.8004	6.147	6.3078	6.1392	6.0594	6.0921	6.0317	6.1351	6.033	6.2273
CHRUN_JGVV184_14_T01	VIT_00s0184g00170	9.3258	9.0619	9.2763	8.9628	9.2715	9.4186	9.7477	9.1655	8.842	9.4265	8.877	9.4396	8.5617	9.4383	9.3361	9.0014	8.7234	8.8667	8.6169	9.6074	8.9315	8.8629	9.392	10.0858	9.7968	10.0754	9.0627	9.1688	9.1349	9.1739	9.0214	9.1832	9.2283	9.1266	9.6988	9.1417	8.7895	8.9109	8.9943	9.2137	8.9899	9.174	9.0034	9.102	9.2382	9.1924	9.3406	9.316
CHRUN_JGVV184_15_T01	VIT_00s0184g00180	9.4272	9.8743	10.0514	10.0358	10.1348	10.4547	10.1934	9.6662	10.1437	9.7832	9.8369	10.1053	9.7552	9.8912	9.9916	9.694	10.0525	10.2425	9.5538	10.5111	9.7446	10.189	10.2656	10.6973	9.9493	10.4528	10.4698	10.1715	10.3373	10.0594	9.4191	9.8297	9.8701	10.6136	10.2638	9.9915	10.3515	10.3605	10.2738	10.7977	10.9042	10.8259	10.7008	11.0598	11.0023	10.8702	10.9289	11.3045
CHRUN_JGVV184_16_T01	VIT_00s0184g00190	10.8459	11.0629	10.927	10.3296	10.5042	10.507	10.7178	10.5781	10.1877	10.4252	10.3803	10.5975	10.8657	10.6831	10.7643	10.9139	11.4221	11.0411	11.1847	11.3012	11.3867	11.1273	11.1801	10.9196	11.3138	10.9445	11.2506	11.1461	11.0964	11.2688	11.0704	10.9751	11.3089	11.126	11.2518	11.2143	12.0794	12.2128	12.0733	11.9765	12.2753	12.1601	11.8183	12.1844	12.2091	11.7904	12.1041	12.2658
CHRUN_JGVV184_17_T01	VIT_00s0184g00200	13.4816	12.7394	13.3219	13.4979	13.371	13.2471	13.2921	13.5595	13.4778	13.2756	13.2256	13.4493	13.3478	12.9248	13.3847	13.1161	13.1746	13.4588	13.3874	13.4451	13.4051	13.6865	13.5757	13.5285	13.333	13.407	13.6066	13.7269	13.4981	13.469	13.2265	13.4364	13.6034	13.4921	13.7171	13.3451	13.9456	13.8952	13.9044	13.817	14.074	13.9458	13.6878	14.1482	14.2687	13.7695	14.1057	14.2654
CHRUN_JGVV184_18_T01	VIT_00s0184g00210	6.1207	5.8894	5.9388	6.0354	6.0947	5.9195	6.1531	6.2103	6.0181	5.9434	6.0048	6.1293	6.0969	6.0749	6.3434	6.0281	6.131	6.0787	6.541	6.3278	6.1967	6.2119	6.171	5.9975	6.5262	6.2389	6.3624	6.396	6.26	6.4126	6.1669	6.0651	6.5138	6.0462	6.0301	6.534	9.6575	9.7398	9.7766	8.525	9.4815	8.974	8.4863	9.1003	9.2594	9.1548	9.0736	8.8924
CHRUN_JGVV184_19_T01	VIT_00s0184g00220	13.4323	13.1787	13.5674	13.5918	13.4375	13.2365	13.6172	13.673	13.9026	13.4728	13.4799	13.5984	13.719	13.259	13.5917	13.3142	13.6427	13.5379	13.647	13.5599	13.6815	13.8166	13.7435	13.3519	13.651	13.5117	13.8563	13.8581	13.7592	13.688	13.6319	13.4921	13.7119	13.6807	13.721	13.5463	13.9814	13.9027	14.0548	13.8502	14.1251	13.926	13.6556	14.0989	14.2688	14.103	14.0766	14.2315
CHRUN_JGVV184_20_T01	VIT_00s0184g00230	13.2626	12.6344	13.1234	13.2379	12.9486	13.0818	13.122	13.4596	13.4613	13.2041	12.9608	13.2201	13.3406	12.8644	13.4224	12.9728	13.3809	13.039	13.2815	13.4463	13.2955	13.4948	13.4216	13.4392	13.379	13.7376	13.6423	13.6102	13.3899	13.3278	13.182	13.5045	13.5001	13.6811	13.5604	13.1377	14.0707	14.0649	14.1306	14.1642	14.4722	14.104	13.8407	14.2978	14.2661	14.1685	14.2935	14.3784
CHRUN_JGVV186_1_T01	VIT_00s0186g00010	11.8652	12.0876	12.0216	12.0816	12.1475	11.8692	12.1953	12.1382	11.9423	11.9852	11.8876	12.2241	11.9163	11.7759	11.9487	12.002	11.714	12.0786	12.3663	12.0265	11.9494	12.1047	12.1794	12.232	12.3795	11.915	12.086	12.1733	12.0339	12.3778	11.7905	12.0779	12.2463	12.1331	12.1676	12.0494	12.9593	12.8424	12.6344	12.6552	12.58	12.7255	12.933	12.825	12.7257	12.6741	13.0197	12.7357
CHRUN_JGVV186_2_T01	VIT_00s0186g00020	14.4844	14.6218	14.7702	14.5782	14.7154	14.4683	14.7102	14.7577	14.5409	14.6547	14.6836	14.7975	14.679	14.7336	14.7492	14.765	14.6064	14.7894	15.108	15.0222	15.2426	14.9902	15.065	15.0073	15.1438	15.1407	15.2397	15.1035	15.1414	15.2269	15.1013	15.1307	15.0593	15.0124	15.0149	15.1977	14.6968	14.7891	14.7223	14.4983	14.7527	14.6671	14.5193	14.4098	14.6264	14.7598	14.5162	14.6175
CHRUN_JGVV186_7_T01	VIT_00s0186g00080	14.4143	14.7854	14.9018	14.7363	14.7708	14.7853	14.8152	14.8768	14.7106	14.7045	14.8406	14.6614	14.7968	14.8308	14.8139	14.6207	15.0071	14.6059	15.0485	15.2146	15.331	15.1417	15.0494	15.187	15.1838	15.2021	15.2065	15.2463	15.2687	15.1025	15.1092	15.2623	15.1649	15.2047	14.9764	15.1389	15.1827	15.305	15.343	15.1434	15.1951	15.1441	15.1301	14.9766	15.1955	15.2688	15.0925	15.1271
CHRUN_JGVV186_8_T01	VIT_00s0186g00090	10.6459	10.0198	9.664	9.6876	10.5032	10.1371	10.5176	9.9749	9.6118	9.9689	9.3825	10.1328	9.9913	9.6131	9.5926	9.9921	10.1487	9.9236	10.8016	10.9528	10.7583	10.8079	11.4775	11.0949	11.3529	11.0775	10.576	11.0034	10.5603	10.7123	10.8213	10.8334	10.8292	10.6742	11.2674	10.7189	10.2808	10.0586	10.4889	10.6545	10.6359	10.436	10.3607	10.6604	10.5818	10.6342	10.7725	10.7704
CHRUN_JGVV186_9_T01	VIT_00s0186g00100	9.8776	10.0223	9.7662	9.3946	9.6661	9.5378	9.9893	9.6091	9.2637	9.543	9.4199	9.8413	9.7026	9.4922	10.0502	10.057	9.8784	9.9833	9.9871	10.5314	10.0136	9.9452	10.2572	10.0525	10.3153	10.071	10.2819	9.8591	10.295	10.3475	9.8963	10.0998	10.3679	10.4094	10.256	10.2343	9.8734	10.1072	10.0333	9.7218	10.0311	10.1946	9.8483	10.1198	9.8566	9.8374	10.1589	9.8386
CHRUN_JGVV186_10_T01	VIT_00s0186g00110	6.636	6.5999	6.5801	6.4454	6.3477	6.4968	7.2429	6.5104	6.4618	6.5412	6.8084	6.6287	6.4947	7.6364	6.9254	6.8006	6.5404	6.9984	5.9795	6.5205	6.2805	6.2512	6.7249	6.4106	6.7101	6.7939	6.353	6.6619	6.4068	6.3528	6.4872	6.4774	6.6497	7.1364	6.6054	6.4865	7.0557	7.2814	6.5128	6.3694	6.577	7.0694	6.139	6.529	6.5696	6.3734	6.4659	6.4311
CHRUN_JGVV187_1_T01	VIT_00s0187g00010	8.9342	8.5038	9.3649	9.3881	9.1018	8.9427	9.1948	9.4114	8.6479	10.05	8.6969	8.8175	9.4592	9.2794	9.9504	9.6815	8.6582	8.6825	9.0092	8.6611	8.3267	8.4173	8.1618	8.4761	8.1956	8.2868	8.0388	8.7961	8.3361	8.3385	8.5984	8.7316	8.0161	8.3274	8.3093	8.5382	8.4915	8.3358	7.9663	8.0304	8.2441	8.1944	8.2397	7.9791	8.1071	8.3089	7.9726	8.0259
CHRUN_JGVV187_2_T01	VIT_00s0187g00020	8.4146	7.0402	7.9381	8.6763	7.695	7.2583	8.2259	7.7032	7.0377	9.7411	7.149	7.7059	8.3207	7.8871	8.9562	9.0629	7.1177	6.9752	7.0127	6.8536	6.741	6.8293	6.8936	7.2962	6.8138	6.8973	6.7452	7.0421	7.0124	6.7828	6.7117	6.8443	6.724	7.0869	6.9392	6.7276	7.0835	6.591	6.5403	6.8963	6.5364	7.1658	6.7966	6.5168	6.6426	6.7625	7.1171	6.935
CHRUN_JGVV187_3_T01	VIT_00s0187g00030	8.5859	8.974	8.6129	9.1791	7.7036	8.3811	8.4784	9.2708	8.8134	9.4084	8.501	8.9637	9.1679	9.0072	9.2464	9.4752	8.1424	8.9982	9.5782	9.2329	8.3597	8.2661	8.6355	8.8303	9.6166	8.2093	8.5616	9.0822	8.5944	9.6808	8.7852	9.0034	9.05	8.6166	9.1978	8.9281	8.8773	8.717	8.8652	8.393	8.707	7.9387	8.475	8.6509	8.7028	8.8831	8.743	8.4286
CHRUN_JGVV187_4_T01	VIT_00s0187g00040	9.7328	10.5706	10.277	9.5821	10.9444	10.5665	10.7842	10.6389	9.6162	9.9254	9.7879	10.2635	9.9182	10.3945	10.6285	9.9039	10.2925	10.8365	9.8109	10.6664	10.4772	9.293	10.2787	10.3124	10.5412	10.0735	10.0362	9.5693	9.3134	10.304	9.7977	10.4642	10.6535	9.3806	10.2941	10.1882	12.5897	11.8035	12.2507	11.7741	12.1244	12.1083	11.9774	11.1599	11.9645	12.127	11.1398	12.4158
CHRUN_JGVV187_5_T01	VIT_00s0187g00050	8.6927	9.6743	8.7098	8.5178	8.5093	8.3761	8.4783	8.3221	8.356	8.6207	8.7216	8.3186	8.7082	8.9064	8.2236	8.798	9.0815	8.8462	9.5732	10.1932	9.3024	9.0947	10.6351	9.1733	9.8468	10.3478	9.5097	8.1752	8.9209	9.1589	9.5096	10.3636	9.1488	8.543	10.0442	9.4102	9.794	10.4181	10.3856	10.2809	9.5503	10.413	9.1846	9.5061	9.3735	9.4788	8.1769	8.8798
CHRUN_JGVV187_6_T01	VIT_00s0187g00060	8.1274	8.3257	8.2753	8.4049	8.6598	8.2279	8.1919	8.1817	7.8637	8.148	8.2224	8.4461	8.4102	7.9892	8.2015	8.3154	8.4538	8.0533	10.2239	10.0596	9.3345	9.8195	9.5598	9.2418	9.2078	9.4544	9.7348	9.7927	10.0177	10.4112	10.0132	9.8534	10.0727	10.5325	9.6654	9.2667	9.0721	9.039	9.5224	8.9519	8.7468	9.2907	8.9509	8.8926	8.8243	8.7204	8.9434	8.4242
CHRUN_JGVV187_7_T01	VIT_00s0187g00070	10.9779	11.1262	11.1998	11.0827	10.9967	11.3244	10.8979	11.112	11.1334	11.2886	11.1809	11.0409	10.8498	11.2528	11.2733	11.1443	11.5938	10.983	11.2813	11.7121	11.3203	11.2202	11.3438	11.5901	11.476	11.4929	11.4175	11.4544	11.5995	11.4309	11.2595	11.7128	11.5653	11.6338	11.4309	11.2253	11.8376	12.0361	11.748	11.4532	11.8362	11.4358	11.754	11.6122	11.8875	11.332	11.6222	11.4449
CHRUN_JGVV187_8_T01	VIT_00s0187g00080	8.9831	8.7103	8.5476	9.2196	7.8825	8.2411	7.7099	7.8284	8.9205	8.8546	9.2851	8.0707	9.5296	8.8576	8.3869	8.6087	9.1862	8.9814	8.3515	8.7771	8.5956	8.7616	8.7773	8.384	7.9353	9.318	8.3639	8.5903	8.7936	7.8567	9.3689	8.9754	8.0263	8.7688	8.2964	8.9871	9.2338	10.0182	10.4625	9.9667	8.6257	10.0589	9.3318	9.5252	9.0951	9.3742	8.9411	8.9855
CHRUN_JGVV187_9_T01	VIT_00s0187g00090	9.257	8.9451	8.3265	8.1302	8.979	8.3663	8.2652	8.5939	8.8802	8.3334	9	8.5555	8.9759	9.0023	8.2234	9.0549	9.1467	8.5118	10.3622	9.6516	8.967	9.1225	10.9306	8.9865	9.5143	11.0874	9.0348	9.7139	9.339	9.2035	10.2376	11.8183	9.7235	9.2471	9.6936	10.1492	10.2709	10.8955	11.1435	10.7919	9.0193	10.7104	9.6451	10.0257	9.8422	9.9338	8.8624	9.4178
CHRUN_GSVIVT00003325001_T01	VIT_00s0187g00100	7.9086	7.9487	8.9392	8.1284	7.4086	8.205	7.5868	7.9341	8.1367	8.2279	9.0309	7.9932	7.6604	8.892	8.2158	8.1352	7.9346	8.9739	8.2618	8.1306	8.4494	8.153	8.5705	8.431	8.3912	8.3385	7.9366	8.2028	7.894	8.3336	7.5299	8.1457	7.9472	7.7709	7.9892	7.5085	8.1717	8.3675	8.1716	7.8792	8.1358	8.2487	8.1318	8.3159	8.0376	7.9054	8.8961	8.0902
CHRUN_JGVV187_10_T01	VIT_00s0187g00110	13.2792	13.4426	13.8054	13.7597	13.8417	13.559	13.7495	13.8913	13.4964	14.0403	13.7299	13.872	13.9345	13.8773	14.3086	14.0084	12.9198	13.7341	13.7869	13.5348	13.4632	13.2115	13.3214	13.0506	13.4509	13.1432	13.175	13.6154	13.3474	13.6496	13.609	13.4549	13.2954	13.4119	13.4579	13.4167	13.5035	13.4614	13.3163	13.3049	13.0468	13.2832	13.2381	12.5534	13.0825	13.2115	13.4276	12.896
CHRUN_JGVV187_11_T01	VIT_00s0187g00120	9.4274	8.9437	9.9722	11.0133	9.9587	10.0379	10.313	10.5899	11.0602	11.2962	10.9013	10.7154	10.6456	9.8778	10.8572	10.3132	9.1047	9.8717	9.8831	9.5483	9.3813	9.4585	9.0397	9.2832	9.135	9.6406	8.9891	10.238	10.528	10.434	10.0123	9.5871	9.1634	9.222	9.3651	9.4107	9.9038	10.4707	10.5921	10.665	10.9312	10.4556	10.4031	11.257	11.4825	10.7609	10.6756	10.6295
CHRUN_JGVV187_12_T01	VIT_00s0187g00130	13.8373	13.4643	13.4344	13.2368	12.8027	12.5977	12.5692	12.5777	13.7223	13.7076	13.2299	12.8207	14.4237	14.0254	13.8113	14.0323	13.8558	13.3895	13.305	13.6727	12.9865	12.2447	11.9038	12.1504	11.9417	11.5339	10.9257	13.1461	13.0543	13.1802	13.7938	13.684	11.9047	13.0234	13.4867	14.259	11.8211	12.8714	13.5872	12.9403	13.0031	12.4797	12.6366	13.3125	13.2149	12.6773	13.1318	12.4628
CHRUN_GSVIVT00003327001_T01	VIT_00s0187g00140	11.9161	12.2935	12.3551	13.1494	12.1723	13.5153	11.9527	13.106	12.9531	12.3904	12.522	11.8373	12.0219	12.6642	12.0267	11.5204	12.8503	11.579	11.8448	12.7651	13.0459	12.6887	12.3414	13.1564	12.0883	12.789	12.8463	12.7615	12.5315	11.9643	12.6975	12.8482	12.1702	12.5459	12.2843	12.0091	12.1145	13.0469	12.7598	12.0739	12.7912	12.6475	12.4994	12.661	12.721	11.9909	13.0068	12.6637
CHRUN_JGVV187_13_T01	VIT_00s0187g00150	15.2001	14.7216	15.1215	15.3031	14.9196	15.1858	15.0154	15.056	15.2407	14.9208	15.148	15.0984	15.2685	14.9652	15.1413	15.0475	14.9715	15.1886	15.1927	15.1253	15.1675	15.2575	15.1811	15.4602	15.1693	15.1354	15.1357	15.145	15.1424	15.132	15.0974	15.2607	15.2307	15.2466	15.2155	15.1982	14.9929	14.9442	14.9345	14.9118	15.1876	15.1186	15.0294	15.0909	15.0585	14.9715	15.0519	15.1
CHRUN_JGVV187_14_T01	VIT_00s0187g00160	13.4796	11.904	11.0883	11.7594	11.0295	11.1314	10.88	11.2911	12.668	11.0859	11.2446	11.2487	12.5758	11.5176	10.8117	12.7693	13.189	11.632	14.7366	14.7081	14.9717	14.5777	14.6275	14.4554	14.5296	14.5912	14.4805	14.6806	14.2774	14.5823	14.985	14.4503	14.568	14.8651	14.554	15.0795	14.9856	15.3448	15.3132	15.1682	15.0622	15.3778	15.0844	15.1721	15.3319	15.221	15.3568	15.0504
CHRUN_JGVV187_15_T01	VIT_00s0187g00170	15.5249	15.6295	15.6224	15.6966	15.6282	15.6091	15.6009	15.6374	15.5929	15.6108	15.6599	15.6062	15.7287	15.5791	15.6593	15.6387	15.5748	15.7342	15.6783	15.7243	15.601	15.745	15.6644	15.6503	15.6486	15.5897	15.6409	15.7094	15.6916	15.6495	15.529	15.6833	15.6534	15.6404	15.6179	15.7254	15.5723	15.497	15.5905	15.5774	15.6634	15.5119	15.6089	15.4314	15.6129	15.6212	15.631	15.461
CHRUN_JGVV187_16_T01	VIT_00s0187g00180	9.1494	8.9344	8.4944	8.9828	9.5957	9.2798	9.1677	8.6683	8.8412	8.9192	8.9197	8.7101	8.7942	8.6456	8.8433	8.3955	8.0995	8.4671	8.0121	8.6581	8.589	8.6913	8.5486	9.3551	9.0369	8.9664	8.5544	8.775	9.4779	8.4187	9.089	9.4591	8.9596	8.5564	8.735	8.5433	7.878	7.8735	8.1319	8.0049	7.8241	8.2617	7.9046	7.7055	8.0342	7.8375	7.9074	8.2923
CHRUN_JGVV187_17_T01	VIT_00s0187g00190	11.1845	10.3662	10.6798	10.5227	11.2853	11.1539	11.1836	10.5938	10.9852	11.0409	10.5598	11.3883	10.793	10.4191	11.1522	10.9072	10.5071	10.7915	11.4722	11.408	11.3165	11.2494	11.8659	11.4881	11.5026	11.2037	10.7218	11.4265	11.4869	11.9487	11.5164	11.3569	11.8666	11.146	11.4407	11.4007	10.4201	10.77	10.8183	11.018	10.8569	11.0398	11.0509	11.3577	10.8572	10.8514	11.464	10.8832
CHRUN_JGVV187_18_T01	VIT_00s0187g00200	13.5411	13.8119	13.8955	13.5987	13.9951	13.8315	13.8172	13.8362	13.3909	13.7073	13.6873	13.6309	13.6027	13.7939	13.819	13.7224	13.5317	14.2307	13.7173	13.6354	13.5476	13.625	13.6564	13.6161	13.6328	13.5453	13.8184	13.3821	13.5837	13.8044	13.5955	13.6119	13.5766	13.6022	13.5356	13.5012	13.9018	13.6179	13.8673	13.8404	13.8361	13.759	13.8453	13.5449	13.7151	13.642	13.7807	13.7371
CHRUN_JGVV187_19_T01	VIT_00s0187g00210	9.9942	9.6462	9.3462	9.3254	9.1639	9.4541	9.4952	9.695	9.3011	10.0045	9.9382	9.8642	9.0183	9.5377	9.5951	9.8249	8.7927	9.0709	9.8	10.1505	9.7176	9.7298	10.3567	9.8442	10.5269	10.3302	9.8914	10.0121	10.2501	10.6553	9.57	10.4705	10.6476	9.6381	10.4284	9.7153	9.8706	10.2118	9.938	10.0821	9.9818	10.0291	10.2524	10.2259	10.0055	10.4985	10.4262	10.1656
CHRUN_JGVV187_20_T01	VIT_00s0187g00220	15.1284	15.2614	15.3152	15.28	15.2483	15.2058	15.2299	15.2737	15.2259	15.2057	15.2472	15.2036	15.2049	15.1593	15.2541	15.1468	15.0222	15.3186	15.2474	15.2988	15.4078	15.3627	15.222	15.3472	15.2273	15.2612	15.3389	15.2799	15.3437	15.1158	15.3255	15.3759	15.1723	15.2756	15.1913	15.2229	15.3044	15.3308	15.3276	15.3186	15.2714	15.2466	15.2418	15.2628	15.2735	15.3259	15.3295	15.2365
CHRUN_JGVV187_21_T01	VIT_00s0187g00230	7.9917	8.0108	7.8099	7.749	8.3295	8.5043	7.9155	7.7142	7.7996	7.9374	7.6369	8.0616	7.8859	7.7047	8.1739	7.7985	7.1377	7.7063	9.0461	8.4207	8.0189	8.0097	7.973	8.5179	8.7967	7.9293	7.9214	7.9247	8.1628	8.4542	8.0119	8.504	8.2601	8.2817	8.1159	7.9146	7.0943	7.5848	7.3785	7.121	7.5813	7.3134	7.7594	7.3435	7.4338	7.0205	7.789	7.0631
CHRUN_JGVV187_22_T01	VIT_00s0187g00240	11.2655	10.5881	10.9585	10.8168	11.238	11.1815	11.3786	10.7645	11.2906	11.2395	10.894	11.4586	10.9851	10.6447	11.1946	11.0302	10.8407	11.0132	11.6597	11.6612	11.7299	11.7699	11.7291	11.6651	11.6834	11.6323	11.2439	11.694	11.6888	12.0012	11.7332	11.7646	12.2007	11.3874	11.6611	11.538	11.0359	11.3129	11.3486	11.3707	11.3589	11.2223	11.2391	11.7424	11.3416	11.275	11.8687	11.25
CHRUN_JGVV187_23_T01	VIT_00s0187g00250	12.3919	12.964	13.0029	12.6941	12.904	12.7617	12.7965	12.7713	12.5164	12.7002	12.8183	12.702	12.6505	12.7677	12.7384	12.7911	12.6644	13.2998	12.5602	12.7691	12.7606	12.6578	12.6452	12.5456	12.614	12.758	12.8825	12.4487	12.583	12.8042	12.4669	12.3497	12.6045	12.5243	12.4811	12.5472	13.2098	12.7116	12.6932	13.1276	12.7018	12.8731	13.245	12.481	12.7011	12.8032	12.783	12.7785
CHRUN_JGVV187_24_T01	VIT_00s0187g00260	7.7614	7.239	7.5274	7.9493	8.0961	7.9674	7.8361	7.3565	7.8184	7.863	7.9547	7.3298	7.6914	7.2977	7.3442	7.1859	7.7938	7.6466	6.6158	7.1445	8.4292	8.0758	7.6107	7.6461	7.4873	7.4636	7.8256	7.5586	7.9859	7.2198	7.8346	7.43	7.2591	6.9939	7.1909	7.5758	7.9627	7.3859	8.1183	8.4259	8.2871	7.7167	8.1136	7.9186	8.0638	8.1157	7.4014	8.7823
CHRUN_JGVV187_25_T01	VIT_00s0187g00270	9.5345	10.2743	10.412	9.9321	10.2623	9.9682	10.1363	10.4801	9.6666	10.5848	10.0226	10.4406	10.4593	10.3139	10.6471	10.5657	10.6028	10.8972	11.0662	10.8682	10.5355	10.4801	10.5815	10.5576	10.3133	10.7379	10.4098	10.8295	10.5558	10.7363	10.5901	10.7984	10.6532	10.1551	10.5246	10.9238	11.146	11.4657	11.2514	11.312	11.1183	11.2728	10.9765	10.7736	10.6346	11.5249	11.1717	10.7378
CHRUN_JGVV187_26_T01	VIT_00s0187g00280	14.2016	14.122	14.0845	13.251	13.8691	14.0096	14.069	13.4506	13.7829	14.0282	13.9009	14.0395	13.8638	14.1018	13.6728	14.1431	14.3349	13.9658	14.3312	14.1372	14.5482	14.3947	14.3736	14.0574	14.5284	14.5982	14.4315	14.1915	14.3667	14.4094	14.581	14.178	14.3274	14.3779	14.2476	14.5756	14.623	14.5867	14.7707	14.6272	14.7715	14.6875	14.5907	14.6497	14.7047	14.5464	14.6088	14.6085
CHRUN_JGVV187_27_T01	VIT_00s0187g00290	11.7369	11.3817	11.5018	12.1487	11.5863	11.2642	11.8875	12.0342	12.1202	12.2081	11.5335	11.9595	12.4597	11.8078	12.1396	12.077	11.004	11.9041	11.75	11.6652	11.1427	11.1626	11.4571	11.2843	11.5409	11.5361	11.1673	11.6642	11.4306	11.788	11.5291	11.6682	11.5533	11.571	11.6355	11.4535	10.4736	10.6963	10.9264	10.8111	10.73	10.6505	10.6872	10.9511	10.84	10.83	11.1119	10.921
CHRUN_JGVV187_28_T01	VIT_00s0187g00300	15.6166	15.6282	15.6165	15.6534	15.5881	15.5257	15.5954	15.5993	15.5013	15.5693	15.6447	15.6108	15.6407	15.5779	15.6479	15.6039	15.5835	15.555	15.4396	15.4617	15.4223	15.4409	15.4671	15.2686	15.4594	15.4571	15.363	15.3659	15.4306	15.3735	15.3203	15.4271	15.4873	15.3646	15.4629	15.5279	15.1918	15.395	15.2039	15.2954	15.1226	15.2221	15.1641	15.3538	15.1031	15.0957	15.3348	15.077
CHRUN_JGVV187_29_T01	VIT_00s0187g00310	8.826	8.8723	8.73	8.9234	9.5717	9.5146	9.5936	8.9476	8.6321	8.8956	8.5273	9.2196	8.6627	8.9703	9.4169	8.7383	7.8006	8.4131	9.2239	9.2378	8.7652	9.6308	8.9294	9.3158	9.5907	8.7387	8.8278	9.0262	9.2841	9.32	9.8409	9.5764	9.2779	9.2224	9.1254	8.2334	7.9326	7.8743	7.1989	8.0309	7.7176	7.5806	7.7045	7.8566	7.602	8.2559	7.909	7.0865
CHRUN_JGVV187_30_T01	VIT_00s0187g00320	13.4851	13.2521	13.8289	13.3871	13.3981	13.4258	13.5305	13.4544	13.5343	13.6547	13.5289	13.6187	13.9973	13.5539	13.394	13.8028	13.8259	14.0459	14.4857	14.0919	14.4038	14.3022	14.1034	14.0112	14.2607	14.1527	14.2586	14.2758	14.2871	14.2714	14.5758	14.2718	14.2606	14.3708	14.1092	14.4979	14.246	14.1574	14.385	14.1246	14.296	14.2374	14.0664	14.0797	14.1625	14.2183	14.2455	14.0447
CHRUN_JGVV187_31_T01	VIT_00s0187g00330	11.5296	11.1978	10.8568	11.54	11.4739	11.8121	11.1896	11.641	11.3672	11.8041	10.8694	11.7036	11.509	11.3003	11.6256	11.4538	11.0726	10.724	12.093	12.3536	12.0283	11.6748	12.0577	12.1505	12.4299	11.6225	11.9093	12.1089	11.5319	12.2953	12.0097	11.9301	11.9561	11.8854	11.9893	11.3217	11.5597	11.7441	11.8026	11.4688	11.6841	11.4751	11.7681	11.5114	11.692	11.448	11.6992	11.6875
CHRUN_JGVV187_32_T01	VIT_00s0187g00340	15.0835	15.142	14.9953	15.0314	14.9826	14.9826	14.9678	14.9925	15.1391	15.1003	15.015	15.0567	15.0984	14.9497	15.1681	15.0936	15.0071	14.9632	14.5758	14.7324	14.508	14.7307	14.7637	14.5541	14.5049	14.6356	14.6681	14.5314	14.4746	14.4346	14.3778	14.5033	14.5923	14.6264	14.8019	14.5123	14.3567	14.3871	14.3462	14.4114	14.3683	14.505	14.3911	14.5896	14.3473	14.2765	14.559	14.4215
CHRUN_JGVV187_33_T01	VIT_00s0187g00350	15.0133	15.085	14.9721	14.8155	14.8767	14.8402	14.9106	14.8151	14.9126	14.8012	15.0027	14.96	14.873	14.8869	14.9414	14.908	14.8022	14.7842	15.0665	14.9903	14.9907	14.948	15.1156	14.9737	15.1372	15.0463	15.081	14.8451	15.0698	15.1932	14.9847	15.1003	15.1736	14.9204	15.1198	15.1344	14.7652	14.7016	14.6965	14.6619	14.707	14.8892	14.8147	14.7687	14.8673	14.6584	14.6606	14.7441
CHRUN_JGVV187_34_T01	VIT_00s0187g00360	15.3491	15.513	15.4709	15.3593	15.4727	15.4787	15.5174	15.4198	15.4342	15.3563	15.4226	15.5048	15.2828	15.559	15.4572	15.354	15.2608	15.3223	15.2854	15.2135	15.2715	15.2855	15.3052	15.1757	15.311	15.2363	15.1064	15.3091	15.2501	15.3413	15.2561	15.2259	15.2126	15.2852	15.1281	15.3233	15.3725	15.3916	15.287	15.2713	15.1771	15.3239	15.3129	15.2068	15.1011	15.2769	15.279	15.2032
CHRUN_JGVV187_35_T01	VIT_00s0187g00370	9.1011	8.9402	9.275	9.1799	8.9323	9.3586	8.9674	8.5372	9.279	8.8379	8.9867	10.6742	9.1351	8.3458	8.5209	8.8652	10.2683	9.1133	14.7893	14.138	15.2255	13.162	12.9385	14.1699	15.3574	12.8085	15.3674	13.4084	12.8991	15.3946	14.5805	13.2349	13.3722	14.9871	12.3018	12.7961	12.2909	10.4942	11.2085	11.4769	11.2404	11.6147	11.6531	9.5365	11.8841	11.2086	10.5179	11.1621
CHRUN_JGVV187_36_T01	VIT_00s0187g00380	14.7489	14.9411	14.8079	14.5745	14.6203	14.7849	14.5979	14.4341	14.5782	14.5619	14.6511	14.4906	14.8762	14.4688	14.4839	14.553	14.9134	15.0059	15.0705	15.0861	15.1695	15.2609	14.9383	14.9496	14.9449	14.8754	15.1613	15.1139	14.9703	14.8407	14.9414	14.8251	14.8532	15.0639	14.9095	15.0775	14.9676	15.0886	15.0289	15.0658	15.2814	15.0498	15.0034	15.1451	15.056	15.1412	15.055	15.1356
CHRUN_JGVV188_1_T01	VIT_00s0188g00010	9.8952	9.9709	9.7168	9.3313	8.8685	9.8105	9.2089	9.5872	9.5321	9.0351	9.9481	9.7465	8.5824	10.5088	9.6169	9.6313	9.6475	9.5023	9.7799	10.4959	9.2292	9.8318	10.2184	11.03	10.2884	10.103	9.9145	9.949	9.7208	10.1253	9.088	9.6174	10.0263	10.2316	10.5716	9.3472	10.2037	9.3753	9.6051	10.1637	10.0042	10.1223	10.1185	10.0191	10.2762	10.0645	10.116	10.1197
CHRUN_JGVV188_3_T01	VIT_00s0188g00030	15.2842	14.9291	15.1698	14.8041	15.0524	15.1828	15.0258	14.8133	14.7045	14.5233	14.7764	14.7289	14.7571	15.0078	15.1265	15.0151	15.0781	14.988	15.3484	15.2845	15.1888	15.3778	15.4531	15.2419	15.1011	15.3495	15.0115	15.153	15.2617	14.9124	15.2694	15.3297	15.1358	15.3729	15.2617	15.278	15.0356	15.4559	15.565	15.2879	15.2883	15.3409	15.1039	15.4396	15.432	15.2506	15.2689	15.0786
CHRUN_JGVV188_4_T01	VIT_00s0188g00040	9.6062	9.5684	9.7291	9.5939	8.7041	9.8559	9.0951	9.6486	9.2879	8.9199	9.9269	9.411	8.8555	10.3014	9.2307	9.3349	9.6261	9.4072	9.9266	10.4481	10.4196	10.2846	10.0362	10.7679	10.2159	10.2486	10.3019	10.114	10.0594	10.0032	9.7445	9.751	9.9623	9.9146	10.3084	9.5929	10.7448	10.2813	10.0052	10.5522	10.2302	10.7377	10.8322	10.1822	10.5503	10.3844	10.389	10.6114
CHRUN_PDVV188_5_T01	VIT_00s0188g00050	9.9171	9.6774	9.6527	9.9096	9.0344	9.6584	9.104	8.9833	9.8315	9.3427	9.6226	9.3689	9.5639	9.6547	9.8946	9.8921	10.7229	9.4276	8.9915	10.3382	9.6864	10.0839	9.6043	10.5709	8.9965	10.0364	10.0766	10.0603	9.7667	9.3402	9.8985	10.202	9.5022	10.644	10.5283	9.9203	10.7128	11.0071	11.0525	11.3068	11.0089	11.1602	11.1985	11.1404	11.2691	10.8459	11.2547	11.036
CHRUN_PDVV188_7_T01	VIT_00s0188g00070	10.4287	10.5967	10.4189	10.8411	10.2719	10.9669	9.7261	10.8962	11.1879	10.7958	10.5117	10.3545	10.6248	10.5958	10.8422	10.5544	11.2446	10.2478	9.9287	10.9401	9.908	10.7027	10.6574	11.1264	9.7545	11.0102	10.6174	10.5476	9.8715	9.6858	9.9712	10.681	10.4157	10.6801	11.0227	9.8558	11.1889	10.6557	10.7978	11.3557	11.1703	11.0361	11.2864	11.5141	11.4947	10.8051	11.4327	11.1645
CHRUN_JGVV188_6_T01	VIT_00s0188g00090	12.264	12.4388	12.826	12.9301	12.891	12.7583	12.5321	12.8072	13.0316	12.6394	12.8559	12.9981	12.438	13.1425	12.2565	12.3149	12.8146	12.0469	12.5943	12.5294	13.2737	13.1795	12.6947	12.8244	12.5021	12.9299	12.9706	12.8405	12.9739	12.8268	13.1436	12.5958	12.8664	12.5681	12.7761	12.9314	12.6462	13.1135	12.7208	12.2702	12.5854	12.811	13.0078	12.6969	12.6332	12.2159	12.8966	12.5224
CHRUN_JGVV188_7_T01	VIT_00s0188g00100	8.0754	7.6246	7.5394	7.6697	8.0016	8.1272	7.74	8.0037	7.617	7.9943	7.5434	8.0208	7.54	7.7067	7.9574	7.7455	8.3727	7.7029	7.8883	8.442	8.0538	7.6631	8.4008	8.4472	7.8375	8.026	7.935	8.0666	7.7691	7.8368	7.7159	8.3957	8.212	8.0771	8.4957	8.0073	7.7221	8.2415	7.8446	7.9251	8.1532	8.2955	8.0139	7.8472	8.1991	7.8219	8.0127	8.2189
CHRUN_PDVV188_10_T01	VIT_00s0188g00110	12.4831	12.5668	12.5672	12.3416	12.3253	11.9508	12.4962	12.3654	12.2532	12.2717	12.4776	12.4418	12.4722	12.2535	12.4586	12.6001	12.5528	12.6159	12.7302	12.8036	12.6248	12.7041	12.6601	12.6335	12.7171	12.551	12.7211	12.797	12.8644	12.7663	12.5442	12.6665	12.8978	12.9248	12.5931	12.7238	11.4583	11.6428	11.505	11.4797	11.659	11.5767	11.4447	11.6915	11.5311	11.7615	11.6812	11.7454
CHRUN_JGVV188_8_T01	VIT_00s0188g00120	8.8926	8.4323	8.5257	8.8573	8.3578	8.6388	8.6541	8.4506	8.6253	8.4534	8.6862	8.5049	8.7869	8.5876	8.4649	8.3419	8.6906	8.6707	8.8102	9.3027	9.6415	9.5838	9.5016	9.3965	8.8937	9.2502	9.5314	8.9348	9.228	9.2435	9.0302	9.3602	9.2511	8.9306	9.217	9.3173	7.7453	8.1417	7.9636	8.4581	7.5682	8.3393	7.9308	8.0521	8.2253	8.3653	7.509	8.0087
CHRUN_JGVV188_9_T01	VIT_00s0188g00130	10.9223	10.9256	10.7043	10.972	10.03	10.4733	10.5303	10.4639	11.0199	10.3622	10.6984	10.5417	10.571	11.0111	10.4399	10.423	10.9922	10.2726	11.5207	11.4547	11.8352	11.6997	11.7688	11.4991	11.5298	11.856	11.8945	11.289	11.6634	11.4825	11.1684	11.6063	11.9416	11.1953	11.3699	11.4963	10.3717	10.3492	10.4208	10.3004	10.2221	10.4621	10.4593	10.4168	10.4768	10.5612	10.4224	10.3014
CHRUN_JGVV188_10_T01	VIT_00s0188g00140	10.618	10.7886	10.8977	11.3222	10.327	10.1236	10.7754	10.7841	10.8967	10.3716	10.9638	10.5244	10.2723	11.1498	10.1156	10.55	11.3638	10.3958	11.768	11.6575	12.097	11.9168	11.9308	11.5239	11.7194	11.9285	12.0095	11.0736	11.9494	11.836	11.662	11.9594	12.1226	11.4047	11.4705	11.7252	10.478	10.8981	10.6886	10.4541	10.365	10.6804	10.6861	10.3847	10.7605	11.1272	10.8393	10.5904
CHRUN_JGVV188_11_T01	VIT_00s0188g00150	14.6919	14.5862	14.695	14.7471	14.3282	14.4394	14.6062	14.4597	14.5771	14.4201	14.6704	14.7539	14.6196	14.4363	14.6664	14.791	14.4417	14.838	15.1561	15.0276	15.0568	15.0028	14.9647	15.1636	15.1369	14.9296	15.1819	15.1246	15.2808	15.2978	15.0103	15.117	15.2055	15.131	15.0666	15.0677	14.75	14.8974	14.7204	14.7987	14.8749	14.8402	14.8111	14.7262	14.8725	14.9853	14.8547	14.9671
CHRUN_JGVV188_12_T01	VIT_00s0188g00160	10.7979	10.8445	10.6888	10.4369	10.3986	10.3297	10.2818	10.3519	10.3942	10.2115	10.8514	10.5525	10.3937	10.7822	10.791	10.6326	10.7842	10.9177	10.8015	10.7844	11.0099	10.9734	10.816	11.1234	11.0852	10.9737	10.9117	10.6166	11.046	11.1407	10.8949	11.0123	11.1303	10.815	10.9592	11.0077	10.3998	10.6017	10.9545	10.6723	10.8671	10.3267	10.5417	11.1594	11.07	10.748	11.1507	10.5686
CHRUN_JGVV188_13_T01	VIT_00s0188g00170	12.9538	13.368	13.4033	13.2276	13.2847	13.462	13.3235	13.3986	13.009	13.2647	13.2479	13.2298	13.077	13.4007	13.348	13.134	13.1964	13.447	13.3768	13.7718	13.52	13.461	13.6282	13.825	13.4743	13.7438	13.3703	13.6693	13.375	13.4479	13.2372	13.6375	13.4435	13.6307	13.5143	13.5737	13.6482	13.4455	13.3372	13.5249	13.5089	13.4457	13.41	13.2689	13.3929	13.6712	13.1945	13.4583
CHRUN_JGVV188_14_T01	VIT_00s0188g00180	11.3441	11.287	11.4529	11.4211	10.7104	11.6931	11.0588	11.299	11.9702	11.1514	11.5715	10.773	11.4163	11.1762	11.4318	10.9643	11.6929	11.1934	11.1555	11.8619	11.6365	11.7592	11.4059	11.7193	11.1255	11.623	11.9135	11.3694	11.441	11.0126	11.3893	11.7028	11.2972	11.5393	11.5722	11.4766	11.1714	11.3643	11.467	11.4067	11.5464	11.6971	11.3519	11.7146	11.6057	11.2121	11.5682	11.6816
CHRUN_JGVV188_15_T01	VIT_00s0188g00190	13.4476	12.6423	13.0219	13.4956	12.8086	13.4254	13.0405	13.2922	13.3598	13.0397	13.0048	13.1491	12.7395	12.954	13.3705	12.9207	13.3293	12.405	13.2772	13.9274	13.4811	13.5824	13.4035	13.881	13.3037	13.773	13.7084	13.563	13.4245	13.3629	13.1073	13.5263	13.4975	13.6834	13.5999	13.0817	12.9252	12.8691	12.7717	12.9146	13.0416	13.148	13.0145	13.0109	13.0969	12.9768	13.1162	13.168
CHRUN_JGVV188_16_T01	VIT_00s0188g00200	14.6878	14.4077	14.3347	14.5794	14.2971	14.6704	14.4985	14.4947	14.5081	14.4592	14.3506	14.6086	14.2374	14.3665	14.6152	14.5543	14.55	13.9807	14.773	14.918	14.7469	14.622	14.6859	15.1163	14.8709	14.8699	14.7894	14.8746	14.7951	14.8241	14.5012	14.9024	14.9729	15.0283	14.913	14.5744	14.9928	14.684	14.5821	14.8203	14.8194	14.8901	14.8599	14.834	14.8449	14.8372	14.836	15.0068
CHRUN_JGVV188_17_T01	VIT_00s0188g00210	13.53	13.7499	13.5473	13.9712	13.2635	13.9858	13.4339	13.8943	13.8345	13.7273	13.8718	13.8203	13.6827	13.664	13.7884	13.8537	14.4175	13.2459	14.1875	14.3948	14.2202	14.1046	14.1329	14.4787	14.3233	14.1654	14.2971	14.2239	14.216	14.4028	14.1255	14.3333	14.4524	14.3145	14.2072	13.8732	14.1174	14.1558	14.0525	13.9833	14.1566	14.2157	14.0773	14.1557	14.1077	14.0253	14.3047	14.1668
CHRUN_GSVIVT00003378001_T01	VIT_00s0188g00220	9.9135	9.4693	9.7692	10.2062	9.7361	8.9595	9.9522	9.5475	9.9538	9.1423	10.1104	9.8566	9.9385	9.6267	9.8449	9.1167	8.5606	9.4414	9.1933	9.2669	10.4719	10.3643	9.4075	10.1287	9.5662	9.5948	10.3246	9.4513	10.5816	9.2289	10.2664	9.4991	9.9214	9.2041	9.6251	9.9715	7.4869	7.2262	6.6314	7.0906	6.8059	7.5149	7.7198	6.919	7.0054	7.1552	7.1097	7.2681
CHRUN_JGVV188_18_T01	VIT_00s0188g00230	9.2021	8.8005	11.3391	9.1397	7.9065	8.1311	7.418	8.4315	8.5234	10.2431	12.2165	9.8018	8.9128	12.3409	8.6441	9.956	10.1823	11.0511	8.7307	9.2327	10.2168	9.5415	10.2544	9.0722	9.0764	12.0344	9.6103	8.7636	10.0839	9.5362	9.1237	9.2116	8.0932	8.5556	9.0384	8.8844	10.6052	10.6068	10.0283	10.0358	10.039	10.2223	9.9376	9.5923	10.1816	10.0805	10.1626	10.0948
CHRUN_JGVV189_1_T01	VIT_00s0189g00010	8.1612	8.217	7.8312	7.7648	8.3695	8.1251	8.1134	8.1552	7.879	8.3989	7.7735	8.1858	7.7415	8.418	7.6981	7.9725	7.4074	7.8961	8.0162	8.357	7.6806	8.0946	7.9756	8.8626	8.1892	8.2109	7.7213	7.9846	7.979	7.6189	7.9901	8.4598	7.877	8.8164	7.9143	7.794	7.8265	6.98	7.0466	7.1158	6.9025	7.4705	7.1973	7.1648	7.1972	7.1401	7.1086	7.2142
CHRUN_JGVV189_2_T01	VIT_00s0189g00020	14.0491	14.7124	14.8023	14.726	14.9472	14.8215	14.8022	14.9724	14.4367	14.9282	14.6343	14.8604	14.8335	14.8388	14.8846	14.8914	14.0855	15.1368	14.6449	14.6895	14.6409	14.6017	14.6466	14.624	14.5548	14.6691	14.585	14.7737	14.6399	14.8211	14.6096	14.667	14.4928	14.3809	14.4663	14.6552	14.5167	14.4774	14.4448	14.2252	14.3106	14.3456	14.2863	13.9303	14.1694	14.3871	14.0961	14.2668
CHRUN_JGVV189_3_T01	VIT_00s0189g00030	14.0846	14.1119	14.0747	14.2301	13.8835	13.8543	14.0878	14.0789	14.1614	13.9126	14.1279	14.155	14.1995	13.8689	14.0937	14.1857	14.0144	14.2363	14.1898	14.0175	14.0221	14.0471	14.0736	13.9505	14.1721	13.8496	14.1368	14.0066	14.1749	14.2218	14.102	14.0283	14.082	14.0158	14.044	14.0072	14.1261	13.8175	13.8084	13.8998	13.9767	13.775	13.8977	14.0581	14.0318	14.1046	14.1311	14.1441
CHRUN_PDVV189_4_T01	VIT_00s0189g00040	9.1834	9.6277	10.079	9.0735	9.3372	8.9795	9.3316	9.4911	9.2232	9.2216	10.171	9.4272	9.2427	10.6804	9.2469	9.3431	9.6196	9.992	9.4569	9.6828	9.848	9.2545	10.0527	10.0545	10.132	10.2787	9.9295	9.661	9.7495	9.8733	9.6314	9.9642	9.7651	10.2151	9.6488	9.5751	9.6303	9.3293	9.737	9.553	9.741	9.7144	9.6051	9.8595	10.0254	9.8567	9.6172	10.2001
CHRUN_JGVV189_4_T01	VIT_00s0189g00050	11.9415	12.9828	12.4965	11.7365	12.4112	12.5271	12.3139	12.0095	11.5056	11.7755	11.4048	11.6864	13.2473	13.3502	12.6166	12.6333	12.6873	12.9765	12.5483	13.0534	12.7626	12.2365	12.5457	12.725	12.4396	12.523	12.2158	12.2522	11.89	12.0674	13.3376	12.9709	12.4562	12.3813	12.5575	12.7701	12.6201	13.0816	13.3014	13.2086	12.8389	13.0569	12.647	12.4731	12.6315	12.8288	12.3834	12.3138
CHRUN_GSVIVT00003387001_T01	VIT_00s0189g00060	6.6342	6.4699	6.2327	6.5021	6.2539	6.5681	6.5966	6.5334	6.55	6.5062	6.4111	6.5439	6.2698	6.5431	6.5704	6.2977	6.1747	6.3414	6.2563	6.6072	6.3456	6.3546	6.544	6.2322	6.4238	6.495	6.7745	6.7254	6.275	6.427	6.6431	6.6296	6.4209	6.255	6.4383	6.4348	6.1324	6.111	6.7652	6.1759	6.2666	6.7235	6.6247	5.9408	6.2175	6.6293	6.1236	6.4636
CHRUN_JGVV189_5_T01	VIT_00s0189g00070	6.3248	6.111	6.1243	6.1417	6.2781	6.5889	6.5444	6.4541	6.2549	6.082	6.2588	6.5624	6.2358	6.4311	6.8	6.3524	5.7959	6.281	7.7837	6.7991	6.511	6.6255	6.5824	6.1369	7.5872	6.2676	7.2102	6.6641	6.5438	7.1045	7.1124	6.27	7.4902	6.1278	6.3236	6.8686	6.4755	6.3592	6.2653	5.9639	6.041	5.7565	5.9715	6.9729	5.9972	5.7742	6.0009	5.9133
CHRUN_JGVV189_6_T01	VIT_00s0189g00080	13.718	13.9614	13.9327	13.6705	14.2142	13.8132	14.092	13.9959	13.6601	13.8516	13.9608	13.9183	13.9651	13.9756	13.9524	13.8404	13.7238	14.3938	14.0005	13.9644	13.9088	13.7972	14.1026	13.7638	13.9356	13.9629	13.7227	14.0495	13.8886	13.9417	13.9754	13.9796	13.834	13.7721	13.8782	14.101	13.5876	14.0805	13.9585	13.7741	13.7941	13.6483	13.6852	13.7956	13.6262	13.832	13.9038	13.4459
CHRUN_JGVV189_7_T01	VIT_00s0189g00090	9.8016	9.8835	9.9	9.6592	9.8003	9.7703	9.9802	9.9042	9.5289	9.7143	9.7152	9.8816	9.7907	9.9425	9.7304	9.831	9.4645	10.3503	10.4164	10.3047	10.0361	9.8784	10.0952	10.3301	10.087	10.1198	10.0559	10.0156	10.358	10.1151	10.045	10.2248	10.0512	9.8262	9.8846	10.4865	9.5186	10.0237	9.6836	9.454	9.7397	9.7414	9.3479	9.6548	9.6009	9.6791	9.6892	9.4476
CHRUN_GSVIVT00003392001_T01	VIT_00s0189g00100	6.5259	6.7545	6.8106	7.3376	6.6866	7.0927	6.429	7.0129	6.9783	6.8101	6.9299	6.786	7.0272	7.0872	6.8421	7.0309	7.1362	6.9444	7.3146	7.8689	7.4474	7.6158	6.8789	7.2198	6.9439	7.2345	7.5809	7.2555	7.4451	7.363	7.5213	7.1619	7.1809	7.0347	6.9234	7.5408	7.3375	6.9407	7.0176	7.2615	7.2834	7.923	7.4565	7.3695	7.3652	7.3966	7.3231	7.5545
CHRUN_JGVV189_8_T01	VIT_00s0189g00110	7.5213	7.7856	8.0981	7.7794	7.7975	7.5716	7.8227	7.1958	7.9026	7.6405	8.2354	7.7147	7.7569	7.8785	7.4434	7.7011	7.0277	8.185	6.5922	6.9318	7.4682	7.7164	7.0198	7.554	7.2199	7.432	7.0763	7.2471	7.1425	6.6198	7.5601	7.2913	6.7238	7.2557	7.0434	7.4417	6.5705	7.0005	6.8369	6.8546	6.6848	7.2823	6.8721	6.5868	6.997	6.7573	6.4345	7.1544
CHRUN_GSVIVT00003441001_T01	VIT_00s0192g00010	7.313	6.4273	6.2924	6.116	6.5272	6.3743	6.2971	6.4227	6.584	6.3569	6.1665	6.3973	6.2048	6.4405	6.5858	6.7442	5.8751	6.152	6.9803	6.7265	6.4429	6.2186	6.6168	6.3645	6.3317	7.6187	5.9862	7.1607	6.1919	6.7962	6.4012	6.517	6.9855	6.8134	6.373	6.2377	6.6152	6.7604	6.648	6.9294	6.1852	6.1904	6.4859	6.0238	6.4194	6.5367	6.0651	6.6018
CHRUN_JGVV192_1_T01	VIT_00s0192g00020	10.0826	10.0659	10.2699	10.1751	9.9491	9.9145	9.831	10.0186	9.9022	9.8409	10.0823	9.8407	9.9388	10.2215	10.0052	10.1119	10.1386	10.1426	10.3302	10.5689	10.2852	10.3402	10.1725	10.5326	10.1072	10.2273	10.6139	10.0483	10.4779	10.1367	10.0544	10.1648	10.2483	10.329	10.3825	10.0718	10.9614	10.8001	10.6752	10.8973	10.9339	11.0849	10.9544	10.8811	11.0642	10.6526	10.8332	11.0318
CHRUN_JGVV192_2_T01	VIT_00s0192g00030	14.1275	14.2768	14.2975	14.0745	14.3142	14.1039	14.3366	14.2777	14.1475	14.26	14.337	14.3744	14.17	14.3743	14.4193	14.1253	13.9137	14.3124	14.0615	14.0541	14.2396	14.1448	14.1842	13.7564	13.9359	14.2443	13.9486	14.049	14.2615	14.1125	14.176	14.2133	14.2014	14.0117	13.9384	14.3079	13.4593	13.7329	13.4472	13.4237	13.4059	13.1682	13.397	13.2418	13.2169	13.3828	13.499	13.0318
CHRUN_JGVV192_3_T01	VIT_00s0192g00040	7.208	6.8529	6.9463	7.0026	7.3122	7.0681	7.3392	7.2387	7.206	6.5932	7.0266	7.3786	6.7761	7.453	6.897	6.9997	8.31	6.7257	7.6079	7.2251	7.6413	7.3772	7.0514	7.1332	7.4004	7.6643	7.8165	8.6025	7.4804	7.4505	7.9126	6.9509	7.0378	7.7952	7.216	7.5583	8.0764	8.8754	8.3245	7.7692	8.1449	7.8427	8.0637	8.2027	8.5133	8.3055	8.3748	8.5662
CHRUN_PDVV192_4_T01	VIT_00s0192g00060	7.6042	7.2554	7.3812	7.4195	7.4227	7.5004	7.9143	7.1194	7.3176	7.434	8.0981	7.8106	7.3132	8.0419	7.7744	7.6316	7.87	7.6816	8.1149	8.014	7.6844	7.2941	7.4471	7.5559	7.6359	8.486	8.0866	7.1032	7.5847	8.5349	7.7191	7.3813	8.0296	7.6503	7.886	7.9202	7.5425	7.8917	7.5741	7.7591	7.6314	7.4844	8.0445	7.9788	7.9429	7.3385	7.835	7.4322
CHRUN_GSVIVT00003446001_T01	VIT_00s0192g00070	6.8032	6.79	6.6228	6.3748	6.4243	6.744	6.8926	6.6733	6.4106	6.5582	6.7343	6.788	6.4587	7.1593	6.8191	6.8836	6.0538	6.7609	7.087	6.8863	6.4035	6.4778	6.7527	6.9108	7.274	6.7356	6.3975	6.9277	6.4384	6.9753	6.4252	6.6289	6.9513	6.8772	6.6132	6.3862	6.3836	6.5764	6.6407	6.2167	6.3186	6.2813	6.3964	6.0271	6.6945	6.328	6.1455	6.5984
CHRUN_JGVV192_4_T01	VIT_00s0192g00090	10.5286	10.3417	11.3182	10.5926	9.8275	10.3669	10.0051	10.3403	10.6422	10.9788	12.1575	10.7209	10.062	12.6525	10.3715	10.7553	10.7364	11.1837	10.5816	11.0699	10.9064	11.1726	11.0736	11.5682	11.0157	12.1504	10.7497	11.0483	11.038	11.0855	11.0004	11.1363	10.7039	11.0367	10.8237	10.2083	10.8649	10.7847	10.7034	10.6877	10.9134	10.8683	10.7031	10.8402	11.1621	10.7342	11.0497	11.1761
CHRUN_PDVV192_7_T01	VIT_00s0192g00100	8.2518	8.4875	9.238	9.028	7.9732	8.096	8.5817	8.2021	8.9812	8.5837	9.4371	8.935	8.9277	9.1995	8.5202	8.0801	7.9548	9.0336	7.7776	8.2854	8.6905	8.8457	7.8706	8.7668	8.7562	8.5593	9.1231	8.8295	9.2973	7.7917	9.1888	8.1742	7.8708	8.1193	8.1783	8.7463	8.3172	8.2517	7.8117	7.8018	8.1801	7.9739	7.725	7.7691	7.9425	7.6342	8.0242	8.0989
CHRUN_PDVV192_9_T01	VIT_00s0192g00120	10.1623	10.1262	10.63	10.9948	9.69	10.5114	9.9165	10.5815	10.708	10.3709	10.7923	10.0552	10.4972	10.4698	10.3326	10.369	12.2209	10.2147	9.992	10.8846	11.1798	11.0218	9.863	11.0834	9.8058	10.8133	11.3103	10.6288	11.0357	10.4372	10.7341	10.9079	10.6649	10.7137	10.5732	10.6197	11.9088	12.4097	12.1754	11.7262	12.0821	12.0493	12.107	12.0346	12.0702	11.3646	12.2731	11.9951
CHRUN_PDVV192_10_T01	VIT_00s0192g00130	10.0925	9.9966	10.0237	9.9166	10.319	10.1172	10.0407	10.0248	10.0923	9.9707	10.1851	9.8584	9.8179	10.1228	10.0226	9.9959	9.9757	9.9827	10.1966	10.4479	9.9618	9.9365	10.2991	10.0408	10.1612	10.4842	10.2631	9.9304	10.2399	9.9727	10.1126	10.1277	10.2315	10.1668	10.1352	10.2236	9.8912	10.4219	10.0092	9.9973	9.8379	9.9622	10.1539	10.0043	9.9186	9.965	9.9373	9.8164
CHRUN_GSVIVT00003450001_T01	VIT_00s0192g00140	8.9743	8.8901	9.1131	8.9533	9.396	9.0865	9.1735	9.0599	8.8648	9.2233	8.5304	9.1518	8.7135	8.8489	8.9018	8.7854	8.963	8.9701	8.3841	8.6066	8.6154	8.9375	8.6923	9.3414	8.6878	8.8803	8.5386	8.6431	8.7203	8.521	8.7661	8.9611	8.6945	8.5312	8.9111	8.6494	9.2122	9.3053	9.0122	9.3684	8.7135	9.1537	9.1001	8.8132	9.0504	9.068	8.9129	9.0728
CHRUN_GSVIVT00003451001_T01	VIT_00s0193g00010	6.2968	5.8616	6.2099	5.8538	5.8555	6.0183	5.8595	5.9165	5.9308	5.9399	6.2108	5.8374	5.9951	6.3861	5.9521	6.1902	6.0455	6.1361	5.8937	6.1339	6.1146	5.8551	6.2366	5.8664	6.1775	6.0382	6.1242	5.8296	5.8768	6.0539	5.9688	6.016	6.134	5.7572	5.8811	6.0715	6.0635	6.0848	6.5574	6.2395	6.3731	6.2098	6.412	5.812	6.2575	6.0869	5.811	6.4509
CHRUN_JGVV193_1_T01	VIT_00s0193g00020	7.0584	7.2926	7.7688	7.6253	7.3315	7.3968	7.3747	7.6343	7.7119	7.2864	8.0467	7.4225	7.7216	8.0365	7.3769	7.5471	6.5748	7.7451	8.0782	7.9115	7.9021	8.5668	7.2672	7.5943	7.1173	8.2654	8.3095	7.9655	8.1655	7.2609	8.1915	7.3521	7.2765	7.2858	7.3304	8.3021	7.0545	6.8859	6.6806	6.9235	7.4924	6.4872	7.1665	6.9238	6.7466	6.6639	7.3809	7.0474
CHRUN_JGVV193_2_T01	VIT_00s0193g00030	8.9606	9.7495	9.3633	9.1174	9.4308	9.6363	9.6342	9.6115	9.3723	9.6412	9.4206	9.9108	8.3101	8.7488	9.4258	9.4776	9.5304	9.6024	9.1142	9.0394	7.7028	8.7044	9.3613	9.2885	9.2239	9.642	9.0007	9.4366	9.1482	9.4845	7.8394	8.6525	8.8154	8.3218	9.2759	8.7428	10.2359	10.0036	9.9764	10.2449	10.2968	10.3877	10.4075	10.3362	10.3779	10.5141	10.4637	10.4741
CHRUN_JGVV193_3_T01	VIT_00s0193g00040	8.0766	8.1153	7.4372	7.2909	7.8459	8.0824	8.2205	7.6821	7.2764	7.9279	7.4173	7.7787	7.3144	8.0915	8.261	7.6212	6.8877	7.5172	7.8257	7.843	7.4621	7.3233	8.0235	8.0523	8.048	7.829	6.9694	7.7536	7.3232	7.7094	7.3799	8.4776	7.9932	7.5333	7.5157	7.1631	7.2774	7.0123	6.7409	7.1485	6.6904	6.9867	6.569	6.8722	6.7973	6.899	6.7977	7.0189
CHRUN_GSVIVT00003455001_T01	VIT_00s0193g00050	7.7873	8.3109	7.5411	7.5879	7.616	7.4978	7.4522	8.3617	7.6244	8.8372	8.3797	7.9023	7.8794	7.5785	8.0743	8.2212	8.4925	7.8443	7.4904	7.1611	6.5787	6.6768	7.8624	6.9732	7.993	7.3167	7.5287	7.7891	6.8587	8.1792	6.6799	7.4379	7.3185	6.9842	7.8943	7.3077	8.2244	8.052	7.8592	8.0168	8.4669	7.832	8.7789	8.7931	8.3163	8.3232	8.4741	8.3462
CHRUN_JGVV193_6_T01	VIT_00s0193g00080	9.758	9.646	9.2162	9.3194	9.9516	9.833	9.6158	10.1836	9.9107	9.9277	9.3727	9.4754	9.3458	9.5333	10.0474	9.5181	9.4918	9.0922	9.0553	9.2623	8.55	8.8503	9.2099	9.2027	8.9599	9.2242	8.9017	9.4848	9.4154	8.6161	8.8155	8.868	8.4889	9.9502	9.183	8.4991	8.9097	8.9842	8.825	9.6396	9.2837	8.696	9.2791	9.4473	9.0664	9.2029	8.9912	9.0961
CHRUN_JGVV193_7_T01	VIT_00s0193g00090	7.0735	7.753	7.265	7.8073	7.17	7.1314	7.2657	7.3892	7.6551	7.4653	7.5721	7.0236	7.5984	7.1258	7.3738	6.8866	7.5748	7.6144	7.1536	7.2667	7.3914	7.5577	7.2937	7.5337	7.8774	6.839	7.4826	7.3483	7.5583	7.0928	7.5692	7.2329	6.8515	7.2038	6.8536	7.5978	7.0917	6.9578	7.3067	7.4438	7.3779	7.458	7.0379	7.3529	7.1529	7.4886	8.6943	7.7219
CHRUN_JGVV193_8_T01	VIT_00s0193g00110	9.8173	10.1459	9.5979	9.2004	10.1638	9.8816	10.1948	10.2959	9.9787	9.8445	10.0034	10.0032	9.7771	9.7486	10.1513	9.9018	10.122	10.0902	8.7184	9.4803	8.0649	8.0996	9.1908	8.6884	9.0126	9.4127	8.859	8.6837	8.5264	9.072	8.7214	9.283	9.177	8.4717	9.6014	9.4969	10.0162	9.9748	9.6709	10.1122	10.2642	9.4846	10.0611	10.2514	9.7184	10.2397	9.9876	9.5543
CHRUN_PDVV193_8_T01	VIT_00s0193g00140	10.1727	10.2802	10.6774	10.1009	9.9764	9.6926	9.8991	9.957	10.2544	10.7351	11.503	10.3569	10.1475	11.8977	10.3657	10.468	9.8389	10.6755	9.247	9.995	9.7309	9.7169	9.8073	9.427	9.4872	10.8471	9.7426	9.753	9.2016	9.1035	9.4636	9.7322	8.572	9.2536	9.1839	9.36	9.5575	9.7596	9.6605	9.6905	9.5842	9.5617	9.7412	9.6834	9.7443	9.8382	9.8114	9.6895
CHRUN_JGVV193_10_T01	VIT_00s0193g00150	7.2733	7.1764	7.2365	7.7309	7.5216	7.414	7.1233	7.6706	7.6726	7.1079	7.6818	7.4337	7.3327	7.13	7.6318	7.311	7.1457	7.3796	9.1213	8.5117	8.3076	8.5955	8.0793	7.789	8.1155	7.9121	8.1922	7.7647	7.9741	8.22	8.0887	7.6608	8.5198	7.6969	7.5138	8.6705	7.997	7.7329	7.4573	6.7577	7.7094	6.5223	7.3086	7.4222	7.5924	6.4859	7.8691	6.9435
CHRUN_JGVV193_11_T01	VIT_00s0193g00160	6.7711	7.1955	6.8187	6.7052	7.0636	6.8912	7.1477	7.1237	6.9912	7.0285	6.8518	6.987	6.7939	7.0252	6.8983	7.0104	7.1219	6.835	7.5838	7.5796	6.7455	6.6556	6.9684	7.0908	6.9872	6.7902	6.748	7	6.7173	7.2097	6.6961	7.1019	7.1128	7.4327	6.8672	6.9626	7.4438	7.331	6.994	7.3283	8.0005	7.067	7.4939	7.4131	7.1349	7.3462	7.739	7.0886
CHRUN_JGVV193_12_T01	VIT_00s0193g00170	6.8965	6.8959	7.2994	7.3761	6.7192	6.7475	6.8561	6.8627	7.2394	6.9871	7.465	6.7503	7.2057	7.0737	6.8001	6.8361	6.7083	7.7818	6.5615	6.6026	7.0308	7.1896	6.7212	6.8153	6.5548	6.9278	7.1324	6.8377	7.2959	6.5608	7.1976	6.8929	6.5755	6.9575	6.6957	7.4884	7.315	6.6598	6.7869	6.8142	6.5654	6.6713	6.7189	6.771	6.8289	6.9263	6.9493	6.9908
CHRUN_JGVV194_1_T01	VIT_00s0194g00010	7.7207	9.6156	8.9214	7.2376	8.8578	7.9067	8.8074	8.9936	7.8196	7.916	8.4381	8.7523	8.8809	9.0428	8.9426	8.6223	8.7741	9.593	7.6058	7.9844	7.2421	6.8308	8.3767	7.1159	7.7192	7.3897	6.9837	7.2319	6.8317	7.5069	7.8494	8.2456	7.038	6.9375	8.3041	8.8835	7.8833	7.8277	8.1808	7.623	7.7134	7.7336	7.495	7.4556	7.4504	7.594	7.3003	7.2475
CHRUN_JGVV194_2_T01	VIT_00s0194g00020	11.5933	12.1976	11.9501	11.2331	11.911	11.571	11.7385	11.7543	11.1928	11.2911	11.4243	11.6216	11.7683	11.6074	11.927	11.8169	11.6106	12.1317	12.3094	12.6717	12.2288	11.6133	12.3044	12.02	12.4383	12.0675	12.2049	11.8834	11.822	12.2566	12.1144	12.2342	11.9665	11.9946	12.1882	12.2887	11.8636	12.1357	12.0704	11.8672	11.829	11.9321	11.6628	11.6608	11.7204	11.7917	11.7335	11.5479
CHRUN_JGVV194_3_T01	VIT_00s0194g00030	15.5844	15.42	15.4352	15.5404	15.4448	15.5424	15.3959	15.383	15.4685	15.3068	15.4053	15.442	15.6742	15.4943	15.5824	15.4026	15.4931	15.39	15.4913	15.5559	15.4172	15.5752	15.4197	15.6105	15.3375	15.456	15.3103	15.4109	15.2747	15.2679	15.5494	15.5404	15.5059	15.4903	15.5195	15.3777	15.2771	15.4829	15.5894	15.5538	15.6106	15.5718	15.5622	15.5254	15.4682	15.4658	15.4578	15.4587
CHRUN_GSVIVT00003470001_T01	VIT_00s0194g00040	13.4542	13.5647	13.7049	13.6096	13.5241	13.484	13.6861	13.7556	13.2954	13.4967	13.7109	13.695	13.5618	13.6263	13.7259	13.5236	12.8293	13.7996	13.9781	13.5055	13.885	13.6935	13.8416	13.6789	13.8993	13.7155	13.7799	13.9089	13.9828	14.1475	13.8225	13.8737	13.9177	13.6792	13.672	13.6339	13.1914	13.1463	12.8573	13.0463	13.0071	12.9684	13.1355	12.9592	12.9862	13.09	13.0552	13.2446
CHRUN_JGVV194_4_T01	VIT_00s0194g00050	7.9847	8.3309	7.6157	7.213	7.4129	7.6605	7.6726	7.376	6.8676	7.1496	7.187	7.4917	7.5613	7.7152	8.1899	7.8695	7.8138	7.9973	6.6333	8.8121	7.2337	7.1227	7.674	8.5459	7.9097	7.7608	7.5564	7.9222	7.1395	7.8527	7.5889	8.4364	7.1203	8.1613	8.6795	7.8069	9.6678	8.6628	9.2368	9.1431	9.3211	9.5723	9.13	8.4364	9.6408	9.0192	8.4118	10.0648
CHRUN_JGVV194_5_T01	VIT_00s0194g00060	12.5512	13.2812	13.3936	12.3494	13.959	13.3068	13.6219	13.6188	12.4555	13.1729	13.3212	13.4677	12.8513	13.5757	13.2184	13.1082	13.0682	13.8262	13.4583	13.6215	13.7929	13.3684	13.6557	13.0228	13.5629	13.76	13.4251	13.5761	13.3411	13.5032	13.6466	13.397	13.1168	12.9143	13.1042	13.8759	12.6211	12.9593	12.6152	12.8455	12.4036	12.6561	12.4974	12.1523	12.245	12.5884	12.1342	11.865
CHRUN_JGVV194_6_T01	VIT_00s0194g00070	11.752	12.2541	11.7052	11.9963	13.1462	12.5832	12.9364	13.1111	13.2383	12.5333	13.0765	12.8909	10.9948	11.397	11.6231	12.0998	12.4274	12.0964	12.1423	12.2693	12.0558	12.5806	13.0118	12.6937	12.7417	12.9281	12.937	12.7691	12.9922	12.7863	11.735	12.1909	12.7627	12.0199	12.0908	12.2186	12.1208	12.1602	12.3145	12.752	12.7029	12.6084	12.7406	13.0697	12.7978	13.0371	12.7944	12.7895
CHRUN_JGVV194_7_T01	VIT_00s0194g00080	9.3706	9.536	8.4674	8.5021	9.2181	8.6374	9.4644	9.2792	8.8517	9.0636	9.5947	9.3523	8.09	8.8643	8.5209	9.0492	9.1937	8.6307	9.6301	10.2355	9.7141	9.847	11.2762	10.2165	11.2385	11.2625	10.5635	10.4587	10.7475	10.7867	9.1319	10.4155	10.1275	9.2206	10.0564	9.9206	9.1691	9.1185	9.2546	9.6143	9.3009	9.6852	9.8696	9.9924	9.9221	10.1773	9.8486	9.8567
CHRUN_JGVV194_8_T01	VIT_00s0194g00090	13.4002	13.3267	13.3282	13.1724	13.2253	13.5294	13.2319	13.1138	13.3418	13.3123	13.2892	13.3318	13.299	13.2605	13.2813	13.3328	13.139	13.377	13.5642	13.6138	13.6492	13.5936	13.5859	13.6221	13.6477	13.7374	13.696	13.5852	13.4111	13.5499	13.4601	13.4767	13.5447	13.58	13.49	13.4993	13.2218	12.904	12.8753	13.0985	12.9136	13.145	13.2842	12.9746	13.0514	13.0868	13.0357	13.2194
CHRUN_JGVV194_9_T01	VIT_00s0194g00100	12.7009	12.6331	12.4813	12.9171	12.5467	12.5871	12.5877	12.7154	13.0016	12.822	12.7034	12.7898	12.8477	12.5959	12.7982	12.7328	12.394	12.5815	12.4912	12.349	12.0657	12.3409	12.4304	12.5622	12.3428	12.1656	12.3326	12.4488	12.2242	12.4937	12.375	12.3931	12.5432	12.3009	12.3561	12.3078	12.2847	12.2387	12.2765	12.1931	12.2851	12.2713	12.3438	12.4858	12.4682	12.4324	12.5283	12.408
CHRUN_JGVV194_10_T01	VIT_00s0194g00110	13.9492	13.6809	13.9336	14.0093	13.9675	13.8184	13.8396	14.0597	13.9761	14.2767	13.9001	14.0685	14.0606	14.1225	14.1204	14.3176	13.6392	14.0608	13.8677	13.7213	13.5354	13.9067	13.7722	13.5712	13.8078	13.8572	13.5923	14.0833	13.8285	13.8733	13.4871	13.6148	13.8311	13.9157	13.7822	13.7387	13.8062	13.8185	13.7122	13.6985	13.5751	13.6296	13.6998	13.5094	13.5252	13.7033	14.0402	13.6573
CHRUN_JGVV194_11_T01	VIT_00s0194g00120	8.8702	7.6419	7.4012	9.1156	8.1833	8.2038	8.6116	9.8748	8.7168	8.8862	9.6161	8.6416	8.7778	8.6046	9.3417	8.2888	7.2815	7.5193	8.2365	7.7506	8.0465	7.3524	7.4835	7.668	7.9754	7.2959	7.6785	7.9194	8.4249	8.8245	8.1366	8.3042	8.4827	8.3315	8.1915	7.1977	8.4736	7.2956	7.5089	7.3318	7.9567	7.7814	8.2146	7.5855	8.0819	8.1122	8.0268	8.3394
CHRUN_JGVV194_12_T01	VIT_00s0194g00130	13.2341	13.4085	13.1367	12.7467	13.326	13.0418	13.1869	12.7111	13.078	13.1264	13.2833	13.229	13.2427	13.1327	13.0469	13.3173	13.0596	13.3464	13.3464	13.3054	13.2449	13.2488	13.4645	13.118	13.3303	13.3571	13.393	13.2548	13.2232	13.2447	13.3924	13.2649	13.4691	13.3227	13.4974	13.5228	13.2904	13.5126	13.4537	13.4768	13.4364	13.4438	13.5512	13.5494	13.4384	13.3612	13.3994	13.4095
CHRUN_JGVV194_13_T01	VIT_00s0194g00140	10.3412	10.7172	10.3878	9.8277	10.2342	10.4843	10.0235	9.9587	9.9301	9.4847	9.5346	9.9235	10.3972	10.0648	10.1233	10.4804	10.6256	10.4345	10.2787	10.7334	10.338	9.995	10.7021	10.808	10.3926	10.5006	10.3001	9.7967	10.1423	10.3439	10.3922	10.6815	10.7706	10.7014	10.6843	10.5414	10.7922	10.6465	10.8975	10.8575	10.812	10.7837	10.6591	10.6606	10.6453	10.5681	10.361	10.8349
CHRUN_JGVV194_14_T01	VIT_00s0194g00150	9.6445	10.2921	9.8435	9.2417	9.628	9.8762	9.2666	9.3305	9.1731	9.2502	9.1041	9.0512	9.564	9.6039	9.8588	9.8613	10.0399	9.9782	9.5146	10.164	9.0668	9.2381	10.0597	10.1543	8.7186	9.9868	9.6075	9.2439	8.5994	9.2126	9.2542	9.7816	9.175	9.51	10.3137	9.7109	10.2725	9.8723	9.9126	10.3651	10.2778	10.348	10.1158	10.3872	10.3541	9.8996	9.9332	10.5471
CHRUN_JGVV194_15_T01	VIT_00s0194g00160	9.4626	10.399	10.0405	9.8592	11.0143	10.2935	10.6281	10.4066	10.2529	10.2829	10.0148	10.0768	9.6853	9.6418	9.6728	10.0769	9.9688	10.1182	7.8584	8.0093	9.1126	8.7314	8.1353	8.1623	7.7018	8.1251	8.8159	8.1164	8.795	8.1552	8.6856	8.4344	7.7695	7.5019	7.7267	8.4721	9.8564	10.0629	10.4927	10.3147	10.003	10.0887	9.9694	9.9402	9.744	10.1297	9.788	9.4468
CHRUN_JGVV194_16_T01	VIT_00s0194g00170	7.6019	7.037	7.2695	7.339	6.9635	7.5239	7.2252	7.2374	7.501	7.2868	7.4472	6.7644	7.3945	7.0567	6.9082	6.9572	7.0484	7.0753	6.6802	7.0477	7.0325	6.9623	6.6918	7.3446	6.6694	7.3712	7.2639	6.7516	7.2549	6.7023	6.9508	6.6732	6.8165	7.6598	6.7447	7.0908	6.6681	7.0171	7.4588	7.3654	6.9513	7.4229	6.6983	6.9665	7.3781	6.8471	7.0725	7.4906
CHRUN_JGVV194_17_T01	VIT_00s0194g00180	12.0365	12.9032	12.5026	12.0742	13.0231	12.6952	12.6122	12.2839	12.2468	13.3189	12.5927	12.6666	13.1148	12.4591	13.871	12.4469	11.4151	12.8369	7.6992	7.1846	6.7584	6.6569	6.4069	6.4436	7.0803	7.2545	6.7054	6.7911	7.1851	7.9277	7.2939	7.6352	7.4564	6.7257	6.9664	7.1294	10.6471	10.9461	11.5756	10.9716	10.8686	11.0678	10.6012	10.4034	10.5226	10.4736	10.6287	10.549
CHRUN_JGVV194_18_T01	VIT_00s0194g00190	8.8152	10.0021	9.4303	9.0154	9.3484	9.4518	9.3737	8.5966	8.8985	9.6004	9.5563	9.3764	9.447	9.0684	10.2106	9.1887	8.6134	10.4025	7.9202	7.8519	8.0662	7.9756	7.4573	7.5787	7.5104	7.7551	8.2685	7.5925	7.9212	7.2901	7.8533	7.6014	7.3907	7.9176	7.5648	8.5279	8.451	8.5796	8.854	8.6701	8.9532	8.8443	8.7917	8.7388	9.0014	8.2067	8.4362	8.5931
CHRUN_JGVV194_19_T01	VIT_00s0194g00200	10.2496	10.3999	10.1678	9.7402	9.4476	9.8901	9.5399	9.7543	9.4903	9.0027	9.6119	9.7082	10.005	9.3185	10.1063	10.0897	10.0997	10.2834	10.0863	10.5433	9.8983	10.0031	10.4469	10.4756	10.2778	10.0732	10.2328	9.4801	9.8741	9.9893	9.9876	10.0783	10.279	10.0559	10.5464	10.149	10.4671	9.965	10.1601	10.3441	10.4107	10.4751	10.4438	10.3783	10.1798	10.0494	10.01	10.3535
CHRUN_JGVV194_20_T01	VIT_00s0194g00210	9.8562	11.0317	10.291	9.9221	11.1676	10.9596	10.9607	10.4831	10.6981	10.0067	10.7599	10.5878	9.6347	9.8707	10.351	9.9185	10.2806	10.7602	7.5571	7.612	7.5043	7.9713	7.6785	7.1308	7.911	7.9685	8.1913	8.0896	7.8216	8.4011	7.944	7.7659	7.8639	7.3682	7.7763	8.3818	10.1152	10.0755	10.3679	10.713	10.6566	10.5884	10.5895	10.8191	10.4965	10.7725	10.2679	10.4669
CHRUN_GSVIVT00003487001_T01	VIT_00s0194g00220	10.7594	11.7047	11.4228	10.7677	11.6672	10.9462	11.6032	11.1789	11.3856	10.5588	11.6511	11.2555	10.7567	10.4772	10.8206	10.7799	11.1121	11.779	7.7966	8.5587	8.9928	9.2414	8.8217	8.8995	8.594	9.0427	8.8999	8.9436	8.9791	8.6754	9.36	8.9108	8.1095	10.0726	8.8108	9.8236	10.2487	10.5398	10.8435	10.7847	10.7936	10.6439	10.6564	11.0137	10.6383	10.9721	10.422	10.4426
CHRUN_JGVV194_21_T01	VIT_00s0194g00230	14.7582	14.8878	14.8941	14.8908	14.9745	14.8104	14.9453	14.883	14.6837	14.8682	14.8798	14.9596	14.9332	14.9185	14.9544	14.9187	14.7042	14.9506	14.9297	14.8119	14.8309	14.7824	14.8307	14.8206	14.8368	14.7838	14.6851	14.9245	14.8686	14.8895	14.8324	14.8616	14.8753	14.9259	14.8816	14.8064	14.7197	14.979	14.9128	14.7823	14.8916	14.792	14.7703	14.728	14.8345	14.7867	14.8657	14.6706
CHRUN_JGVV194_23_T01	VIT_00s0194g00250	8.1285	9.2957	8.3101	7.2532	9.1496	8.7186	9.0693	8.7574	8.3156	8.0963	8.4433	8.7249	7.3166	7.7992	8.5113	8.1224	8.505	8.9032	6.3806	6.7173	6.4847	6.6315	7.352	6.7675	6.8559	6.7182	6.6034	7.168	6.8142	7.2097	6.7864	6.6792	6.7833	9.2724	6.7347	6.7532	8.116	8.3492	8.5091	8.8389	8.9395	8.6158	8.3912	9.2105	8.8821	9.121	8.4547	8.8182
CHRUN_JGVV194_24_T01	VIT_00s0194g00260	10.8526	10.8745	10.3723	9.7659	10.8196	10.4384	10.6611	10.6199	9.5864	10.361	10.8776	10.8259	10.0598	10.5139	10.6187	10.5037	9.9365	10.4488	11.3574	11.2173	10.1648	10.7852	11.0599	10.946	11.401	11.0829	10.5021	11.1975	10.6416	11.0806	11.0163	11.0851	11.044	11.6353	11.1557	10.8153	9.7614	9.6237	9.6967	9.7173	9.782	9.5697	9.789	9.8923	9.7392	10.7588	9.6288	9.986
CHRUN_JGVV194_25_T01	VIT_00s0194g00270	13.2432	13.3227	13.488	13.3784	13.2702	13.3947	13.3696	13.207	13.2713	13.1501	13.3607	13.3417	13.3857	13.0595	13.2936	13.3368	13.0565	13.5366	12.7208	12.5345	12.7083	12.628	12.6792	12.8082	12.8099	12.6966	12.9388	12.3583	13.0013	12.9226	12.77	12.82	12.9112	12.5329	12.6656	12.7305	13.1635	13.1887	13.1905	13.0256	13.1384	12.9706	13.1052	12.9698	12.846	13.3181	13.0501	12.9798
CHRUN_JGVV194_26_T01	VIT_00s0194g00280	7.6264	7.8223	7.8962	8.3956	6.7494	8.0102	6.6264	7.8505	8.3414	7.6964	8.081	7.3753	8.4575	8.2508	7.1646	7.8837	9.2568	7.8199	9.2294	8.878	9.4581	8.4481	9.4644	8.8736	9.7456	8.9941	8.779	8.4066	8.629	9.2846	10.0065	8.9179	9.3053	8.638	9.8927	9.9436	8.4016	9.2302	9.5267	8.5912	8.7109	8.8632	8.5346	9.1515	8.9206	8.7393	8.796	8.4183
CHRUN_JGVV194_27_T01	VIT_00s0194g00290	15.2803	15.3569	15.2781	15.284	15.2058	15.3959	15.1914	15.2011	15.1996	15.1346	15.2036	15.0254	15.0729	15.2002	15.169	15.1304	15.1929	15.1218	15.0751	15.2222	15.1029	15.3306	15.1592	15.1494	14.9677	15.0846	15.1613	15.1527	15.1525	14.8315	15.0021	14.9602	15.0637	15.239	15.0587	15.1103	15.3845	15.3303	15.4257	15.3728	15.3254	15.3559	15.3652	15.3526	15.3721	15.3524	15.4232	15.4155
CHRUN_JGVV194_28_T01	VIT_00s0194g00300	9.0064	9.6674	9.2088	9.1008	9.1778	9.0289	9.0397	9.0056	8.6283	8.8715	9.246	8.8097	9.0499	8.8566	9.4563	8.9647	9.0061	9.24	9.28	8.9072	8.9	8.9707	9.141	9.37	9.526	8.1777	8.8437	9.159	8.8856	9.3109	8.8142	8.8575	9.0992	8.6495	8.9743	8.7605	9.0587	9.3715	9.29	8.6947	8.9212	8.9016	9.1532	9.0383	8.8288	8.7863	9.5541	8.428
CHRUN_JGVV194_29_T01	VIT_00s0194g00310	13.4463	13.245	13.3391	13.2876	13.2504	13.4967	13.1923	12.9886	13.3033	13.1316	13.3793	13.2796	13.2355	13.0374	13.3159	13.3152	13.3771	13.4975	12.4954	12.5801	12.3748	12.5154	12.7213	12.8253	12.6474	12.7875	12.7895	12.2747	12.6448	12.5676	12.433	12.5184	12.6791	12.4969	12.6214	12.5616	13.1172	13.2413	13.1072	13.2883	13.4468	13.2026	13.3638	13.3357	13.2366	13.2036	13.2659	13.3518
CHRUN_GSVIVT00003497001_T01	VIT_00s0194g00320	10.5392	9.118	9.6601	11.1407	9.5134	9.3038	9.2316	10.0308	11.2241	11.7001	10.0321	10.042	11.0025	10.9511	9.3099	11.5273	10.8278	9.5897	8.9348	10.7052	9.1094	9.4194	10.4007	11.0043	9.2953	10.4479	9.2551	9.5004	9.3637	9.1736	8.8724	10.2741	10.0566	9.6012	10.2236	8.9938	8.8343	8.3429	8.2172	8.6392	8.2427	9.0429	8.6297	8.1359	8.5815	8.2583	7.9232	8.2396
CHRUN_JGVV194_30_T01	VIT_00s0194g00330	9.2302	8.7339	9.3131	8.9593	9.049	9.0948	9.2872	9.0196	8.6078	8.9152	9.3181	8.6755	8.7813	9.204	9.1232	9.0879	9.2149	9.3649	8.0296	8.5498	8.5732	8.8203	8.6281	8.7161	8.4786	8.9215	8.5903	8.6079	8.8448	8.4689	8.8329	8.804	8.5472	8.7278	8.8077	8.6491	10.3434	10.1191	9.9409	9.4011	9.9753	9.4934	9.4516	9.945	9.6685	8.9947	9.7775	9.3461
CHRUN_JGVV194_31_T01	VIT_00s0194g00340	8.399	9.5475	9.1732	8.3485	9.3274	8.738	9.4297	9.4554	8.5698	8.0961	9.0229	9.3873	8.7745	8.9431	9.1579	8.7454	9.1559	9.5194	8.6102	8.4327	8.8111	8.8441	8.394	7.9669	8.0081	8.5444	7.9929	9.0111	8.1422	8.5352	8.7593	8.3334	8.3383	8.7845	7.962	8.7862	8.5953	8.966	8.6771	8.6557	8.7573	9.1247	8.4084	8.5862	8.9344	8.6563	8.7457	8.7719
CHRUN_JGVV194_32_T01	VIT_00s0194g00350	10.3403	10.4259	9.8512	9.5159	10.2292	10.1539	10.2568	10.3055	9.9347	10.0902	10.1219	10.0096	9.9324	10.1715	10.3145	10.1371	10.0077	9.918	10.173	10.4192	9.7634	10.0215	10.4251	10.2094	10.0377	10.4765	10.279	10.3122	9.6512	9.9963	9.7171	10.2518	10.1043	10.223	10.6578	10.0098	10.851	10.5605	10.8471	10.8483	10.7159	10.8423	10.6995	10.7304	10.9002	10.6684	10.6365	10.9036
CHRUN_JGVV194_33_T01	VIT_00s0194g00360	10.919	11.8929	12.0265	11.6724	11.6846	11.7586	11.85	11.8186	11.8728	12.2923	12.3961	11.9053	11.463	11.6386	11.1102	11.8107	12.6634	11.6308	11.674	11.8546	12.8579	12.5506	12.0795	11.797	12.283	12.6985	12.7135	12.2933	12.7865	12.3877	12.3408	11.6243	12.1997	11.652	11.4749	12.4113	13.8288	13.8822	13.5643	13.671	13.5332	13.9058	13.9895	13.7354	13.8568	13.8725	13.7463	13.977
CHRUN_GSVIVT00003504001_T01	VIT_00s0194g00380	7.8023	8.1868	8.2048	7.3447	7.2162	6.8559	6.9265	7.0113	6.6779	7.2097	7.5923	6.718	7.4029	7.1202	7.979	8.4343	7.2311	8.3501	6.3409	5.8876	6.2602	6.0903	6.4987	6.0988	6.3144	6.5641	6.3368	5.9954	6.2887	6.2067	6.4184	6.7744	5.9394	5.9791	6.2492	6.5022	9.5096	8.9797	8.1577	8.0488	8.7495	8.3121	8.0044	7.9696	7.713	8.0991	7.9555	7.1812
CHRUN_GSVIVT00003574001_T01	VIT_00s0198g00010	13.7671	13.8207	13.6919	14.0193	13.5032	13.9033	13.6486	13.841	13.7954	13.4255	13.7922	13.623	13.6477	13.8416	13.6778	13.6076	13.9394	13.381	14.1615	14.3736	14.3959	14.3538	14.1445	14.5738	14.3255	14.1061	14.4575	14.2415	14.4651	14.3172	14.4103	14.4202	14.376	14.3755	14.2274	14.0576	14.1791	14.1213	14.0966	13.9781	14.1685	14.1569	14.2861	14.0807	14.2251	13.9769	14.2472	14.2846
CHRUN_JGVV198_1_T01	VIT_00s0198g00020	12.5137	12.0353	11.9761	12.3106	12.0722	12.4575	11.89	12.5372	12.5427	12.197	11.8981	11.9895	12.215	12.2638	12.5586	11.9571	12.1524	11.5709	12.0154	12.4367	11.9098	12.0946	12.0135	12.4794	12.0995	12.1264	12.2133	12.1129	11.9162	12.1851	11.6051	12.1724	12.0759	12.2064	12.2241	11.5853	11.9269	11.2894	11.7435	11.7327	12.1115	11.9933	11.9403	11.9534	12.1721	11.7553	12.0975	12.5267
CHRUN_JGVV198_2_T01	VIT_00s0198g00030	12.2687	12.2216	12.0511	12.2093	11.7167	12.1158	11.9347	12.096	12.1539	11.6525	12.0158	12.1424	12.1073	12.2161	12.3799	12.169	12.3354	11.936	12.9033	13.1333	12.972	13.041	12.7185	13.4089	13.0253	12.9226	13.0301	13.0931	13.144	13.1818	12.8843	13.1002	13.0573	13.1336	12.8734	12.3761	13.0277	12.3304	12.7538	12.7555	13.0978	12.8956	13.0111	12.7932	13.0861	12.7662	12.9553	13.3768
CHRUN_JGVV198_3_T01	VIT_00s0198g00040	11.2318	11.1912	10.9108	10.9014	11.0662	11.3714	11.2583	11.2543	10.8617	11.1773	11.4408	11.5176	10.7421	11.4955	11.4016	10.9273	10.9052	10.6979	11.8932	11.781	11.3899	11.8906	11.6512	12.1506	12.1676	12.1226	12.2455	12.2389	12.3049	12.3795	11.4992	11.8433	11.807	11.8779	11.421	11.1357	11.8314	11.5215	11.4527	11.5655	11.6395	11.6004	12.2126	11.723	11.853	11.9771	12.4186	12.3948
CHRUN_PDVV198_3_T01	VIT_00s0198g00050	9.8375	9.072	12.0089	8.6315	8.7789	9.1711	8.1034	8.658	9.1944	10.5759	12.9264	9.9142	8.4286	13.3498	9.0612	10.126	9.545	11.7565	8.7082	9.2394	10.2318	8.7743	10.9281	8.3286	7.5892	11.9942	8.815	7.9901	8.9412	7.647	9.0946	8.2249	7.9938	8.5754	8.8672	8.4778	9.7147	10.5	9.7645	8.8245	8.2595	9.3833	8.5404	7.9083	9.7163	8.3301	8.2998	9.0791
CHRUN_JGVV198_4_T01	VIT_00s0198g00060	14.9586	15.1948	14.9821	15.1449	15.1338	15.4895	15.008	15.2253	15.1137	15.0089	14.9868	14.9357	14.4549	15.2303	14.9792	14.5886	15.0374	14.2263	14.6738	15.1349	15.0644	14.9327	14.9389	15.1161	14.9073	15.2348	14.8021	14.9117	14.9881	14.7574	14.9887	15.1498	14.7562	14.8264	14.9612	14.6222	14.7267	14.9108	14.9272	14.837	14.7666	14.8787	14.9704	14.6777	14.7658	14.9206	14.7648	14.6383
CHRUN_JGVV198_7_T01	VIT_00s0198g00090	9.6843	9.5771	9.6276	9.7369	9.6697	9.8477	9.7571	9.7233	9.6611	9.7653	9.9652	9.8642	9.5998	9.8592	9.6045	9.4203	10.0066	9.4378	9.9454	10.4414	10.1823	10.5116	9.9005	10.5615	10.284	10.3479	11.0337	10.7208	11.1056	10.4773	10.2633	10.2709	10.3241	10.2726	9.8178	9.6706	10.8991	10.701	10.5969	10.6627	10.7776	10.8859	11.3061	10.9224	11.053	10.9702	11.52	11.4972
CHRUN_JGVV198_8_T01	VIT_00s0198g00100	13.8475	13.636	13.8445	13.9019	13.7192	14.0142	13.6159	13.5559	13.3751	13.4026	13.6345	13.6819	13.6123	13.9276	13.815	13.544	13.8999	13.3999	13.9066	14.2577	14.1919	13.9387	13.8602	14.2304	13.7436	14.0906	13.9777	13.8215	13.8921	13.6264	14.0581	14.1387	13.9955	14.0693	14.0143	13.6858	14.0046	14.0939	14.198	13.972	14.0136	14.1636	14.1891	14.0459	14.1173	13.7433	14.0809	14.1114
CHRUN_JGVV198_9_T01	VIT_00s0198g00110	10.1992	10.2008	11.4148	10.5737	9.7898	10.3746	9.749	10.4273	10.5608	10.8314	11.9155	10.429	9.9796	12.4893	10.1109	10.4856	10.2457	11.0769	10.5986	10.7088	11.0817	11.2249	10.7879	11.5091	11.0554	11.9177	11.0539	11.1093	10.9237	10.9681	10.8662	10.8181	10.548	10.6365	10.694	10.1485	10.7339	10.4428	10.5386	10.5699	10.758	10.6388	10.8606	10.6115	11.031	10.8787	10.8762	11.0541
CHRUN_JGVV198_10_T01	VIT_00s0198g00120	10.8025	10.6499	10.6863	10.5488	10.8395	11.1469	11.0917	11.0973	10.6759	10.8654	11.2019	11.3109	10.4438	10.9412	10.8375	10.6003	10.8233	10.5941	11.3864	11.4588	10.9482	11.6004	11.4819	11.5984	12.0206	11.7892	12.2209	12.0181	12.3822	12.4345	11.3589	11.3906	11.7839	11.5579	11.0129	10.4786	11.8141	11.2195	11.1811	11.5176	11.4941	11.4537	12.1015	11.5833	11.6599	11.9345	12.4217	12.326
CHRUN_JGVV198_11_T01	VIT_00s0198g00130	13.0123	12.7221	12.5707	12.7812	12.5441	12.8403	12.6863	12.8106	12.5194	12.3419	12.7735	12.9244	12.5422	12.6943	12.9528	12.6757	12.515	12.4685	13.3973	13.5282	13.5697	13.5439	13.3381	13.8489	13.4924	13.3474	13.5646	13.4569	13.4688	13.5696	13.2988	13.494	13.583	13.4351	13.3759	12.8699	13.1232	12.886	12.9192	12.9534	13.2469	13.161	13.3893	13.1179	13.327	12.9949	13.4157	13.6421
CHRUN_JGVV198_12_T01	VIT_00s0198g00140	13.8192	13.9143	13.8752	13.8304	13.9836	13.682	13.9906	14.1179	13.7478	13.9476	14.04	14.0337	13.9031	13.9871	14.1397	13.9444	14.0302	13.6934	13.8374	13.845	13.8403	13.8836	13.9442	13.9026	13.9107	13.7689	13.8643	14.0416	14.056	14.0739	13.7965	13.9696	14.0007	13.674	13.807	13.8267	13.8878	13.9308	13.8382	13.8263	13.917	13.7982	13.8665	13.9852	13.9294	13.964	13.8187	14.1618
CHRUN_JGVV198_13_T01	VIT_00s0198g00150	13.2531	13.4073	13.3943	13.0972	13.1968	13.1224	13.1427	13.3458	12.9552	13.1419	13.283	13.1518	13.4275	13.3137	13.5638	13.4348	13.2255	13.3444	13.1135	13.3262	13.1811	13.2536	13.4349	13.2904	13.1582	13.2327	13.1914	13.477	13.2238	13.2096	13.1781	13.4339	13.3625	13.3192	13.3272	13.1278	13.2535	13.2126	12.992	13.1114	13.2663	13.2042	13.0678	13.3112	13.1589	13.1826	13.1178	13.3993
CHRUN_JGVV198_14_T01	VIT_00s0198g00160	12.0118	11.5786	11.4432	11.734	11.509	12.0193	11.6143	11.809	11.4736	11.4328	11.5431	11.6628	11.1672	11.7275	12.0666	11.2241	11.5763	11.2738	11.7462	12.2278	11.4432	11.7867	12.0431	12.6562	11.9176	12.2485	11.9349	11.9736	11.6512	11.8802	10.9522	11.8794	12.182	12.0988	12.2131	11.3195	11.93	11.4891	11.696	12.2551	12.3027	12.3538	12.1261	12.4125	12.4857	12.1658	12.5504	12.7064
CHRUN_JGVV198_15_T01	VIT_00s0198g00170	10.5571	10.6979	11.0476	10.4035	10.0376	10.1947	10.6136	10.4641	10.23	10.025	10.6728	10.6226	10.5847	10.5238	10.6362	10.8411	10.2064	11.0371	10.3889	10.8848	10.7187	10.803	11.0247	11.0084	11.2572	10.7951	11.0433	10.2586	11.1523	11.2291	10.5211	10.8638	11.2351	10.7189	10.8282	10.7567	10.3592	11.0162	10.8338	10.2812	10.7524	10.8329	10.3275	10.7991	10.6276	10.4097	10.7882	10.8682
CHRUN_JGVV198_16_T01	VIT_00s0198g00180	12.1496	12.1925	12.3408	12.0595	12.1422	11.7194	12.3267	12.1969	11.8071	11.6413	12.2713	12.396	12.0636	12.1217	12.2291	12.3007	11.9516	12.4991	12.6133	12.2981	12.365	12.3315	12.3955	12.4256	12.6704	12.4136	12.5622	12.1039	12.5665	12.8041	12.1677	12.3045	12.6611	12.3407	12.2258	12.3294	12.1862	12.2652	12.0612	11.9931	12.2898	12.1173	12.0054	12.2544	11.9973	12.2715	12.144	11.9105
CHRUN_JGVV199_1_T01	VIT_00s0199g00010	11.3815	10.9097	11.1273	11.5187	11.8833	11.0166	10.5672	11.0604	12.7644	13.2941	11.6246	10.605	12.9129	11.417	10.6848	11.1678	12.2746	11.5408	9.8106	9.7875	10.8911	10.9507	9.8281	10.2798	9.9951	10.3811	11.1487	10.4987	10.7479	10.092	11.6737	10.6338	9.8795	9.9267	10.562	10.8315	10.1028	9.6693	9.507	9.6515	9.6878	9.1975	10.0744	10.0133	9.1959	9.7692	9.8148	8.9672
CHRUN_JGVV199_2_T01	VIT_00s0199g00020	10.8627	11.1317	11.1183	10.7995	10.4842	10.6167	10.7367	10.7618	10.6465	10.8005	10.6723	10.8525	11.5078	11.1367	11.3237	11.5332	11.0662	11.707	11.4903	11.5185	11.2643	11.0296	11.0386	11.0748	11.1582	10.8124	11.1246	11.3638	11.0456	11.3473	11.751	11.5966	11.2275	11.082	11.6064	11.7843	10.9905	11.0315	11.0597	10.7581	10.6351	10.8154	10.6177	10.5797	10.6216	10.7981	10.762	10.5865
CHRUN_JGVV199_3_T01	VIT_00s0199g00030	12.0891	11.9635	12.0168	12.1785	11.8649	11.5677	12.0359	11.8751	11.9312	12.079	11.9249	12.0812	12.2133	11.9579	11.9632	12.2191	11.9117	12.2675	12.0485	11.8362	11.9264	11.8265	11.7967	12.0368	12.0544	11.8483	11.9032	12.035	12.0629	12.1259	12.3611	12.1875	12.125	11.7643	12.1016	12.3165	11.7515	11.966	12.1883	11.9623	11.8043	12.004	11.7272	11.9225	11.8382	12.0989	11.9291	11.7955
CHRUN_JGVV199_4_T01	VIT_00s0199g00040	12.1676	10.8465	12.3833	11.5336	12.2836	11.8596	11.971	11.5391	12.1036	12.3836	11.8789	12.3628	11.165	11.5627	11.4	12.5471	11.8075	12.0201	11.7065	11.0708	11.3761	11.6458	11.0788	11.4152	11.6122	12.2456	11.3005	11.7373	12.105	11.9726	12.1186	11.1575	11.2751	10.8599	11.4974	11.7241	11.9945	12.017	12.5272	12.6067	11.7448	12.1608	11.7023	11.7219	11.9578	12.0689	12.1136	11.6924
CHRUN_JGVV199_5_T01	VIT_00s0199g00050	15.6718	14.6095	15.4093	15.5349	15.6629	15.5885	15.6024	15.4713	15.6551	15.7125	15.1758	15.549	15.407	15.3199	15.5079	15.5986	15.4943	15.4243	15.3686	15.0887	15.0299	15.3382	15.0668	15.117	15.1721	15.3325	14.7808	15.1682	15.1391	15.2545	15.4757	15.0583	15.0671	15.1826	15.4985	15.3362	14.8804	14.9101	15.3148	15.2872	14.78	14.8899	14.7364	14.9516	14.8357	14.7903	15.1658	14.6345
CHRUN_JGVV199_6_T01	VIT_00s0199g00060	7.104	7.1877	7.2491	7.1275	6.3785	6.541	6.7626	6.6815	6.9177	6.9879	7.2882	6.8634	7.182	7.3196	6.9156	7.761	6.8664	7.3891	6.8367	7.7581	7.1474	7.5527	7.1933	8.0904	7.0942	8.0961	7.3025	7.5335	7.4687	6.9809	7.3695	8.2463	7.4509	7.5276	7.6362	7.6263	6.8048	7.0792	7.2622	7.4983	6.9793	7.1527	7.0236	7.0047	7.1571	7.3	6.9432	7.4763
CHRUN_JGVV199_7_T01	VIT_00s0199g00070	10.1712	9.3968	9.1956	9.2773	8.664	8.6836	8.9347	8.683	9	9.1274	9.5395	9.2556	9.168	9.346	9.4496	10.0874	9.3305	8.998	10.1075	10.6103	9.8732	10.8074	11.3971	11.1198	10.6833	11.4754	10.7208	10.709	10.7527	10.6168	10.0525	11.0102	11.0529	10.2904	10.6723	10.1773	9.0854	9.2191	8.5411	9.2121	9.2623	8.949	9.0182	9.649	8.9535	9.0534	9.387	9.1856
CHRUN_JGVV199_8_T01	VIT_00s0199g00080	7.4273	7.3438	7.3438	7.6379	7.2301	7.0042	6.9951	7.0735	7.7035	6.9216	7.25	7.3853	7.5561	7.1411	7.3131	7.3501	8.096	7.4625	7.2812	7.5286	7.8676	8.0941	7.6355	7.0428	8.0249	7.5288	7.9719	7.6082	8.19	8.1421	7.5186	7.0373	7.0968	7.0957	8.0358	8.4393	9.419	9.5067	9.3964	9.4763	9.4322	9.3236	9.4587	9.5579	9.3258	9.0481	9.3347	9.8889
CHRUN_JGVV199_9_T01	VIT_00s0199g00090	7.2441	8.2	7.1861	7.4409	7.2798	7.6215	7.6486	7.6082	7.4051	7.6973	7.3728	7.4368	7.2366	7.6873	8.0565	7.5311	7.0838	7.5943	8.146	7.984	7.4635	7.5238	8.161	8.1741	8.6574	7.8408	7.5454	7.637	7.6076	8.3114	7.7391	8.296	8.4747	7.8068	8.5322	7.5445	8.9841	8.2872	8.5477	8.9971	9.1756	9.0848	8.9463	9.0853	9.1069	8.8193	8.7968	9.3934
CHRUN_JGVV199_10_T01	VIT_00s0199g00100	8.7141	8.8428	9.1976	9.4768	9.5937	8.5707	9.2748	8.5481	9.2652	8.9575	9.3662	8.9704	9.2764	8.9092	9.0861	8.306	9.234	9.0299	8.3425	9.3055	9.3991	9.733	9.2918	9.5503	8.9173	9.1595	9.4365	9.1245	9.5515	8.8925	9.4052	8.7609	8.4968	8.8049	9.4715	9.7354	10.9268	10.2108	10.6135	11.1456	11.0382	11.0435	10.9192	11.0034	11.0816	11.2241	10.699	11.2938
CHRUN_JGVV199_11_T01	VIT_00s0199g00110	14.6007	14.9542	14.8041	14.601	14.8549	14.7678	14.7767	14.7993	14.2434	14.0942	14.3571	14.3799	14.6639	14.7619	14.7532	14.5665	14.5945	14.617	14.6471	14.829	14.5649	14.3547	14.643	14.7406	14.6374	14.3334	14.5028	14.3199	14.1933	14.5544	14.4919	14.7119	14.5146	14.5308	14.5948	14.4877	14.4914	14.6532	14.7674	14.5973	14.719	14.668	14.5912	14.505	14.5374	14.7408	14.2933	14.4499
CHRUN_JGVV199_12_T01	VIT_00s0199g00120	8.6186	8.9341	8.2418	8.4918	8.8206	8.6688	8.9844	8.5125	8.0876	8.091	8.0674	8.4929	8.6156	7.8843	8.8914	8.3325	8.5325	8.5611	9.1115	9.4577	8.7249	8.4142	8.3978	8.9109	9.2012	8.3125	8.705	8.7446	8.0729	8.6502	8.6728	8.8812	8.1951	8.5956	9.1773	8.9003	9.2569	9.1667	9.219	9.2934	9.1782	9.3707	9.1882	8.9677	9.2131	8.9524	8.9343	9.1319
CHRUN_JGVV199_13_T01	VIT_00s0199g00130	15.0795	14.9469	15.0945	14.9726	14.9691	15.163	15.0521	14.8776	15.0697	14.9953	14.8659	15.1003	14.911	14.7972	15.0884	14.986	15.037	14.7432	14.8935	14.9949	14.9987	14.9978	15.0177	15.0133	15.051	15.0793	15.2295	14.8509	14.9078	14.9121	14.9405	14.9623	15.0136	14.9608	15.0592	14.8533	15.2602	14.9955	15.1974	15.2337	15.3094	15.3746	15.3024	15.2501	15.3592	15.2491	15.2733	15.4549
CHRUN_JGVV199_14_T01	VIT_00s0199g00140	7.4374	7.2403	6.6908	6.6356	7.5284	7.1681	6.9267	6.6298	6.6599	6.9191	7.07	6.8903	6.8494	7.1676	6.9948	6.6503	6.3144	6.7577	7.178	6.6617	6.7793	6.6506	6.8495	6.8733	7.4212	6.8887	6.8155	7.1395	6.7572	6.6588	6.5585	7.3515	6.8008	6.9141	6.6431	6.4293	6.4722	6.356	7.0198	6.2789	6.1899	6.3641	6.1869	6.7989	6.3596	6.3515	6.1341	6.2608
CHRUN_JGVV199_15_T01	VIT_00s0199g00150	14.137	14.3991	14.3457	14.0117	14.4687	14.2649	14.2882	14.2502	13.7561	13.6451	13.8931	14.0531	14.179	14.241	14.2622	14.0297	13.9191	14.3733	14.1775	14.3813	14.1705	13.6819	14.1808	14.3236	14.2493	13.9987	14.1548	13.7803	13.8208	14.0717	14.002	14.3775	14.0872	14.0996	14.1992	14.1308	13.9182	14.0427	13.9466	14.0366	14.0133	13.9877	13.9445	13.7151	13.8838	14.0751	13.6959	13.7795
CHRUN_JGVV199_16_T01	VIT_00s0199g00160	10.543	10.8881	10.5505	10.4926	10.7541	10.7105	10.8049	10.5321	10.3647	10.1492	10.0768	10.4887	10.6489	10.2461	10.518	10.4171	10.825	10.8146	10.8991	11.0582	11.0407	10.5377	10.7082	11.1598	11.1109	10.6486	10.8554	10.6783	10.4269	10.8182	11.1617	10.9045	10.7227	10.8413	10.9379	11.1742	11.5028	11.7904	11.803	11.6836	11.4131	11.5311	11.6004	11.4124	11.6055	11.2193	11.2307	11.541
CHRUN_JGVV199_17_T01	VIT_00s0199g00170	15.2219	15.2199	15.2844	15.1238	15.2132	15.2608	15.2475	15.1687	15.1575	15.0307	15.0185	15.2574	15.084	15.1358	15.2366	15.1085	15.1439	15.1718	15.2013	15.2591	15.1664	15.1822	15.2451	15.3263	15.2605	15.2544	15.2719	15.1207	15.1589	15.1483	15.1313	15.2177	15.2942	15.2196	15.1819	15.1349	15.2249	15.2217	15.0951	15.2129	15.216	15.1989	15.1656	15.2244	15.1546	15.2127	15.1398	15.1941
CHRUN_JGVV199_18_T01	VIT_00s0199g00190	13.8737	14.0209	14.1207	13.7615	13.8656	13.7626	14.0074	14.1131	14.0283	14.1114	13.9862	14.0924	14.0284	14.21	13.8568	14.0565	14.1878	14.0869	14.0528	14.051	14.2958	13.9511	13.9915	13.8639	14.0931	14.0118	14.0959	14.1271	14.0249	14.0052	14.1213	14.0981	13.9982	13.8299	13.9199	14.1646	14.1118	14.0056	13.7422	13.739	13.7847	13.9982	13.8868	13.6224	13.8668	13.9869	13.6858	13.9965
CHRUN_JGVV199_19_T01	VIT_00s0199g00200	7.8626	7.2466	7.6298	7.667	7.8852	7.6271	7.5809	7.5765	7.5411	7.6263	7.6194	7.4891	7.5544	7.8103	7.6107	7.5756	7.227	7.3976	7.3311	7.5891	9.5331	8.5167	8.1563	7.9006	8.0541	8.0399	8.0141	8.4668	7.7882	8.5928	8.4029	7.4547	8.4817	7.0342	7.8891	8.0693	7.6715	7.4025	7.5222	7.6821	7.3921	7.8194	7.9012	7.5827	7.369	7.7722	7.7863	7.4779
CHRUN_JGVV199_20_T01	VIT_00s0199g00210	7.3706	7.078	7.4477	7.3764	7.1904	7.3369	7.1706	7.1964	7.1441	7.2612	7.606	7.1146	7.1132	7.4572	7.0246	7.0412	6.7395	7.2979	7.1613	6.9489	7.0485	7.0471	6.9748	7.5724	7.0593	7.174	7.1495	7.2323	7.3357	6.6286	7.0751	7.0079	6.8985	8.7082	6.9605	7.0566	6.4814	6.6097	7.1551	7.1869	6.5392	7.0316	6.6902	6.4402	6.7052	6.6808	6.6253	7.0421
CHRUN_JGVV199_21_T01	VIT_00s0199g00220	11.8262	11.3406	11.5864	11.8413	11.6003	11.6037	11.5769	11.8411	11.7524	11.7862	11.3645	11.4392	11.7669	11.5048	11.8201	11.6007	11.3761	11.4594	10.2574	10.7832	10.5047	10.6503	11.0286	10.8297	10.5928	10.9448	10.7704	10.334	10.1882	10.2266	10.109	10.7003	10.7048	10.2774	11.0205	10.518	10.6939	10.144	10.4443	10.654	10.6187	10.7006	10.5634	10.3921	10.6862	10.6912	10.4333	10.7771
CHRUN_GSVIVT00003612001_T01	VIT_00s0199g00230	6.5646	7.0341	7.1289	7.3854	7.1936	6.6979	7.0698	6.9223	7.2839	7.4911	7.1411	7.2299	7.0387	7.4697	6.7534	7.572	7.2585	7.2436	7.0552	6.9228	7.3219	7.2913	6.6713	7.1842	6.8748	7.0702	7.2662	6.9376	7.5122	7.0554	6.7511	6.9924	6.7509	6.9187	7.1266	7.3737	7.7079	6.9811	7.2516	7.4356	7.4701	7.6259	7.5782	7.2732	7.4625	7.8778	7.0698	8.1897
CHRUN_JGVV199_22_T01	VIT_00s0199g00240	12.7341	12.9058	13.0974	13.2438	13.0357	12.6849	13.0047	13.307	12.8104	13.0402	12.8232	12.9505	13.2025	12.9457	12.9467	13.2034	12.6011	13.2484	11.9849	11.8829	11.9501	11.8767	12.2624	11.7078	12.1647	11.9016	12.0792	11.5938	11.8002	12.1613	11.9381	11.9462	12.1664	11.3512	12.0032	12.1548	12.0006	11.6777	11.4151	11.4337	11.7494	11.7312	11.7608	11.2685	11.5874	11.5948	11.1903	11.6646
CHRUN_JGVV199_23_T01	VIT_00s0199g00250	8.7033	9.176	7.9622	8.1198	8.755	9.035	9.2611	8.8132	7.9146	8.8865	7.9332	9.2265	8.0216	8.4522	9.1981	8.7329	7.8982	8.224	9.0136	8.8895	8.9063	8.3044	8.8201	9.0829	9.029	8.6147	8.1027	8.4004	8.4281	9.2483	8.1232	8.7439	9.3577	8.5696	8.8301	8.3674	8.1081	8.2916	8.2882	8.264	8.0085	8.5838	8.5805	8.1367	8.049	8.4279	8.1823	8.5615
CHRUN_JGVV199_24_T01	VIT_00s0199g00260	10.2748	10.379	10.0981	10.3984	10.126	10.1675	10.2974	10.3418	10.284	10.2715	9.6546	10.8469	10.6369	10.0246	10.3238	10.6464	10.2831	10.191	10.6794	10.8414	10.4643	10.2437	10.6743	10.6751	10.8394	10.3777	10.2565	10.6477	10.1622	10.9755	10.6904	10.5314	11.0336	10.4695	10.9952	10.5852	10.5077	10.5755	10.584	10.2051	10.4672	10.6152	10.3092	10.3248	10.2865	10.393	10.4064	10.4553
CHRUN_JGVV199_25_T01	VIT_00s0199g00270	9.0822	9.6799	9.1582	9.0282	9.4292	8.5238	9.275	9.4151	9.8053	9.7086	9.0863	9.1729	9.644	9.3526	9.5498	9.3465	9.2319	9.4258	9.4574	9.6451	9.6141	9.0926	9.1206	8.9477	9.425	8.7568	8.621	9.9545	8.8788	9.2369	10.082	9.5765	9.2594	9.0357	9.6953	10.3637	10.7956	11.0916	11.0986	10.6757	10.3898	10.6261	10.4252	10.4873	10.48	10.6101	10.5951	10.5069
CHRUN_JGVV199_26_T01	VIT_00s0199g00280	7.2292	7.7306	7.8275	8.2312	9.0958	7.6476	7.5698	8.3874	8.3068	8.3508	8.1052	8.664	8.5467	7.9637	8.0536	7.7291	7.8438	8.0194	8.0987	7.9422	8.7925	7.7609	8.4383	7.3857	7.9863	7.9833	7.9923	7.9358	8.5998	8.867	7.9593	7.8751	8.2448	7.1556	8.1287	8.6216	8.5665	9.1449	9.0102	8.3374	9.0888	9.1385	8.3559	8.9953	9.2029	9.1585	8.7644	9.2211
CHRUN_JGVV199_27_T01	VIT_00s0199g00290	9.3132	8.1813	9.3368	9.9236	8.6841	8.7726	9.0026	9.4104	10.1413	10.1298	9.909	9.1235	9.4084	9.5373	9.0304	9.1727	9.3915	9.0776	10.6716	10.8001	10.9301	10.7957	9.5375	10.4879	10.2942	10.3184	9.9645	11.191	10.5501	10.7216	11.1049	10.5044	9.9582	10.5856	10.0056	10.2766	9.9442	10.2896	10.317	10.0638	9.5085	9.5473	9.8133	9.8653	9.9242	9.7716	10.0419	9.9619
CHRUN_JGVV199_28_T01	VIT_00s0199g00300	12.5287	13.1082	12.8956	12.2158	12.9682	12.6363	12.8373	12.6604	12.3186	12.7907	12.8513	12.7899	12.8311	13.0249	12.7342	13.0232	12.7596	13.2624	13.1831	13.1799	13.14	12.8437	13.02	12.5701	13.0207	12.8832	12.8138	12.8521	12.8537	13.1061	13.0284	13.1307	12.7729	12.7788	12.7538	13.1647	12.9659	13.1225	12.9726	12.6931	12.6423	12.7305	12.7494	12.5529	12.605	12.783	12.4963	12.5035
CHRUN_JGVV199_29_T01	VIT_00s0199g00310	13.7096	12.0168	12.7496	14.5922	14.0063	14.21	14.4653	14.7586	14.698	15.0853	14.1914	14.4006	14.1097	13.7488	13.7982	13.6513	13.909	12.7476	15.2881	15.0853	15.025	14.7443	13.8458	14.8833	14.4799	14.2597	13.0593	15.3701	14.9717	14.8215	15.3568	14.8482	14.1335	14.7363	14.9379	14.9788	13.6641	13.126	14.0954	13.9518	13.2319	13.0674	13.5826	13.3537	13.6082	13.9585	13.9366	14.0135
CHRUN_JGVV201_1_T01	VIT_00s0201g00010	7.2714	6.7149	10.6197	6.4545	6.7473	6.9189	6.2975	6.8787	6.626	8.5866	11.5672	8.3677	6.3897	12.0175	6.5799	8.3435	8.1912	10.4203	6.2314	7.0411	7.9114	6.4558	8.3136	6.2184	6.5442	10.9208	6.5623	6.906	6.6253	6.5569	6.3258	6.4269	6.5642	6.6873	6.4389	6.7419	7.9524	9.2829	6.6664	6.4729	6.4715	6.3819	7.2935	6.4663	6.4231	5.8865	6.437	6.4089
CHRUN_PDVV201_2_T01	VIT_00s0201g00020	8.085	9.0259	8.7065	8.4148	8.6471	8.7267	8.6594	8.4637	8.3793	8.5087	8.8057	8.5334	8.0958	8.8849	8.3042	8.3957	8.8567	9.1409	7.5767	8.7099	7.805	8.0074	8.0953	8.439	8.6737	8.3759	8.4191	8.1617	8.3098	8.3309	7.5503	8.0757	7.9062	7.888	8.775	8.5375	9.0342	9.3431	9.4565	9.602	9.5742	9.675	9.5385	9.4517	9.637	9.6511	9.3253	9.318
CHRUN_GSVIVT00003637001_T01	VIT_00s0201g00030	6.8798	6.4048	7.6606	6.6017	6.6656	6.7002	6.3761	6.341	6.6892	6.975	8.4156	6.4815	6.6202	8.5869	6.3239	6.8854	6.8641	7.5195	6.7677	6.4001	7.1095	7.0739	6.4871	6.4789	6.3762	7.7744	6.9317	6.6503	6.6342	6.3909	6.6447	6.4579	6.2992	6.7906	6.3163	6.6392	6.9979	7.0027	6.7605	7.0054	7.3313	7.1518	7.3397	7.0366	7.1739	7.191	7.0886	7.0927
CHRUN_JGVV201_2_T01	VIT_00s0201g00060	11.5649	10.8885	11.0569	11.6244	11.5728	11.4021	11.44	11.0562	11.4216	11.5633	11.3852	11.5476	11.5	11.1371	11.2683	11.3694	10.4924	11.0464	11.4466	11.2825	11.3821	11.73	11.3908	11.4117	11.4965	11.236	11.3396	11.5676	11.6534	11.5163	11.4902	11.3525	11.5291	11.4427	11.3785	11.2994	11.0033	10.6066	10.9726	11.2209	10.6341	10.7076	11.0156	10.8673	10.8217	10.7045	10.936	10.8622
CHRUN_JGVV201_3_T01	VIT_00s0201g00070	12.0577	12.451	12.5948	12.266	12.1605	12.2021	12.3272	12.1846	12.0356	11.8596	12.2073	12.3954	12.6219	12.2864	12.2646	12.3699	12.3646	12.7133	12.6135	12.6243	12.5395	12.3807	12.5799	12.6015	12.6754	12.4449	12.6965	12.4932	12.8232	12.7695	12.7324	12.7353	12.7701	12.5056	12.4495	12.7355	12.6135	12.6925	12.6662	12.4906	12.7118	12.6064	12.4831	12.5826	12.4917	12.7673	12.6066	12.5715
CHRUN_JGVV201_4_T01	VIT_00s0201g00080	8.6219	8.3903	8.422	8.4869	7.9384	8.638	8.4692	8.5019	8.4611	8.5026	8.4584	8.1563	8.2213	8.2661	8.3067	8.2281	8.4779	8.2476	8.6605	8.7546	8.4894	8.6457	8.7859	8.836	8.5133	8.5601	8.8874	8.4817	8.51	8.7805	8.4659	8.6865	8.4454	8.9432	9.1458	8.7537	8.7221	8.8001	8.7552	8.8481	9.246	9.1559	9.2267	9.3663	10.066	9.464	9.2682	9.7153
CHRUN_JGVV201_5_T01	VIT_00s0201g00090	6.7319	6.8866	6.4975	6.3223	6.8261	6.5949	6.8016	6.3027	6.2962	6.5448	6.6561	6.5229	6.1176	7.426	6.5524	6.5568	6.6187	6.7706	6.5505	7.1717	6.0768	6.1643	6.2231	6.608	6.1268	6.681	6.1957	6.1485	6.0849	6.4426	6.0811	6.2772	6.1249	6.1771	6.0846	6.1721	7.4134	6.4758	6.3988	6.5872	6.375	6.8101	6.6761	6.3191	6.5162	6.7167	6.4777	6.4257
CHRUN_JGVV202_2_T01	VIT_00s0202g00020	13.7956	13.6837	13.4882	13.2896	13.5041	13.519	13.5089	13.5974	13.6854	13.4972	13.4163	13.5954	13.5152	13.7067	13.7517	13.6418	13.7834	13.3056	13.2565	13.8151	13.1835	13.4543	13.605	13.7452	13.3218	13.5334	13.3638	13.5702	13.4189	13.3022	13.3491	13.5478	13.3835	13.5907	13.7846	13.514	13.8533	13.6213	13.6625	13.8742	13.7626	13.9286	13.8475	13.8773	13.8431	13.7822	13.6667	13.8155
CHRUN_JGVV202_3_T01	VIT_00s0202g00030	8.5071	8.3908	8.4903	8.8246	8.3964	8.9401	9.3943	9.3075	8.4691	9.3463	9.1869	9.0508	9.4195	8.7434	9.0169	8.7988	8.9969	8.7361	8.5573	8.8823	7.8757	8.0355	8.597	8.0744	8.8463	8.9359	8.63	8.3731	8.7871	8.634	7.9587	8.0841	8.5939	7.7668	8.6916	8.5571	8.9945	8.7746	8.4981	8.6715	9.2259	8.9345	9.0046	8.9713	8.9032	9.0497	8.9036	8.918
CHRUN_JGVV202_4_T01	VIT_00s0202g00040	8.572	9.2928	8.7493	8.6265	8.5572	9.419	9.0242	9.394	8.8867	9.2433	9.1489	8.9599	8.3337	9.0318	9.0948	9.0252	9.646	8.9992	8.0767	9.5055	8.9719	8.8812	8.9777	9.2292	9.1179	9.377	9.4632	9.2299	8.5771	8.6582	8.2346	9.0038	8.4706	8.3448	9.2962	8.3494	10.1718	10.1732	9.9658	10.3883	10.4953	10.5856	10.5615	10.3331	10.5673	10.4045	10.6309	10.6943
CHRUN_JGVV202_5_T01	VIT_00s0202g00050	6.2231	6.2468	6.7944	7.1664	6.6495	6.3454	6.7356	6.6161	6.7977	6.7145	6.9685	6.5811	7.1833	6.3547	6.4478	6.6908	6.8192	6.9602	6.3843	6.3232	6.5405	6.612	6.4989	6.1734	6.2047	6.4533	6.7564	6.1856	6.7837	6.5022	7.0249	6.2337	6.3917	6.3361	6.3185	6.968	6.4766	7.2222	7.4647	7.2377	7.1814	7.2163	7.2579	7.2403	7.2329	6.7745	6.7527	7.2233
CHRUN_JGVV202_6_T01	VIT_00s0202g00060	8.3427	8.9381	8.0132	7.8673	8.1905	8.6696	8.6013	8.4729	7.8915	8.4913	8.3436	8.7738	7.2914	7.6747	8.2438	8.2884	8.9327	8.1848	8.1464	8.3923	7.0803	7.8228	8.4328	8.4712	8.7799	8.1794	7.8816	8.5522	7.793	8.3779	7.1313	8.3279	7.882	7.9485	8.4151	7.4972	9.2225	9.427	9.4056	9.5105	9.5319	9.7358	9.7459	9.7497	9.6186	9.6124	9.7961	9.6639
CHRUN_JGVV202_7_T01	VIT_00s0202g00080	7.7079	6.9753	7.2426	7.6372	7.9471	7.4416	7.537	7.4806	7.6224	7.4026	7.3873	7.5033	7.4365	7.1889	7.566	7.0472	8.4959	7.2933	7.8085	7.4522	7.831	8.0082	7.6209	7.6394	7.3537	7.3177	7.8811	7.8059	7.6354	7.8196	7.473	7.3726	7.4232	7.4218	7.5545	7.9709	8.1696	8.6907	9.1458	8.94	8.5701	8.8476	8.6371	8.6651	8.8747	8.4289	8.8601	8.8637
CHRUN_JGVV202_8_T01	VIT_00s0202g00090	6.9276	6.7621	6.2427	6.7026	6.509	6.9418	6.8038	7.0607	6.368	6.8347	6.3432	6.7172	6.728	6.7491	6.5099	6.9726	5.9419	6.431	6.7539	6.7452	6.5606	6.5331	6.4709	6.6714	7.0523	6.7477	6.5567	6.3566	6.4081	7.0462	6.6962	6.6676	6.9758	6.8595	6.3779	6.3535	6.222	6.6454	6.6704	6.7105	6.0763	6.6795	6.162	6.0778	6.3829	6.4531	6.2066	6.3738
CHRUN_PDVV203_1_T01	VIT_00s0203g00010	9.7353	9.4742	8.7438	9.0302	9.4843	9.8386	9.7044	9.5769	8.8175	9.1944	8.7148	9.6779	8.6844	9.3946	10.0212	9.5038	9.5833	8.6858	9.2382	10.1901	9.0368	8.9124	9.1536	9.8985	9.2575	9.9869	8.5918	9.4162	8.8301	9.1979	8.8611	9.6569	9.5739	9.9187	9.9192	8.5824	8.7323	9.3102	9.2787	8.9769	8.8824	9.3876	8.8694	9.0675	9.1509	8.6505	9.1666	9.2442
CHRUN_JGVV203_1_T01	VIT_00s0203g00020	11.1219	11.0078	10.4532	10.3865	10.8039	10.7614	10.6895	10.5565	10.1632	10.2581	10.175	10.5796	10.6061	11.8116	9.9258	11.2257	12.0261	10.8504	14.937	14.6991	14.5706	14.1725	13.763	14.259	14.3414	13.2864	13.9854	13.6141	13.1783	14.3075	13.6689	14.534	14.1427	14.5797	14.2465	14.0221	13.8509	13.3316	13.5376	13.3686	13.4253	13.3951	13.2931	12.2677	13.1562	12.8341	12.274	13.1328
CHRUN_JGVV203_2_T01	VIT_00s0203g00030	7.687	7.7906	7.9672	7.7912	7.8209	7.9354	7.7869	7.8703	7.9533	7.7328	7.8141	7.7028	7.4243	7.7906	7.4222	7.6453	7.403	8.0519	7.2824	7.9244	7.8565	7.6291	7.8949	7.7524	7.3902	8.7301	7.3427	7.7534	7.4743	7.3564	7.4624	7.776	7.8184	7.3604	7.5379	7.5314	7.4948	7.7676	7.6169	7.6671	7.2303	7.9365	7.6028	7.4779	7.5631	7.7202	7.4512	7.64
CHRUN_JGVV203_3_T01	VIT_00s0203g00040	14.2902	14.5519	14.4012	14.0295	14.4858	14.2074	14.3422	14.439	14.2395	14.2237	14.3087	14.2588	14.5726	14.516	14.5094	14.4561	14.2021	14.6397	14.2658	14.4464	14.3109	14.1676	14.4913	13.972	14.1568	14.2305	14.0463	14.2732	13.9367	14.0316	14.4021	14.3913	13.9909	14.4859	14.4172	14.6879	13.9508	14.3364	14.2655	14.3149	14.1341	14.1207	14.1196	14.1028	13.9814	14.1414	13.9094	13.8496
CHRUN_JGVV203_4_T01	VIT_00s0203g00050	8.1967	8.5813	8.3279	7.78	8.3167	7.8454	7.9679	8.1314	7.6355	7.8026	7.9586	7.8619	8.5068	8.2938	8.1581	8.5813	8.5456	8.5661	8.7986	9.7153	9.307	9.307	8.7306	9.219	9.3484	8.6849	9.3892	9.5015	8.6328	9.5906	9.472	9.2706	8.6989	9.8088	8.9517	9.1893	8.7317	8.9816	9.283	8.8953	8.5008	8.7771	9.0542	8.2377	9.1572	8.8933	8.5971	9.0765
CHRUN_JGVV203_5_T01	VIT_00s0203g00060	8.9304	9.3424	9.1881	8.6571	9.2007	8.6972	9.4337	9.292	8.9389	8.8949	9.2413	9.1992	9.1054	8.9423	9.52	8.7263	9.0399	9.2531	9.2347	9.7476	9.4489	9.2923	8.9992	9.4409	9.6796	9.249	9.6681	9.4124	9.5657	9.6809	8.9926	9.4644	9.0445	9.269	9.5315	9.1953	9.7587	9.642	9.4832	9.6605	9.8413	9.7472	9.6195	9.8052	9.6521	9.8846	9.6815	10.045
CHRUN_JGVV203_6_T01	VIT_00s0203g00070	7.5359	7.4355	7.0224	8.1115	8.6046	8.8039	8.2013	9.8241	10.5369	8.7246	8.1023	8.5895	7.411	7.5966	6.9895	8.7845	8.4093	7.7375	7.7726	7.2984	7.055	6.9314	7.7655	6.8142	7.5362	6.8638	7.2686	6.7307	7.3554	7.3546	6.8842	7.6869	8.1361	6.8674	7.4304	7.3813	7.6778	6.9026	6.9519	7.8234	8.0076	7.4237	7.2085	7.7458	7.4869	7.0789	7.1285	7.0203
CHRUN_JGVV203_7_T01	VIT_00s0203g00080	8.8969	7.6531	7.6236	8.1204	8.8777	8.4374	8.3973	8.5915	8.3516	8.9388	8.24	8.1812	8.3729	7.947	8.3638	8.0518	7.7948	7.6334	7.6836	7.8252	8.2844	7.7512	7.8729	8.2162	8.2703	7.7466	8.1276	8.063	8.0307	7.8183	8.3198	8.2508	8.3997	7.7278	8.3103	7.8204	7.2624	6.988	6.9366	7.1302	7.2583	7.2774	7.1051	7.2289	6.9024	6.9647	7.1969	6.7762
CHRUN_JGVV203_8_T01	VIT_00s0203g00090	7.7778	7.5897	7.5225	7.2671	7.7539	8.0307	7.7906	7.7378	7.2116	7.6477	7.3014	7.178	7.3966	7.5293	7.5243	7.1208	8.2366	7.2571	7.0052	7.8818	7.4452	7.3867	7.4242	8.0009	7.6795	7.7664	7.1414	7.8905	7.4798	7.1613	7.3507	7.9568	7.3447	8.1311	7.5011	7.0242	7.5334	7.7995	8.2093	8.1174	7.7032	8.3111	8.0114	7.8226	8.3138	8.0708	8.5672	8.5333
CHRUN_JGVV203_9_T01	VIT_00s0203g00100	13.3396	13.208	13.1889	13.7152	13.3237	13.2015	13.377	13.7111	13.7754	13.8804	13.6016	13.4989	13.4584	13.5538	13.6461	13.4144	12.9495	13.1785	13.1461	12.9848	12.8695	13.2088	13.1163	13.1976	13.2636	13.0387	13.1585	13.2815	13.4021	13.2503	12.883	13.0402	13.2292	13.0265	12.9668	12.9049	13.2303	13.0076	12.9386	13.1204	13.1928	13.1073	13.2215	13.2949	13.3422	13.3648	13.3403	13.4793
CHRUN_JGVV203_10_T01	VIT_00s0203g00110	10.7808	11.0132	10.6076	9.7766	10.3921	9.8551	10.3261	10.218	9.5585	9.7161	10.0826	10.302	10.5889	10.0822	10.6142	10.6384	10.5433	10.7653	10.6241	10.8464	10.0968	9.9605	10.595	10.1415	10.5803	10.1862	10.104	10.0209	9.6648	10.234	10.0837	10.4718	10.5334	10.1394	10.8846	10.5327	10.4932	10.5131	10.5549	10.4362	10.6044	10.5612	10.2466	10.6822	10.5231	10.126	10.6048	10.2317
CHRUN_JGVV203_11_T01	VIT_00s0203g00120	10.5633	10.7266	10.3901	10.5887	10.1996	10.6099	10.5888	10.6701	10.2721	10.4381	10.0923	10.2426	10.2378	10.1767	10.8653	10.1561	10.5369	10.3378	10.2804	11.0542	10.8508	10.6543	10.735	11.0145	10.2756	10.8478	10.3944	10.1787	10.0906	10.405	10.4155	11.0191	10.66	10.7664	11.0634	10.7527	10.0263	9.7295	10.0051	10.1989	10.2421	10.1311	9.9605	10.336	10.2869	9.8782	10.4795	10.2345
CHRUN_JGVV203_12_T01	VIT_00s0203g00130	6.666	6.6041	6.2566	6.3161	6.5316	6.6432	6.6462	6.5111	6.3747	6.4501	6.4153	6.3424	6.3362	6.7438	6.6611	6.6716	6.418	6.435	7.2005	6.9381	6.273	6.4321	7.1077	6.723	6.5679	6.6767	6.4209	6.5014	6.6349	6.4432	6.4398	6.9575	6.5283	7.3397	6.6829	6.5839	6.3908	6.6339	6.5177	6.6099	6.8487	6.3652	6.6893	6.699	6.3378	6.3266	6.758	6.5626
CHRUN_JGVV203_13_T01	VIT_00s0203g00140	12.9263	12.7645	12.4691	12.2744	13.0235	13.021	13.145	12.7946	12.9831	12.4793	12.5721	13.1159	12.2142	12.7961	12.4709	12.4636	12.4208	12.5772	13.1813	13.7064	13.4143	13.2577	13.5995	13.3191	13.5327	13.4658	13.0774	13.075	12.9485	13.2796	13.1321	13.6131	13.3761	13.1198	13.3162	13.4288	12.5502	12.4925	12.4045	12.9791	12.3372	12.494	12.7198	12.5405	12.5965	12.7042	12.3094	12.5356
CHRUN_JGVV203_14_T01	VIT_00s0203g00150	13.7817	14.003	13.5525	13.5204	14.0693	13.9453	14.2816	14.0447	14.0274	13.5093	13.8072	14.2409	13.4341	13.9737	13.5484	13.6874	13.9049	13.6462	14.1789	14.5345	14.5941	14.1622	14.4586	14.3188	14.451	14.4123	14.0716	14.1509	14.1581	14.4237	14.3401	14.6216	14.3204	14.1575	14.195	14.4212	13.5999	13.9615	13.8183	13.9145	13.6411	13.6575	13.6925	13.866	13.6654	13.7247	13.6656	13.4437
CHRUN_JGVV203_15_T01	VIT_00s0203g00160	7.7223	7.6943	7.1888	7.8326	9.2882	7.9825	8.1665	8.2214	7.9501	7.8367	7.7154	8.0734	8.1849	8.0834	7.3259	8.367	8.0145	8.8215	7.2975	6.7879	7.3266	7.356	7.9632	7.1453	7.2846	7.3589	8.1191	7.0734	7.8178	7.6996	7.2552	6.6833	7.501	7.1632	7.3055	6.7314	7.3891	7.3391	7.5948	7.6208	7.026	7.53	7.6805	7.5211	8.106	7.6531	7.2404	7.6788
CHRUN_JGVV203_16_T01	VIT_00s0203g00170	7.8456	8.4054	7.8881	8.7415	8.9235	8.2278	8.5827	9.0841	8.8478	8.2258	8.0062	8.592	8.3561	8.5951	8.3477	8.2651	7.6321	8.7749	6.8606	7.222	7.9775	7.5725	6.9671	7.5147	7.1134	7.3964	7.4482	7.6126	8.2595	7.1905	7.6881	7.4227	7.2342	6.7412	7.0222	7.4861	7.556	6.7146	6.4252	6.7605	6.2471	7.0591	6.4219	6.4514	6.6698	6.9543	6.4292	6.6361
CHRUN_JGVV203_17_T01	VIT_00s0203g00180	14.2982	14.3858	14.3952	14.2023	14.4472	14.4224	14.5164	14.4583	14.4757	14.3762	14.5457	14.4625	13.7881	13.9106	14.3915	14.3087	14.0348	14.636	14.2995	13.9582	13.7253	14.2599	14.129	13.8981	13.9773	14.1843	13.8448	14.2847	14.0515	14.0805	13.9197	14.0769	14.0738	14.1393	13.8996	13.9319	14.2209	14.4171	14.5529	14.5245	14.3581	14.4618	14.3223	14.5077	14.5084	14.6711	14.7068	14.6243
CHRUN_JGVV203_18_T01	VIT_00s0203g00190	14.6648	14.8113	14.7028	14.7423	14.7563	14.8619	14.7233	14.8649	14.7419	14.7997	14.8133	14.8143	14.6417	14.7296	14.6975	14.8425	14.7295	14.7324	14.7596	14.928	14.7448	14.8514	14.9141	14.9542	14.7158	14.9208	14.6535	15.0475	14.8597	14.7756	14.8801	14.8503	14.7861	14.8414	14.6811	14.8792	14.8114	14.8109	14.7567	14.8469	14.6392	14.8106	14.8994	14.8474	14.7963	14.9542	14.7932	14.7867
CHRUN_JGVV203_19_T01	VIT_00s0203g00200	13.8357	13.7998	14.0887	14.0359	14.0203	14.2332	14.0114	13.9029	13.9174	14.0488	14.0221	14.0133	13.9722	13.9578	13.9672	14.1054	13.9942	14.165	14.1609	14.0641	14.3817	14.2131	14.1142	14.1031	14.2477	14.3045	14.2484	14.0457	14.291	14.2043	14.2757	14.1226	14.2725	14.1076	14.1284	14.3203	14.5448	14.7429	14.6468	14.5316	14.6228	14.5378	14.4744	14.5272	14.388	14.5028	14.5891	14.3036
CHRUN_JGVV203_20_T01	VIT_00s0203g00210	14.5029	14.8609	14.653	14.4197	14.2878	14.5668	14.3508	14.0476	13.7333	13.8049	14.1399	14.1641	14.2627	14.5098	14.434	14.6788	14.0872	15.04	14.8151	14.5692	14.5775	14.7734	14.6952	14.8099	14.6093	14.4413	14.3089	14.7193	14.6594	14.6288	14.2857	14.7576	14.7293	14.749	14.6807	14.4951	14.9729	15.2123	14.8782	14.8556	14.8803	14.8462	14.8986	14.9325	14.7215	14.9081	15.1495	14.7238
CHRUN_GSVIVT00003682001_T01	VIT_00s0203g00220	9.4528	9.5654	9.7409	9.6142	9.7459	9.4597	9.4414	9.8797	9.9603	9.9642	9.6822	9.5877	9.7089	9.7584	9.95	9.4267	9.3895	9.6496	8.7699	8.8765	9.425	9.4889	9.2716	9.2398	8.862	9.0571	9.3842	9.0945	9.3404	8.9802	9.2452	9.1263	9.1514	9.0645	9.3634	9.5753	9.273	9.274	9.5439	9.4062	9.7806	9.519	9.6359	9.5653	9.6364	9.3881	9.8539	9.9294
CHRUN_JGVV204_1_T01	VIT_00s0204g00010	11.8123	11.1567	12.0908	12.7286	12.2963	12.3643	12.1865	12.231	12.6475	12.265	12.5965	12.1268	12.1919	12.1113	11.85	11.474	11.6569	11.9043	11.8447	12.1208	12.9347	12.8547	12.1313	12.5155	12.2321	12.2478	12.7821	12.0554	12.805	12.0088	12.6289	12.1766	12.1271	12.203	11.7873	12.2375	11.2945	11.2814	11.218	11.2704	11.2391	11.3566	11.255	11.2278	11.4614	11.2901	11.4068	11.6824
CHRUN_JGVV204_2_T01	VIT_00s0204g00020	10.2162	10.248	10.4671	10.6578	11.1037	11.1672	11.3588	11.3892	11.0947	11.2125	10.6446	11.0299	9.7684	9.9687	10.5615	10.4824	10.5239	10.3027	11.185	11.3997	11.0994	10.8992	10.8036	11.4625	11.2983	11.3535	11.3996	10.9338	10.8557	11.3451	10.461	11.28	10.7192	10.961	10.6883	10.4128	11.082	10.98	10.7549	11.1185	11.0914	11.2947	11.1357	11.1961	11.4091	11.3568	11.3874	11.5572
CHRUN_JGVV204_3_T01	VIT_00s0204g00030	6.708	6.4482	6.9146	6.7466	6.5291	6.6978	6.6798	6.6997	6.9171	6.8067	6.8332	6.5159	6.835	6.7932	6.8816	6.4869	7.0735	6.8968	7.2975	7.3583	7.1429	6.9577	6.717	6.629	7.3544	6.6292	7.2501	7.1055	6.7342	6.624	6.774	6.5212	6.7031	7.4794	6.4145	7.0535	7.6207	7.4025	7.2845	7.6246	7.6651	6.9118	7.6148	6.5772	7.6724	6.9856	7.3849	6.9156
CHRUN_JGVV204_4_T01	VIT_00s0204g00040	13.6966	14.0367	13.7549	13.7794	13.8197	13.6544	13.7522	13.7787	13.7673	13.7079	13.7648	13.8511	14.1264	13.9466	13.764	13.9799	13.6689	14.0382	13.9496	13.8853	13.9482	13.7826	14.0589	13.9586	13.8266	13.8434	13.5242	13.9808	13.7478	13.9133	14.0304	14.0686	14.0076	14.0847	13.9009	14.2911	12.6132	12.6282	12.8388	12.7142	12.4064	12.4351	12.5094	12.3969	12.3244	12.6084	12.4214	12.2562
CHRUN_JGVV204_6_T01	VIT_00s0204g00070	12.8384	13.0817	12.8025	12.8613	12.6851	12.8014	12.5716	12.796	12.9086	12.8088	12.7818	12.6805	13.1732	12.8292	12.8284	12.9338	12.7003	13.0804	12.9711	13.1257	12.9706	12.8704	13.0821	13.0421	12.8202	12.9277	12.7211	13.0082	12.6368	12.6983	12.9582	13.0739	13.0595	13.1314	13.1073	13.1333	11.4218	11.5326	11.6606	11.6554	11.4251	11.541	11.5552	11.3349	11.3843	11.4236	11.5263	11.4164
CHRUN_JGVV204_7_T01	VIT_00s0204g00080	8.3975	8.9288	7.962	8.5647	8.4445	9.2382	8.2445	8.5217	8.3886	7.8205	8.0695	8.0696	8.5116	8.0265	8.9278	8.1857	8.9363	7.6815	8.26	9.7557	8.4134	8.2404	8.7995	9.585	8.0945	8.9479	9.0212	8.4065	8.3175	8.0396	8.0959	8.8231	8.9184	8.4012	9.4406	8.3731	9.3148	8.6559	8.9706	9.1673	9.5527	9.4015	9.2061	9.2176	9.4396	9.0569	9.611	9.4477
CHRUN_JGVV204_10_T01	VIT_00s0204g00110	10.3068	10.5228	10.2409	10.019	10.3466	9.7192	10.3229	10.3699	9.8758	9.8593	10.3278	10.6157	10.1338	9.8654	10.434	10.1946	9.9401	10.4841	10.3007	10.5393	10.2745	10.4286	10.487	10.1203	10.6988	10.5735	10.5	10.3058	10.5722	10.6596	10.4794	10.5572	10.6934	10.1037	10.6221	10.5118	10.2379	10.1549	10.1865	10.0903	10.3192	10.1466	10.23	10.4211	10.2785	10.3857	10.3411	10.2574
CHRUN_JGVV204_11_T01	VIT_00s0204g00120	9.1067	9.1852	9.0328	9.5028	9.3506	8.9107	9.2724	9.3774	9.1878	9.1308	9.1173	9.4656	9.0928	8.6729	9.2667	9.4612	8.962	9.3211	10.0878	10.1008	9.203	9.6773	10.2903	9.7142	9.834	9.5852	9.8911	9.7378	9.8163	10.2072	9.6359	9.3376	10.3754	9.1674	9.904	9.751	9.1799	8.6775	9.0658	9.1149	9.1383	9.2694	9.5212	9.7363	9.3269	9.469	9.813	9.1664
CHRUN_JGVV204_12_T01	VIT_00s0204g00130	8.71	8.91	9.1602	8.5277	8.7079	8.0854	8.5538	9.0257	9.3125	9.3151	8.9468	8.5683	9.0663	8.6199	7.9967	8.8955	9.1385	9.1305	10.5775	10.4497	10.2482	9.9801	10.1259	9.7196	10.137	9.6507	9.5089	11.0178	9.3915	10.06	10.9937	9.8502	8.6886	10.3874	10.0827	10.7319	8.9683	9.1612	9.3065	9.1726	9.0265	9.2561	9.2341	8.6367	9.3987	9.4301	9.2836	9.1997
CHRUN_JGVV204_14_T01	VIT_00s0204g00150	6.9265	6.8606	6.9966	7.2505	6.6276	6.8595	7.1812	7.2714	7.0857	7.0565	7.0482	6.9777	7.5133	6.8412	6.9167	6.7728	6.9577	7.1292	6.9175	6.9108	7.4888	7.5101	7.4053	7.2142	6.9075	6.7804	7.1994	6.7878	7.3536	7.1001	7.6069	7.1244	7.2369	6.9368	6.9726	7.5482	6.9373	7.1505	6.7228	7.2376	6.8573	6.6548	6.9153	6.942	6.6288	7.0426	7.9228	7.0899
CHRUN_JGVV204_15_T01	VIT_00s0204g00160	7.8546	7.6879	7.2838	7.7909	7.7183	7.6116	7.4421	7.5753	7.6807	7.77	7.3063	7.3893	7.378	7.7355	7.6163	7.4446	7.401	7.2255	7.7919	7.7239	7.4798	7.6053	7.2909	7.7125	7.1986	7.2394	7.0692	7.9015	7.501	7.1567	7.7733	7.9088	7.5716	7.8603	7.5673	7.6067	7.0734	7.5559	7.1118	6.9869	7.0173	7.6066	7.0303	6.9954	7.0142	6.7521	7.4605	7.4271
CHRUN_JGVV204_16_T01	VIT_00s0204g00170	14.48	14.8276	14.5651	14.4101	14.8255	14.6553	14.7646	14.5832	14.4346	14.5367	14.5519	14.7146	14.2064	14.6214	14.6761	14.4922	13.9621	14.6223	14.2194	14.1821	14.1572	14.1566	14.3611	14.1651	14.2693	14.2649	13.852	14.165	14.2271	14.1957	14.1685	14.1341	14.0916	14.0547	14.134	14.2779	13.6046	14.1259	13.8818	13.8516	13.5997	13.7589	13.7234	13.7596	13.3842	13.7931	13.8027	13.0646
CHRUN_JGVV204_17_T01	VIT_00s0204g00180	8.5384	7.9206	8.4846	7.9668	9.1132	8.5302	8.7316	8.1164	7.9829	8.7058	8.7393	8.2985	7.941	9.0125	7.9747	8.0531	7.2064	8.1526	6.8964	7.8955	7.9944	7.7938	8.1516	9.0441	7.8996	8.2585	7.4575	8.2664	8.1137	7.6548	7.6444	8.15	7.827	7.4136	7.9156	7.4739	7.5697	7.0656	7.5392	7.4092	6.9458	7.3777	7.0269	6.6038	7.2521	7.5773	7.3883	7.3907
CHRUN_JGVV204_19_T01	VIT_00s0204g00210	6.6806	6.929	7.0137	6.691	6.7784	6.8955	6.8592	7.2264	6.4866	7.2474	7.1703	6.9366	6.9153	7.6011	6.9719	6.9764	7.0161	6.9976	7.1833	7.0122	6.7725	7.0144	7.1887	7.0081	7.1614	7.3466	7.0492	6.8667	7.079	7.2513	6.7683	6.9014	7.1729	6.5774	6.7998	7.4548	7.1684	6.6945	6.7355	6.6514	7.3192	6.4487	7.1031	7.0875	6.7047	6.4971	6.8643	6.5399
CHRUN_JGVV204_20_T01	VIT_00s0204g00220	12.9809	12.8853	13.0499	13.0708	12.9148	13.1513	12.9549	12.8587	12.9705	12.7294	12.9658	12.8958	12.936	12.8047	13.0836	12.7375	12.7114	13.0249	12.7426	12.8176	12.6077	12.7726	12.6756	12.8991	12.6103	12.4901	12.597	12.8503	12.6203	12.5403	12.5917	12.6022	12.6256	12.7451	12.5823	12.7316	13.2551	13.0738	12.9689	12.9855	13.0806	13.1969	13.1327	13.1014	13.1459	13.0108	13.0486	13.1386
CHRUN_JGVV204_21_T01	VIT_00s0204g00230	12.5963	12.6185	12.7067	12.843	12.9335	12.7481	12.7353	12.7772	12.5027	12.5436	12.6477	12.7249	12.8068	12.6081	12.9084	12.6397	11.8414	13.0841	12.8849	12.5623	12.8199	12.6276	12.6723	12.8226	12.5769	12.4279	12.2685	12.7717	12.3777	12.655	12.7049	12.5948	12.7038	12.7272	12.3929	12.7474	12.1707	12.5026	12.2608	12.1232	12.2212	11.9646	12.0525	11.9903	11.9148	12.3375	12.2105	11.7718
CHRUN_JGVV207_1_T01	VIT_00s0207g00010	11.0179	12.4776	11.7732	10.8126	12.6715	11.9906	12.213	11.8136	10.7422	11.199	12.1858	11.9676	11.6636	12.5117	12.4697	10.7493	11.4395	12.0263	8.99	8.9102	9.5769	9.8204	8.7841	9.5931	8.8341	9.0288	9.4451	9.3187	9.5193	9.0001	9.463	9.5605	8.7694	9.5071	8.7612	9.3384	11.5202	11.2804	11.4947	11.1607	12.1652	11.7375	11.6756	11.9695	11.2474	12.1581	11.2791	12.1649
CHRUN_JGVV207_2_T01	VIT_00s0207g00020	11.8746	11.8463	12.0505	11.9869	11.8018	11.4531	12.1015	11.7268	11.765	11.6592	12.1903	12.081	12.042	11.4449	11.7024	12.004	11.7927	11.9338	12.5882	12.1373	12.6008	12.4309	12.3313	12.2421	12.6915	12.2221	12.6824	12.3583	12.6534	12.7519	12.4732	12.1925	12.269	12.1839	12.0077	12.4078	12.4924	12.2206	12.4811	12.4213	12.5179	12.4669	12.449	12.4973	12.7172	12.6588	12.4907	12.8192
CHRUN_JGVV207_3_T01	VIT_00s0207g00040	9.4237	9.0505	8.7804	8.9553	9.1473	8.9365	9.3939	9.241	8.9435	9.1522	9.0053	9.3902	8.7319	8.6108	9.2163	9.2145	8.6492	8.8234	8.7691	9.0969	8.9226	9.171	9.3822	9.4557	9.0894	9.5793	9.3183	9.2499	9.5417	9.7027	9.1871	9.1397	8.8615	9.6251	8.7635	9.0166	9.1907	9.2008	8.9259	9.3042	9.314	9.3769	9.6305	9.7222	9.509	9.5936	9.4774	9.651
CHRUN_JGVV207_4_T01	VIT_00s0207g00050	13.1949	13.2293	13.6289	13.5615	13.4882	13.3342	13.8423	13.5502	13.5267	13.8189	13.8448	13.9175	13.301	13.3887	13.4967	13.8639	13.0445	13.6737	14.1725	13.8823	14.244	14.0303	13.8559	13.7093	14.2214	13.926	14.2185	14.0095	14.2026	14.3657	13.8596	13.7539	14.0399	13.8833	13.6254	13.9184	13.5897	13.4473	13.4632	13.398	13.474	13.4658	13.5414	13.4814	13.6394	13.7167	13.6702	13.8143
CHRUN_JGVV207_5_T01	VIT_00s0207g00060	12.0925	11.8352	11.6321	10.9191	12.1296	11.8723	12.3321	11.7009	11.2923	11.9746	11.4561	12.067	11.304	11.5836	11.9926	11.8216	11.7415	11.9173	12.7574	12.6862	12.6537	12.6216	12.4844	11.8654	13.0691	12.7279	12.839	12.428	12.1759	12.8611	12.5432	12.3043	12.7894	12.4931	12.3074	12.0692	12.7308	12.2754	12.5464	12.7676	12.4386	12.7157	12.6378	12.5394	12.8553	12.6438	12.6421	12.9635
CHRUN_JGVV207_6_T01	VIT_00s0207g00070	13.6551	13.791	14.0879	13.5773	13.807	13.6996	13.7972	13.5188	13.4023	13.619	13.9652	13.842	13.7949	13.7069	13.9769	13.7516	13.3049	14.148	13.4771	12.9088	13.2174	13.0649	13.2462	12.9027	13.2964	13.1432	13.1733	13.1624	13.4426	13.5195	13.1692	13.4068	13.5547	13.2682	12.9388	13.3499	14.1494	14.0103	14.002	13.8879	14.1216	13.9172	13.9107	14.1137	13.8527	14.1418	13.9108	13.9334
CHRUN_JGVV207_7_T01	VIT_00s0207g00080	11.7352	12.3074	12.0245	12.0512	11.9199	11.943	11.8345	11.9887	11.7193	11.3988	11.8335	11.6984	12.046	11.6834	11.6988	11.7531	12.0424	12.3263	12.0036	12.0225	11.853	11.6982	12.087	12.0043	12.0174	11.597	11.8757	11.6482	11.9275	11.8811	12.0114	11.9952	12.0283	11.5867	12.0528	11.9909	12.0445	12.058	12.2671	12.0164	12.025	12.1604	11.8754	12.0259	12.0682	11.9868	11.8749	11.7765
CHRUN_JGVV207_8_T01	VIT_00s0207g00090	15.5502	15.5127	15.5301	15.4346	15.451	15.4295	15.4288	15.4462	15.4719	15.4621	15.5261	15.4779	15.4911	15.4518	15.5224	15.5639	15.4383	15.453	15.4709	15.5646	15.498	15.4366	15.5382	15.5396	15.5036	15.5146	15.5891	15.5107	15.4515	15.5157	15.4344	15.4663	15.5094	15.5463	15.5568	15.5669	15.4296	15.4531	15.3512	15.4636	15.5089	15.5925	15.4602	15.5717	15.4616	15.4592	15.4828	15.3693
CHRUN_JGVV207_9_T01	VIT_00s0207g00100	11.5374	11.4197	11.3297	11.2715	11.2736	11.4595	11.3017	11.3864	11.4952	11.3159	11.154	11.3532	11.6469	11.2877	11.2666	11.3682	11.2532	11.53	11.4598	11.2768	10.9995	11.2542	11.2348	11.368	11.2816	11.2713	11.2109	11.3907	11.5602	11.6021	11.4304	11.4357	11.4789	11.3104	11.3366	11.447	11.321	11.6521	11.6803	11.3923	11.4849	11.3494	11.2755	11.3774	11.2813	11.5602	11.5621	11.2487
CHRUN_JGVV207_10_T01	VIT_00s0207g00110	10.2534	11.2173	10.72	9.7425	10.9068	10.1634	10.7533	10.5973	10.1758	10.2667	10.4281	10.6767	10.7221	10.7254	10.8254	10.6283	10.891	11.0371	10.3591	10.323	9.9117	10.0105	10.72	9.7987	10.3878	10.4896	10.3971	10.1413	10.0004	10.2042	10.4854	10.5663	10.1904	10.5462	10.2264	10.7452	10.5337	10.717	10.7391	10.723	10.6321	10.6373	10.725	10.7026	10.4994	10.5752	10.5055	10.5908
CHRUN_JGVV207_11_T01	VIT_00s0207g00120	6.1571	6.7119	6.4269	6.2933	6.3808	6.4109	6.4294	6.4075	6.2331	6.4141	6.435	6.5141	6.3617	6.5614	6.2943	6.4701	6.7701	6.4994	6.8911	6.5364	6.1687	6.4333	6.7982	6.5048	6.4683	6.2182	6.3498	6.4311	6.3846	6.5683	6.3419	6.5983	6.881	6.2771	6.6336	6.3915	6.4426	6.3922	6.6574	6.4809	6.3831	6.2152	6.3367	6.4719	6.4098	6.503	6.7174	6.4053
CHRUN_JGVV207_12_T01	VIT_00s0207g00130	7.9196	8.4711	7.4842	7.554	7.6763	7.651	7.9653	8.1088	7.4483	8.3052	7.3511	7.8334	7.551	8.133	8.0458	7.2741	7.694	7.3983	8.3453	7.5036	7.531	7.6964	7.2759	7.8193	8.2513	7.8994	7.8891	7.4203	7.7463	8.156	7.6382	8.0855	8.2516	7.3694	8.0952	7.6114	7.6766	7.6602	7.6747	7.8334	7.3982	7.6535	7.7774	7.7458	7.4875	7.6542	7.6654	7.4997
CHRUN_JGVV207_13_T01	VIT_00s0207g00140	7.7283	7.6527	8.0171	8.2355	7.7115	7.6084	7.5499	7.7741	8.1945	7.6539	8.1874	7.52	8.1655	7.594	8.2694	7.3303	7.6601	8.4268	8.3493	7.5196	8.6432	8.7864	8.0127	8.3365	8.5809	7.8697	8.5281	7.9916	8.4905	8.2754	9.025	8.5308	8.2172	7.5541	9.1494	8.8803	8.237	8.0416	7.7189	7.8763	8.157	7.7508	7.901	8.1698	7.9626	8.1233	7.7761	8.0586
CHRUN_JGVV207_14_T01	VIT_00s0207g00150	7.7974	7.0896	7.3057	7.0007	7.9074	7.1582	7.4794	7.2464	7.0826	7.4515	7.1157	7.3626	7.0749	7.2702	7.3063	7.2871	6.9035	7.3179	6.8106	6.9146	7.0528	7.0947	7.3194	7.2953	7.2223	7.3001	7.1543	7.2351	7.0657	7.0206	7.1684	7.6091	7.0644	7.2204	7.3265	7.5703	7.5948	7.4996	7.2327	7.3	7.3945	7.5747	7.203	7.3665	7.5032	7.4795	6.954	7.4369
CHRUN_JGVV207_15_T01	VIT_00s0207g00160	6.6606	6.7292	5.9766	5.9678	6.618	6.4075	6.4599	6.3145	6.0741	6.4705	5.9934	6.4623	5.9483	6.4623	6.4975	6.762	7.0205	5.853	6.4907	7.0342	6.1882	6.0394	7.0064	6.5945	6.5005	6.6013	5.9345	6.5173	6.0606	6.457	6.0521	6.4314	6.4994	6.7765	6.6009	6.0303	7.2348	6.2584	6.1394	6.421	6.5358	6.042	7.1565	6.8596	5.9257	6.0258	6.2451	6.1258
CHRUN_JGVV207_16_T01	VIT_00s0207g00170	8.4245	8.3595	8.0437	7.6761	8.3744	8.0843	8.5969	8.2846	7.6573	8.4657	8.3212	8.2462	7.5398	8.475	8.3276	8.1595	8.0149	8.0913	9.0942	8.8188	8.5718	8.556	9.4138	8.6592	9.008	9.638	8.7016	8.4891	9.4797	9.0452	8.5879	9.1672	8.5215	8.4676	9.0802	9.3407	9.4618	9.2755	9.4574	9.0565	9.2737	9.0549	8.8316	9.3335	9.2861	9.1334	8.7119	8.9242
CHRUN_JGVV207_17_T01	VIT_00s0207g00180	7.7478	8.2381	8.4355	8.582	8.6239	8.7151	7.9106	8.6911	8.4791	8.5132	8.6589	8.7334	8.5983	8.2561	8.1492	7.8019	8.0103	8.2291	8.3368	8.9873	8.7573	8.8631	8.4637	8.4483	8.193	8.6563	8.7498	8.0299	8.8051	8.5037	8.8997	8.7306	8.4815	8.6135	9.1844	9.2574	8.4715	8.188	8.3646	8.1568	8.7821	8.3547	8.2269	8.0929	8.1836	8.4793	8.4712	8.436
CHRUN_JGVV207_18_T01	VIT_00s0207g00190	9.555	8.4019	9.0295	9.1172	8.7503	9.1533	8.8632	9.3995	8.9329	8.8018	8.7241	8.7034	9.3321	8.6964	9.4204	9.2774	9.2248	9.3085	8.4964	9.3177	8.4385	8.72	8.8758	9.2892	8.9254	8.6951	8.672	8.5213	8.4814	8.4777	9.0106	9.316	8.7965	9.3094	9.6322	8.8538	9.8435	9.6031	9.9436	9.9405	10.0683	9.9802	10.0407	10.0033	10.0353	9.7899	9.9499	9.9329
CHRUN_JGVV207_19_T01	VIT_00s0207g00200	11.0316	11.0525	10.8128	10.763	11.219	10.968	11.1838	11.3539	11.2235	11.2639	10.7466	10.9635	11.3135	11.193	11.09	11.0915	10.7542	11.0524	11.0815	11.1584	10.6477	10.5311	11.0198	10.8726	10.7638	10.8853	10.1393	11.1624	10.5552	10.5228	11.2719	11.4202	10.7553	10.9024	11.1288	11.0888	10.8687	11.1269	11.3036	11.0497	10.8453	11.001	10.8145	10.8462	10.6164	10.7578	10.9408	10.7036
CHRUN_JGVV207_20_T01	VIT_00s0207g00210	14.7629	14.9078	14.6222	14.0425	15.1172	14.7137	14.8728	14.7676	14.5845	14.4011	14.5758	14.9102	14.4345	14.7192	15.062	14.1578	14.4992	14.5756	13.0209	13.2353	12.7762	12.3767	13.2353	12.299	12.7267	13.0044	12.6893	12.6542	12.4674	12.6164	13.1861	13.3671	12.3682	12.3088	12.6168	13.456	13.3134	13.3924	13.5635	13.6491	13.8835	13.5597	13.4414	13.9815	13.2968	13.9737	13.4386	13.3926
CHRUN_JGVV207_21_T01	VIT_00s0207g00220	12.3436	12.2615	12.0608	11.8407	11.2037	11.1974	11.6391	11.1047	11.8172	11.6512	11.6624	11.817	12.5392	12.0273	11.3553	12.654	12.3558	12.3301	13.9614	13.7773	13.7201	13.5111	13.5313	13.4183	13.4827	13.3671	13.3322	13.5032	13.4359	13.57	13.8248	13.7025	13.5717	13.8524	13.6725	14.0398	12.9931	13.2424	13.3746	13.1725	12.8673	13.2294	12.9998	12.6531	13.1436	13.1363	13.0539	12.9842
CHRUN_JGVV207_22_T01	VIT_00s0207g00230	13.036	13.1298	12.9373	12.3554	12.4939	12.6237	12.4979	12.293	12.5339	12.5738	12.2799	12.6019	13.2545	12.9896	12.7304	12.8846	13.0881	12.9699	13.2723	13.4182	13.1492	12.9821	12.9288	13.073	13.0986	12.9591	12.8877	12.8194	12.7188	12.771	13.6478	13.1431	12.9871	13.2265	13.4443	13.6893	12.5569	12.1223	12.4497	12.3502	12.1267	12.4111	12.3743	12.1944	12.4001	12.2946	12.1592	12.4201
CHRUN_JGVV207_23_T01	VIT_00s0207g00240	14.6314	14.5398	14.6917	14.5313	14.6249	14.5732	14.5689	14.5789	14.4682	14.5153	14.613	14.71	14.6233	14.4724	14.5979	14.5012	14.5474	14.7121	14.5649	14.5561	14.7605	14.6871	14.6645	14.5502	14.6396	14.6738	14.7096	14.5557	14.7019	14.6083	14.7086	14.5678	14.6082	14.4759	14.5242	14.6128	14.26	14.4069	14.3044	14.2862	14.3567	14.2359	14.2769	14.3215	14.1067	14.3718	14.3637	14.2028
CHRUN_JGVV207_24_T01	VIT_00s0207g00250	9.032	10.2482	9.495	9.3069	9.581	9.4487	9.658	9.5617	9.279	9.5273	9.2009	9.2756	9.8833	9.5406	9.9159	9.5703	9.853	9.9919	8.7271	9.2714	8.7943	8.3821	8.5413	8.8531	8.4033	8.1438	8.3997	9.5047	7.9448	8.7052	8.7992	9.2231	8.6496	8.4964	8.8067	8.7052	9.903	9.8906	10.1228	9.9487	9.9865	9.8193	9.8955	9.9131	9.7496	10.008	9.7287	9.8967
CHRUN_JGVV207_25_T01	VIT_00s0207g00260	12.098	12.6097	12.4652	11.9531	12.7523	12.5009	12.6768	12.5114	12.2365	12.3727	12.4368	12.4868	12.4069	12.6312	12.7	12.2514	11.8814	12.6494	11.7366	12.0704	11.6147	11.377	11.8355	11.5105	11.6115	11.572	11.4682	11.7331	11.5774	11.7476	11.8766	11.9794	11.5656	11.547	11.5376	11.769	11.5906	11.5729	11.8201	11.7464	11.4486	11.66	11.5378	11.4815	11.4142	11.7371	11.3474	11.1907
CHRUN_JGVV207_26_T01	VIT_00s0207g00270	13.2218	13.4958	13.5775	13.1444	13.6714	13.341	13.4742	13.3575	13.1672	13.5973	13.6652	13.5213	13.2665	13.4809	13.4662	13.3127	13.0923	13.6864	12.8077	12.9149	12.6112	12.6541	12.7985	12.3603	12.6138	12.7785	12.4726	12.8347	13.0835	12.8374	12.8602	12.9174	12.6954	12.4404	12.3117	12.8404	12.4237	12.7801	12.8087	12.6669	12.2107	12.6108	12.3419	12.632	12.5389	12.5735	12.6009	11.9001
CHRUN_JGVV207_27_T01	VIT_00s0207g00280	13.6558	13.1252	13.3565	13.7899	13.3579	13.4281	13.4155	13.5569	14.1396	13.8364	13.5985	13.4782	13.959	13.7367	13.5654	13.6744	13.6276	13.3574	13.8379	13.6364	13.7419	13.6955	13.2764	13.6501	13.5965	13.3146	13.5105	13.5654	13.6786	13.6291	13.9965	13.7008	13.6814	13.8623	13.743	13.7118	13.7586	13.6411	14.0425	13.7763	13.9061	13.7921	13.8624	13.9253	13.8477	13.9432	14.006	13.7968
CHRUN_PDVV207_24_T01	VIT_00s0207g00290	7.3704	6.8874	7.347	7.1285	7.318	6.9978	7.5329	7.4044	7.2286	7.4383	7.115	7.4712	7.074	6.8039	7.2683	6.9732	6.6829	7.1008	6.9749	7.1728	6.5814	6.7629	6.7677	7.0609	6.4327	7.0531	6.7913	6.8452	7.0142	6.3836	6.8668	6.9	6.5842	7.0561	6.5601	6.7822	7.3588	6.8922	6.9747	7.5123	8.0943	7.3905	7.3513	7.6662	8.2325	8.2892	7.4672	8.1508
CHRUN_JGVV207_28_T01	VIT_00s0207g00300	11.4161	12.1677	12.7536	11.8033	12.195	11.8549	11.8355	12.1665	11.6213	12.6054	12.0902	12.3341	12.2991	12.287	12.2811	12.5704	11.7682	12.5953	11.8792	12.191	12.0368	11.9599	11.9993	11.9919	11.8494	12.2637	11.972	12.3161	11.7704	12.3766	12.1102	12.0644	11.9973	12.1041	12.117	12.2584	12.9923	12.6327	12.5544	12.8004	12.4396	12.6148	12.6371	11.9761	12.5985	12.9851	12.2311	12.5343
CHRUN_JGVV208_2_T01	VIT_00s0208g00020	13.8736	13.8207	13.997	14.108	13.9804	14.237	13.967	14.0262	13.9697	13.8963	13.8028	13.9315	13.8538	13.9643	14.0272	13.7583	14.116	13.208	13.8443	13.8854	14.0043	13.9095	13.9842	14.175	13.884	13.9868	14.0082	14.0947	13.9851	13.882	13.9769	13.9882	13.9216	14.024	13.958	13.9126	14.1483	14.2689	13.9731	14.0969	14.0812	14.0718	14.0509	14.1166	14.1476	13.8794	14.2232	14.1091
CHRUN_JGVV208_3_T01	VIT_00s0208g00030	10.7007	10.0617	9.8035	9.805	9.9246	10.3349	9.7031	9.8232	10.1039	10.1964	9.8954	10.1171	9.8987	9.9296	10.6276	10.1825	10.5544	9.7236	10.3084	10.6995	9.5855	10.2118	10.3864	10.6291	10.0894	10.8228	10.278	10.3875	9.8575	10.1875	9.8567	10.4542	10.5727	10.4093	10.9401	10.1996	10.5848	10.2138	9.9759	10.434	10.3912	10.3064	10.3613	10.6155	10.4273	10.2372	10.7523	10.7553
CHRUN_PDVV208_5_T01	VIT_00s0208g00040	9.3934	8.7819	10.7812	9.3335	9.0922	8.7436	8.4513	8.9545	9.498	9.9069	11.5679	9.4472	9.0877	12.1212	8.8873	9.0596	8.937	10.5988	9.1157	9.8779	10.3894	10.049	10.009	10.0532	9.5389	11.3629	10.0362	10.028	9.6174	9.4046	10.1076	9.0748	9.3651	9.456	9.4176	9.2747	9.2013	9.3073	8.7639	9.0528	9.009	8.6582	9.212	8.5717	9.1966	8.7382	8.8009	9.3448
CHRUN_JGVV208_4_T01	VIT_00s0208g00050	13.7063	13.3548	13.6829	14.3525	13.4054	14.0176	13.3724	14.0025	14.4047	13.782	13.7341	13.3548	13.8943	13.7622	14.062	13.3423	13.6544	12.8497	11.4603	11.7678	11.4877	11.748	11.5583	11.8648	11.3456	11.5024	11.2766	11.5952	11.2229	11.3121	11.4773	11.587	11.3553	11.6199	12.4404	11.5702	12.9539	13.1078	12.7886	12.8057	13.1901	13.2883	12.9861	13.3972	13.4567	12.6712	13.307	13.2461
CHRUN_GSVIVT00003782001_T01	VIT_00s0208g00060	6.9966	6.7189	6.6399	6.8731	6.6058	6.7186	6.6183	6.5251	6.6071	6.5153	6.9956	6.6361	6.8906	6.9504	6.8238	6.7364	7.0769	6.69	6.7803	6.7774	6.9724	6.8696	6.7772	6.8825	7.4861	7.1761	7.2011	6.8511	6.9289	6.6518	7.0784	6.8499	7.0586	6.9072	6.7954	7.1122	7.7679	7.0886	7.9094	7.034	7.4353	6.9796	7.3877	7.4591	7.4996	7.0463	7.2733	7.3991
CHRUN_GSVIVT00003784001_T01	VIT_00s0208g00070	9.6033	9.8586	10.9849	10.7159	9.6593	9.8956	9.7436	9.6439	10.6984	9.7762	11.2614	9.8215	10.4345	10.9414	9.7828	10.0698	11.089	10.8926	9.8987	9.948	11.2568	11.1017	9.792	10.433	9.5723	10.6422	10.9367	10.3547	11.0513	9.9849	11.1118	10.0968	9.8646	9.7734	10.2206	11.1066	10.7119	11.5606	11.1688	10.9084	10.4291	10.8629	10.6072	10.9727	11.0732	10.7127	11.1662	10.8444
CHRUN_JGVV208_5_T01	VIT_00s0208g00080	6.3077	7.2159	7.614	7.5698	6.6623	7.022	6.8884	6.9466	7.5175	7.0337	7.3569	6.608	7.347	6.9381	6.7699	6.9808	7.4265	7.7375	6.8364	7.0944	7.4498	7.6465	6.6214	7.2859	6.3819	7.0284	7.3834	7.0077	7.3108	6.5033	7.5122	7.2074	6.7112	6.968	6.6927	7.5172	7.5491	7.0561	7.175	7.4673	7.1077	7.7542	7.5366	7.2451	7.5929	7.7633	7.2736	7.4637
CHRUN_JGVV208_6_T01	VIT_00s0208g00090	8.3119	8.6674	8.3171	7.9197	7.4116	7.3104	7.6034	7.4587	7.5464	6.9985	7.4647	7.6615	8.4765	7.8294	8.1654	8.213	8.4512	8.5726	8.5147	8.6748	8.0983	8.5945	7.8742	8.2262	8.6098	7.8977	8.0492	7.9873	8.1683	7.8669	8.2182	8.3442	7.7745	8.8892	8.6796	8.5683	8.881	9.5033	9.4124	8.9003	9.093	9.3326	8.6591	9.0103	9.1056	8.4926	8.2714	8.6033
CHRUN_JGVV208_7_T01	VIT_00s0208g00100	9.6074	10.2067	10.6426	10.5539	9.7775	9.9218	10.0498	9.9687	10.5232	9.6869	10.6821	10.2662	11.0744	10.2954	10.8394	9.8867	11.0329	10.7814	9.6764	9.8048	10.4415	10.3393	9.5557	10.037	9.7889	9.629	10.552	9.8817	10.7731	10.339	10.6662	10.2833	10.1622	9.6427	10.0963	10.5812	10.7646	11.0759	10.91	10.6208	10.7473	10.7973	10.5101	10.5741	10.8187	10.6441	10.7662	10.6309
CHRUN_GSVIVT00003791001_T01	VIT_00s0208g00110	6.8792	7.8453	7.4254	7.3808	7.1953	7.4648	7.3731	7.398	7.46	7.322	7.7649	7.2788	7.588	7.5793	7.1432	7.3989	7.7319	7.781	7.4186	7.1325	7.4569	7.4429	7.2001	7.4383	7.3221	7.3197	7.4091	7.1747	7.4531	7.3074	7.425	7.373	7.152	7.3451	7.3376	7.4643	7.7462	7.4624	7.65	7.5737	7.5625	7.9147	7.5731	7.63	7.6489	7.536	7.249	7.6214
CHRUN_GSVIVT00003792001_T01	VIT_00s0208g00120	8.4776	8.6039	8.7314	9.0871	8.355	8.5311	8.7402	8.5272	8.8683	8.3728	8.4684	8.7061	8.8657	8.6562	8.5534	9.2128	9.0948	8.6172	8.5126	8.7791	9.5564	8.8476	8.4192	8.7161	8.4515	8.9167	9.0497	8.751	8.9287	8.754	9.1851	8.819	8.8213	8.9194	8.5844	8.8083	8.5415	8.7766	8.8979	8.2889	8.6428	8.4463	8.5153	8.5991	8.4885	8.4728	8.3248	8.4401
CHRUN_JGVV208_8_T01	VIT_00s0208g00130	12.9373	12.9766	12.9642	12.9981	12.6013	12.9962	12.6651	12.9364	12.803	12.7092	12.8256	12.8067	12.7999	12.8377	12.907	12.7976	13.0409	12.6916	12.9607	13.2098	13.3453	13.0671	13.0118	13.1359	12.8106	12.9418	13.082	12.9163	13.0186	12.7541	13.1493	13.2894	13.0113	13.1332	13.0816	12.9524	12.5275	12.7873	12.7195	12.737	12.7566	12.74	12.4733	12.4993	12.8548	12.0474	12.4577	12.7232
CHRUN_JGVV211_1_T01	VIT_00s0211g00010	11.9416	12.2678	12.24	11.4688	12.1695	11.7661	12.0954	11.6866	11.4741	11.4862	11.8663	11.9286	11.8977	11.7821	11.9152	11.9743	11.9492	12.4462	12.1098	12.2966	12.4174	12.1829	12.41	11.909	12.4628	12.1833	12.5529	11.7356	12.1218	12.381	11.9416	11.8901	12.159	12.0237	12.1901	12.3421	12.7002	12.4546	12.4903	12.4162	12.626	12.6411	12.393	12.3507	12.5887	12.2756	12.0989	12.5589
CHRUN_JGVV211_2_T01	VIT_00s0211g00020	6.6329	6.6368	6.9706	7.0525	7.175	6.6255	6.7744	6.6231	7.1613	6.6159	7.4394	6.9787	7.0743	7.0902	6.994	6.811	6.68	7.1934	7.1997	7.1768	7.4704	7.2836	6.6617	6.6143	6.5454	6.874	7.1674	6.7715	7.0899	6.5498	7.3431	6.5511	7.5063	6.4864	6.719	7.3862	6.6046	6.4168	7.0471	6.7845	6.6981	6.1696	6.9858	6.5109	6.809	6.406	6.8248	6.671
CHRUN_JGVV211_3_T01	VIT_00s0211g00030	11.4555	11.0566	10.9188	10.5362	11.1928	10.8931	10.4864	11.0814	10.513	10.5749	10.8027	10.7892	11.0533	10.6962	10.7995	10.9213	11.1821	10.8408	12.0734	12.1291	11.3928	11.725	12.1209	11.9156	11.745	11.9701	11.8824	11.7035	11.5409	11.6283	11.4937	12.0958	11.9522	11.9793	12.1551	11.6859	11.024	11.0043	11.0792	11.4384	10.869	11.0884	11.1015	11.1474	10.9543	10.9974	11.4757	10.973
CHRUN_JGVV211_4_T01	VIT_00s0211g00040	12.2333	12.0082	11.8981	11.4599	11.8678	11.537	11.73	11.9798	11.3561	11.4518	11.7646	11.9348	11.9909	11.8736	11.6011	11.964	11.7653	11.851	13.0087	12.8744	12.7972	12.6353	12.9566	12.6212	12.8386	12.5396	12.8432	12.6417	12.8547	12.6423	13.0484	13.0404	12.8658	12.7272	12.773	12.7865	11.5898	11.6649	11.6315	11.8357	11.2256	11.3482	11.4966	11.5308	11.2249	11.5124	11.8402	11.2378
CHRUN_JGVV211_5_T01	VIT_00s0211g00050	11.2824	12.0456	11.7484	11.3939	11.6875	11.8013	11.4188	11.6476	11.3866	11.4862	11.2013	11.1752	12.1034	11.9399	11.7041	11.9361	11.8595	12.1097	11.4563	11.8021	11.4288	11.2304	11.4924	11.6629	11.3276	11.5613	10.9921	11.4019	11.2812	11.1971	11.9535	11.8658	11.5515	11.9625	11.5385	11.7648	11.7632	12.3026	12.3603	11.8004	11.6981	11.706	11.4228	11.5898	11.4538	11.5504	11.5515	11.2114
CHRUN_JGVV211_6_T01	VIT_00s0211g00060	14.4076	14.3926	14.4885	14.5587	14.4045	14.3495	14.4363	14.5779	14.5115	14.4217	14.451	14.4822	14.4419	14.2882	14.5711	14.332	14.3286	14.5677	13.9322	13.6965	13.7867	13.7124	13.9503	13.7823	14.0862	13.8113	14.0852	13.6664	13.8864	13.8915	14.052	14.0879	13.8834	13.7549	13.907	14.0392	13.9601	13.74	13.9264	13.7693	14.0425	13.7743	13.7385	13.7706	13.9944	13.9241	13.3842	14.1773
CHRUN_JGVV211_7_T01	VIT_00s0211g00070	11.8626	12.5575	12.0382	11.7099	12.1919	12.002	11.9581	12.1905	11.7331	11.6635	12.1413	12.0499	11.9267	12.1561	11.8885	11.5742	11.9971	12.078	9.4458	9.2452	8.1859	8.5186	9.2268	8.6328	8.7591	8.9173	9.1563	9.2772	8.1209	8.6105	9.4188	9.4105	8.5226	8.7068	8.9376	8.8618	11.933	12.0281	11.9407	11.7902	12.1915	11.6092	11.9258	11.9639	11.5151	12.2428	11.5708	11.7659
CHRUN_JGVV211_8_T01	VIT_00s0211g00080	7.1218	6.6411	6.9563	6.7277	6.9383	6.6797	6.7499	6.5386	7.1251	6.7184	6.5177	6.7307	6.952	6.76	6.6081	6.791	6.3541	7.0622	6.1257	6.6707	6.4986	6.4071	6.1598	6.249	6.1751	6.6402	6.7584	6.2784	6.598	5.9223	6.4739	6.5511	6.218	6.1875	6.4492	6.4023	6.2099	6.1041	6.4176	6.5055	6.1157	6.2681	6.273	6.4896	6.3255	6.1444	5.9042	6.3593
CHRUN_JGVV211_9_T01	VIT_00s0211g00090	13.4494	13.9753	13.5058	13.0242	13.717	13.4247	13.4494	13.5475	13.0644	13.1324	13.4693	13.4174	13.3701	13.5667	13.4357	13.0945	13.0564	13.5173	11.0683	10.6764	10.1504	10.3976	10.583	10.2852	10.6547	10.6565	10.6696	10.3107	10.3351	10.8139	10.8924	11.1773	10.9399	10.8912	10.5891	10.5758	13.6203	13.4388	13.4744	13.362	13.8585	13.4749	13.6191	13.7475	13.3241	13.5381	13.3167	13.5406
CHRUN_JGVV211_10_T01	VIT_00s0211g00100	13.641	14.1357	13.6484	13.2098	13.8542	13.8016	13.525	13.7115	13.5105	13.2537	13.6519	13.5467	13.6252	13.6271	13.729	13.0709	13.3539	13.7551	10.6495	10.5828	9.6981	10.1246	10.6286	10.4678	9.9147	10.6707	10.7713	10.4096	9.9722	10.3337	10.5777	10.9097	10.2632	10.594	10.5419	10.3565	13.9243	13.3668	13.5126	13.9282	14.1299	13.8298	13.871	14.2827	13.8083	13.9549	13.6603	14.1872
CHRUN_GSVIVT00003858001_T01	VIT_00s0211g00110	11.7098	11.4615	11.5996	12.7755	11.3795	12.142	11.6982	11.8671	12.3651	11.6568	12.1113	11.7104	11.3732	11.7332	11.7888	11.265	11.695	11.1091	11.8616	12.4189	12.2545	12.5472	11.9558	12.6772	12.1402	12.1878	12.4706	11.9043	12.472	12.0319	12.213	12.0422	11.8985	11.9145	12.0853	11.5217	11.4771	10.4487	11.5115	11.5093	11.7325	11.1108	11.7176	11.8342	11.6035	11.7577	12.2377	11.9747
CHRUN_JGVV211_11_T01	VIT_00s0211g00120	13.9397	14.487	14.1489	13.5994	14.1665	14.0615	13.9427	14.0164	13.8365	13.5819	14.073	13.8278	14.0696	14.0215	13.9967	13.5053	13.6266	14.2734	11.1924	11.0994	10.9429	11.1444	11.1064	11.0826	10.8653	11.1085	11.6194	11.1353	11.1244	10.9089	11.5634	11.5942	11.0071	11.1543	11.0573	11.3535	14.045	13.7327	13.9107	13.9387	14.4094	13.9559	13.9745	14.3455	13.9405	14.1716	13.7594	14.1657
CHRUN_JGVV211_12_T01	VIT_00s0211g00130	7.1879	6.2129	6.4122	6.2494	6.5878	6.5444	6.4077	6.7819	6.7715	6.6636	6.4714	6.4387	6.4092	6.4117	6.6541	6.7805	6.4122	6.4267	6.4495	6.2076	6.8321	7.0628	6.3627	6.4579	6.1279	6.4922	6.1865	7.3985	6.5955	6.0514	6.5412	6.5398	6.4609	6.4041	6.4963	6.3841	6.8708	6.6656	6.7799	6.7428	6.2093	6.4921	6.7993	6.1908	7.0045	6.6147	6.7369	7.4576
CHRUN_JGVV211_13_T01	VIT_00s0211g00140	6.8354	6.8403	6.7293	6.9451	6.8379	7.0114	6.7438	6.8719	7.3439	6.7629	6.6748	6.8108	6.8439	6.8258	6.7758	6.5942	6.5983	6.6886	7.3723	7.2235	7.4953	7.6161	7.2243	7.0951	6.7047	6.9882	7.1667	7.7594	7.5661	7.2814	7.4185	7.0993	7.138	6.7782	7.1282	7.3322	7.4519	6.8943	6.9702	6.8073	6.679	7.3711	7.61	7.0345	6.8766	7.1007	6.586	6.7489
CHRUN_JGVV211_14_T01	VIT_00s0211g00150	7.8466	6.7984	7.0551	6.9541	6.9034	6.4756	7.3062	6.8061	7.0209	7.103	6.9822	6.8404	7.0011	7.3038	6.9978	7.6976	7.1096	7.111	6.9307	6.8225	6.9035	6.9906	6.6564	7.1472	6.7202	6.9828	6.8549	7.3448	6.9907	7.384	7.0607	7.155	6.6725	7.2696	7.5743	6.9728	8.0498	8.4761	8.4458	8.1409	7.4832	8.1225	7.9	7.6835	8.1811	7.9984	7.4802	8.1018
CHRUN_JGVV211_15_T01	VIT_00s0211g00160	13.6413	14.2156	13.6834	13.1247	13.892	13.7677	13.5873	13.7548	13.4946	13.2732	13.6942	13.5738	13.6315	13.7497	13.838	13.1666	13.4088	13.7951	10.7381	10.8103	10.0756	10.2993	10.6511	10.6278	10.2791	10.7185	10.7219	10.7317	9.7421	9.8514	10.5762	10.9305	10.3399	10.6067	10.6434	10.523	13.8756	13.3218	13.4791	13.8791	14.1933	13.7433	13.9192	14.1986	13.7551	13.9792	13.6054	14.1082
CHRUN_JGVV211_16_T01	VIT_00s0211g00170	9.1594	8.7114	9.1006	9.2168	9.4792	9.4772	9.4374	8.9755	8.9761	9.1616	9.1578	9.0275	9.1596	8.595	8.9045	8.3862	8.398	8.6617	7.9158	8.7533	9.3515	8.9641	8.8511	9.2784	8.6226	8.788	8.7297	8.8982	9.011	8.6445	9.2	8.6596	9.2482	9.2753	8.762	8.6102	7.7641	8.2688	8.404	8.4813	7.8847	8.3971	8.2967	7.9955	8.4468	8.6013	7.9874	8.5259
CHRUN_JGVV211_17_T01	VIT_00s0211g00180	7.3621	7.3417	7.3188	7.6673	7.0126	7.1909	7.2304	7.3512	7.4532	7.5958	7.2418	7.2345	7.3835	7.0854	7.5582	7.8743	7.3614	7.1501	8.7235	7.4799	7.312	7.751	7.479	8.0491	7.9918	7.0951	7.592	7.7014	7.5362	8.6961	7.8555	7.8212	7.9299	7.8681	7.9249	7.8175	7.9309	8.4573	7.7252	7.6991	7.6611	7.6821	7.7413	7.9277	7.6805	8.064	7.9247	7.7658
CHRUN_GSVIVT00003865001_T01	VIT_00s0211g00190	6.3506	6.594	6.704	6.7843	6.7198	6.4748	6.6765	6.8843	6.8331	6.7909	7.1984	6.6688	7.0154	6.9567	6.6073	6.591	6.7987	7.1836	7.2179	6.7259	7.0014	7.2776	6.3728	7.1719	6.8687	6.7061	7.1325	6.7181	6.8995	6.6874	6.8802	6.5796	7.128	6.5287	6.502	7.2497	6.8097	6.9785	6.5232	6.7103	6.5913	6.6958	6.7512	6.936	7.0388	6.5153	6.8489	6.6397
CHRUN_JGVV213_1_T01	VIT_00s0213g00010	12.0288	12.2765	11.9468	11.8072	11.5917	11.6349	11.7132	11.8075	11.3676	11.1266	11.9313	11.7612	11.4976	11.9105	11.8377	11.933	11.6268	11.9924	12.0424	12.1087	11.8434	12.1148	12.1449	12.3037	12.2423	12.0161	12.1759	11.6451	12.1752	12.1782	11.6761	12.183	12.4217	12.1012	12.1492	11.7184	12.0068	11.7874	11.675	11.7292	11.9758	11.9551	11.6686	11.9681	11.8706	11.8193	11.8757	11.7912
CHRUN_JGVV213_2_T01	VIT_00s0213g00020	12.2304	12.4765	12.125	12.2	11.812	12.0458	12.0068	11.9961	11.9732	11.6767	12.1652	12.0402	11.8863	11.9437	12.2164	12.0488	11.994	11.9731	12.3207	12.5671	12.2095	12.4725	12.5744	12.9828	12.7158	12.3926	12.6042	12.4601	12.6313	12.8094	11.9174	12.5455	12.824	12.3704	12.453	11.9868	12.0911	12.0854	11.9198	12.0574	12.3762	12.2637	12.1553	12.5277	12.2316	12.2846	12.5693	12.3248
CHRUN_JGVV213_4_T01	VIT_00s0213g00040	6.7006	6.5734	6.9869	6.909	7.1403	6.8377	6.258	6.8467	6.6611	6.2494	6.9385	8.1438	6.6496	7.9285	6.2723	7.5054	6.4672	6.6879	8.0002	8.1253	6.8468	6.956	6.9992	7.2667	7.1938	7.9836	7.6061	7.1654	7.0053	7.4885	6.4039	6.7487	7.7809	6.8795	6.7423	6.4761	6.5467	6.9336	7.0961	6.5739	7.2439	7.248	7.0782	7.3318	7.1258	7.3901	6.6396	6.773
CHRUN_JGVV213_5_T01	VIT_00s0213g00050	11.7832	11.2989	11.1815	11.4747	11.3802	11.8049	11.3148	11.5781	11.2327	11.2092	11.2568	11.429	10.9972	11.498	11.8455	11.0358	11.3541	11.0652	11.5207	12.0212	11.1814	11.5859	11.7654	12.4391	11.746	12.0378	11.5533	11.6107	11.3199	11.5329	10.8517	11.6495	11.976	11.8104	12.0148	11.0508	11.5245	11.2076	11.5012	11.9384	12.0663	12.0404	11.8637	12.1499	12.2104	11.6595	12.3152	12.4259
CHRUN_PDVV213_6_T01	VIT_00s0213g00070	9.9655	10.058	10.472	10.3638	9.5652	10.3965	9.8349	10.2457	10.3504	10.1914	10.8095	10.1324	10.0617	11.405	10.2118	10.1943	10.605	10.324	10.3361	11.1475	10.8395	10.763	10.2866	11.2841	10.8468	11.0863	10.5686	10.8717	10.3907	10.858	10.779	10.9089	10.2753	10.8032	10.6249	10.1719	11.0905	10.3199	11.0959	11.1575	11.0589	11.1932	11.1379	10.988	11.5103	11.4497	11.4097	11.6241
CHRUN_PDVV213_7_T01	VIT_00s0213g00080	7.6794	8.4697	8.6866	8.0395	7.8565	8.2601	8.3409	8.6237	8.2687	8.3723	8.6629	8.5738	7.8553	9.5793	8.5917	8.2917	8.7165	8.3158	8.7091	9.2961	8.3815	9.5287	8.3259	9.9723	9.1668	9.4634	8.8583	9.5022	8.5099	9.4155	9.0166	9.0916	8.4222	9.2659	9.0319	8.2422	9.6701	8.4111	9.2604	9.4006	9.5839	9.5965	9.5451	9.4873	10.014	10.0297	9.9978	10.0656
CHRUN_JGVV213_6_T01	VIT_00s0213g00090	12.2381	12.1782	12.3476	12.3243	12.1221	12.3906	12.209	12.1579	12.2013	12.1484	12.44	12.2082	12.2462	12.4874	12.2362	12.0422	12.6453	11.9709	12.5679	12.6939	12.9616	12.7835	12.5044	12.8137	12.6979	12.639	12.9089	12.9282	12.976	12.97	12.7254	12.7729	12.7522	12.7346	12.5822	12.4744	12.8788	12.7354	12.6434	12.4335	12.7036	12.7855	12.7154	12.7246	12.9617	12.5932	13.0789	13.1714
CHRUN_JGVV213_7_T01	VIT_00s0213g00100	12.079	11.8632	11.9188	11.9576	11.2879	11.9215	11.8465	11.9611	11.7422	11.3475	11.7665	11.9149	11.8713	11.9021	11.9495	11.9035	12.2083	11.6579	12.5557	12.9326	12.8558	12.6294	12.3968	13.1473	12.7001	12.5443	12.7668	12.6956	12.6905	12.7798	12.5943	12.7958	12.7435	12.8652	12.6143	12.2283	12.6786	12.1427	12.6357	12.5013	12.8186	12.6727	12.755	12.6697	12.8788	12.6659	12.7527	13.1268
CHRUN_JGVV214_1_T01	VIT_00s0214g00010	14.6601	14.5266	14.5253	14.7798	14.4095	14.4417	14.5736	14.7326	14.6342	14.2255	14.622	14.5887	14.5433	14.534	14.7303	14.3747	14.4898	14.2735	14.7271	14.8666	14.7205	14.6586	14.7287	14.8496	14.7124	14.7415	14.7624	14.7382	14.7697	14.6218	14.6946	14.8187	14.8528	14.7898	14.7699	14.5632	14.2142	14.272	14.162	14.1642	14.3296	14.1955	14.1291	14.2481	14.2287	14.2032	14.2647	14.2025
CHRUN_JGVV214_2_T01	VIT_00s0214g00020	9.0636	8.897	9.4292	9.5562	9.8274	9.014	8.8816	9.0856	9.6588	9.0373	9.4271	9.0972	9.4744	8.9715	9.4011	8.7681	9.1644	9.2626	8.3223	8.8486	9.5526	9.7844	9.0883	9.371	8.8522	9.1095	9.548	9.1021	9.5117	8.4383	9.2842	9.0057	9.1203	8.7385	9.178	9.1889	9.5199	9.1226	8.8238	9.2996	9.2341	9.3358	9.1931	9.1246	9.4275	9.1505	9.065	9.7473
CHRUN_JGVV214_4_T01	VIT_00s0214g00040	8.7281	9.2653	9.4182	9.59	7.6363	8.5748	8.5822	8.0681	9.5741	8.5702	9.7955	8.8048	9.5431	8.4735	8.3568	9.215	9.4436	9.4945	9.3943	9.866	9.6455	9.6224	9.4935	9.679	9.8163	9.7415	9.4461	10.362	10.206	10.2932	9.92	9.7726	9.8723	9.1754	9.8529	10.1012	9.0001	9.4583	9.4428	9.4575	9.4879	9.5755	9.4618	9.346	9.6139	9.4018	8.8661	9.4772
CHRUN_JGVV214_5_T01	VIT_00s0214g00050	6.7715	6.8438	6.4367	6.7139	6.577	7.0013	6.9432	6.9768	6.6118	6.9422	6.7985	6.5231	6.6906	6.7022	6.9074	6.6518	6.9641	6.4778	7.5626	7.2506	6.7613	6.7586	6.9515	7.4012	7.7453	6.3259	6.675	6.7047	6.6716	7.5217	6.7412	7.2267	7.3821	6.9943	6.8215	6.883	6.3159	6.633	6.8416	6.4374	6.6942	6.7359	6.6095	6.5819	6.5479	6.8229	6.7356	6.3411
CHRUN_JGVV214_6_T01	VIT_00s0214g00060	10.8035	11.4732	11.3495	10.7901	10.8647	10.7658	10.7823	10.5894	10.4858	10.5577	11.2341	11.0794	11.1073	11.1369	11.9461	11.1613	10.9503	11.2528	11.1794	11.5363	11.402	10.8769	11.0789	11.1338	11.1184	10.9863	10.2277	11.3442	11.1084	11.4488	11.3021	11.3894	11.3427	10.8966	11.0526	11.4557	14.6615	14.6887	14.5234	14.4914	14.5472	14.6419	14.5189	14.309	14.5199	14.3147	14.1079	14.4729
CHRUN_PDVV214_7_T01	VIT_00s0214g00070	10.4221	8.8719	9.0968	10.7617	7.8877	9.1634	9.9263	7.8737	8.56	10.6939	10.2293	9.2239	9.9299	8.5364	8.9611	10.7904	9.951	8.5638	8.0522	8.019	8.0905	8.1568	9.0189	9.1521	7.5492	8.3613	7.5308	7.3114	7.6208	7.1339	9.1019	9.6732	7.8425	9.0795	9.1095	8.6758	9.8395	8.6085	8.1873	9.3144	8.3303	8.3639	8.6984	9.5024	8.5192	8.511	7.8522	8.3407
CHRUN_PDVV214_8_T01	VIT_00s0214g00080	8.3656	9.079	8.9577	9.6047	8.2364	9.4875	8.7715	9.5374	9.3119	9.2256	9.0036	8.6065	9.0887	9.0136	8.8485	8.8937	9.5306	8.8258	8.9815	9.609	9.4005	10.0453	9.2183	9.8686	8.625	10.0014	9.7805	9.9653	9.3667	8.955	9.1146	9.2637	9.0852	10.0757	9.5288	8.8443	9.9948	9.443	9.3233	9.2132	9.6314	9.6057	9.3835	9.8395	10.0654	9.5491	9.9079	9.7261
CHRUN_JGVV214_7_T01	VIT_00s0214g00090	13.008	13.4712	13.606	13.1582	13.0617	13.472	13.2496	13.1458	12.9078	13.2232	13.3809	13.2063	13.711	13.6155	14.0085	13.0273	13.0949	13.427	13.2245	13.3975	13.4405	13.0608	12.7427	13.3355	12.9182	12.9809	13.1383	13.2241	13.0006	13.0992	13.4188	13.5418	12.9878	13.2106	12.9136	13.0077	13.6069	12.5891	12.6648	12.7082	13.1415	12.8238	13.1997	12.1419	13.1163	13.2369	12.6408	13.2154
CHRUN_JGVV214_8_T01	VIT_00s0214g00110	6.7428	6.7081	6.6978	6.6247	7.3145	6.7454	6.7151	6.7359	6.7459	6.8995	6.9652	6.7003	6.9054	6.7591	6.8401	6.6249	8.3765	6.762	7.3829	6.8328	6.9447	7.1353	6.8461	7.162	7.8792	6.519	7.1262	6.8459	6.7548	7.1421	6.8292	7.0444	7.4924	6.9196	7.2693	7.2352	8.9338	9.4054	9.0183	8.853	9.0557	9.1105	8.7313	9.0909	9.0267	8.6444	9.1715	8.9694
CHRUN_JGVV214_9_T01	VIT_00s0214g00120	10.9237	11.4804	11.4147	10.9987	11.5673	11.3112	11.3636	11.5215	10.8522	11.008	11.3947	11.3907	11.1959	11.2819	12.0297	11.0742	11.2087	11.4491	9.8379	10.4525	10.3124	9.7298	10.5215	9.8708	9.9678	10.1354	9.671	10.5685	9.774	10.0394	10.4349	10.657	10.6229	9.7721	10.6982	10.6573	9.186	9.4367	9.3197	9.3073	8.9742	9.3245	8.7155	8.9678	9.0061	8.4915	8.2361	8.8828
CHRUN_JGVV214_10_T01	VIT_00s0214g00130	12.4235	13.1087	12.918	12.2664	12.9498	12.5798	12.6935	12.946	12.3986	12.4323	12.6361	12.509	13.0741	13.053	13.0917	12.714	12.6711	12.8183	12.4264	12.5099	12.4496	11.928	12.3701	11.8094	12.2287	12.397	11.9009	12.5202	12.1655	12.1222	12.8005	12.7486	12.3059	12.1175	12.4612	12.7161	10.3355	10.5257	10.0171	10.1624	10.266	9.9292	9.7963	9.7838	9.7437	9.9669	8.8722	9.7118
CHRUN_JGVV214_11_T01	VIT_00s0214g00150	12.618	12.7631	12.9102	12.8106	12.371	12.5184	12.1013	12.4839	12.2529	12.4729	12.6284	12.2799	13.0306	12.6711	13.1517	12.7647	12.6701	12.6109	13.0982	12.5037	12.4055	12.8803	11.9338	11.9581	12.4446	12.0676	11.7813	12.9109	12.4981	12.2889	13.0429	12.567	12.1572	12.8983	12.6425	12.4297	11.7329	11.5929	11.2161	10.8298	11.2811	10.9777	10.7436	10.69	10.8721	10.5555	10.3546	10.6819
CHRUN_JGVV214_12_T01	VIT_00s0214g00160	10.7241	10.7563	10.7047	10.7667	11.0464	11.2344	10.8334	10.6991	10.4322	10.8236	10.3056	10.4123	10.5236	10.288	10.8155	10.6359	10.0767	10.4621	10.7269	10.7104	10.6412	10.4676	10.6502	10.7408	10.621	10.4497	10.4632	10.4548	10.5545	10.4462	10.2924	10.6205	10.5082	10.1248	10.5159	10.0821	9.0275	9.2906	9.3933	9.3236	9.6852	9.4186	9.3542	9.5495	9.5042	9.0735	9.6927	9.5097
CHRUN_JGVV214_13_T01	VIT_00s0214g00170	12.3925	12.6758	12.747	12.3766	12.4592	12.5021	12.4045	12.5113	12.4077	12.5653	12.552	12.4918	12.5508	12.2538	12.6715	12.5289	12.7752	12.6503	12.4223	12.6634	12.6461	12.5567	12.5568	12.3088	12.3848	12.5955	12.7167	12.4784	12.5043	12.3365	12.4029	12.5283	12.7268	12.427	12.5904	12.5587	13.1981	12.9664	12.9118	12.9832	13.0494	13.2674	13.0077	12.948	13.1544	12.8577	12.9302	13.2897
CHRUN_PDVV215_1_T01	VIT_00s0215g00010	7.4715	7.3028	7.3741	7.2692	7.2933	7.513	7.638	7.3168	7.1454	7.2821	7.4161	7.0592	7.2231	7.6832	7.0025	6.8362	7.1803	7.3656	6.8632	7.2794	6.92	7.2149	7.0835	7.6502	7.061	7.1361	7.1134	7.602	6.9239	7.1645	7.0897	7.5262	6.9221	7.5757	7.0877	7.0529	7.4356	7.1637	7.3389	7.0421	7.0867	7.2184	7.1226	6.9763	7.3556	7.1197	7.0343	7.6758
CHRUN_JGVV215_1_T01	VIT_00s0215g00020	10.663	10.8063	10.5285	10.5674	11.0337	10.6329	10.5536	10.7043	10.505	10.3428	10.1499	10.6417	10.5746	10.558	10.9137	10.8389	10.55	10.6071	10.4518	10.8772	10.215	10.3342	11.032	10.7215	10.3947	10.6435	11.1165	10.7978	10.7104	10.8433	10.5056	10.283	10.6459	10.7898	10.6616	10.9202	10.8591	10.9324	10.7089	10.7579	10.7908	10.8793	10.7851	10.7836	10.7096	10.6315	10.7236	10.6664
CHRUN_JGVV215_2_T01	VIT_00s0215g00030	14.5337	14.2522	14.338	13.922	14.2834	14.2751	14.4485	13.8135	14.2319	14.4179	14.3964	14.4555	14.1012	14.0271	14.2014	14.6081	14.4197	14.532	14.5387	14.3444	14.5155	14.6999	14.5752	14.1935	14.6688	14.6778	14.7618	14.4025	14.5681	14.6204	14.436	14.2997	14.5607	14.58	14.6161	14.5483	14.6761	14.5418	14.3642	14.4639	14.6541	14.5611	14.5142	14.6196	14.5791	14.6032	14.5262	14.6439
CHRUN_JGVV215_3_T01	VIT_00s0215g00040	13.1769	12.5747	12.563	12.9618	12.5764	13.1493	12.2768	12.4185	13.0262	12.6481	12.7855	12.5164	12.6063	12.4996	13.0441	12.1608	12.8676	12.3425	12.3184	12.8027	12.3814	13.0488	12.8686	13.1021	12.2654	12.9026	12.8758	12.5567	12.6489	12.2284	12.1102	12.4897	12.5653	12.821	12.8522	12.532	12.9674	12.5021	12.5239	13.1446	13.1153	13.0338	12.8274	13.3786	13.2112	12.8361	13.1911	13.4198
CHRUN_JGVV215_4_T01	VIT_00s0215g00050	14.734	14.6859	14.8969	14.7083	14.492	14.6182	14.5345	14.5211	14.773	14.4975	14.7265	14.6519	14.7845	14.7677	14.7211	14.6863	14.9268	14.7775	14.6664	14.818	14.9053	14.927	14.6647	14.8574	14.6265	14.7797	15.0226	14.7413	15.0622	14.8256	14.9312	14.9207	14.7766	14.8708	14.784	14.8907	14.7073	14.9741	14.8528	14.7703	14.9133	14.7914	14.759	14.8698	14.8078	14.8489	14.8715	14.9171
CHRUN_JGVV215_6_T01	VIT_00s0215g00070	12.3825	12.5827	12.701	12.48	12.5784	12.3564	12.5531	12.5252	12.3612	12.3762	12.5285	12.6712	12.7096	12.608	12.5402	12.6083	12.7877	12.6084	12.9705	13.0451	13.2721	12.8386	12.8372	12.7785	12.8336	12.9566	13.0704	12.9448	13.1434	13.0297	13.2507	13.1196	12.9219	12.8481	12.5674	13.123	12.8698	13.0935	12.9563	12.5432	12.6828	12.647	12.524	12.6456	12.626	12.7036	12.6521	12.5784
CHRUN_PDVV215_8_T01	VIT_00s0215g00080	6.3675	6.4041	7.2411	7.376	6.6661	6.6095	6.9434	6.717	7.4325	6.665	7.0826	6.6942	7.1645	6.5244	6.6479	6.6453	6.4075	7.5436	6.3932	6.5873	7.4719	7.0882	6.7185	6.4777	6.4971	6.4971	7.4217	6.5064	7.5328	6.5389	7.3414	6.8063	6.479	6.2708	6.482	7.1536	7.2549	7.2249	7.4323	7.8026	7.3529	8.0046	7.3003	7.2099	7.3709	7.6194	7.0654	7.5717
CHRUN_JGVV215_7_T01	VIT_00s0215g00090	10.7088	10.7991	10.632	10.5739	10.2177	10.5076	10.5995	10.5627	10.6347	10.2927	10.7003	10.2357	10.8849	10.4817	10.7183	10.7235	10.8048	10.8887	10.8323	10.6944	10.9545	10.886	10.9743	10.8983	10.9541	10.923	11.0136	10.8215	11.1971	10.908	10.9206	10.9674	10.5109	10.9919	10.8946	11.2199	10.8722	10.9949	10.9461	11.0764	10.7044	10.8696	11.0256	11.3024	11.0361	11.2604	11.2207	11.4259
CHRUN_GSVIVT00003919001_T01	VIT_00s0215g00100	9.1921	9.3459	9.5922	9.6597	8.9846	9.0624	9.147	9.0804	9.4853	8.9011	9.6196	9.0803	9.4389	9.2248	9.3942	9.106	9.7214	9.1213	8.5339	9.9111	10.0779	9.8253	9.4026	9.9458	9.201	9.3296	10.0339	9.595	9.8811	9.2101	10.0072	9.704	9.1753	9.9482	9.2843	10.0163	9.3552	9.6693	9.3191	9.3308	9.0534	9.2502	9.0898	9.0571	9.5312	9.5052	9.2174	9.3134
CHRUN_JGVV215_8_T01	VIT_00s0215g00110	14.2511	13.348	13.6817	14.1488	13.7116	14.1799	13.5688	13.7035	14.2023	13.6152	13.419	13.4633	13.6657	12.9841	14.0454	13.5193	13.7923	13.4293	13.7	14.2891	13.5532	14.0565	14.0289	14.5328	13.6689	14.1093	14.0231	13.9851	13.6323	13.4797	13.3078	13.8777	13.9155	14.1978	14.279	13.6733	13.7674	13.1693	13.471	14.0669	14.2935	14.0998	13.9128	14.1968	14.2608	13.9673	14.089	14.3673
CHRUN_PDVV216_1_T01	VIT_00s0216g00010	10.2678	10.6093	10.3036	9.8183	9.4405	10.0104	9.6833	9.6193	9.9048	9.5021	9.801	10.0171	10.2007	9.995	9.4955	10.3024	10.5536	10.4284	10.6274	11.2666	11.0516	10.8172	11.0774	11.1542	10.902	11.1438	10.6081	11.3232	10.3407	11.0916	10.5887	10.8403	10.7048	10.4942	11.0192	11.0925	11.8312	11.8996	11.8809	12.0494	12.0309	12.0243	11.8014	11.994	11.9394	11.8336	11.9026	12.0591
CHRUN_JGVV216_1_T01	VIT_00s0216g00020	14.0159	14.1946	13.9342	13.997	13.9045	14.1548	13.976	14.0496	13.9728	13.9196	13.8329	13.8946	14.0794	14.048	13.8945	14.0769	14.147	13.9517	14.1357	14.444	14.1455	14.2264	14.3774	14.4847	14.2425	14.23	14.2732	14.2681	14.0265	14.0818	14.0454	14.3358	14.2111	14.32	14.4685	14.0114	14.2572	14.1986	14.167	14.303	14.2207	14.2903	14.3461	14.3781	14.242	14.1871	14.2861	14.2996
CHRUN_JGVV216_2_T01	VIT_00s0216g00030	14.9857	15.1503	14.8825	15.0525	14.6824	15.1626	14.8228	14.8602	14.998	14.9042	14.8916	14.8017	14.8212	14.9363	14.7905	14.9366	14.926	14.9532	14.9019	15.1913	15.1037	15.1544	15.0452	15.2253	15.0989	15.0429	15.3142	14.7347	14.9813	15.0869	14.9235	15.012	14.9913	15.127	15.0912	14.7811	15.2982	15.0257	15.0784	15.26	15.378	15.0899	15.3564	15.2627	15.2982	15.1783	15.3538	15.3967
CHRUN_JGVV216_3_T01	VIT_00s0216g00040	14.775	14.7372	14.7665	14.8049	14.8428	14.7234	14.8141	14.8462	14.6841	14.8616	14.7097	14.9286	14.9008	14.8216	15.0673	14.7865	14.5951	14.773	14.8616	14.6448	14.7153	14.5112	14.6706	14.4984	14.6481	14.5487	14.504	14.8302	14.5613	14.6922	14.6069	14.6288	14.6321	14.7915	14.5973	14.7085	14.6566	14.722	14.797	14.6854	14.5714	14.6518	14.6702	14.4452	14.6807	14.6508	14.7029	14.5123
CHRUN_JGVV216_4_T01	VIT_00s0216g00050	9.3404	9.7858	9.5344	9.4928	9.5068	9.7023	9.542	9.4482	9.3153	9.6141	9.5717	9.407	9.2991	9.7707	9.5717	9.6235	11.4502	9.5252	9.406	10.0979	10.2983	10.1293	9.5859	10.4135	9.4178	10.0201	9.8881	9.6399	10.1072	9.8353	9.9523	10.2375	9.6255	10.0503	10.0273	10.2561	11.2386	11.7054	11.3589	11.2499	11.0668	11.2041	11.3491	11.233	11.5701	10.803	11.4474	11.2734
CHRUN_JGVV216_5_T01	VIT_00s0216g00060	11.9263	11.7917	12.1335	12.0321	12.291	12.4241	12.3825	12.2891	12.4693	13.2731	13.1776	12.8634	13.0333	12.7167	13.2692	11.9192	11.326	11.9813	12.0672	11.2068	11.6716	11.6705	11.3842	11.5789	11.7399	11.5277	11.4839	12.2341	11.796	11.9533	13.3594	12.2964	12.943	11.9021	11.261	11.4717	10.0843	9.9814	9.8208	10.0657	10.1157	10.1939	10.5845	10.9385	10.7465	10.8257	11.2176	11.6604
CHRUN_JGVV216_6_T01	VIT_00s0216g00070	11.875	12.1388	11.9594	11.8725	11.989	12.1025	11.8154	11.7155	11.8271	11.2065	11.3835	11.4317	12.0598	11.7482	11.8142	11.6389	11.896	12.0107	11.8682	12.1324	11.8297	11.7129	12.0879	12.119	11.8954	11.918	11.6593	11.7868	11.5672	11.5355	12.1919	12.1024	11.7308	12.0713	12.2857	12.0684	11.9415	12.0623	12.0942	12.1807	11.9631	12.0112	12.1117	11.8412	11.7473	11.9764	11.7032	11.7463
CHRUN_JGVV218_1_T01	VIT_00s0218g00010	12.8804	11.3833	11.9973	13.9414	12.7253	12.2721	12.6653	13.9104	13.8684	14.0274	13.6122	12.9605	13.6034	13.6737	12.7122	13.5748	13.3756	11.4536	10.4622	10.3855	10.325	9.8685	10.0014	9.772	9.698	10.4217	10.0696	10.2537	10.2871	9.8572	10.4619	10.367	10.2071	10.0198	9.8576	9.8441	11.741	11.6129	11.4246	11.0095	11.4322	11.3165	11.6067	11.3661	11.4329	11.0639	11.2806	11.5077
CHRUN_JGVV218_3_T01	VIT_00s0218g00030	11.9457	11.9537	11.8686	11.773	11.9925	12.1157	11.9118	11.8804	11.9157	11.9253	11.8641	11.9641	11.7683	11.6192	11.7417	12.0562	11.9834	11.9189	12.3306	12.4168	12.1228	12.3903	12.4679	12.4355	12.4113	12.3755	12.5097	12.3734	12.406	12.4684	12.0353	12.2585	12.4305	12.3538	12.2783	12.131	11.8682	11.7022	11.7662	11.9425	11.7047	12.0002	12.0064	11.7791	11.9422	11.9644	11.8158	11.993
CHRUN_JGVV218_4_T01	VIT_00s0218g00040	7.6604	7.7885	7.936	8.2055	7.8484	7.9627	7.4353	7.7789	8.047	7.5714	8.1275	7.537	8.2323	7.7333	7.4456	7.0247	7.4345	8.3742	7.8828	7.129	7.9936	8.3116	7.4176	7.7271	6.912	7.3341	7.7039	7.2165	7.9842	6.9307	7.7843	7.6235	7.336	7.1369	7.2679	7.6443	7.2615	7.1931	7.0154	7.383	7.2244	7.2325	7.2146	7.0908	7.275	7.2497	7.1733	7.731
CHRUN_JGVV218_5_T01	VIT_00s0218g00050	9.8139	10.4386	9.3382	8.8967	9.9767	9.5356	9.8694	9.7387	9.5906	9.6504	9.3973	9.8311	9.9943	9.7621	9.8004	9.8522	9.7815	9.9826	10.1123	10.1737	9.3924	9.8935	10.3421	10.1633	10.4201	9.9871	9.5143	10.3731	9.6371	10.2014	9.9372	10.2174	10.2681	10.0976	10.459	10.1349	10.2083	10.1827	10.4064	10.4582	10.251	10.1702	10.0304	10.3278	10.0487	10.1936	10.2066	10.0202
CHRUN_JGVV218_6_T01	VIT_00s0218g00060	10.8278	10.5412	10.6151	11.0355	10.386	11.184	10.2424	10.8884	10.9078	10.1901	10.2888	10.2976	10.7161	9.944	11.0784	10.424	10.4024	10.3499	10.599	11.4604	10.913	11.2481	10.8551	11.5991	10.5609	11.0577	10.9019	10.9515	10.7898	10.4408	11.0314	11.0782	10.7495	11.2722	11.2866	10.7375	10.2089	9.9483	10.3934	10.7933	10.8386	10.8005	10.2408	10.7057	10.8226	10.7484	10.7855	10.9856
CHRUN_JGVV218_7_T01	VIT_00s0218g00070	12.5935	12.8368	12.734	12.6231	12.4273	12.4454	12.3428	12.5626	12.3827	12.1179	12.3924	12.3703	12.847	12.4748	12.6527	12.6564	12.4934	12.7192	12.7513	12.83	12.7542	12.4637	12.5617	12.6926	12.6694	12.3438	12.6369	12.3748	12.5308	12.6085	12.7965	12.7464	12.8254	12.5746	12.7301	12.7449	12.624	12.6476	12.7012	12.5864	12.6386	12.6367	12.548	12.5814	12.5044	12.4866	12.5554	12.4692
CHRUN_JGVV218_8_T01	VIT_00s0218g00080	12.4032	12.4956	12.316	11.4367	12.1659	12.111	11.8612	11.4657	11.7764	11.7719	11.9789	11.9168	12.0222	12.2576	11.789	12.3087	12.8406	12.4574	11.9871	12.0606	12.3714	12.7113	12.6054	12.2273	12.4888	12.5021	12.4432	12.3296	12.3261	12.2546	12.6913	12.2584	12.3877	12.4922	12.702	12.8252	12.8243	12.5632	12.6916	13.0657	12.3231	12.6763	12.7327	12.7044	12.6138	12.6458	12.4015	12.5178
CHRUN_JGVV218_9_T01	VIT_00s0218g00090	12.0128	12.469	12.0725	11.3936	11.7851	11.8089	11.958	11.5592	11.2734	11.5251	11.7103	11.8177	12.2707	12.1439	11.848	12.1298	12.4289	12.4699	12.1844	12.1361	12.4187	12.4848	12.7331	12.2178	12.5395	12.3689	12.3258	12.5282	12.4052	12.4009	12.8394	12.4895	12.4523	12.6617	12.9205	12.7849	12.3413	12.5519	12.6475	12.4786	12.2302	12.3837	12.3939	12.3616	12.2632	12.2043	12.1964	12.0755
CHRUN_JGVV218_10_T01	VIT_00s0218g00100	6.4986	7.5232	6.8966	6.9741	6.7531	7.0422	6.3601	7.1226	6.8092	7.0689	7.0364	6.8084	6.9551	7.4151	6.7171	6.5606	6.8988	7.0332	7.5155	6.6098	7.0154	7.0257	6.8952	6.8391	7.3303	6.8848	7.0494	6.9097	7.0071	7.3359	7.1215	7.0654	7.3056	6.6861	6.7805	7.1409	7.1639	6.6818	7.1557	6.8906	6.6919	6.5632	6.8023	6.7759	6.689	7.0588	6.62	6.9262
CHRUN_JGVV218_11_T01	VIT_00s0218g00110	9.7437	9.4214	9.0501	9.5197	10.173	9.3174	9.7493	9.6623	10.2337	9.8137	9.8118	9.6147	9.2528	8.9584	8.8218	9.2455	9.4473	9.2055	7.266	9.0764	8.4602	7.7383	8.8828	7.6377	8.4977	9.4738	8.704	9.1887	8.8097	8.9831	8.5217	8.9604	7.8049	7.6033	8.8181	8.8212	9.9059	9.5603	10.1445	10.2851	10.2567	10.2338	10.2722	10.4341	10.1643	10.6941	10.0244	10.5474
CHRUN_JGVV218_12_T01	VIT_00s0218g00120	9.2269	9.2601	8.864	8.3366	8.9801	8.6678	9.4073	8.7328	8.5709	8.3044	8.7028	8.7609	8.6545	8.4115	9.1834	8.7338	8.7014	8.8472	7.8605	8.9948	8.0595	8.134	8.838	9.0408	9.0864	8.4694	8.5815	8.5674	8.6365	8.6429	7.9197	8.8627	8.3956	8.0595	9.0205	8.7729	9.3686	9.1725	8.9833	9.2659	9.7098	9.2014	9.5599	9.3135	9.1532	9.4861	9.0944	9.186
CHRUN_JGVV218_13_T01	VIT_00s0218g00130	8.1907	8.0939	7.3719	7.6119	8.3722	8.6881	7.67	7.9199	7.6227	7.9703	7.3996	7.6739	7.4893	8.1589	8.1999	8.1702	7.4072	7.6529	8.6114	8.7363	7.2844	7.6279	8.9902	8.978	8.6229	8.4152	7.4401	8.2826	8.0335	8.3889	7.419	8.7592	8.7792	8.6376	8.0777	7.4225	7.0687	6.7962	7.2513	6.9294	7.2577	7.1414	6.9211	6.9041	6.4766	6.8722	7.3191	7.1496
CHRUN_JGVV218_14_T01	VIT_00s0218g00140	7.4567	8.0471	7.4862	7.6814	7.6906	8.1991	7.9681	8.4538	7.3414	7.8864	7.6137	8.1505	7.5891	8.2488	8.2899	7.4022	8.0017	7.6567	8.5537	8.0676	7.7676	7.9534	7.7916	8.562	8.193	8.184	7.8014	8.2568	8.1449	8.4387	8.0141	8.2986	8.7374	7.8318	7.979	7.7056	8.792	8.0423	7.6355	7.7584	7.4303	7.3824	7.7966	7.6204	7.3946	7.3104	7.6399	7.5067
CHRUN_JGVV218_15_T01	VIT_00s0218g00150	14.3435	14.0936	14.2596	14.8321	14.4473	14.3647	14.438	14.5193	14.8943	14.6913	14.4028	14.4921	14.5293	14.5275	14.372	14.2221	14.4636	14.1747	10.8539	9.3322	10.1094	10.341	10.2222	10.1729	9.9028	10.7586	10.4222	11.0156	10.8741	10.6593	11.1132	11.5742	9.4535	9.7884	10.8002	10.7112	13.2991	13.4066	13.7372	13.5247	13.3323	13.4813	13.8035	13.845	13.8941	13.6945	14.0202	13.1353
CHRUN_JGVV218_16_T01	VIT_00s0218g00160	7.9734	7.6112	7.4604	8.9307	7.741	7.7665	8.08	8.6484	9.4801	8.6121	7.8333	7.9553	7.9372	7.796	7.3456	8.5253	9.051	7.8552	8.0281	7.5613	7.2165	7.1872	7.4647	7.1649	7.5115	7.0108	7.1701	8.1822	7.2913	7.7324	7.6238	7.7496	7.1319	7.1915	7.9774	7.3208	8.101	9.1659	10.4623	9.3907	9.3939	9.5467	9.2309	10.539	11.027	9.6535	11.0119	8.6737
CHRUN_JGVV218_17_T01	VIT_00s0218g00170	14.2784	14.0219	14.1227	14.8532	14.3248	14.4258	14.272	14.6001	14.7821	14.7383	14.2791	14.4094	14.344	14.4767	14.1872	14.3596	14.1155	14.0342	11.0487	9.5137	9.9707	10.0552	10.6252	10.0803	10.1227	9.7279	10.2671	10.7616	10.6104	10.7076	10.9255	11.28	9.6348	9.8376	10.7602	10.742	13.2119	13.206	13.6051	13.2691	13.0853	13.3509	13.5459	13.5475	13.8279	13.3833	13.7589	13.185
CHRUN_JGVV218_18_T01	VIT_00s0218g00180	11.1353	11.1586	11.5313	11.3328	10.9642	11.2019	11.3224	11.3221	11.5468	11.3367	11.4576	11.2176	11.4838	11.5614	11.3576	11.176	11.6113	11.1081	11.0882	11.3034	11.723	11.3862	11.2202	11.0303	11.1533	11.4407	11.7074	11.2615	11.3687	11.1633	11.7351	11.2521	11.5308	11.3866	11.2303	11.3573	11.02	11.5045	11.5693	11.7222	11.1852	11.2838	11.1234	11.2708	11.2347	11.5685	11.1648	11.8395
CHRUN_JGVV218_19_T01	VIT_00s0218g00190	14.1303	13.8021	13.9638	14.6511	14.2509	14.1695	14.3115	14.3032	14.563	14.4377	14.2075	14.2816	14.1988	14.1963	14.0782	14.0991	14.1008	13.9108	10.1066	8.7785	9.1535	9.6466	10.0222	9.8041	9.8759	10.5037	10.0405	11.3561	10.956	10.1554	10.5691	11.2661	7.9291	9.2407	10.5667	10.5438	12.8929	12.8987	13.4595	13.4245	13.0512	13.378	13.5912	13.701	13.7288	13.7626	13.9624	13.2024
CHRUN_JGVV218_20_T01	VIT_00s0218g00200	14.0381	13.8857	14.2159	14.7304	14.1891	14.0746	14.0352	14.5329	14.7175	14.5659	14.0242	14.194	14.5044	14.5787	14.0234	14.5165	14.072	14.2105	10.6798	9.0386	9.971	9.5499	9.3717	10.0258	9.176	9.6152	9.8007	10.0104	10.1423	10.2087	11.0753	11.364	8.9306	9.8296	10.5602	10.9986	13.0288	13.0967	13.5648	13.0598	12.8721	12.8551	13.0935	13.0145	13.2541	13.1554	13.1881	12.5419
CHRUN_JGVV218_21_T01	VIT_00s0218g00210	8.8375	8.7506	8.9117	8.8727	8.0536	8.9258	8.5922	8.7539	9.264	9.2069	8.9102	8.684	8.912	8.9714	8.8085	8.8856	10.1801	9.0208	9.4406	10.0646	10.1292	10.0737	9.5332	10.0556	9.724	10.1066	9.807	10.0023	10.0867	9.7627	9.9678	10.115	9.9903	10.2227	10.0192	10.279	9.4252	10.3264	10.2169	10.0252	9.6908	10.039	9.7863	9.9238	9.8936	9.3088	10.3109	9.48
CHRUN_PDVV218_20_T01	VIT_00s0218g00220	7.3444	8.8045	7.5225	7.4774	8.6042	8.0713	8.7871	8.1679	7.7552	7.8591	8.0223	8.0855	7.527	7.9107	7.7912	7.3027	8.0163	8.2388	7.8237	7.3713	8.0442	7.5902	7.0953	7.7012	7.6232	7.1333	7.8638	7.3006	7.6524	7.4084	7.4743	7.6157	7.3124	7.0711	7.4516	7.6259	8.8393	9.508	10.3921	10.1488	8.9376	9.2655	9.3825	9.5324	8.7985	8.6882	9.1953	8.6424
CHRUN_JGVV220_1_T01	VIT_00s0220g00010	11.8505	12.0405	11.7228	11.2064	11.8641	11.2842	11.8299	11.6206	10.9874	11.4926	11.3281	11.8129	11.9757	11.6909	11.9629	12.0023	11.5846	12.0442	12.0608	12.1596	11.8374	11.703	12.1713	12.0097	12.1479	11.8812	11.7451	11.921	11.7091	12.1789	12.0136	12.0483	12.0061	12.0891	12.1963	12.1608	12.0805	12.0059	11.8501	11.7825	11.9851	12.0323	11.8027	11.9148	11.8776	11.779	11.8128	11.8152
CHRUN_PDVV220_2_T01	VIT_00s0220g00020	11.2007	11.2565	10.836	10.9117	10.9857	11.0732	11.0781	10.9427	10.8348	10.9675	10.9486	11.1443	10.7991	10.8983	11.1411	10.9055	11.1112	11.1697	11.1939	11.2436	10.9104	11.1076	11.4786	11.4907	11.6004	11.3381	11.5042	11.3688	11.4971	11.6248	11.0961	11.465	11.3921	11.398	11.6346	11.3035	11.8493	11.5392	11.5644	11.7012	11.6741	11.7937	11.9394	11.6551	11.786	11.6751	11.6897	11.9271
CHRUN_JGVV220_2_T01	VIT_00s0220g00030	12.7263	13.2062	13.1066	13.0907	13.1962	12.9603	13.1673	13.2651	12.9758	13.2751	13.1524	13.1347	13.2291	13.3232	13.2445	13.2355	12.635	13.4493	13.0288	12.9293	13.1503	13.0379	13.2197	12.967	12.9118	13.0855	12.9263	13.1356	13.0108	13.1343	13.0985	13.2064	12.9202	13.3307	12.9655	13.3279	12.769	13.1741	12.9412	12.7961	12.7922	12.8661	12.7115	12.6734	12.6516	13.0566	12.7011	12.431
CHRUN_GSVIVT00003995001_T01	VIT_00s0220g00040	10.4834	10.6268	10.6777	10.6277	10.138	10.2375	9.9123	10.2068	10.5005	10.4601	10.865	10.3085	10.8734	10.3025	10.5842	10.1944	10.237	10.6488	9.6792	10.5025	10.5146	10.6914	10.3346	10.7331	9.939	10.8013	10.9977	10.5836	11.0772	10.386	10.8858	10.6426	10.1385	10.0669	10.4151	10.8267	10.6058	10.5557	10.504	10.6918	10.6431	10.6726	10.5775	10.5354	10.6878	10.7641	10.618	10.8651
CHRUN_JGVV220_3_T01	VIT_00s0220g00050	12.7857	12.3369	12.4411	12.7934	12.2994	12.5224	12.3392	12.4837	12.5573	12.4146	12.3162	12.4794	12.51	12.3329	12.6099	12.5974	12.8574	12.0228	13.0468	13.4452	13.2405	13.1421	12.9356	13.4884	12.9334	13.1761	13.2939	13.2329	13.0344	12.8824	12.9636	13.1209	13.1157	13.2862	13.2171	12.7839	12.824	12.6012	12.811	12.8459	12.9946	12.9838	12.8889	12.8773	12.9963	12.6405	13.0636	13.1122
CHRUN_JGVV220_4_T01	VIT_00s0220g00060	10.5506	10.5019	10.2184	9.8468	10.1069	9.8149	9.8869	9.9662	9.8703	9.9532	9.852	10.0856	10.4119	10.4376	10.9474	10.3514	10.1393	10.3807	10.2145	10.5514	9.9196	9.9018	10.1204	9.9532	9.9679	9.8963	9.8373	10.0929	9.6031	9.8841	10.1694	10.4213	10.4905	10.1681	10.645	10.1921	10.483	10.1172	10.0761	10.0564	9.9336	10.0242	10.0363	9.89	9.847	9.901	9.8464	10.2047
CHRUN_JGVV220_5_T01	VIT_00s0220g00070	15.4817	15.5551	15.5311	15.6466	15.4303	15.577	15.4489	15.4592	15.5724	15.3802	15.4849	15.4406	15.6352	15.4598	15.5838	15.3633	15.4788	15.6004	14.2219	14.1041	13.9278	14.1565	13.9505	13.7647	13.3868	13.6962	13.7097	14.0096	13.7464	13.5233	14.5838	14.097	13.5863	14.2845	13.9995	14.5975	15.1234	15.359	15.5323	15.3249	15.0476	15.1823	15.1257	15.1722	15.1294	15.1301	15.3023	15.0388
CHRUN_JGVV220_6_T01	VIT_00s0220g00080	14.0288	13.6182	13.9985	14.0977	13.6672	13.9776	13.8375	13.9101	13.9305	13.795	13.9535	13.9325	13.8802	13.641	14.1162	13.9862	13.4938	13.7958	14.1264	14.0067	14.0306	14.1496	14.0505	14.4027	14.1728	14.0285	14.1831	14.09	14.2061	14.1659	14.0314	14.2442	14.4536	14.343	14.1132	14.0805	14.0234	13.8134	13.7353	13.9079	14.0479	13.869	13.9831	13.933	13.9076	14.0024	14.0873	14.0554
CHRUN_JGVV220_7_T01	VIT_00s0220g00090	12.5351	12.5312	12.216	12.5587	12.17	12.5243	12.171	12.3094	12.3997	12.2587	12.238	12.2418	12.3872	12.123	12.5503	12.3386	12.4212	11.9552	12.3344	12.6109	12.1735	12.4649	12.4284	12.6687	12.1863	12.4362	12.2853	12.5211	12.1964	12.1836	12.1267	12.4223	12.4387	12.5753	12.5979	12.1416	12.0452	12.1518	11.9182	12.0223	12.07	11.9982	12.0126	12.1071	11.8883	11.8929	12.2011	11.895
CHRUN_JGVV220_8_T01	VIT_00s0220g00100	12.3699	12.2592	11.6704	12.2574	11.6868	12.5512	11.5913	12.173	12.2424	11.9242	11.7133	11.4114	11.7522	11.6635	12.3896	11.7498	11.7676	11.2163	11.695	12.4636	11.3591	12.0277	12.0212	12.5814	11.5844	12.1192	11.7959	12.1509	11.3877	11.33	11.0668	11.9574	11.7817	12.3031	12.2954	11.3243	11.0542	10.8313	10.7195	11.1854	11.28	11.2701	11.086	11.234	11.2429	11.0088	11.4591	11.2751
CHRUN_JGVV220_9_T01	VIT_00s0220g00110	8.2528	8.253	7.7486	8.63	7.8844	8.3786	7.5679	8.0171	8.3468	8.2561	8.1867	8.2236	8.1196	7.5103	8.5606	7.8508	9.1492	7.8438	8.9673	8.6318	8.4306	8.5374	8.6168	9.0121	8.3239	8.1208	8.5118	8.6729	8.107	8.5878	8.4085	8.4705	9.1749	8.1583	8.5094	8.3737	8.7147	9.2262	9.0597	8.4258	8.5861	8.7837	8.5263	8.8329	8.9162	8.2381	8.8824	8.9008
CHRUN_JGVV220_10_T01	VIT_00s0220g00120	14.9718	14.863	14.9079	14.6775	14.9789	14.9908	14.9411	14.7789	15.1221	14.9847	15.148	14.9345	14.9299	14.8639	14.911	14.9577	14.9885	15.0996	14.6265	14.5861	14.8612	14.8907	14.8493	14.6484	14.7307	15.025	14.8111	14.5965	14.8626	14.6728	14.8609	14.6126	14.7586	14.4448	14.5807	14.8227	14.3322	14.6545	14.5752	14.624	14.5436	14.5536	14.6641	14.8882	14.6613	14.6655	14.8027	14.6197
CHRUN_JGVV220_11_T01	VIT_00s0220g00130	14.1044	14.1903	14.2367	14.199	14.0742	14.0104	14.0616	14.1736	14.0636	14.0573	14.0943	14.0626	14.3142	14.067	14.1714	14.1245	13.8857	14.1931	13.507	13.8413	13.5889	13.5894	13.7135	13.5562	13.5928	13.6728	13.4843	13.7059	13.4847	13.5204	13.5392	13.6427	13.5345	13.6218	13.7411	13.7678	13.2424	13.3867	13.3834	13.2657	13.2238	13.2231	13.2545	12.9543	12.9971	13.1958	13.1035	12.837
CHRUN_JGVV220_12_T01	VIT_00s0220g00140	7.3476	7.3004	7.3227	7.4347	7.2873	7.3725	7.2415	7.5884	7.2908	7.5093	7.4189	7.1931	7.5144	7.2522	7.4399	7.0466	7.1561	7.0535	7.5895	7.2851	7.5502	7.3644	7.3319	7.7881	7.6768	7.2945	7.1904	7.0838	7.5795	7.4417	7.5045	7.2244	7.3493	7.5973	7.4719	7.32	7.2061	7.279	7.0518	6.9076	7.2557	7.25	7.2524	6.878	6.9634	7.0373	7.3328	6.9599
CHRUN_JGVV220_13_T01	VIT_00s0220g00150	8.7125	8.9743	8.6643	8.8983	8.6841	8.392	9.0065	8.7545	8.4069	9.186	8.2605	8.7531	9.1302	8.7203	9.1076	9.4292	9.0065	8.9635	9.405	8.4893	8.867	8.7519	8.2774	8.4945	8.2178	7.9458	8.4828	7.9602	8.4514	8.6172	9.0252	8.9994	8.8139	8.9604	9.2513	8.8847	9.7899	9.4775	9.2962	9.8303	9.7774	9.284	9.3729	9.2358	9.7042	9.5446	9.3545	9.5072
CHRUN_JGVV220_14_T01	VIT_00s0220g00160	13.0676	13.2873	13.2265	13.1238	12.8883	12.8494	12.9652	12.9963	12.7124	12.661	13.0677	13.1091	13.2047	12.9929	13.2004	13.1484	13.1059	13.312	13.4092	13.3059	13.1456	13.2004	13.2371	13.2708	13.4045	13.0332	13.2681	13.0721	13.4147	13.4715	13.1367	13.3067	13.5176	13.1695	13.3838	13.3199	13.3244	13.2918	13.3768	13.2177	13.1262	13.3106	13.174	13.341	13.3384	13.2217	13.394	13.4457
CHRUN_JGVV220_15_T01	VIT_00s0220g00170	11.5571	11.0692	10.8959	11.5961	11.2716	11.8634	11.4417	11.6266	11.4309	11.3127	10.9609	11.5012	10.4154	10.7371	11.6932	11.0421	10.9321	10.5546	11.7176	12.196	11.83	11.6555	12.0384	12.3238	12.1391	11.7664	11.7611	11.5913	11.6939	12.1431	11.0417	11.579	11.9147	11.6915	11.9735	11.1606	11.1049	10.4821	10.7515	11.1824	11.3115	11.3923	11.3929	11.2739	11.39	11.2819	11.5494	11.8715
CHRUN_JGVV220_16_T01	VIT_00s0220g00180	10.2266	10.8601	9.8703	8.6176	9.9869	9.6643	10.0768	9.4961	9.5914	9.3256	9.6714	10.1016	9.9547	9.9131	9.347	9.6441	10.6252	10.311	9.8499	10.7905	9.9636	10.0203	10.4685	10.4529	10.5039	10.7059	9.9531	10.2554	9.4849	10.4698	10.1857	10.1972	9.9661	9.7229	11.2046	10.7583	9.1842	9.1614	8.9357	9.1827	9.4852	9.3355	9.3442	9.369	9.3614	9.4838	9.1107	9.2819
CHRUN_GSVIVT00004030001_T01	VIT_00s0222g00010	12.21	11.885	11.7662	12.1392	11.5341	12.167	11.6424	12.0336	12.3162	11.8106	11.5682	11.4325	11.5511	11.5047	12.2576	11.4586	12.4506	11.4332	11.4833	12.5247	11.5724	11.966	11.8611	12.2728	11.5001	12.1456	11.8781	11.9314	11.4412	11.2867	11.2747	12.0329	11.76	12.0854	12.2644	11.4514	11.9831	11.449	11.919	12.189	12.3153	12.0377	11.9388	12.4127	12.3824	12.2923	12.4369	12.5743
CHRUN_GSVIVT00004031001_T01	VIT_00s0222g00020	11.6917	11.1219	10.882	11.1605	11.0943	11.4088	10.925	11.103	11.3123	10.9767	10.8281	10.9557	10.5574	10.5194	11.4465	10.8937	11.4703	10.6834	10.7433	11.6501	10.5857	11.1924	11.3021	11.5678	11.0308	11.509	11.0648	11.1454	11.0601	10.8378	10.3035	11.2114	11.132	11.3983	11.5052	10.8378	10.8419	10.3195	11.002	11.2468	11.2824	11.1809	10.7929	11.5651	11.4858	11.2541	11.4369	11.8044
CHRUN_JGVV222_1_T01	VIT_00s0222g00030	12.6053	12.4712	12.3113	12.2886	12.189	12.2048	12.1944	12.3219	12.5775	12.2567	12.5231	12.1584	12.2409	12.018	12.6723	12.2948	12.5891	12.2498	12.0947	12.4672	12.115	12.4178	12.4001	12.2982	12.208	12.3513	12.3893	12.3039	12.0901	12.0479	11.8885	12.3029	12.4558	12.2159	12.658	12.219	12.2308	12.1792	12.3502	12.3376	12.698	12.5152	12.2373	12.8393	12.7107	12.4903	12.7491	12.8707
CHRUN_JGVV222_2_T01	VIT_00s0222g00040	8.7524	7.7126	7.6515	7.7585	8.9147	7.9992	8.3292	7.6626	7.7495	8.0404	7.9949	7.933	7.6929	8.0332	8.062	7.7323	7.2334	7.6609	8.1419	7.7008	7.4931	7.6239	8.1682	8.2964	8.3619	8.0098	7.6765	7.7341	7.7825	7.8586	7.5446	8.1692	8.2189	8.0324	7.939	7.8974	7.195	7.2243	8.0711	7.7278	7.228	7.0341	7.0966	7.4525	7.0446	6.9084	7.3759	7.9753
CHRUN_GSVIVT00004034001_T01	VIT_00s0222g00070	6.5975	6.2817	6.7667	7.1678	6.1486	6.4662	6.0665	6.3527	6.999	6.904	7.5888	6.5739	6.9986	6.7581	6.8075	6.6474	6.4587	7.0248	7.1926	7.3665	7.3998	7.6373	7.5673	6.4036	6.3758	7.0474	7.5071	6.6358	7.7585	7.3217	7.2117	6.7509	6.3165	6.9005	7.3304	7.2171	6.8473	6.5327	6.5224	7.1525	6.7686	6.7932	6.5316	6.6639	6.407	7.9268	7.1931	6.7846
CHRUN_JGVV222_5_T01	VIT_00s0222g00080	8.3479	8.0372	7.6521	7.9671	6.9948	8.5282	6.8837	7.7641	8.3914	7.6322	7.4904	7.8095	7.3015	7.6311	8.6342	7.7306	8.0682	7.3955	7.9691	8.4772	7.0681	7.3864	8.6534	8.4014	8.2269	8.0111	7.142	8.0284	7.139	8.1361	7.1066	7.6567	8.1393	7.698	8.7427	7.4716	7.4961	7.6055	7.9176	7.9157	8.5331	7.7962	7.5557	8.7503	8.361	8.3319	8.2152	8.5043
CHRUN_GSVIVT00004036001_T01	VIT_00s0222g00090	11.8257	11.3553	11.2139	11.283	11.3708	11.6931	11.1996	11.3403	11.5975	11.1466	10.9308	11.2163	10.8977	10.9064	11.8007	11.0886	11.6067	10.9176	11.3591	11.8721	10.9765	11.6845	11.7592	11.9091	11.5489	11.8381	11.4021	11.5222	11.3073	11.3498	10.8318	11.6572	11.5861	11.8345	11.7724	11.2271	11.146	10.3913	10.836	11.4287	11.5058	11.2827	11.1235	11.6177	11.5396	11.3608	11.5069	11.9131
CHRUN_JGVV222_6_T01	VIT_00s0222g00100	10.3695	9.4405	9.6823	9.9619	9.776	9.9119	9.5543	9.7423	10.4068	9.5897	9.7009	9.5091	9.585	9.5267	9.9854	9.6585	10.3625	9.5763	9.072	10.3386	9.707	10.1419	10.1846	10.3209	9.788	10.0277	10.0329	9.973	9.711	9.7934	9.4484	10.0756	9.7911	10.2221	10.4185	9.9029	9.6159	9.4142	9.8949	9.9969	10.0314	9.771	9.747	10.3425	10.0787	9.9317	10.305	10.2896
CHRUN_JGVV222_8_T01	VIT_00s0222g00120	7.7737	7.5663	7.8878	8.0745	7.7625	7.995	7.53	8.4029	8.4535	7.6153	7.7747	7.7971	7.8042	8.2449	8.2533	7.6635	7.7327	7.7697	8.0874	8.6903	9.964	8.5788	7.9747	8.4561	7.1963	9.2912	8.7899	10.4144	7.9278	7.9413	8.4042	7.9719	8.0362	8.1192	8.3205	8.2084	7.6962	8.2338	7.3906	7.6936	7.5047	7.7081	7.6301	7.9683	7.7381	8.0002	7.9193	7.9553
CHRUN_JGVV222_9_T01	VIT_00s0222g00130	11.4413	11.5999	11.2055	11.4374	10.8044	11.1422	10.979	11.2852	11.4275	11.078	11.5439	11.1972	11.3311	11.2265	11.4704	11.6089	11.6861	11.3591	11.3458	11.6495	11.5362	11.3624	11.4602	11.3923	11.392	11.4222	11.6455	11.4146	11.4125	11.436	11.3819	11.6158	11.8213	11.3207	11.6746	11.4776	11.0573	11.2643	11.4872	11.1278	11.5251	11.3634	10.8428	11.6476	11.4566	11.374	11.3942	11.8614
CHRUN_JGVV225_1_T01	VIT_00s0225g00010	15.516	15.5081	15.5855	15.4036	15.4738	15.4408	15.3892	15.426	15.3572	15.4595	15.3869	15.3873	15.522	15.5183	15.5164	15.6484	15.6337	15.425	15.4544	15.465	15.3914	15.5128	15.4269	15.4494	15.3785	15.4398	15.4215	15.4065	15.5846	15.3094	15.3024	15.394	15.4207	15.5215	15.3877	15.5464	15.5015	15.5156	15.6098	15.5906	15.5697	15.6078	15.4459	15.4591	15.5375	15.5395	15.5736	15.4595
CHRUN_JGVV225_2_T01	VIT_00s0225g00020	15.4568	15.5106	15.5323	15.5799	15.636	15.6044	15.5837	15.6151	15.434	15.5778	15.2851	15.5618	15.5664	15.4572	15.6339	15.5443	15.398	15.6196	15.6261	15.7491	15.6615	15.6605	15.7074	15.7013	15.6397	15.6889	15.6992	15.7209	15.5838	15.6629	15.6961	15.6523	15.6727	15.6578	15.576	15.6449	15.3623	15.459	15.4595	15.5613	15.4546	15.4818	15.3729	15.3994	15.5329	15.444	15.4766	15.4754
CHRUN_JGVV225_3_T01	VIT_00s0225g00030	9.2775	8.7585	8.5866	9.6921	9.0484	10.235	8.9081	9.6453	9.6601	9.2025	8.5203	8.8449	8.6973	8.9556	9.2492	8.4632	10.3761	8.2008	8.8695	9.9602	9.6611	9.8923	9.2665	9.5951	8.7534	9.2001	9.3142	9.7419	9.4356	9.0954	8.99	9.0461	9.1264	9.6144	9.4975	8.8144	9.8603	10.3324	10.0995	9.8854	9.992	9.926	10.2447	9.8124	10.2284	9.9556	10.7465	9.9657
CHRUN_JGVV225_4_T01	VIT_00s0225g00040	13.1199	12.5429	12.4571	13.2991	13.1563	13.9217	12.9976	13.4199	13.1568	13.1174	12.4406	12.929	12.2594	12.8673	12.8348	12.3061	13.3474	11.8218	12.8597	13.0905	13.324	13.254	12.972	13.7434	12.5654	13.0591	13.0682	13.3673	13.2474	12.5949	13.0613	13.0266	13.0015	13.473	13.0394	12.4863	13.5254	13.0745	13.2413	13.557	13.3823	13.5582	13.3921	13.1558	13.5779	13.3641	13.9039	13.7004
CHRUN_JGVV225_5_T01	VIT_00s0225g00050	8.711	7.0866	7.9107	9.0688	7.8606	7.0492	7.8709	8.1603	8.7847	9.4725	8.1126	7.9641	8.732	7.7472	7.6708	9.0587	8.1206	8.1037	7.5155	7.2482	7.7957	7.7798	6.3626	6.326	6.1752	7.3228	7.9738	8.4288	7.79	7.0079	7.4854	7.2459	7.3312	7.0075	6.2601	8.0274	9.1291	8.353	7.8289	8.6945	9.2068	8.2314	8.4819	8.8719	9.653	9.4109	8.0789	9.5239
CHRUN_JGVV225_6_T01	VIT_00s0225g00060	9.3914	8.6634	9.0821	9.1624	8.4037	7.6191	8.117	8.938	8.9777	8.5727	8.9785	8.3477	9.8329	8.7787	7.8916	9.2403	9.4793	8.6688	7.3986	7.9368	8.4398	8.5849	8.4983	8.1486	7.8887	8.323	8.6327	7.9385	8.9147	7.1207	9.0749	9.3175	7.4072	8.91	10.0828	9.6743	8.3642	8.5288	7.8672	8.1218	8.272	6.9154	7.5438	8.0503	7.5493	7.8053	6.8914	7.3863
CHRUN_JGVV225_7_T01	VIT_00s0225g00070	7.7439	8.6823	8.2392	8.3518	7.6257	8.2934	8.3116	8.4424	8.3196	8.4955	8.372	8.0085	8.7403	8.5066	8.4505	8.1518	8.2732	8.4124	7.745	7.3914	8.8277	8.0401	7.9807	7.9698	8.1498	8.017	7.8207	7.7819	7.9207	7.8576	7.9596	8.3018	8.3998	7.6183	7.811	7.7314	7.1784	7.5541	7.0549	7.0387	7.1129	6.7192	7.2274	7.0173	7.0766	6.8471	7.1689	7.0165
CHRUN_JGVV225_8_T01	VIT_00s0225g00080	10.0052	9.3496	9.318	10.1849	9.5742	9.5193	9.7051	9.6787	9.3814	10.3517	9.4335	9.6519	10.2135	9.3608	10.4592	9.8634	9.3776	9.3777	7.2113	7.412	7.995	7.7266	7.4348	7.9426	7.7381	7.4146	7.4681	7.5274	7.5161	7.2544	7.6116	7.8711	7.5336	7.6993	7.3165	8.2259	7.112	6.964	7.0028	7.1091	7.1284	7.2235	7.3668	7.1837	8.0473	7.2434	6.6944	7.5223
CHRUN_JGVV225_9_T01	VIT_00s0225g00090	14.596	14.7177	14.5793	14.805	14.5142	14.5908	14.5523	14.724	15.0113	14.801	14.6753	14.4569	15.0857	14.6424	14.8337	14.7873	14.7581	14.7275	13.7869	13.9837	13.553	13.614	13.3984	13.6375	13.5966	13.3598	13.4118	13.7937	13.1314	13.3727	14.052	13.6213	13.074	13.599	13.8587	14.0878	13.9057	13.8452	14.3567	13.9217	13.779	13.8791	13.843	13.6177	14.0315	13.8234	13.7313	13.64
CHRUN_JGVV225_10_T01	VIT_00s0225g00100	10.5024	10.2933	10.0763	10.0648	10.0522	10.3358	10.1501	10.1934	10.2351	10.5892	10.2005	10.3504	10.3869	10.1597	10.3592	10.6943	10.5099	10.029	10.0598	10.474	9.6211	10.5622	10.7109	10.6671	10.5286	11.0289	10.6152	10.1163	10.1682	10.2748	9.9353	10.4625	9.9561	10.1502	10.7282	10.4559	10.8362	10.5393	10.6388	11.2136	11.1648	11.3908	11.6898	11.5181	11.6921	11.8133	11.4335	11.7887
CHRUN_JGVV225_11_T01	VIT_00s0225g00110	13.9	13.838	14.0855	13.22	14.0519	13.7166	14.0488	13.202	13.3829	13.7917	14.0733	14.004	13.3941	13.9005	13.5071	14.0327	13.9415	14.2559	13.9999	13.834	14.4261	14.1111	14.0524	13.7326	14.3133	14.3809	14.4612	13.6303	14.3098	14.3908	14.0852	13.7254	14.116	13.7797	13.8131	14.2357	14.008	13.8105	13.4244	13.9236	13.5355	13.9715	13.8383	13.7516	13.5658	13.942	13.2786	13.8373
CHRUN_JGVV225_12_T01	VIT_00s0225g00120	9.3913	9.0973	9.2363	9.5776	9.1112	9.2671	9.317	9.9025	9.8418	10.6407	9.5446	9.3478	9.5471	9.1924	8.3132	9.9529	9.0177	8.9885	10.1808	10.0484	10.0992	10.0114	9.7147	10.117	9.7794	10.1121	9.8597	10.3773	9.7733	9.8182	9.9601	10.2753	9.6547	9.8908	9.5818	9.8904	9.5481	9.9101	9.6099	9.4716	9.1511	9.4546	9.5309	8.9939	9.1843	8.9664	8.8922	9.4227
CHRUN_JGVV225_13_T01	VIT_00s0225g00130	14.8458	14.7822	14.8078	14.6803	14.7786	14.6467	14.7482	14.8267	14.8594	14.7918	14.8518	14.7058	14.919	14.8016	14.9236	14.7372	14.7609	14.7351	14.0509	14.1563	13.8329	13.8702	14.0233	13.8663	13.7278	13.9141	13.9393	14.0357	13.8443	13.6634	13.9052	14.0373	13.9662	14.0686	14.014	14.1243	14.6931	14.3863	14.4462	14.6533	14.7578	14.6748	14.6759	14.8218	14.7902	14.9123	14.6232	14.8761
CHRUN_JGVV225_14_T01	VIT_00s0225g00140	8.9336	9.5601	8.7908	8.0027	9.3713	8.8598	9.2444	8.6864	7.9653	8.8829	8.2267	9.1248	8.4449	8.7609	8.7688	9.2524	9.2636	9.0952	9.5219	8.5102	7.4106	7.6371	8.6765	8.4447	8.5441	8.8274	8.6015	7.8413	7.7957	7.9761	7.8371	8.4529	7.7389	8.465	9.268	8.62	9.5619	9.6793	9.9223	9.7509	9.7661	9.6752	9.5581	9.5541	9.5602	9.5131	9.2993	9.5481
CHRUN_JGVV225_15_T01	VIT_00s0225g00150	13.0007	12.8341	13.0693	12.7774	12.879	12.7582	12.8572	12.7349	12.5942	12.2666	12.4261	12.7009	12.9441	12.6249	13.0374	12.885	13.0317	13.1554	13.0978	13.279	13.1144	12.8594	13.1295	13.0548	13.0706	12.9908	13.19	12.6652	13.1095	13.0508	12.7681	13.0693	12.9509	13.0075	13.0214	13.189	12.4576	12.3912	12.4268	12.2039	12.2879	12.2845	12.3305	12.2071	12.1641	12.3638	12.2097	12.3632
CHRUN_JGVV225_16_T01	VIT_00s0225g00160	6.7266	6.6876	7.0452	7.2935	7.0214	6.754	7.2989	7.0826	6.9587	7.0007	7.1604	6.9326	7.0323	7.1893	6.9756	7.1617	7.0825	7.2839	7.0359	6.685	7.8882	7.3355	6.9307	7.0527	7.4083	6.8139	7.4083	6.7292	7.3061	7.3799	7.565	6.8492	7.5908	6.6156	7.2028	7.7163	6.6851	7.3721	6.5555	7.1101	6.9645	6.4579	7.0803	6.7761	6.7654	6.563	7.0229	6.696
CHRUN_JGVV225_17_T01	VIT_00s0225g00170	8.5989	8.7598	8.2661	8.2921	9.6052	9.3084	8.7173	8.6837	8.2497	8.6952	8.6287	8.6	8.6242	8.9041	8.8071	8.5365	8.5188	8.0366	8.5475	8.8343	8.5335	8.6557	9.1788	9.2407	8.8614	8.9077	8.4719	9.1751	8.6848	8.5617	8.3948	9.4443	9.009	8.6076	8.6896	8.0228	7.7148	7.6191	8.3613	7.665	7.9273	8.0474	7.7847	8.1175	7.7548	8.1415	7.7719	7.7446
CHRUN_JGVV225_18_T01	VIT_00s0225g00180	10.7796	11.2026	11.3354	11.1254	11.0772	11.0402	11.0504	11.0911	10.9697	11.23	11.3079	11.1349	11.185	11.1366	10.9886	11.2658	11.8545	11.4489	10.804	11.0246	11.4956	11.3218	10.9003	11.0354	10.9816	11.2557	11.2936	11.0428	11.3508	11.3772	11.7604	11.0641	11.018	10.9774	11.2492	11.882	11.7142	12.1503	11.7045	11.7805	11.1781	11.8013	11.7457	11.6437	11.3164	11.6203	11.3943	11.096
CHRUN_JGVV225_20_T01	VIT_00s0225g00200	8.7083	9.221	8.9303	8.7811	8.8016	8.7061	8.8017	8.9478	8.5229	8.7751	8.8211	8.952	9.0125	8.8259	9.2403	9.0809	8.6514	9.2152	9.1371	8.8454	9.4213	9.0271	9.4418	9.1453	9.4125	8.9829	9.03	8.8968	8.9488	9.5072	9.1735	9.0538	9.2837	8.7864	9.267	9.046	9.3958	9.167	9.1456	8.988	9.0496	9.2058	9.0707	8.7788	8.9363	9.1048	8.7781	8.8575
CHRUN_JGVV225_21_T01	VIT_00s0225g00210	8.7009	8.4399	7.9844	8.4503	8.4542	8.5118	8.2928	8.1924	8.4794	8.0436	7.7689	8.3015	8.0879	8.074	8.7016	8.2245	8.0414	7.8998	8.0709	8.324	8.0442	7.706	8.3904	8.753	8.0209	8.2588	7.7932	8.3664	7.9534	8.3171	7.918	8.4691	8.0682	8.3788	8.668	7.9346	7.8439	7.7958	8.067	8.1652	8.018	8.4299	8.0265	8.2578	8.0076	7.8098	7.5863	7.7839
CHRUN_JGVV225_22_T01	VIT_00s0225g00220	15.1835	15.0501	14.9348	14.9559	15.0276	15.0316	15.0235	14.9902	15.027	15.0402	15.0507	15.0509	15.032	14.9891	15.0711	15.0928	15.1242	15.0053	15.1931	15.237	15.0837	15.1428	15.2914	15.3325	15.2618	15.2139	15.2562	15.3082	15.0959	15.3425	15.043	15.2755	15.3022	15.3918	15.3789	15.0079	15.5326	15.3204	15.3313	15.3434	15.3302	15.3616	15.3427	15.3101	15.3986	15.3869	15.4654	15.4321
CHRUN_JGVV225_23_T01	VIT_00s0225g00230	15.099	15.2366	15.0472	14.6616	14.6292	14.9518	14.9471	13.9746	14.1705	14.6323	14.6729	14.8186	14.8058	14.9642	13.9475	15.1428	15.3252	15.0811	14.9312	15.2426	14.8557	15.227	15.1651	15.0847	15.1779	15.0532	14.7638	15.0576	14.9512	14.8647	14.7706	14.9184	14.8063	15.1413	15.0563	14.6707	15.5209	15.6533	15.6861	15.7142	15.691	15.7379	15.6165	15.6772	15.583	15.767	15.6894	15.6435
CHRUN_JGVV226_2_T01	VIT_00s0226g00020	13.4673	13.4237	13.4324	13.1527	13.2276	13.1813	13.3228	13.2578	13.0481	13.1739	13.3554	13.2558	13.2147	13.236	13.3588	13.4432	13.1194	13.5621	13.4075	13.2191	13.1678	13.2391	13.2974	13.2204	13.4173	13.2049	13.3978	13.1437	13.2878	13.1721	13.3232	13.2922	13.5104	13.3419	13.359	13.2365	13.2343	13.1134	13.1834	13.2021	13.2164	13.2753	13.0757	13.2571	13.2995	13.3648	13.2337	13.3955
CHRUN_JGVV226_3_T01	VIT_00s0226g00030	9.7615	9.7716	9.2345	9.9811	9.3895	9.7213	9.4175	9.4769	9.6937	8.8976	9.1192	9.3789	8.9424	8.5524	9.3768	9.4041	9.3133	9.22	9.01	9.4141	8.7949	9.7661	9.4121	10.5652	9.7133	9.0855	9.2896	9.3632	9.2617	9.3872	8.7608	9.2035	8.618	9.5009	9.5746	8.789	9.7122	9.475	9.8211	10.0552	10.0831	10.3123	10.2036	10.2809	10.1993	10.0514	10.0873	10.0719
CHRUN_JGVV226_4_T01	VIT_00s0226g00040	13.746	13.6369	13.7258	13.8788	13.8154	13.9512	13.9044	13.8996	13.6865	13.9033	13.6952	13.9097	13.66	13.7103	13.9811	13.8861	13.3716	13.9247	13.9261	13.9777	13.8695	13.8179	13.9505	13.941	13.9471	13.8942	13.9219	13.9205	13.9431	13.9502	13.8166	13.78	13.9124	13.9503	13.8169	13.68	13.6616	13.5921	13.4029	13.6236	13.5751	13.5519	13.5015	13.5828	13.4491	13.7857	13.6614	13.2982
CHRUN_JGVV226_5_T01	VIT_00s0226g00050	9.1698	8.3622	8.6035	8.8549	7.949	8.3349	9.0028	8.5485	8.0488	9.5171	8.4009	8.6858	8.5286	8.7798	8.7805	8.8425	7.7835	8.2496	7.8577	7.6525	7.505	7.8675	7.8603	8.5181	7.6002	8.2818	7.5548	7.8351	7.955	7.839	8.015	8.146	8.1134	8.3292	7.8805	7.6708	8.5274	8.0616	7.9325	7.7635	7.7691	8.3653	7.7176	8.0786	8.2758	8.2266	7.5889	8.3992
CHRUN_JGVV226_6_T01	VIT_00s0226g00060	10.8	10.7632	11.2386	11.0025	10.6904	11.0405	10.7891	10.8536	11.2227	11.1111	10.9987	10.6866	11.1277	10.7462	11.2467	11.0665	10.9835	11.1414	10.4817	10.3863	10.4006	10.9325	10.3974	10.1591	10.0983	10.323	10.4652	10.1724	10.5215	10.1285	10.7717	10.3388	10.6367	9.9372	10.3664	10.7745	9.763	9.397	9.7513	9.8557	9.6979	9.6553	9.3979	9.5598	9.5706	9.6571	9.524	9.6066
CHRUN_JGVV226_7_T01	VIT_00s0226g00070	9.5503	8.8263	8.5841	8.6744	9.6518	9.0127	9.78	8.861	8.7463	9.0624	8.8974	9.4772	8.6917	8.7349	9.2769	8.5266	7.9355	8.8002	8.9814	8.7544	8.911	8.8005	9.1977	9.0421	9.3948	9.02	8.842	8.59	9.456	8.8295	8.7918	8.8118	9.0364	9.0105	8.7267	8.4432	7.455	7.951	8.1281	8.2143	8.4109	8.8435	7.9794	8.5563	8.9625	8.3523	7.5634	8.4088
CHRUN_JGVV226_8_T01	VIT_00s0226g00080	6.9642	6.5619	7.2222	7.4653	6.7524	7.4689	7.4522	7.0508	7.1027	7.0517	7.1249	6.9762	7.2175	7.2626	6.682	7.0828	6.5062	6.8721	7.0734	7.3173	7.1005	7.4453	7.5576	7.349	6.9193	7.4771	7.1713	7.243	7.4952	7.232	8.0708	7.224	7.6029	6.8817	7.0387	7.0121	7.5838	6.1037	6.2113	6.2955	6.2353	6.2026	6.4876	6.3745	6.4539	6.4582	6.2939	6.6315
CHRUN_JGVV226_9_T01	VIT_00s0226g00090	13.1717	13.8344	13.6957	13.7314	13.8653	13.8038	13.803	13.7907	13.5174	13.5242	13.6264	13.649	13.6942	13.7908	13.5734	13.6125	13.4377	14.0487	13.6741	13.849	13.8482	13.5023	13.8261	13.9978	13.8652	13.7284	13.6763	13.7576	13.5833	13.794	13.6289	13.7439	13.7187	13.6653	13.5922	13.808	14.1191	14.3487	14.1365	14.0969	13.9411	14.0029	14.0232	13.8462	13.8868	14.0251	13.9676	13.6893
CHRUN_JGVV226_10_T01	VIT_00s0226g00100	10.5391	9.0751	9.339	11.1497	9.6637	9.8261	10.8685	11.8919	11.1816	12.3433	11.1017	10.8253	9.8852	9.5798	10.7227	10.4113	9.391	8.7513	9.2805	8.7292	8.1031	8.7302	8.2958	8.7791	8.8285	8.9669	8.6263	9.8366	9.5913	9.0728	8.5502	8.7306	8.9587	8.3391	9.1787	9.0825	9.088	8.9056	8.523	8.6255	8.9737	8.8831	8.9983	9.1236	9.1701	9.1196	8.9645	9.1752
CHRUN_JGVV226_11_T01	VIT_00s0226g00110	10.4333	10.6803	10.6479	10.2493	10.2804	9.8136	10.3684	10.4065	9.7998	9.9656	10.0704	10.3212	10.3098	9.9761	10.6006	10.6763	10.1245	10.9266	10.6034	10.2704	10.148	10.1713	10.5695	10.0943	10.5405	9.6746	10.1683	9.7095	9.9983	10.3875	10.2413	10.2208	10.4411	10.0652	10.2966	10.3004	10.0855	10.028	10.2674	9.8138	10.0626	10.0223	9.6771	9.9195	10.0251	10.036	9.6401	10.1328
CHRUN_JGVV226_13_T01	VIT_00s0226g00140	9.4259	9.6134	9.4428	9.2131	9.0644	9.0179	9.3563	9.366	8.9507	8.9018	8.9791	9.4557	9.0499	8.753	9.8254	9.4615	9.1048	9.606	8.8097	9.4186	8.4168	8.6824	9.4117	9.8171	8.9908	9.1412	8.755	9.1453	9.0753	9.1819	8.3061	9.2679	9.2854	9.4503	9.6799	8.8117	9.2028	8.9736	9.2421	9.186	9.4762	9.3939	8.8263	9.3212	9.3235	9.286	8.7928	9.2433
CHRUN_JGVV226_14_T01	VIT_00s0226g00150	10.9315	10.8697	10.6779	10.9137	10.8929	10.9042	10.8497	10.6102	10.5236	10.4521	10.6373	10.8048	10.3234	10.3478	10.9191	10.4481	10.0475	10.7479	10.3541	10.6968	10.4327	10.8207	10.8669	10.6658	10.7062	10.6925	10.6776	10.2817	10.721	10.7031	10.514	10.4457	10.7093	10.2672	10.6203	10.4163	9.9183	9.4134	9.8874	9.9379	9.9645	9.9804	9.6735	9.8463	9.936	9.9085	9.6533	10.1294
CHRUN_JGVV226_15_T01	VIT_00s0226g00160	11.3305	11.5955	11.3736	10.6038	11.2368	11.0169	11.2379	10.9891	10.492	10.694	11.0714	11.1281	11.0393	10.8844	11.3799	11.4762	11.1213	11.4098	11.0299	11.2941	10.8083	10.8504	11.099	10.7952	11.1759	10.9108	11.0477	10.8042	10.7973	11.0616	10.8371	11.1098	11.31	11.0309	11.2954	11.2211	11.0294	11.16	11.1227	11.1178	11.3056	11.1548	10.9912	11.1517	11.2057	10.8905	11.2073	11.2394
CHRUN_JGVV226_16_T01	VIT_00s0226g00170	8.4367	8.4527	8.8196	9.0948	8.9391	8.8908	8.8248	8.8996	9.0628	8.7706	8.8905	8.8608	8.868	8.6698	8.9253	8.5303	10.0532	8.7297	8.8926	8.7128	9.1083	9.0307	8.938	8.8708	8.6118	8.9372	9.1924	8.6638	9.0138	8.8382	9.1194	8.7032	8.9625	9.0263	8.7644	9.0176	9.7006	9.9653	9.9069	10.0317	9.9446	9.8822	10.0612	9.7734	9.8747	9.6604	9.9739	9.9323
CHRUN_GSVIVT00004113001_T01	VIT_00s0227g00010	11.9104	11.6608	11.7858	11.7671	11.7872	11.8541	11.6215	11.9762	11.7625	11.8018	11.7845	11.6257	11.8074	11.5227	12.1358	11.624	11.6462	11.6708	11.6365	12.2086	11.6771	11.9593	11.9181	12.0517	11.6768	12.1066	11.9292	11.9177	11.6363	11.6247	11.5143	11.9434	12.0142	11.9339	11.9892	11.6337	11.4179	11.2931	11.0895	11.5525	11.6051	11.3082	11.4658	11.4862	11.345	11.5933	11.6872	11.542
CHRUN_JGVV227_1_T01	VIT_00s0227g00020	12.1341	12.0017	11.7854	12.3136	11.8552	12.3623	11.914	12.0854	12.0328	12.0875	11.9153	11.98	11.7253	11.8328	12.3161	11.8051	11.7055	11.7395	12.0392	12.2962	11.7103	12.2073	12.2062	12.4768	12.1816	12.2525	12.2104	12.3669	12.042	12.1399	11.7725	12.1998	12.4295	12.18	12.2987	11.5715	12.1266	11.5091	11.7182	12.1214	12.168	12.0251	12.1048	12.1886	12.0982	12.1168	12.2442	12.4369
CHRUN_PDVV227_1_T01	VIT_00s0227g00030	13.1444	13.0825	12.8102	13.5913	12.6631	13.4622	12.7946	13.3377	13.3585	12.8098	13.1951	12.8352	12.4124	13.3208	13.1441	12.6877	12.7016	12.364	12.9677	13.4455	12.9788	13.2943	13.2454	13.918	13.1944	13.361	13.32	13.2395	13.1552	13.1236	12.8185	13.1749	12.9889	13.1944	13.1786	12.5814	12.9189	12.3878	12.8288	12.8829	13.1206	13.034	13.0245	13.0487	13.352	13.1369	13.12	13.4276
CHRUN_JGVV227_3_T01	VIT_00s0227g00060	13.9226	13.7438	13.7642	13.5339	13.7259	13.5064	13.6266	13.5719	13.8017	13.8395	13.8717	13.7498	13.682	13.6279	13.9011	13.8413	13.785	13.7379	13.6264	13.7427	13.6183	13.7927	13.783	13.4827	13.7791	13.7714	13.9756	13.5394	13.6748	13.7153	13.5295	13.3558	13.8114	13.7563	13.8514	13.5508	14.0689	13.6571	13.685	13.9523	14.0004	13.9565	13.9916	13.8921	14.1595	13.8635	13.833	14.369
CHRUN_JGVV227_4_T01	VIT_00s0227g00070	11.0787	11.3889	11.019	10.6384	11.3874	10.996	11.2726	10.7536	10.91	10.9971	11.1608	11.2196	11.1188	11.0669	11.1295	10.7861	10.9751	11.4101	10.9667	11.0557	11.1156	10.7237	11.3023	10.8134	11.1006	11.276	11.1796	10.897	11.2616	11.0734	11.1487	11.0194	10.9319	10.9759	10.8767	11.2397	10.8442	11.1845	11.2315	11.3965	10.6915	11.0712	10.8289	10.9223	10.8401	10.92	11.031	10.7027
CHRUN_GSVIVT00004118001_T01	VIT_00s0227g00080	12.5496	11.9352	12.1523	12.2319	12.3954	12.4357	12.3575	12.3375	12.5003	12.6692	12.5151	12.3532	11.9355	11.8456	12.4069	11.951	12.0598	11.906	12.1069	12.6299	12.0742	12.3594	12.6722	12.3632	12.362	12.9342	12.4503	12.858	12.2362	12.317	11.693	11.9817	12.1964	12.4497	12.5456	12.1648	10.7188	10.8054	10.5611	10.6896	10.9726	10.9244	10.8308	11.0838	11.0417	10.7319	11.0339	11.2563
CHRUN_JGVV227_5_T01	VIT_00s0227g00090	13.3547	13.0338	13.1086	13.1771	12.9186	12.8712	12.94	13.1478	13.2983	12.9382	13.1387	13.042	13.2481	12.9696	13.4938	12.8335	13.3636	12.8288	12.5518	13.0718	12.8192	12.95	12.9378	12.7178	12.5767	12.9189	12.6771	12.9506	12.5832	12.6723	12.6935	12.9718	12.8928	12.9551	13.0529	12.859	11.6253	11.8232	11.8104	11.8318	12.0327	11.9328	11.5794	12.2296	12.058	11.6506	12.0507	12.1805
CHRUN_JGVV227_6_T01	VIT_00s0227g00100	12.9022	13.3132	13.2863	13.0411	12.4719	12.4335	12.6681	13.1068	13.081	12.7576	13.1131	12.7666	13.2146	13.0124	12.8818	12.9157	13.7653	12.7967	12.6472	13.3349	13.2682	13.1411	12.9416	12.8771	12.8483	13.1216	13.1828	13.1129	13.2499	12.9088	13.071	13.3772	13.1855	13.0811	13.0524	13.1733	12.7763	12.8312	12.888	12.8064	13.0005	12.9146	12.53	13.326	13.0135	12.9735	13.0935	13.0959
CHRUN_JGVV227_7_T01	VIT_00s0227g00110	12.9111	13.0597	13.1719	12.8451	13.1929	13.2813	13.0756	12.9368	12.708	12.9426	12.7934	13.0769	12.9526	12.8561	13.0161	12.8456	12.9827	12.9074	12.6379	12.795	12.8936	12.7903	12.9421	12.9172	12.6923	12.8544	12.7206	12.8636	12.7024	12.5336	12.8736	12.7708	12.8849	12.7976	12.6176	12.9568	13.4519	13.4247	13.4842	13.6519	13.3654	13.569	13.3438	13.2895	13.3656	13.5564	13.41	13.17
CHRUN_JGVV227_9_T01	VIT_00s0227g00130	11.2154	11.1262	10.8728	10.0303	11.0454	10.9165	10.9542	10.4348	10.2708	10.7458	10.6002	10.8887	10.3997	10.763	10.8723	10.7981	10.9956	10.8531	10.6108	10.9457	10.5596	10.7187	11.0862	10.6882	10.8318	11.0235	10.7949	10.343	10.788	10.8256	10.4939	10.6629	10.9948	10.8498	11.0339	10.7671	11.4739	11.5347	11.2317	11.4368	11.3868	11.4409	11.2654	11.5479	11.3514	11.4106	11.5405	11.3
CHRUN_JGVV227_10_T01	VIT_00s0227g00140	13.6453	13.9091	13.8052	13.0718	13.6624	13.5515	13.6609	13.2064	13.5434	13.4441	13.553	13.6607	13.6488	13.6318	13.4723	13.6949	13.9216	13.9123	13.9661	13.7325	13.9733	13.9764	13.7451	13.4213	13.9106	13.7119	13.8287	13.652	14.0991	13.7425	13.8705	13.7138	13.9052	14.0017	13.8432	13.9323	14.3316	14.0141	14.1185	13.9972	14.1312	14.075	13.8851	14.0349	14.1817	14.1219	13.7087	14.3375
CHRUN_JGVV227_11_T01	VIT_00s0227g00150	9.1138	10.0417	9.7128	9.2979	9.6786	8.8601	9.9727	9.5499	9.5818	10.0555	10.0116	10.0753	9.8984	9.7841	10.0013	9.8787	8.86	9.9947	8.0716	8.1547	7.2835	7.7024	7.6761	7.426	7.602	7.9636	8.1846	8.8356	7.9147	8.0945	8.6602	7.6821	7.2839	7.736	8.1208	8.0908	11.0716	11.521	11.9474	11.1575	10.4765	10.9342	10.9111	10.5927	11.0782	10.7473	11.3524	10.4194
CHRUN_JGVV227_12_T01	VIT_00s0227g00160	14.6672	14.7804	14.9311	14.6961	14.8907	14.5507	14.9114	14.7485	14.6497	14.7485	14.7946	14.8273	14.8845	14.786	14.937	14.8852	14.5258	14.9899	14.9723	15.0637	15.0815	14.8197	14.9319	14.7069	14.9583	14.8297	14.9422	14.949	14.9171	14.8986	15.0537	14.9683	14.9053	14.9169	14.7961	15.0434	15.0464	15.2222	15.007	14.9587	15.0233	15.0465	14.9038	14.968	14.9384	15.141	14.8772	14.9872
CHRUN_JGVV227_13_T01	VIT_00s0227g00170	14.6115	14.8063	14.743	14.4853	14.7472	14.602	14.7349	14.7298	14.4027	14.4506	14.4052	14.5759	14.6263	14.7326	14.841	14.7793	14.3665	14.7199	15.1923	15.2297	15.0818	14.9173	15.0779	15.0026	15.1661	15.0296	15.0745	15.1793	15.0145	15.1972	15.0982	15.1454	15.1051	15.132	14.9106	15.1029	14.7117	14.8411	14.7593	14.7487	14.7262	14.7351	14.6162	14.5293	14.652	14.7872	14.7239	14.5304
CHRUN_JGVV227_14_T01	VIT_00s0227g00180	13.8426	13.6237	13.8108	13.8358	13.9665	13.7299	13.9458	13.9668	13.8146	13.8302	13.8784	13.9904	13.505	13.8381	13.9386	13.7589	13.697	13.6148	13.3383	13.1835	13.3916	13.3674	13.6052	13.438	13.6245	13.7802	13.4419	13.2577	13.5542	13.6176	13.4085	13.5778	13.7004	13.2733	13.6434	13.511	12.7476	13.1111	13.141	12.9825	12.9891	13.0987	12.841	13.2922	13.065	13.1163	12.9388	12.5385
CHRUN_JGVV227_15_T01	VIT_00s0227g00190	13.9423	13.5541	13.8316	13.8561	14.0059	13.9592	13.9809	13.9515	13.787	13.8634	13.9016	14.0208	13.3464	13.6979	13.9225	13.6907	13.5749	13.7736	13.2808	13.2848	13.3039	13.2938	13.669	13.462	13.5707	13.5391	13.4044	13.2774	13.3988	13.4978	13.2215	13.2878	13.6541	13.1641	13.5061	13.453	12.5023	12.8961	13.002	13.0644	12.8705	13.0892	12.8148	13.1331	12.91	12.9603	12.7934	12.4483
CHRUN_JGVV227_16_T01	VIT_00s0227g00200	11.4257	12.577	11.7792	11.542	11.8701	12.0603	11.892	11.6898	11.7347	11.1826	11.442	11.6872	12.1311	11.7191	11.5875	11.4042	11.3807	12.0959	10.9314	10.2924	10.6597	11.1728	11.2102	11.2087	11.2471	10.0706	10.6591	11.196	10.4856	10.5791	11.6702	11.2625	10.8052	10.568	11.3295	11.5711	10.059	10.5786	10.8874	10.5362	10.0835	10.6752	10.3881	10.6443	10.4846	10.6633	10.2762	10.5261
CHRUN_JGVV228_1_T01	VIT_00s0228g00010	8.2736	9.1776	9.4301	9.5762	8.1951	8.9474	8.3182	8.8984	9.5589	9.0328	9.7485	8.5248	9.5042	9.3883	7.8579	8.8295	9.7394	9.3234	7.9238	9.2859	9.4166	9.3547	7.9812	9.1506	7.7727	9.1497	9.3604	9.0456	9.2962	8.8168	9.5468	8.7368	8.2212	8.3566	9.1803	9.2551	8.3458	9.1935	8.7722	8.6463	8.399	8.6535	8.5633	8.6251	9.0076	8.32	8.5286	8.7389
CHRUN_JGVV228_4_T01	VIT_00s0228g00060	7.5694	7.5405	7.824	7.5853	7.932	8.2527	8.3717	7.6134	8.0203	7.7949	7.5186	7.875	7.5972	8.1777	7.9193	7.9644	7.7793	7.6247	8.3928	7.6351	8.7727	7.7749	8.2195	8.3793	8.0143	8.6052	7.9861	8.0241	8.5179	8.2694	8.4773	8.5462	8.0078	7.5795	8.3643	8.1218	7.5452	7.3429	7.0179	7.4209	6.7752	6.7864	7.343	6.9948	7.4289	7.6306	6.9704	7.0608
CHRUN_JGVV228_5_T01	VIT_00s0228g00070	9.6885	9.8336	9.8415	10.0285	9.9406	9.7904	9.9385	9.9637	9.8463	9.6314	10.2629	10.0235	9.9126	10.1855	9.9845	9.8386	9.8092	9.8357	10.6059	9.9608	10.0915	9.8347	9.9108	9.7504	10.0545	9.4395	9.9993	9.9594	9.9322	9.9158	10.0653	9.961	10.1318	9.7152	9.6563	10.0954	9.2672	9.4889	9.8007	8.9605	9.1244	8.9919	9.1103	9.4732	9.4194	9.1911	9.3583	9.0933
CHRUN_GSVIVT00004704001_T01	VIT_00s0229g00010	11.3386	10.9395	10.4167	11.3717	10.3444	11.0524	10.6441	11.0312	10.9753	10.719	10.5037	10.6505	10.7426	10.6451	11.336	10.3502	10.1723	10.4	11.2759	11.4291	11.1112	11.2606	11.0773	11.8345	11.4875	10.7131	11.2236	11.0742	11.327	11.2968	11.3257	11.466	11.2844	11.1989	11.4544	10.8212	9.9918	9.7744	10.3845	10.249	10.3727	10.0186	10.386	10.0632	10.5411	9.8783	10.2181	10.5834
CHRUN_JGVV229_1_T01	VIT_00s0229g00020	12.8266	13.1591	13.0882	12.6427	12.9594	12.6969	13.0101	12.7706	12.6235	12.4024	12.9475	12.9572	12.7789	12.7062	13.1184	12.8871	12.7343	13.1937	12.5058	12.793	12.5817	12.3886	12.6748	12.6637	12.7815	12.5224	12.7131	12.1877	12.6776	12.7416	12.3584	12.5645	12.8292	12.4872	12.6307	12.6628	13.2213	12.9466	13.0457	13.1303	13.4489	13.2201	13.041	13.2671	13.2685	13.2336	12.935	13.353
CHRUN_JGVV229_2_T01	VIT_00s0229g00030	14.1591	14.1118	14.1495	14.3156	13.9016	13.8708	13.9492	13.9866	14.1116	13.973	14.1864	14.151	14.2024	13.8909	14.0126	14.0814	13.7532	14.254	14.2318	14.1903	14.1263	14.3513	14.1959	14.3878	14.3036	13.9558	14.2543	14.1462	14.268	14.2172	14.2105	14.1772	14.3351	14.22	14.282	13.9514	14.0234	13.9342	13.9215	13.9779	13.8534	13.7848	13.9486	13.972	13.8838	14.0649	14.1099	13.885
CHRUN_GSVIVT00004708001_T01	VIT_00s0229g00040	5.9953	6.3147	6.2052	6.1098	6.2486	5.8849	6.457	6.1868	5.9637	5.9649	6.0356	6.0674	6.0582	6.387	6.2893	6.2256	5.974	6.0771	6.2043	6.442	5.8322	5.781	6.3865	6.0062	5.9531	6.4041	5.6687	6.28	5.8443	5.8103	6.0768	5.9985	6.1702	5.9626	5.9394	5.942	6.5811	6.1675	6.0473	6.1423	6.1814	6.079	6.2936	5.9758	6.5677	6.0176	5.9617	6.1033
CHRUN_PDVV229_3_T01	VIT_00s0229g00050	12.0473	11.8105	12.2223	12.1267	11.8324	12.0852	11.8671	11.6607	11.6217	11.9051	11.2963	11.5236	12.1055	11.6638	11.2727	12.4457	12.0482	12.4174	11.8473	11.6217	12.0351	12.3336	11.8267	11.9558	11.8851	11.7571	11.8268	11.682	11.7193	11.5243	11.8456	11.5233	11.3046	12.1313	12.4109	12.2922	12.4715	12.4634	12.1799	12.4675	12.6443	12.3681	12.2475	12.3749	12.4466	12.2565	11.891	12.1468
CHRUN_JGVV229_3_T01	VIT_00s0229g00060	15.7867	15.8571	15.8573	15.8585	15.8184	15.8425	15.7912	15.8257	15.8393	15.767	15.8569	15.7785	15.8906	15.8111	15.7534	15.8704	15.7821	15.8551	15.7914	15.8249	15.8635	15.7848	15.7518	15.8195	15.7926	15.7686	15.763	15.8739	15.7901	15.7101	15.782	15.7789	15.8123	15.8071	15.7579	15.7935	15.8872	15.8321	15.7799	15.7985	15.8169	15.775	15.8362	15.8242	15.8586	15.8021	15.7854	15.7859
CHRUN_JGVV229_4_T01	VIT_00s0229g00070	9.4069	9.7576	9.3071	8.6969	8.9154	9.1905	9.4359	8.7888	9.0339	8.978	9.0744	9.069	9.058	9.1174	9.3014	9.2078	9.8886	9.6961	8.4782	9.0054	9.0634	8.8512	9.0223	9.0096	8.9164	9.1646	9.2154	8.7922	8.7674	8.7475	8.7446	9.0754	8.718	8.7173	9.378	8.9562	9.6157	9.8783	9.8497	9.9648	9.9146	10.0164	9.9782	9.9898	10.1074	9.875	9.9754	10.1134
CHRUN_JGVV229_5_T01	VIT_00s0229g00080	11.3111	11.9741	11.8731	11.8497	11.8485	11.7393	11.872	12.085	11.6266	12.0461	11.8509	11.8633	11.7854	11.906	11.7389	11.8486	11.7746	12.1532	11.8241	12.0403	11.7496	11.6753	11.8403	11.7713	11.8665	11.8592	11.6942	11.8204	11.7303	11.9325	11.844	11.7529	11.8022	11.6748	11.8409	11.9172	12.2334	12.2035	12.0334	11.9474	11.9533	12.026	12.1117	11.8221	11.7709	11.954	11.7177	11.6493
CHRUN_PDVV229_6_T01	VIT_00s0229g00090	8.1264	7.9111	7.9861	7.8898	8.5932	8.3893	8.9738	8.5955	7.944	9.2866	7.9558	8.8701	7.3344	7.7113	8.4507	8.5123	8.0542	7.7125	7.7388	8.0569	7.6574	7.9104	7.3797	8.419	7.6599	8.2805	7.2241	8.7011	8.063	7.8097	7.3797	7.5234	7.888	7.9749	7.9997	7.2319	7.986	8.1927	7.8066	8.8615	8.2184	8.4491	8.7603	8.1133	8.3802	8.7199	8.5732	8.5288
CHRUN_JGVV229_6_T01	VIT_00s0229g00100	12.4928	13.4075	12.665	11.9123	12.9065	12.7892	12.8218	12.5157	12.1628	11.3747	12.4737	12.3759	12.8181	12.6905	12.6763	11.9728	12.7516	13.0011	11.928	12.4084	12.073	12.036	12.3145	11.8661	12.1646	12.1053	12.0768	11.7312	11.7387	11.8349	12.3488	12.2353	11.7224	11.7863	12.1111	12.1681	12.2309	12.4815	12.8442	12.721	12.539	12.6043	12.5981	13.0021	12.8034	12.925	12.4366	12.9292
CHRUN_JGVV229_7_T01	VIT_00s0229g00110	14.9246	14.9444	15.0303	15.1057	14.629	14.9512	14.7307	14.8637	15.0438	14.7889	15.1025	14.9311	15.163	14.7524	15.0165	15.1974	14.9308	14.907	15.2262	15.147	15.1653	15.2491	15.1544	15.3257	15.0778	15.1172	15.2528	15.2335	15.2749	15.3067	15.2335	15.2379	15.2691	15.3037	15.2801	15.3322	14.9461	15.0283	14.8492	14.7852	14.9948	14.9156	14.9568	15.1136	14.8998	14.9024	15.0461	14.8741
CHRUN_JGVV229_8_T01	VIT_00s0229g00120	8.4981	9.7905	9.088	7.9386	8.6306	8.6298	8.9701	8.665	8.0946	7.8525	8.6054	8.7499	8.4189	8.3713	9.0716	8.9053	9.0605	9.3663	8.7467	9.8421	8.651	8.7632	9.0658	9.0953	9.0255	9.4657	9.3275	8.6039	8.868	9.0406	8.1823	8.7418	9.5452	8.6185	9.6982	9.235	10.2318	9.6336	9.3014	10.1072	9.923	10.2273	9.9018	9.5945	9.6768	9.918	9.8503	10.0254
CHRUN_JGVV229_9_T01	VIT_00s0229g00130	6.7843	7.1111	7.0066	7.2501	6.8018	6.6676	6.743	6.639	7.0732	6.6826	7.4098	6.7347	7.2727	6.5753	6.9623	6.7922	6.5705	7.2619	6.6277	6.4357	6.8163	7.0561	6.8448	6.7489	6.6292	6.9206	6.9907	6.8876	7.3669	6.3653	6.9973	6.8466	6.6447	6.7542	6.6703	7.0804	7.0778	6.5075	7.2834	6.9463	6.4438	6.7132	6.4065	6.6388	6.5994	6.6919	6.5927	6.5358
CHRUN_JGVV229_10_T01	VIT_00s0229g00140	10.679	10.7162	10.3422	10.2594	10.7449	9.9754	10.0848	9.7843	10.626	10.226	10.0912	10.5098	10.9026	10.4434	10.2912	10.5584	10.5138	10.359	10.367	10.355	9.6677	10.1117	10.5061	9.7393	9.8953	10.3096	9.5956	9.7047	9.7529	10.3918	9.8956	10.0647	10.4586	9.8406	10.314	10.5817	9.5112	9.7889	9.6558	9.4284	9.4226	9.5601	9.3828	9.6218	9.167	9.0407	9.6601	9.1578
CHRUN_JGVV229_11_T01	VIT_00s0229g00150	7.9429	7.8326	7.158	7.874	7.5774	7.6252	8.2868	7.5274	7.8641	7.5687	7.5476	7.9659	7.3676	7.6286	8.093	7.4743	7.1288	7.1176	8.6423	7.8706	7.551	7.4342	8.1364	7.5693	8.6914	7.7494	7.91	7.3783	7.3243	8.5189	7.6963	7.7708	8.3574	7.5853	7.9466	6.9235	7.2053	7.2931	7.9312	6.8008	7.5461	7.142	6.9967	7.2417	6.9844	6.9067	8.3364	7.599
CHRUN_JGVV229_12_T01	VIT_00s0229g00160	10.6273	10.9833	10.7383	10.1625	11.1413	10.7126	10.805	10.8028	10.3415	10.5751	10.645	10.5676	10.7423	10.7729	11.0898	10.5064	10.265	11.0157	10.1985	10.7141	10.378	9.9973	10.2179	10.4188	10.3925	10.5523	10.3486	10.3509	10.3991	10.0838	10.3456	10.5457	10.396	10.0195	10.3956	10.584	10.4669	10.8749	10.903	10.874	10.6452	10.788	10.5522	10.6137	10.6049	11.0463	10.7768	10.3776
CHRUN_JGVV229_13_T01	VIT_00s0229g00170	12.656	13.2772	13.2858	13.2357	13.3183	13.0974	13.342	13.4341	13.0934	13.2362	13.1453	13.4314	13.323	13.3509	13.314	13.4118	12.8541	13.5187	13.8987	13.6809	13.5945	13.5953	13.6952	13.7043	13.6845	13.5952	13.5901	13.7474	13.7734	13.8568	13.659	13.9001	13.6622	13.6894	13.6613	13.6748	14.0562	14.1058	13.9216	13.8322	13.9392	13.825	13.9042	13.6574	13.7351	14.0121	13.8586	13.6489
CHRUN_JGVV229_14_T01	VIT_00s0229g00180	10.7584	11.2837	10.7972	9.8311	10.686	10.219	10.4748	10.2184	9.9044	10.1685	10.3775	10.566	10.8806	10.7485	10.9574	10.7326	10.6137	11.0047	11.0564	10.8537	10.6266	10.2267	10.7624	10.1091	10.4511	10.2446	10.4472	10.0517	10.0532	10.2281	10.7098	10.6802	10.8439	9.9932	10.6968	10.8639	10.4563	10.6124	10.675	10.5189	10.4993	10.6608	10.3022	10.5141	10.3312	10.1894	10.1859	10.2537
CHRUN_JGVV229_15_T01	VIT_00s0229g00190	13.5033	13.6752	13.5178	13.5859	13.2778	13.2713	13.3717	13.3704	13.9162	13.3238	13.1012	13.3623	13.9534	13.3409	13.3832	13.1914	13.4648	13.5975	11.8933	12.3294	11.663	11.8784	11.9726	11.7152	11.7555	12.0077	11.6936	12.3845	11.8623	11.6337	12.5813	12.3304	11.5815	11.6661	12.2215	12.5229	11.7751	12.0473	12.402	11.8586	12.1292	12.0676	11.8018	12.3599	12.013	12.0272	12.1926	11.417
CHRUN_JGVV229_16_T01	VIT_00s0229g00200	7.2181	7.3156	7.2262	7.555	7.1614	7.2126	7.4198	7.6366	7.3639	7.2098	7.1498	7.8068	7.5482	7.0204	7.8823	7.8907	7.1343	7.7	6.7554	7.3465	7.0106	6.9179	6.8159	6.8999	6.8939	6.8905	6.8718	7.0085	6.9681	6.8089	7.2206	7.0955	6.9761	7.0236	7.2631	6.8778	7.4661	7.1562	7.1802	7.3115	7.4933	7.5392	8.2932	8.0516	7.7276	7.6009	7.3827	7.7464
CHRUN_JGVV229_17_T01	VIT_00s0229g00210	7.7815	7.7848	7.9215	7.4826	6.9107	7.1254	8.0665	7.6803	7.1643	7.6429	7.2645	8.0008	7.7387	7.4938	7.9502	7.6922	7.8286	8.0927	6.878	7.7617	7.2942	7.1747	6.9633	7.1011	7.3954	7.0976	7.2461	7.0347	7.0365	6.7553	7.402	7.4083	7.214	9.0874	8.0095	7.2877	7.7092	7.4949	7.9204	7.4897	7.7361	8.5243	7.412	7.5501	7.8266	7.7308	7.4782	7.9815
CHRUN_PDVV230_1_T01	VIT_00s0230g00010	10.5887	10.2502	11.3707	10.8658	9.8077	10.3641	10.1069	10.4479	10.8396	10.7016	12.0468	10.6678	10.3623	12.6445	10.3181	10.6387	9.9315	11.188	10.7645	11.1465	11.1507	11.3006	11.1271	11.4782	11.1184	11.796	11.2437	11.1139	11.229	11.2195	11.0451	10.9206	10.6629	11.1376	10.814	10.6884	9.8727	9.8393	9.8538	9.5428	9.903	9.7602	9.8382	9.6675	10.2007	9.9917	9.871	10.3102
CHRUN_GSVIVT00004729001_T01	VIT_00s0230g00020	11.023	11.5722	11.7957	12.1856	11.2146	11.7497	11.51	11.6484	12.0245	11.5666	12.0079	11.2667	11.6147	12.0058	11.3501	11.0708	12.3641	11.3478	11.7003	12.2112	12.61	12.3274	11.8885	12.2251	11.9541	12.0588	12.4417	12.1846	12.1926	11.7503	12.4422	12.2356	12.0299	11.797	11.8499	11.8025	11.3591	11.4968	11.4744	11.3992	11.2409	11.2731	11.7476	11.1281	11.6456	11.5075	11.2764	11.8476
CHRUN_GSVIVT00004730001_T01	VIT_00s0230g00030	13.662	13.8436	13.6793	13.7941	13.6805	13.6209	14.0076	13.8492	13.6947	13.6855	13.7233	14.0013	13.5881	13.8692	13.949	13.6427	13.5391	13.5181	13.882	14.018	14.0588	13.822	14.165	14.0045	14.4208	13.9814	14.1676	14.2412	14.049	14.2985	14.0442	14.2483	14.141	13.9323	14.1713	13.89	12.6787	12.0459	12.286	12.6249	12.4173	12.2794	12.667	12.1417	12.6353	12.8758	12.2607	13.0274
CHRUN_JGVV230_2_T01	VIT_00s0230g00050	13.4037	12.6171	13.1201	13.7686	13.1152	13.4899	13.3646	13.3347	13.5288	13.2093	13.2269	13.2549	12.9337	12.9999	13.3841	12.9882	12.57	12.6666	13.4533	13.9556	13.8287	13.7161	13.57	13.9631	13.4234	13.7705	13.796	13.7201	13.6429	13.4191	13.565	13.6916	13.6019	13.8138	13.6278	13.3812	12.1928	12.5907	12.2947	12.3265	12.4049	12.6166	12.4695	12.4471	12.6853	12.3501	12.5706	12.7424
CHRUN_JGVV230_3_T01	VIT_00s0230g00060	13.3676	12.4842	12.732	13.627	12.7764	13.6978	12.7354	13.2178	13.3928	13.1245	12.9264	12.8378	12.5286	12.5852	13.1543	12.5984	13.3798	12.2055	13.1217	13.8782	13.3712	13.6021	13.442	14.1689	13.1735	13.7403	13.5663	13.664	13.4216	13.1537	12.8003	13.4464	13.3837	13.7778	13.5487	12.8396	13.3212	12.8696	12.9908	13.7028	13.7008	13.7329	13.54	13.5955	13.7926	13.5907	13.9958	14.102
CHRUN_GSVIVT00004733001_T01	VIT_00s0230g00070	8.9096	9.2194	10.1069	10.6999	8.7372	9.8242	8.7906	9.2688	10.8399	9.4355	10.5364	8.7805	10.2669	9.4181	9.2127	8.5897	10.3318	9.9542	9.2945	10.0847	10.8322	10.7811	8.8451	9.7404	9.4581	9.6861	10.6131	9.5116	10.7639	8.7252	10.6047	9.4924	9.053	9.2943	8.6028	10.319	9.8471	9.9	10.265	10.1795	9.5778	9.9654	10.244	9.6785	10.0238	9.8697	9.5515	10.0165
CHRUN_JGVV230_4_T01	VIT_00s0230g00080	14.7033	14.3233	14.4291	14.1402	14.4689	14.5007	14.3827	14.2216	13.9526	13.896	14.0577	14.1091	13.9289	14.3601	14.3785	14.5268	14.31	14.2721	14.9414	14.7901	14.5544	14.8355	14.9126	14.7052	14.5476	14.8664	14.3969	14.6753	14.597	14.4107	14.8079	14.7899	14.7203	14.9388	14.773	14.8745	14.3647	15.1948	14.9667	14.7745	14.8708	14.7342	14.4869	15.0402	14.704	14.6231	15.0285	14.4258
CHRUN_JGVV230_5_T01	VIT_00s0230g00090	14.4385	14.1836	14.7668	14.2287	14.2276	14.5379	14.0983	13.9354	14.2092	13.9561	14.2164	13.8426	14.0805	14.3027	14.2712	14.1906	14.6903	14.4326	14.6058	14.7877	14.7396	15.08	14.6836	14.6829	14.2978	14.9303	14.6424	14.621	14.8244	14.0785	14.8457	14.7345	14.3609	14.8637	14.6785	15.0415	14.5538	15.3639	15.1555	15.2626	15.023	15.212	14.7113	15.2021	15.01	15.1261	15.1022	14.6333
CHRUN_JGVV230_6_T01	VIT_00s0230g00100	8.1972	8.5093	8.1324	7.3759	7.4154	7.9905	7.7623	7.6983	7.8468	7.6653	8.1548	8.1643	7.1057	8.8408	7.5062	8.1772	7.9529	8.0275	8.6036	8.9967	8.7867	8.265	8.557	9.6541	8.3617	8.6633	8.1775	8.7817	8.9665	8.923	8.2352	8.3357	8.002	9.5146	8.84	8.3031	8.7791	8.5643	8.391	9.2675	8.3503	9.116	8.9903	8.2071	8.7881	9.0541	8.7924	9.1238
CHRUN_JGVV230_7_T01	VIT_00s0230g00110	7.2578	7.5951	8.3495	8.4445	7.4077	7.5628	7.4385	7.4054	8.3229	7.8289	8.3646	7.529	8.1356	7.9821	7.1929	7.4332	7.0321	7.9352	6.9579	7.2018	8.0817	8.2584	7.7513	8.1126	7.1692	8.0736	7.7547	7.5544	8.3349	7.5931	8.4309	7.6305	7.7357	7.5829	7.3968	7.9988	7.7416	6.992	7.039	7.17	7.0819	7.4601	7.2159	7.3527	7.5485	7.2321	7.3176	7.6996
CHRUN_PDVV230_10_T01	VIT_00s0230g00130	10.6931	10.445	10.6543	10.5756	10.2851	10.5705	9.9379	10.5302	10.8447	10.3151	10.5078	10.404	10.5171	11.0077	10.5473	10.4261	10.7909	10.3072	10.093	10.8119	10.5114	10.3554	10.2471	11.1879	10.518	10.8452	10.4148	10.3418	10.6889	10.3693	10.5103	10.4541	10.3319	10.5989	10.8115	10.623	10.4956	10.232	10.5343	10.4859	10.834	10.679	10.7312	10.4887	10.7023	10.4103	10.4565	10.5984
CHRUN_JGVV230_9_T01	VIT_00s0230g00140	10.2053	10.0673	10.2843	10.6767	9.0218	10.1193	9.4213	10.0879	10.3495	9.6533	10.2782	9.7341	9.8708	10.1758	10.0735	9.9848	10.5153	10.0664	10.3956	10.6991	10.7299	10.9119	10.2319	11.0323	10.2447	10.4237	10.8945	10.7116	10.8962	10.4962	10.5835	10.5128	10.448	10.7351	10.5501	10.2588	9.9277	9.4422	9.379	9.3091	9.6196	9.6258	9.8401	9.5235	9.6915	9.2055	9.5681	9.7792
CHRUN_PDVV230_12_T01	VIT_00s0230g00150	7.4966	7.5794	7.7812	7.2311	7.0997	7.1822	7.092	7.0921	8.2411	6.9618	7.4852	7.3973	7.2689	7.7473	6.5714	7.5006	9.721	7.5779	7.3773	7.8428	8.2849	8.0661	7.9524	7.4587	7.0534	7.6641	8.1386	8.1354	8.0164	7.8238	8.0388	7.3632	7.2533	7.6085	7.8541	8.0841	8.8236	9.7881	9.236	9.3488	8.9474	8.8653	8.8446	9.0719	9.6164	8.9096	9.3137	9.5504
CHRUN_GSVIVT00004740001_T01	VIT_00s0230g00160	9.1037	8.1199	7.3728	7.9228	8.4287	8.6567	8.5446	8.2898	8.1966	8.0869	8.4112	8.3523	7.2802	7.7872	9.1473	7.8961	7.9476	7.3652	8.8562	9.3597	7.3375	8.2904	9.1098	9.9106	9.326	9.2529	8.9617	9.4869	8.2334	9.8501	7.7204	8.2759	8.9086	9.0608	9.3434	7.568	8.5489	7.7308	7.9347	8.7781	9.1697	8.9938	9.1301	9.5182	9.2529	9.3249	9.5373	9.982
CHRUN_JGVV231_2_T01	VIT_00s0231g00020	13.4449	13.6418	13.6956	13.0986	13.4785	13.5042	13.4261	13.3153	13.1576	13.5352	13.4046	13.3605	13.4079	13.6313	13.5229	13.6099	13.6339	13.6591	13.6226	13.5636	13.8364	13.84	13.7422	13.5855	13.6241	13.9209	13.8001	13.6193	13.7252	13.6245	13.7336	13.6072	13.6827	13.74	13.4879	13.917	14.081	14.0932	13.8288	13.9766	14.0324	13.9546	14.0193	13.873	13.951	14.0951	13.8972	13.7562
CHRUN_JGVV231_3_T01	VIT_00s0231g00030	7.98	7.4786	7.1993	7.1604	7.9408	7.4197	7.5299	7.305	7.2293	7.3273	7.4845	7.5191	6.9927	7.2816	7.4765	7.6104	7.1862	7.1501	8.4409	7.4231	7.0166	7.1153	8.1714	7.5255	7.8477	7.1823	7.0726	6.7944	7.1867	7.6199	6.931	7.5795	7.4753	7.1144	7.6582	7.1358	7.1528	7.1266	7.2215	7.3617	6.8998	6.9926	7.1469	7.396	7.1747	7.2446	7.5036	6.973
CHRUN_JGVV231_4_T01	VIT_00s0231g00040	12.9347	12.6659	12.6897	13.5209	13.4694	13.0563	13.5192	13.8807	14.0152	14.3156	13.8167	13.6243	13.3671	13.4794	13.4108	13.3416	12.792	12.8353	11.891	11.5695	11.4895	11.5293	11.1656	11.0047	11.4803	11.3507	11.329	12.3562	11.7407	11.9118	11.9492	11.5085	11.0531	11.3392	11.377	11.8038	11.5907	11.6965	11.6867	11.7508	11.7049	11.7091	11.9788	11.9901	11.9092	12.1904	11.8954	12.0142
CHRUN_JGVV231_5_T01	VIT_00s0231g00050	12.5505	12.8355	12.7754	12.6801	12.6248	12.7995	12.7095	12.6968	12.5464	12.6061	12.6958	12.6006	12.6685	12.6439	12.7769	12.7703	12.525	12.9504	12.9739	13.0493	13.0806	12.9408	12.9279	13.0886	12.9765	13.0423	13.0516	13.0403	12.9762	13.0186	12.7437	12.8998	12.9989	13.0865	12.7298	12.9208	12.7772	12.842	12.7008	12.7687	12.93	12.839	12.8133	12.7887	12.7787	12.8986	12.8401	12.8816
CHRUN_JGVV231_7_T01	VIT_00s0231g00070	15.3969	15.3005	15.328	15.476	15.4363	15.476	15.4188	15.4417	15.5051	15.3761	15.396	15.3965	15.2343	15.4046	15.3735	15.373	15.3522	15.3863	15.4711	15.5065	15.2987	15.4679	15.4893	15.4792	15.415	15.5797	15.4572	15.5594	15.4365	15.4553	15.2879	15.3501	15.3741	15.5117	15.3627	15.1717	15.1486	15.0476	14.9707	15.1675	15.2387	15.2063	15.2656	15.2548	15.2826	15.1014	15.3693	15.3454
CHRUN_JGVV231_8_T01	VIT_00s0231g00080	11.045	10.6943	10.6511	11.1571	11.2779	10.9225	10.8337	11.2328	12.0892	11.1009	10.8561	11.3913	10.4903	11.3946	10.1895	11.4665	11.1475	11.3487	11.8987	11.2108	11.4006	11.6383	11.4243	11.5754	11.73	11.5601	11.1761	11.6435	11.7527	12.051	11.344	10.6663	11.1652	11.3597	11.6098	11.8887	8.3235	8.5918	8.5871	8.2233	8.5789	8.2281	8.1262	8.5827	8.3285	8.1758	8.4596	8.3092
CHRUN_GSVIVT00004751001_T01	VIT_00s0231g00090	12.196	12.7406	12.6047	12.8437	12.7693	12.9729	12.5994	12.9666	12.8526	12.8315	12.6978	12.6327	12.7148	12.9658	12.4113	12.6011	13.5694	12.3685	13.1016	13.1054	13.2467	12.9012	13.0402	13.1514	13.0761	13.0794	12.9023	13.2238	12.8081	12.8034	13.1046	13.1486	12.9127	13.0446	12.9032	13.0788	12.8606	13.2768	13.0811	12.7852	12.6888	12.9961	12.9349	12.7369	12.9405	12.759	13.0661	12.8572
CHRUN_JGVV233_1_T01	VIT_00s0233g00010	13.5313	12.5352	12.7071	13.5768	12.4317	13.3932	12.3205	12.5705	13.4612	12.8571	12.43	12.1982	13.1149	12.2634	12.8208	12.4149	12.636	12.6284	12.1433	12.1527	12.2357	12.8159	11.6416	12.5983	11.9171	12.2024	12.3313	12.7162	12.3786	12.1535	12.3035	12.1614	12.3213	12.4926	12.0137	11.9551	12.3914	12.2776	12.6323	12.8763	12.7363	12.7011	12.5512	12.7829	12.705	12.4701	12.6405	12.4181
CHRUN_JGVV233_2_T01	VIT_00s0233g00020	14.7452	14.8759	14.8056	14.6484	14.6383	14.7212	14.6964	14.6156	14.8305	14.5528	14.7383	14.6826	14.8816	14.7048	14.6889	14.8232	14.9328	14.8717	14.5775	14.6539	14.652	14.7115	14.746	14.7323	14.5408	14.778	14.6318	14.5897	14.6109	14.5096	14.5888	14.7278	14.7073	14.7376	14.7361	14.6644	14.398	14.3992	14.5345	14.5181	14.4045	14.4415	14.401	14.564	14.2352	14.2893	14.4632	14.2751
CHRUN_JGVV233_3_T01	VIT_00s0233g00030	11.6481	10.6618	11.0808	11.0609	10.847	10.8437	10.7826	10.7983	10.2352	11.4722	10.2763	10.6278	11.6387	11.1438	11.2814	11.7412	11.2986	10.9756	13.3767	13.0351	12.9169	13.1078	12.5848	13.1221	12.7883	12.665	13.2677	12.7203	12.82	12.8344	13.1282	12.9332	13.035	13.4918	13.0484	12.8987	13.1563	13.1294	12.9942	13.1853	13.2868	13.1328	12.9763	12.8663	13.2075	12.9549	13.5006	13.3515
CHRUN_GSVIVT00004776001_T01	VIT_00s0233g00040	6.8407	7.0174	7.2883	7.0389	6.8905	6.7855	6.8842	7.0187	7.2763	6.9569	7.2519	6.8462	7.2578	7.1783	6.9312	6.8087	7.4185	7.3735	6.8487	6.9651	7.1448	7.2078	6.8384	6.7241	6.8245	7.0844	7.1296	6.8976	7.2166	6.6225	7.1538	6.989	6.7377	6.8512	6.9105	7.2353	7.4452	7.285	7.3801	7.378	7.0933	7.2281	7.1424	7.0478	7.5336	7.474	6.9567	7.8936
CHRUN_JGVV233_4_T01	VIT_00s0233g00050	12.9491	13.004	12.8604	13.0895	12.9226	13.0931	13.0537	12.7376	12.7562	12.6352	13.0039	13.0562	12.8886	12.8331	12.9519	12.7854	12.6791	12.9	13.0803	13.0487	12.8071	12.8621	13.2822	13.427	13.2257	12.9655	12.9749	13.0525	13.1119	13.1994	12.8527	13.3192	13.2892	12.8786	13.0178	12.858	12.5728	12.832	12.8072	12.7628	12.7	12.9059	12.9053	12.8918	12.8641	12.9275	12.978	12.8683
CHRUN_JGVV233_5_T01	VIT_00s0233g00060	14.0856	13.9645	14.088	13.7213	14.1902	14.0287	14.1478	13.654	14.1307	14.1383	13.9209	14.0557	13.8929	14.0194	13.959	14.1657	14.1902	14.2783	13.5035	13.0971	13.5955	13.5013	13.6353	13.1575	13.7039	13.4324	13.4212	13.2007	13.5175	13.6553	13.6369	13.278	13.4524	13.5156	13.5979	13.936	14.1652	14.2124	14.3453	14.2895	14.2061	14.1782	14.1724	14.2865	14.1825	14.2859	14.1296	13.9521
CHRUN_GSVIVT00004780001_T01	VIT_00s0233g00070	9.6971	9.2584	9.8647	10.0313	8.9177	9.8574	9.5084	9.5696	10.2772	9.5779	10.0721	9.7241	9.9398	9.5557	9.6547	9.4519	9.3813	9.9005	9.2096	10.0811	9.7111	10.1348	9.8802	9.6183	9.2359	10.2019	10.0382	9.5987	9.9449	9.2364	9.6909	9.5458	9.6148	10.7734	10.0033	9.5955	9.2688	9.2186	9.0636	9.3752	9.0243	9.6153	9.0902	9.1096	9.4947	9.3503	8.9547	9.6212
CHRUN_JGVV233_6_T01	VIT_00s0233g00080	12.3452	12.3749	12.2952	12.4737	12.2344	12.6298	12.3589	12.3605	12.5409	12.0198	12.496	12.2819	12.0034	12.1956	12.2074	12.0387	13.2057	11.8848	12.4133	12.4285	12.6868	12.4316	12.3909	12.6472	12.4095	12.414	12.6164	12.2874	12.7366	12.3499	12.5325	12.6119	12.685	12.2305	12.2883	12.2506	12.5921	12.8676	12.8805	12.7444	12.684	12.7084	12.8005	12.7902	12.7474	12.6956	12.7918	12.5979
CHRUN_JGVV233_7_T01	VIT_00s0233g00090	11.7896	12.2457	11.9797	11.2238	11.5188	11.911	11.7697	11.4776	11.721	12.2595	11.8458	11.9202	12.7174	12.1834	12.57	12.4128	12.2822	11.9673	12.202	12.857	12.182	11.9133	11.6273	11.8421	11.7797	11.676	12.1878	12.7451	11.6469	11.9336	12.8086	11.9367	11.6995	12.4731	13.1161	12.1953	13.7286	13.4661	13.846	13.5214	13.6521	13.4701	13.7221	13.4884	13.5509	13.3734	13.2269	13.5988
CHRUN_JGVV233_8_T01	VIT_00s0233g00100	7.1247	6.822	7.0692	6.9348	6.4176	6.7505	7.0427	6.5969	7.1664	6.9455	6.8113	6.7972	6.7871	6.6888	6.683	6.6724	6.792	6.85	6.5294	6.9843	7.0332	6.7535	6.7219	7.1686	6.979	6.9116	6.9677	7.0615	6.9019	6.526	6.9378	6.7841	6.7887	8.1329	6.6264	6.9338	6.423	6.737	6.515	6.6966	6.8934	6.8129	6.6824	6.5946	6.767	6.8674	6.6184	7.1188
CHRUN_JGVV233_9_T01	VIT_00s0233g00120	9.0046	9.3704	9.6117	9.696	9.1615	9.4278	9.5644	9.5655	9.6007	9.6787	9.6543	9.0771	9.3542	9.793	9.3878	9.3455	10.8285	9.2913	9.1026	9.6483	9.887	9.6908	8.6534	9.4906	8.9699	9.4496	9.7204	9.1935	9.7055	8.9689	9.5385	9.5615	8.9218	9.0409	8.8836	9.4957	9.5963	10.7826	10.2586	9.9001	10.1411	10.0622	9.9515	10.083	10.5566	9.6418	10.3012	10.2994
CHRUN_JGVV233_10_T01	VIT_00s0233g00130	8.2305	8.0124	8.3749	8.2446	8.2515	7.9872	8.7383	8.2218	8.2409	8.3065	8.5733	8.1008	8.3531	8.1914	8.3186	8.0637	8.8609	8.1747	7.3098	8.0628	8.3622	8.3977	8.3303	7.8806	7.8979	8.2442	8.4044	7.739	8.4727	7.7598	8.2961	8.2624	7.8241	9.35	8.0791	8.2703	8.396	8.8352	8.6763	8.2765	8.1633	8.2873	8.3297	8.5254	8.6132	8.2586	8.3024	8.6605
CHRUN_JGVV233_11_T01	VIT_00s0233g00140	11.831	11.7505	12.105	11.8856	11.7438	11.2963	11.7719	11.4954	11.8991	10.928	11.6431	11.7103	11.9408	11.6691	11.9092	11.2052	12.2443	11.5724	10.814	12.0844	11.9765	11.8324	11.7397	12.2259	11.276	11.8826	12.0191	11.5668	11.8406	11.419	11.7583	12.1177	11.6089	11.8992	12.188	12.3218	11.0474	11.6926	11.5639	11.2881	11.4447	11.456	11.3016	11.5531	11.5949	11.2521	11.2489	11.3738
CHRUN_JGVV233_12_T01	VIT_00s0233g00150	6.0168	6.267	6.2729	6.4764	6.4012	6.5402	6.4231	6.515	6.2159	6.1706	6.0759	6.8873	6.4872	6.2178	6.3894	7.126	7.9342	5.9893	6.3832	6.3	6.625	6.2789	6.6078	6.4655	6.0935	6.6915	6.1788	6.2813	6.1569	6.4805	6.134	6.34	6.5833	6.8068	6.3648	6.3073	7.721	7.8189	7.9792	7.2708	7.7365	7.3951	7.1045	7.6727	7.7605	7.4864	7.3596	7.655
CHRUN_JGVV233_13_T01	VIT_00s0233g00160	10.7077	10.3201	10.8783	11.3875	10.3689	11.0513	10.6214	10.6506	11.2295	10.5562	11.0465	10.3779	11.0316	10.4454	10.5985	10.4564	11.4923	10.6842	9.8765	10.983	11.2381	11.3683	10.8222	11.2779	10.4788	11.1395	11.146	10.9229	11.1253	10.5703	10.8437	10.9313	10.6492	10.8286	10.9825	10.8588	11.0221	11.2764	11.2396	10.9699	11.247	11.3739	10.8098	10.9623	11.2192	10.7533	11.3432	11.1388
CHRUN_JGVV233_14_T01	VIT_00s0233g00170	13.2917	13.6227	13.7978	13.8361	13.807	14.0119	13.5075	13.72	13.766	13.4266	13.8372	13.4117	13.3468	13.6722	13.1295	13.0827	14.045	13.2768	13.4245	13.5935	14.2618	13.9175	13.6837	13.8737	13.6491	13.9958	14.0577	13.4767	14.0353	13.3717	13.8448	13.6441	13.7204	13.5237	13.3764	13.8332	13.4985	13.8663	13.5968	13.4981	13.455	13.5993	13.6757	13.4276	13.5565	13.3743	13.7577	13.4894
CHRUN_JGVV233_15_T01	VIT_00s0233g00180	14.5423	14.6875	14.6746	14.2891	14.8012	14.7627	14.8299	14.5292	14.5546	14.4029	14.2178	14.5921	14.3393	14.4419	14.7117	14.2637	14.4344	14.6268	14.3599	14.4462	14.469	14.5495	14.6225	14.4417	14.6217	14.536	14.6966	14.1563	14.5353	14.5113	14.215	14.314	14.6877	14.3033	14.3847	14.3852	14.0686	14.1415	14.1547	14.2922	14.3586	14.3356	14.0508	14.3423	14.3075	14.3265	14.3435	14.3961
CHRUN_JGVV233_16_T01	VIT_00s0233g00190	11.6339	12.2821	11.8972	11.4828	11.9054	11.9052	11.8878	11.774	11.3194	11.0134	11.5851	11.7959	11.4907	11.6642	11.7734	11.4288	11.7189	12.2222	11.4169	11.8397	11.3631	10.9252	12.0265	11.8804	12.1346	11.8315	11.59	11.4952	11.3693	11.6928	11.0978	11.8266	11.5743	11.4588	11.8897	12.0606	11.1391	11.4862	11.4422	11.2971	11.1771	11.1874	11.2939	10.9541	10.9744	11.4067	10.8065	11.0427
CHRUN_JGVV238_2_T01	VIT_00s0238g00020	7.8771	8.5026	7.98	7.7774	8.5643	8.1261	8.2269	8.3584	7.8077	7.8745	7.8157	8.2113	8.0046	8.1475	8.6805	7.9227	8.1169	8.0884	8.2837	8.1308	8.3481	7.6722	7.9801	7.855	7.8213	7.7027	8.1712	8.2175	7.3702	7.7167	7.5707	8.1007	7.5245	7.5838	8.0861	7.408	8.6668	9.2074	8.4283	8.5896	9.1068	9.0892	9.1175	8.5227	8.9229	9.07	8.8001	8.4967
CHRUN_JGVV238_3_T01	VIT_00s0238g00030	8.6177	8.1286	8.3386	8.3728	8.8843	8.478	8.64	8.5719	8.4399	8.1308	8.458	8.3509	8.2513	8.2747	8.6059	8.0574	8.3182	8.5664	7.7333	7.9358	8.4039	8.019	8.1484	8.2687	8.0358	8.1639	8.12	8.5528	8.4082	8.1493	8.154	8.1124	7.6748	8.7949	8.1221	8.308	8.5328	8.9056	9.0699	9.0503	8.758	8.8853	8.8425	9.0145	8.8871	9.0808	8.451	8.9636
CHRUN_JGVV238_4_T01	VIT_00s0238g00040	6.5821	6.8343	6.8024	7.0723	6.5083	6.7792	6.606	6.6035	6.8215	6.6867	6.9411	6.3365	7.1059	6.4197	6.4503	6.403	6.5788	7.2761	6.4304	6.1804	6.9134	6.9969	6.1857	6.8109	6.1341	6.515	6.7325	7.4689	6.7859	6.2434	6.6119	6.558	6.5055	6.5696	6.2401	6.8437	9.7111	9.3025	9.2866	9.8475	9.7655	9.743	9.5754	9.8484	9.5205	9.6133	9.7256	9.7796
CHRUN_JGVV238_6_T01	VIT_00s0238g00060	7.3812	7.8334	8.0875	8.3422	7.682	7.8548	8.1472	8.184	8.4246	8.0651	8.3359	8.1307	8.0924	8.2976	8.0201	7.8251	7.2369	8.1876	8.4184	7.9834	8.3816	8.4472	7.8118	7.6181	8.0817	8.1993	8.1312	8.432	8.5089	8.1874	8.056	7.9232	8.0246	7.6716	7.8959	8.3026	12.0909	12.2694	12.4089	11.9764	11.9888	11.7932	11.6268	12.0147	11.6932	12.1154	11.8669	11.6035
CHRUN_JGVV238_7_T01	VIT_00s0238g00070	6.0907	5.9698	5.9628	5.8641	6.0413	5.9006	6.1636	5.8661	5.9969	5.9975	6.2588	5.8951	5.9863	6.158	6.1833	5.896	6.3141	6.098	6.2912	6.1855	6.2185	6.0041	6.014	6.0729	6.0073	5.9534	6.0175	5.745	6.0073	6.1805	5.9292	6.0786	5.8605	6.1934	6.1706	6.284	6.0699	6.4887	6.7736	6.7334	6.308	6.4965	6.1783	6.1224	6.4797	6.6112	6.6033	6.6485
CHRUN_JGVV238_8_T01	VIT_00s0238g00080	6.8108	6.5672	6.7347	6.5587	6.5841	6.1246	6.5091	6.2102	6.6656	6.4395	6.6087	6.2919	6.3403	6.9999	6.3007	6.3082	6.2104	7.1428	6.8147	6.497	6.649	6.4725	6.5383	6.5117	6.2106	6.3909	6.5723	6.126	6.4979	6.1481	6.4488	6.3838	6.3121	6.398	6.0766	6.8967	7.1643	6.5355	6.8712	6.7572	6.3322	6.8013	6.3648	6.1398	6.4086	6.3905	6.5548	6.4502
CHRUN_PDVV238_8_T01	VIT_00s0238g00090	8.808	9.2776	9.0622	8.9855	8.9693	8.7777	9.3778	9.4377	8.9196	8.6301	8.7356	8.8096	8.9026	8.9413	8.8889	9.522	9.2902	9.6177	9.1845	8.8221	8.6512	8.2305	8.9024	8.1728	9.3866	8.5494	8.6021	7.884	8.6779	8.6147	8.5099	8.9882	8.0226	8.5439	8.9938	9.3217	13.6543	13.7978	13.9306	13.7431	13.7365	13.5178	13.4936	13.6913	13.4989	13.571	13.5033	13.3521
CHRUN_JGVV238_9_T01	VIT_00s0238g00110	14.7502	14.9089	14.8522	14.7734	14.944	14.9425	15.0023	14.9619	14.846	14.7919	14.8809	14.9102	14.684	14.9489	14.9004	14.562	14.7945	14.482	14.7452	14.5703	14.7459	14.5808	14.728	14.6601	14.8003	14.6321	14.6137	14.6266	14.7002	14.6264	14.6426	14.7812	14.706	14.6808	14.5505	14.6821	14.6407	14.6509	14.478	14.4131	14.4606	14.4448	14.5537	14.4607	14.3516	14.3967	14.4224	14.2947
CHRUN_JGVV238_10_T01	VIT_00s0238g00120	6.3502	5.9191	6.2088	6.0006	6.1254	5.9004	6.0892	6.0148	5.9823	5.8781	5.8879	6.0283	5.9465	5.6899	5.9823	6.3028	5.8109	6.0513	6.3626	6.0626	5.9363	5.9383	6.1329	5.8712	6.1018	6.1496	5.9015	6.3183	5.9015	6.2037	5.9931	5.8677	6.1171	5.9341	6.068	6.0375	8.2646	8.9857	8.923	8.8384	9.0806	8.559	8.6328	9.0329	8.7981	9.1543	8.8949	8.4858
CHRUN_JGVV238_11_T01	VIT_00s0238g00130	8.0746	7.2289	7.6709	7.258	7.1639	7.6348	7.2735	7.4661	7.4802	6.9345	7.0395	6.9374	7.0691	6.8703	7.4151	8.005	8.0268	7.691	6.9679	7.0963	6.703	6.609	6.9565	6.5695	6.9327	7.0527	7.005	6.7384	6.6776	6.5147	6.6449	6.9893	6.644	7.0248	7.1704	7.2213	12.6831	12.8302	12.8838	12.8626	12.9855	12.7055	12.8715	13.0537	12.8514	12.8309	12.8611	12.8779
CHRUN_JGVV239_1_T01	VIT_00s0239g00010	11.2883	11.8421	12.2306	12.0564	11.615	11.7745	11.6949	12.1428	11.9894	11.8641	12.0137	11.7835	12.1366	12.0745	11.898	11.924	12.2331	11.7945	11.981	12.2057	12.8632	12.4262	11.8774	11.8712	11.719	12.2577	12.5331	12.2164	12.4878	11.9486	12.5149	12.3863	12.1365	12.1369	11.8128	12.4411	11.5151	12.069	11.5504	11.458	11.3101	11.554	11.371	11.1894	11.2295	11.4091	11.2741	11.2003
CHRUN_JGVV239_2_T01	VIT_00s0239g00020	12.0775	12.0027	12.3303	12.6309	11.5114	12.2679	11.7755	12.1798	12.462	11.842	12.1447	11.6851	12.3872	11.8156	11.9703	12.2664	13.0253	11.8183	12.2077	12.4493	12.5047	12.3781	12.0215	12.4657	11.9077	12.2286	12.3259	12.3263	12.43	11.7897	12.5735	12.4873	12.5538	12.3894	12.1534	12.2941	12.9569	13.3339	13.4785	13.0176	13.2683	13.3466	12.9795	13.3828	13.4714	12.6396	13.4688	13.2816
CHRUN_GSVIVT00004881001_T01	VIT_00s0239g00030	7.0142	7.1362	7.342	7.342	6.8188	7.3722	7.3247	7.2379	7.3001	7.425	7.3842	6.9708	7.2055	7.8671	7.5317	7.1856	7.3697	7.4674	7.1588	7.3957	7.0549	7.2036	7.2808	7.2477	7.6259	7.5788	7.0101	7.1743	7.1336	7.1713	7.7802	7.1079	7.6193	7.1915	7.3881	7.3498	7.4529	7.9644	7.836	7.5296	7.3517	7.6237	7.4031	7.3499	7.955	7.7914	7.2719	7.4717
CHRUN_GSVIVT00004882001_T01	VIT_00s0239g00040	10.8359	11.3635	11.3917	11.2116	10.9749	11.0974	11.0119	11.4341	11.1473	11.1603	11.2754	11.1047	11.2636	11.5222	11.2676	11.3668	11.4794	11.1669	11.4534	11.8339	11.7595	11.5181	11.4505	11.6004	11.5207	11.9519	11.7201	11.6465	11.3073	11.5326	11.4364	11.6079	11.8444	11.5109	11.6903	11.451	11.3782	11.6149	11.4651	11.3159	11.2337	11.2751	11.4015	11.5145	11.4995	11.4559	11.5542	11.477
CHRUN_JGVV239_3_T01	VIT_00s0239g00050	7.9335	7.6195	8.7642	8.5832	7.6744	7.8174	7.7948	7.9315	8.3762	7.9845	9.3456	7.9937	8.3023	9.1367	8.0337	8.0436	9.3377	8.7498	7.73	8.6226	8.8644	8.7824	8.2825	8.5248	8.3012	8.6865	8.6513	8.4579	8.6553	8.4402	8.7966	8.689	8.0337	8.4242	8.4752	8.4009	8.9296	9.2647	9.2608	8.9016	9.4628	9.3295	9.103	9.3779	9.7738	9.3781	9.65	9.7936
CHRUN_JGVV239_4_T01	VIT_00s0239g00070	8.963	9.3655	9.7421	9.7137	9.5795	9.5585	9.4986	9.492	9.6822	9.4664	10.1899	9.5397	9.592	10.158	8.9901	8.9255	9.1463	9.7109	10.1669	9.8475	10.1416	10.0374	9.8032	9.6447	9.9083	9.8579	9.7977	9.6114	10.0931	9.5353	10.0551	9.7499	9.833	9.1816	9.3374	9.8261	8.9119	9.3416	9.0504	8.5181	8.7445	8.8669	8.7253	8.9514	8.9734	8.6218	9.009	8.7242
CHRUN_JGVV239_5_T01	VIT_00s0239g00080	7.433	7.6313	7.6077	7.679	7.6385	7.4372	7.2781	7.3705	7.2393	7.5822	7.8888	7.4738	7.1399	7.9193	7.3732	7.9464	7.7234	7.6431	7.1761	7.0164	7.1944	7.3775	7.0174	8.0144	7.0157	7.9417	7.2309	7.8174	7.4648	7.1099	7.2784	7.4999	7.1294	7.8593	7.3693	7.3005	8.0423	8.2487	8.4842	8.2581	8.5935	9.0154	7.8869	8.0451	8.4114	8.0692	8.2966	8.4069
CHRUN_PDVV239_5_T01	VIT_00s0239g00090	9.29	9.6187	10.6051	9.6563	8.8222	9.2391	8.9668	9.3466	9.5728	9.9525	11.268	9.6239	9.2491	11.8037	9.5669	9.7572	9.8545	10.3575	9.8002	10.4318	10.0542	9.9654	10.1164	10.5078	10.3456	11.3317	9.8404	9.8899	9.7332	10.0372	9.8248	10.0993	9.3783	9.9404	9.8234	9.1123	10.1416	10.1061	9.7619	9.5946	9.9314	9.7025	9.9875	9.7622	10.0045	9.6033	9.9058	10.0159
CHRUN_JGVV239_6_T01	VIT_00s0239g00100	10.0386	10.0725	10.5796	10.543	9.3683	10.0993	9.7548	10.5041	10.3796	10.0187	11.1485	10.3538	9.8896	11.5764	10.2889	10.059	11.0425	10.2374	10.1737	10.93	10.73	11.1399	10.7396	11.5453	10.8665	10.9354	10.8064	11.0724	10.8535	11.131	10.9577	10.8653	10.2047	10.7837	10.7239	10.1001	10.769	10.6057	10.9872	10.7831	10.9997	10.9438	10.8608	10.8248	11.2696	11.0769	11.1159	11.0857
CHRUN_JGVV239_7_T01	VIT_00s0239g00110	6.8541	6.9515	7.0672	6.9713	7.2803	7.0498	6.6443	7.0809	7.2154	6.9402	6.8077	6.4873	6.9146	7.0622	6.7659	7.1115	7.0979	7.4322	6.932	6.9883	7.2406	6.8876	7.8752	7.0548	7.0418	7.2529	6.9896	6.9051	6.8148	6.9222	6.9057	7.4172	6.5874	7.4715	6.9111	7.3537	6.4207	6.8244	7.3194	7.4444	6.6243	6.7869	6.647	6.6938	7.5316	6.6093	6.8981	7.0905
CHRUN_JGVV239_8_T01	VIT_00s0239g00120	9.6622	9.3125	10.4879	9.8347	8.9928	9.2103	9.2379	9.5311	9.5471	9.6368	11.1229	9.7554	9.4544	11.6086	9.5015	9.6642	9.8996	10.3525	9.3043	10.2908	10.146	10.2626	9.8995	10.4684	9.9324	10.8778	9.7811	10.3518	9.8289	9.9835	10.0769	10.0963	9.5221	10.1777	9.9395	9.5225	9.8551	9.8967	9.8427	9.8479	10.0081	10.0413	9.9537	9.7452	10.0613	10.0025	10.097	10.0461
CHRUN_GSVIVT00004892001_T01	VIT_00s0239g00130	9.2731	9.988	9.841	9.2312	9.2582	9.2502	9.7806	9.7605	8.8761	9.2849	9.4746	9.5494	9.7513	9.8948	9.8319	10.0459	9.2012	10.5697	10.3796	10.7536	10.1012	9.7018	10.513	10.1387	10.5676	10.409	10.4333	10.2311	10.595	11.2587	10.1773	10.5954	10.457	10.1008	10.4864	10.4241	9.8597	9.3438	9.4456	9.0299	9.7204	9.3982	9.1341	9.4607	9.55	9.7813	9.3072	9.6547
CHRUN_JGVV239_9_T01	VIT_00s0239g00140	13.1722	13.0403	13.1459	13.4996	12.9076	13.2824	12.897	13.3441	13.2746	12.9162	13.0486	12.8921	13.1302	12.9116	12.9164	13.0283	13.4151	12.4428	13.1648	13.2521	13.478	13.3546	13.0596	13.45	12.8832	13.1002	13.2324	13.2471	13.3608	12.8988	13.4253	13.4174	13.3827	13.4063	13.108	13.0591	13.0538	13.3758	13.4708	13.1151	13.1859	13.1994	13.1766	13.298	13.4017	12.6613	13.481	13.1909
CHRUN_JGVV239_10_T01	VIT_00s0239g00150	9.0089	9.3165	9.3718	9.1811	8.0678	9.1565	8.9405	9.1809	9.0827	9.0199	9.6389	9.3412	9.1017	9.529	9.3033	9.5693	10.8352	9.281	9.836	10.0144	10.1678	9.8227	9.1807	10.2513	10.0477	9.9909	10.5521	10.1346	10.4325	10.3545	10.2187	10.1533	10.103	9.7393	9.4724	9.4294	10.9434	11.2548	10.8529	10.5894	10.7209	10.7227	10.8911	10.7371	11.0602	10.7443	11.3228	11.2183
CHRUN_PDVV239_9_T01	VIT_00s0239g00160	9.0574	9.8769	11.5495	11.3607	8.2388	9.6329	8.8781	10.1137	11.1664	10.417	12.3336	9.5447	10.6661	12.1436	9.2072	10.1266	11.3663	11.2007	9.0118	10.485	11.1028	10.9622	9.8535	11.0351	9.4801	11.5152	11.1323	10.1238	11.0887	9.6453	11	10.2108	8.912	10.3471	9.8333	10.604	10.8421	10.8768	10.8826	10.4244	10.9553	10.7046	10.6269	10.5849	11.3296	10.705	10.913	11.1297
CHRUN_JGVV240_1_T01	VIT_00s0240g00010	8.7459	8.2801	8.2311	8.3594	8.7695	8.3878	8.613	8.4468	8.4647	8.4617	8.2337	8.3421	8.1189	8.5119	8.5442	8.2913	8.3757	8.0091	8.9535	8.7279	8.531	8.4256	8.7735	8.5274	8.5745	8.5214	8.5195	8.9521	8.5215	8.6564	8.6768	8.6899	8.8013	8.9233	8.5304	8.5776	8.106	8.7158	8.6738	8.2772	8.3543	8.2961	8.4888	8.4207	8.5352	8.4952	8.5556	8.4244
CHRUN_JGVV240_2_T01	VIT_00s0240g00020	10.4616	10.7057	10.8781	11.2401	10.5747	10.5271	10.789	10.7884	11.2125	10.6012	11.0575	10.6482	10.817	10.6592	10.6234	10.4281	11.0896	10.3464	10.5551	10.8811	11.439	11.2045	10.5413	11.0585	10.133	11.358	11.1961	11.2756	11.0802	10.0162	11.077	11.0872	10.2885	10.7863	10.2198	10.886	11.3037	11.8022	11.3004	11.016	10.967	11.1269	10.8775	11.2401	11.0379	10.8608	11.3363	10.7178
CHRUN_JGVV240_3_T01	VIT_00s0240g00050	13.2443	13.1001	13.3147	13.6837	13.3202	13.5395	13.2871	13.6499	13.6567	13.2572	13.36	12.9115	13.3844	13.5738	12.9687	12.7234	14.0193	12.4028	13.5022	13.6984	14.136	13.8097	13.343	13.7602	13.2897	13.8089	13.907	13.9797	13.9413	13.0463	13.9676	13.862	13.5578	13.8003	13.1231	13.6128	13.6882	14.0393	13.7476	13.5742	13.6334	13.6595	13.8893	13.4561	13.647	13.523	13.7732	13.5253
CHRUN_JGVV240_4_T01	VIT_00s0240g00060	14.3169	14.3894	14.1418	14.1487	14.0962	14.7507	14.0281	14.0268	14.0812	14.1256	13.8375	13.8211	13.7367	14.3039	14.0124	14.1547	14.2655	13.4939	14.613	14.5272	14.6951	14.5838	14.3063	14.8112	14.5518	14.7142	14.4796	14.4933	14.482	14.4	14.3487	14.5916	14.5659	14.6418	14.526	14.1355	14.1403	14.2248	14.0886	13.9649	13.9881	14.0736	14.1965	14.001	13.9992	14.0198	13.9983	13.9901
CHRUN_JGVV245_1_T01	VIT_00s0245g00010	7.0178	6.6894	7.0827	6.8798	7.592	6.8619	6.986	7.6916	7.4172	7.0215	7.8462	7.1369	7.6762	8.9382	7.1322	7.0018	7.9904	7.2109	7.296	6.6508	6.7903	7.0291	7.3784	6.94	7.5671	7.1741	6.924	6.9113	7.0713	7.1206	6.9334	6.9573	6.9578	7.0611	6.7593	6.6982	7.3459	6.8923	7.484	7.1146	7.2571	6.7617	6.9242	6.8561	6.6394	7.4679	6.5453	6.8552
CHRUN_JGVV245_2_T01	VIT_00s0245g00030	6.3557	6.2292	6.14	6.1879	6.2415	5.9363	6.0479	6.2114	6.1504	6.2757	6.4389	5.9701	6.528	7.0716	6.072	6.5117	7.8406	6.3528	6.8634	6.1308	6.1545	5.9362	6.4933	6.0927	6.7706	6.236	6.3417	6.1289	6.0999	6.6102	6.0647	6.1793	6.6119	6.1408	6.0717	6.2601	7.6634	6.975	7.3215	6.9227	7.252	6.8883	6.9723	7.2941	6.7	7.7383	7.0767	7.0883
CHRUN_JGVV245_3_T01	VIT_00s0245g00040	6.9729	6.9832	8.0564	7.5002	7.9428	7.8707	7.4716	7.3582	7.4038	7.266	7.6262	6.9783	7.3863	7.5618	7.5329	7.8685	7.0531	7.3092	7.4269	8.4903	7.5555	7.6261	7.7639	7.1811	6.7771	7.6016	7.8457	7.0842	7.7995	7.0558	7.6118	7.2529	8.4052	7.947	7.3389	7.2344	7.0474	7.3054	7.7041	7.1807	7.2818	6.9344	7.088	7.3832	7.0585	7.1142	7.1068	7.6069
CHRUN_JGVV245_4_T01	VIT_00s0245g00050	13.9428	14.0007	13.7932	13.3308	14.0302	13.9828	13.7757	13.4201	13.5151	13.4731	13.2074	13.5414	13.6929	13.7486	13.871	13.7542	13.8475	13.9724	12.888	12.8902	12.7442	12.6761	12.5773	12.5501	12.596	12.6366	12.3461	12.3885	12.3136	12.5792	13.002	12.6162	12.7156	12.7689	13.0171	12.9049	13.7056	13.7393	14.0438	13.9911	13.6076	13.6892	13.6974	13.6958	13.7283	13.5632	13.8071	13.3081
CHRUN_JGVV245_5_T01	VIT_00s0245g00060	12.29	12.7404	12.703	12.6372	12.367	12.5185	12.4968	12.5821	12.382	12.3346	12.5258	12.753	12.7252	12.6267	12.6787	12.8606	12.4683	12.7804	13.1927	12.7945	13.0143	12.7079	12.7488	12.9478	13.2364	12.6571	12.9883	12.8694	13.2293	13.4201	13.2776	13.1204	13.1842	12.818	12.8723	12.9561	12.8516	12.7611	12.8926	12.5525	12.595	12.6107	12.7012	12.4167	12.5289	12.7681	12.7641	12.7651
CHRUN_JGVV245_6_T01	VIT_00s0245g00070	12.8778	12.9372	12.8702	13.1976	12.7956	13.0125	13.0165	13.1655	12.9612	12.7958	12.7932	13.0169	13.0213	12.9214	13.1601	12.8357	13.1554	12.855	13.3702	13.3121	13.1276	13.2254	13.1151	13.525	13.5728	13.0636	13.2705	13.3538	13.4164	13.537	13.3537	13.4828	13.4138	13.244	13.3394	13.0106	13.097	12.9315	13.0841	13.1241	13.0561	13.1588	13.1022	13.1025	13.0935	13.1349	13.2851	13.232
CHRUN_JGVV246_1_T01	VIT_00s0246g00010	11.402	10.7975	11.4162	11.5284	11.2175	12.666	11.3261	11.8765	11.3137	11.7531	10.5859	11.2335	10.367	11.1393	11.563	10.613	10.939	10.9246	11.5025	12.3321	11.7853	11.8641	11.7488	12.4854	11.5662	12.2536	11.5413	11.9178	11.6342	11.5765	11.3466	11.8199	11.663	12.02	11.687	10.7758	11.9772	11.2323	11.6674	12.4877	12.0409	11.5245	11.8219	11.5061	11.6376	12.2183	12.4377	11.9676
CHRUN_GSVIVT00004959001_T01	VIT_00s0246g00020	7.1483	7.1072	6.9098	6.9429	7.2364	7.3163	7.5113	7.18	7.177	7.2219	6.9121	7.0823	6.8632	6.8662	7.0695	6.947	7.2033	6.6293	6.3839	7.373	7.0361	7.1321	6.932	7.9377	6.8133	7.2827	7.0313	7.2034	7.0907	6.7173	7.0977	7.762	6.9143	7.0434	7.1743	7.0321	7.3901	7.9863	7.8512	7.3639	7.744	8.4374	7.9789	7.6317	7.8081	7.8351	7.854	7.7483
CHRUN_PDVV246_2_T01	VIT_00s0246g00040	11.6329	11.217	12.5973	11.438	11.5465	12.3676	11.6764	12.0115	11.356	12.1916	12.4514	11.8618	10.4371	13.0691	11.7563	11.6422	10.8878	12.3814	11.4231	11.7469	11.6848	11.2855	12.4296	12.1222	11.6534	12.992	11.4801	11.9615	11.6243	11.7066	10.6948	11.6671	11.5136	11.4334	11.4183	10.9615	11.2777	11.3205	10.8352	10.9569	10.9776	10.645	11.1714	10.7359	10.7395	10.9844	11.3725	11.0797
CHRUN_JGVV246_2_T01	VIT_00s0246g00050	15.0306	14.8618	14.9081	15.0542	14.9928	15.391	15.1098	15.1631	15.1381	14.8035	14.8119	14.8925	14.5967	14.9309	15.046	14.3784	14.9492	14.7352	14.9929	15.3401	15.1236	15.2132	15.1077	15.399	15.0587	15.1054	15.182	15.1376	15.1086	14.9531	14.9525	15.2246	15.0454	15.3082	15.1451	14.6937	14.6616	14.3616	14.696	14.8651	14.6163	14.7839	14.7797	14.4723	14.6391	14.8291	14.9953	14.6917
CHRUN_JGVV246_3_T01	VIT_00s0246g00060	13.0166	12.6606	13.2312	12.3681	13.1929	13.5575	12.9793	12.8674	12.2871	13.1474	13.0403	13.0038	11.9151	13.4272	12.868	12.6411	12.1045	12.8442	12.9607	13.0679	13.2704	13.1168	13.1633	13.2836	13.0476	13.4845	12.7842	13.0577	13.362	13.286	12.7092	12.9802	12.9184	13.2981	12.7864	12.568	13.0386	12.3459	12.1803	12.8754	12.2471	12.4088	12.8111	11.9952	12.2491	12.9785	12.5589	12.4458
CHRUN_JGVV246_4_T01	VIT_00s0246g00070	12.9804	11.9738	12.8666	12.8459	12.7474	13.7405	12.9347	13.1335	12.5259	12.9393	12.0511	12.8108	11.9627	12.5442	13.1555	11.9332	12.5414	12.3325	13.1625	13.5858	13.0988	13.1678	13.2336	13.6343	13.2306	13.3523	12.8762	13.4215	13.1813	13.03	12.7425	13.3515	13.2342	13.4858	13.1052	12.4293	13.4644	12.9921	13.6834	13.9006	13.5823	13.3016	13.2686	13.1881	13.6225	13.871	13.9482	13.7007
CHRUN_JGVV246_5_T01	VIT_00s0246g00080	14.6988	13.0361	14.1844	14.2841	14.335	14.9387	14.3227	14.4237	14.2501	14.2248	13.6352	14.1124	13.0967	13.8713	14.5167	13.238	13.6288	13.3881	14.1235	14.4797	14.3476	14.5546	14.5115	14.8311	14.4062	14.7408	14.1955	14.5451	14.4175	14.2424	14.1776	14.5272	14.4434	14.582	14.4811	13.4	14.2322	13.662	14.2849	14.6765	14.4377	14.0529	14.1149	13.8932	14.3829	14.6258	14.6917	14.5078
CHRUN_JGVV246_6_T01	VIT_00s0246g00090	15.1998	14.5663	14.9524	15.1787	15.1953	15.5918	15.0886	15.2702	14.9962	15.1011	14.6227	14.9693	14.0942	14.844	15.1942	14.0451	14.4805	14.6337	14.8031	15.2644	14.9401	15.0676	15.1337	15.4037	14.807	15.2395	14.7936	15.1091	14.9244	14.7544	14.411	14.9684	14.842	15.1352	15.0491	14.3729	14.7188	14.2202	14.502	15.1229	14.8636	14.6361	14.7413	14.6786	14.7004	14.8806	15.1204	14.914
CHRUN_JGVV246_7_T01	VIT_00s0246g00100	12.401	11.9417	12.2256	12.2141	12.348	13.0985	12.1033	12.1756	11.9347	12.3529	11.9928	12.2297	10.9597	12.227	12.2119	11.4785	11.5613	11.7325	12.1154	12.5976	12.6497	12.3686	12.3576	12.9643	12.3254	12.9109	12.1164	12.3186	12.4318	12.419	11.9404	12.1316	12.1069	12.6187	12.1692	11.7706	12.5374	11.8065	11.7804	12.5822	12.1044	12.2037	12.4308	11.9267	12.1621	12.6113	12.2684	12.5504
CHRUN_JGVV246_8_T01	VIT_00s0246g00110	13.2198	12.5588	12.7661	12.8613	13.1004	13.9634	13.0266	13.1466	12.4521	13.031	12.6485	12.9724	11.671	12.9756	13.1401	12.2821	12.2291	12.1613	12.7849	13.2728	13.022	13.0251	13.0212	13.5028	12.6935	13.5481	12.4322	13.0341	12.917	12.8119	12.2494	12.9545	12.5974	13.263	12.7393	12.2738	13.086	12.5762	12.3231	13.0249	12.5512	12.6224	12.9241	12.3549	12.3913	13.0258	12.8318	12.7428
CHRUN_JGVV246_9_T01	VIT_00s0246g00120	10.0395	9.1196	12.2307	8.057	9.4164	10.2731	8.5545	9.6142	8.7381	11.6739	12.1674	10.2841	8.5431	12.8392	10.0451	10.8153	9.6579	12.096	9.052	9.7662	10.4809	8.1016	11.5839	9.3468	8.9928	12.8047	8.9748	9.9709	8.3517	8.7562	7.6377	9.3895	8.9793	8.6686	9.2164	8.263	10.1178	10.9658	9.096	9.0096	8.8228	8.7184	9.3141	9.3739	9.1494	8.8579	9.6138	9.1783
CHRUN_JGVV246_10_T01	VIT_00s0246g00130	10.1761	8.7756	12.1956	7.8271	9.7734	10.2831	8.7637	9.4147	8.6448	11.1536	12.1173	10.3773	8.4333	12.8889	9.9417	10.741	8.8504	12.1428	9.1404	9.7596	10.2338	8.4941	11.5098	9.2	9.104	12.1014	8.7285	9.8844	8.0878	8.278	7.8181	9.6227	8.9521	8.6468	9.2688	8.452	9.4413	10.2176	8.3693	8.3183	8.466	8.301	8.7121	8.5894	8.6725	8.3067	8.8507	8.687
CHRUN_JGVV246_11_T01	VIT_00s0246g00140	12.9704	13.1163	13.2217	13.4798	13.2468	13.7339	13.3524	13.5169	13.1226	13.1329	13.4347	13.2127	12.567	13.8128	13.3421	12.8852	12.79	13.0781	13.1268	13.4971	13.3834	13.2475	13.3188	13.7671	13.3104	13.7358	13.3105	13.2101	13.414	13.3644	13.1742	13.547	13.3308	13.3023	13.3721	12.847	13.0231	13.0891	13.3488	12.8535	13.2392	13.2247	13.1196	12.8426	13.2163	13.1537	13.3374	13.2583
CHRUN_JGVV246_12_T01	VIT_00s0246g00150	13.0379	13.538	13.2117	13.5125	13.3869	13.8898	13.2481	13.5805	13.2298	13.1584	13.4413	13.1478	12.873	13.7188	13.4142	12.9359	12.8571	13.2377	12.8497	13.1355	13.0914	13.0077	13.265	13.7091	12.9628	13.5558	12.8936	13.0497	12.9001	13.0475	12.6005	13.4228	13.0919	12.9083	13.0739	12.5716	12.9771	12.818	12.8044	12.6389	13.0768	12.9382	12.9836	12.8556	12.8375	12.9614	12.8422	12.833
CHRUN_JGVV246_13_T01	VIT_00s0246g00160	12.4605	12.9958	13.0605	13.2577	12.9072	13.4926	12.8377	13.231	12.6174	12.8682	13.1509	12.8167	12.477	13.4259	13.3178	12.7968	12.3938	13.0173	12.6912	12.9417	12.883	12.6732	12.9046	13.4798	12.6967	13.3193	12.8131	12.8274	12.7558	12.8506	12.601	13.0139	13.0231	12.7869	12.7658	12.434	12.2567	12.3879	12.104	11.8962	12.3632	12.349	12.2092	12.0841	12.2221	12.2455	12.1762	12.2298
CHRUN_JGVV246_14_T01	VIT_00s0246g00170	13.0761	13.5174	13.5329	13.7198	13.4712	14.2118	13.4426	13.6434	13.1647	13.4722	13.5104	13.3844	13.0767	14.0793	13.5292	13.0931	13.3378	13.4168	13.1729	13.4087	13.5587	13.1966	13.4011	13.8414	13.393	14.0231	13.382	13.3134	13.4516	13.376	13.143	13.6646	13.4476	13.2806	13.1093	12.9687	13.3163	13.2865	13.1822	13.1377	13.3753	13.1676	13.3804	13.1286	13.2668	13.3821	13.2553	13.2883
CHRUN_JGVV246_15_T01	VIT_00s0246g00180	14.7943	15.1761	15.1712	15.2144	15.0941	15.3683	15.025	15.232	15.0673	14.9239	15.2022	15.0164	15.0486	15.2089	14.9845	14.853	15.1921	14.9285	14.8746	15.0534	15.0971	14.8988	14.8903	15.2421	14.8916	15.1057	15.0349	14.9378	15.1514	14.9549	15.0512	15.1221	14.9169	14.7455	14.7164	14.8749	14.9841	14.9474	15.0263	15.0553	15.0628	14.9957	15.1631	15.0771	15.0185	15.0336	15.0699	15.0494
CHRUN_JGVV246_16_T01	VIT_00s0246g00190	15.3714	15.5259	15.3844	15.4478	15.4055	15.5799	15.4202	15.4966	15.3672	15.191	15.4881	15.3334	15.3672	15.5164	15.4754	15.1783	15.3822	15.366	15.2406	15.336	15.2761	15.2319	15.4335	15.5307	15.3239	15.3829	15.2638	15.2063	15.2114	15.361	15.2169	15.4111	15.3663	15.3275	15.3523	15.1573	15.1358	15.1066	15.323	15.1124	15.4305	15.2768	15.3043	15.3908	15.3509	15.1383	15.248	15.3076
CHRUN_JGVV246_17_T01	VIT_00s0246g00200	14.4765	14.9795	14.6938	14.6965	14.9057	15.1039	14.7416	15.0204	14.714	14.6695	14.7596	14.6243	14.668	15.0133	14.8431	14.3562	14.9896	14.6448	14.2801	14.7116	14.6645	14.4878	14.653	14.9686	14.3285	14.7905	14.4156	14.6488	14.4228	14.4251	14.3883	14.8477	14.5211	14.5413	14.5619	14.2771	14.448	14.4426	14.553	14.4123	14.7215	14.3969	14.5042	14.5541	14.4667	14.5192	14.5002	14.3798
CHRUN_JGVV246_18_T01	VIT_00s0246g00210	15.3892	15.0363	14.9448	15.2836	15.2677	15.629	15.2127	15.4205	15.1891	15.2593	15.0268	15.1213	14.5631	15.1507	15.2991	14.8407	15.0335	14.5505	14.8874	15.2501	14.9115	15.0693	15.1959	15.4844	14.9499	15.3097	14.9432	15.1886	14.8499	14.8869	14.5373	15.1901	14.9373	15.2966	15.2195	14.5893	14.9366	14.5128	14.7638	15.0298	15.0616	14.7487	15.126	14.9113	14.948	15.0488	15.1854	15.1771
CHRUN_JGVV246_19_T01	VIT_00s0246g00220	15.4055	15.2168	15.3203	15.3857	15.4715	15.4955	15.4107	15.514	15.5028	15.3284	15.2546	15.3505	15.21	15.429	15.4227	15.032	15.4918	14.5674	15.3117	15.3726	15.397	15.1807	15.4215	15.4796	15.3892	15.4074	15.2155	15.3629	15.3769	15.1882	15.2024	15.4923	15.3626	15.4746	15.3697	15.18	15.1802	15.172	15.2359	15.1753	15.2152	15.2644	15.199	15.0227	15.1566	15.1761	15.2182	15.2347
CHRUN_JGVV246_20_T01	VIT_00s0246g00230	14.3838	14.4095	14.1341	14.3726	14.3974	14.7873	14.4889	14.6443	14.1568	14.3177	14.1372	14.0697	13.8333	14.5576	14.5403	14.0394	13.6336	14.033	14.2951	14.2521	14.0911	14.1373	14.361	14.6349	14.3557	14.4406	14.0411	14.3931	14.2083	14.2912	14.088	14.5887	14.5101	14.4151	14.5039	13.7782	13.845	13.5327	13.7521	13.4834	13.6368	13.6872	13.8436	13.2492	13.7266	13.6461	13.9211	13.6543
CHRUN_JGVV246_21_T01	VIT_00s0246g00240	13.1869	13.4142	13.7159	13.4045	13.4377	13.8811	13.3486	13.5893	13.2872	13.653	13.6489	13.3383	12.5102	14.0704	13.3179	12.9389	12.6379	13.6293	13.0728	13.4108	13.3552	13.1899	13.5938	13.5991	13.2687	13.9337	13.0304	13.2901	13.215	13.1192	13.023	13.3916	13.1542	13.1244	13.1738	12.6919	12.7887	12.7831	12.6676	12.4363	12.4816	12.4565	12.7639	12.1664	12.3701	12.4109	12.7574	12.4831
CHRUN_JGVV250_1_T01	VIT_00s0250g00010	6.4017	6.5548	6.3028	6.4927	7.1634	6.7348	6.6368	6.373	6.3824	6.3921	6.4483	6.7422	6.3607	6.4208	6.6448	6.1219	6.2095	6.2908	7.0065	6.6376	6.6328	6.5675	7.4402	6.8213	7.6629	6.4231	6.4431	6.5012	6.5744	7.4975	6.6158	6.5424	7.2244	6.2963	6.4937	6.3674	6.171	5.9968	5.9913	5.9943	6.371	6.1094	5.9907	6.1363	6.0208	6.0293	6.4037	6.0794
CHRUN_JGVV250_2_T01	VIT_00s0250g00020	14.2933	14.3993	14.461	13.9102	14.5661	14.3048	14.3407	14.2747	14.2492	14.2484	14.3858	14.3274	14.2194	14.139	14.4032	14.2014	14.095	14.4885	13.5974	13.8059	13.7037	13.7558	13.9205	13.4787	13.6651	13.9217	13.6543	13.6407	13.5625	13.6641	13.5669	13.666	13.7381	13.5555	13.6709	13.7429	13.5087	13.5652	13.5214	13.5558	13.6743	13.6391	13.51	13.8055	13.6426	13.5291	13.5776	13.4976
CHRUN_JGVV250_3_T01	VIT_00s0250g00030	13.6288	13.3676	13.5151	13.7445	13.4142	13.4055	13.6406	13.6056	13.7341	13.5613	13.6978	13.7054	13.475	13.4115	13.5533	13.4907	13.3393	13.4054	13.3555	13.154	12.8858	13.5295	13.4134	13.4695	13.413	13.4806	13.3212	13.7551	13.6763	13.6418	13.3647	13.3997	13.6911	13.3113	13.4751	13.1628	13.2824	13.6008	13.3579	13.3753	13.3706	13.3733	13.4652	13.5271	13.3553	13.5126	13.671	13.2922
CHRUN_JGVV250_4_T01	VIT_00s0250g00040	12.5664	12.5745	12.2586	12.2345	12.594	12.6067	12.4486	12.3732	12.0827	12.2995	12.0366	12.3622	12.2423	12.2557	12.6939	12.3283	12.0889	12.3808	12.3181	12.3167	11.9353	11.9486	12.3647	12.2011	12.3512	11.9811	12.1643	11.8632	11.9909	12.2906	11.9577	12.1457	12.1975	12.0334	12.1677	11.9515	12.1198	12.0311	11.9544	11.9924	11.9431	12.003	12.1035	11.9938	11.977	11.9503	11.9561	11.9732
CHRUN_JGVV250_5_T01	VIT_00s0250g00050	9.5479	8.9133	9.3163	9.4857	9.4616	9.8796	9.7594	9.1504	9.4584	9.184	9.8845	9.756	9.1023	9.038	8.9555	9.4438	8.6432	9.2752	9.5804	10.0965	10.2376	10.5001	10.1628	10.2442	10.6688	10.6845	10.5526	9.8965	11.3796	10.6496	9.3645	9.4133	10.5071	10.3178	9.5999	9.6939	8.5509	8.4328	8.5195	8.8051	8.2243	9.3096	8.7276	8.5356	8.9654	8.531	8.7538	8.6956
CHRUN_PDVV250_6_T01	VIT_00s0250g00060	10.021	10.2809	10.4184	9.9488	9.7497	9.9331	10.0224	10.1953	9.9717	10.2628	11.2015	10.3687	9.8649	11.2477	10.1563	10.1865	10.6534	10.3578	10.1408	10.6764	10.6529	10.4292	10.421	10.6279	10.2943	11.0145	10.8176	10.7007	10.831	10.707	10.5201	10.6607	10.3507	10.2892	10.3758	10.3831	10.7558	10.7885	10.2445	10.464	10.791	10.6291	10.9102	10.7807	11.0697	10.8737	11.1376	11.3102
CHRUN_JGVV250_7_T01	VIT_00s0250g00080	9.2287	9.3125	9.1267	8.8099	8.7232	8.8579	9.2658	9.0722	8.6208	8.8935	8.6235	8.9186	9.0885	8.8997	9.4132	9.3905	9.4601	9.3423	9.7662	10.25	9.6456	10.1337	9.5692	10.0004	8.7488	10.4539	10.1072	9.9715	10.0525	9.5719	10.0889	10.0162	9.895	10.4636	10.0492	10.2392	10.6877	11.0989	11.1446	10.8478	10.9219	10.7739	10.7064	11.0392	10.9728	10.8425	11.2233	11.052
CHRUN_JGVV250_8_T01	VIT_00s0250g00090	7.4959	7.4112	7.805	7.9535	7.2746	7.5247	6.8353	7.3322	7.7271	8.7733	7.6855	7.5203	8.1283	7.5702	7.5621	7.3243	6.7496	7.3658	6.6062	8.0853	7.7143	7.7284	7.312	7.3275	7.3976	7.246	7.861	7.3159	7.7	6.8742	7.8035	7.0067	7.3693	7.5569	7.0399	7.5722	7.2252	6.6721	7.1042	6.4466	6.6327	6.8082	6.5457	6.8121	6.6065	7.1134	6.697	6.7217
CHRUN_GSVIVT00005031001_T01	VIT_00s0251g00010	7.1555	7.4024	9.39	7.9196	7.5719	8.7546	6.9987	8.1393	8.4798	8.2331	9.4202	7.8417	8.1198	10.2286	7.1228	8.4164	7.2192	8.7274	8.6637	7.3957	8.1655	8.013	9.2366	8.6666	8.6901	9.5267	7.9913	7.7811	7.5597	7.6768	7.9984	7.5669	9.1652	7.1703	8.4418	8.0841	7.5232	7.8601	7.3868	7.0753	7.3158	7.3719	7.0768	6.87	7.4874	6.9845	6.8237	7.6686
CHRUN_GSVIVT00005033001_T01	VIT_00s0251g00020	7.8041	7.7553	9.2755	7.9051	7.4462	7.5859	7.5103	7.6097	8.1117	8.6032	10.0557	8.0221	7.7943	10.5927	7.8111	8.0451	8.0601	9.0838	7.6624	7.5152	8.2118	8.1776	7.8936	7.3754	7.6805	9.3922	7.7692	7.3484	7.6225	7.2726	7.8337	7.7451	7.4492	7.1382	7.2215	8.0308	7.7208	8.5365	8.2284	7.7014	8.1278	7.9017	7.4811	8.4378	8.1237	7.6769	8.0071	8.1297
CHRUN_PDVV251_3_T01	VIT_00s0251g00050	8.4105	8.7684	9.7749	8.8651	8.1013	7.947	8.3997	8.24	8.7476	8.8968	10.0694	8.3863	8.6414	11.1081	8.6217	8.6871	8.534	9.5006	8.8407	8.4381	9.239	9.3394	8.655	8.6299	8.0787	9.4279	8.5931	9.1649	8.9507	8.456	9.2674	8.5313	8.385	8.1253	8.7355	8.898	8.6661	8.3189	7.8432	7.918	7.7001	7.5051	7.9604	8.3004	7.6966	8.0586	8.4928	7.7038
CHRUN_JGVV251_3_T01	VIT_00s0251g00060	5.8276	6.4167	6.5658	5.7709	5.8552	5.8048	5.8823	5.9828	5.9017	6.2802	6.742	5.9345	5.8178	8.3805	5.7148	6.3959	6.2358	6.5126	6.104	5.9235	6.0202	5.7942	5.8407	6.2635	5.8141	7.1133	5.7769	6.0715	5.8024	5.8893	5.8385	6.0069	6.089	5.8765	6.0608	5.8841	7.5306	6.9092	6.2919	6.2514	6.6968	6.4904	6.834	6.3626	6.5245	6.72	6.1838	6.4263
CHRUN_GSVIVT00005037001_T01	VIT_00s0251g00080	14.2278	13.7747	14.0623	14.3554	13.5084	14.1819	13.4295	13.8562	14.2699	13.8566	13.9436	13.5729	14.0262	14.1472	14.0653	13.7556	13.6518	13.5108	14.035	14.2128	14.2881	14.4269	13.9892	14.3665	13.9264	14.2036	14.2162	14.3445	14.1769	13.7419	14.1358	14.0908	14.1939	14.3407	14.0699	13.9658	13.6909	13.8968	13.5203	13.3281	13.713	13.7652	13.5766	13.6689	13.7275	13.081	13.9875	13.9662
CHRUN_JGVV252_1_T01	VIT_00s0252g00010	11.7504	11.6563	11.3408	11.4265	11.6799	11.5452	11.699	11.5965	11.3621	11.9002	11.4881	11.7997	11.5005	11.4892	11.5539	11.9338	11.2504	11.7093	11.7164	11.3845	11.4282	11.6962	11.7906	11.3428	11.6962	11.5513	11.4131	11.6786	11.4316	11.7502	11.532	11.4486	11.8244	11.5497	11.733	11.6379	11.8975	11.8211	11.7818	11.8437	11.7563	11.6945	11.6682	11.8503	11.6397	11.7207	11.8338	11.7669
CHRUN_JGVV252_2_T01	VIT_00s0252g00020	10.6927	10.9584	10.7072	9.6935	10.7191	10.6833	10.6671	9.6022	9.8099	9.9281	10.3933	10.5357	10.2571	10.3764	10.432	10.3547	10.6715	10.7102	10.8216	10.9354	11.0348	10.3295	10.8346	10.7349	11.1976	10.8267	10.8263	10.0674	10.8825	10.989	10.9975	10.8731	10.8329	10.0173	10.8513	11.1664	11.3459	11.5479	11.6487	11.5588	11.2307	11.6242	11.3168	11.0638	11.1779	11.11	11.0195	10.8625
CHRUN_JGVV252_3_T01	VIT_00s0252g00030	13.7209	13.7877	13.79	13.7128	13.9735	13.8414	13.8454	13.896	13.6533	13.9766	13.7703	13.9241	13.7954	13.8813	13.9027	13.8242	13.6905	13.8517	13.8237	13.8307	13.9213	13.8741	13.8858	13.9083	13.9012	13.9678	13.9328	13.9255	13.9196	13.9758	13.8596	13.9223	13.9724	13.8929	13.9098	13.8629	13.9559	14.0464	13.9499	13.9241	13.9462	13.9956	13.8553	13.8794	14.0055	13.9755	13.9271	13.9182
CHRUN_JGVV252_4_T01	VIT_00s0252g00040	9.9623	8.8001	8.942	9.6482	9.5574	9.8427	9.3829	9.3794	9.1138	9.7736	8.6803	9.1056	9.8328	9.2765	9.7117	10.34	9.3043	8.3538	10.0674	9.548	9.064	9.1159	9.505	9.8184	10.0972	9.5969	9.7112	9.6767	9.3752	10.4421	8.8511	9.4903	10.0042	9.552	9.2359	8.973	9.0308	8.2984	9.0834	8.954	9.0843	8.8665	9.1947	9.5996	9.376	9.2532	9.2799	9.5386
CHRUN_JGVV252_5_T01	VIT_00s0252g00050	13.0887	13.7715	13.5491	13.1707	13.8414	13.552	13.5597	13.5623	13.0248	13.419	13.6165	13.5651	13.5855	13.8823	13.5017	13.4494	13.0389	13.9669	13.3601	13.1482	13.2326	13.0898	13.4063	13.0213	13.1155	13.2091	13.0859	13.2519	13.2984	13.2375	13.3307	13.318	12.9902	12.8234	12.9042	13.3621	13.1244	13.4146	13.2125	12.9526	13.1145	13.153	13.0412	12.9709	12.8602	13.0605	12.8473	12.7927
CHRUN_JGVV252_6_T01	VIT_00s0252g00060	13.0079	13.3175	13.3502	13.2268	12.8134	12.9227	12.8055	12.9884	12.8756	12.4972	13.0532	12.9952	13.456	13.1566	13.2796	13.306	13.2956	13.4889	13.6578	13.5278	13.7664	13.5233	13.379	13.4831	13.6632	13.061	13.6147	13.2737	13.5993	13.7986	13.7542	13.406	13.6913	13.4745	13.5444	13.6528	13.8451	13.332	13.3059	13.261	13.4433	13.4744	13.2514	13.3587	13.5133	13.3649	13.306	13.6974
CHRUN_JGVV252_7_T01	VIT_00s0252g00070	15.2775	15.315	15.3377	15.185	15.2774	15.3089	15.2721	15.3097	15.2459	15.3903	15.4414	15.3407	15.2792	15.3361	15.3016	15.3802	15.3546	15.4516	15.3354	15.4276	15.4268	15.4452	15.3517	15.2852	15.3363	15.4748	15.4444	15.4688	15.4969	15.3528	15.4279	15.3411	15.3794	15.3511	15.3169	15.2775	15.4802	15.4033	15.2261	15.4054	15.3894	15.4365	15.4475	15.4375	15.4732	15.4148	15.4514	15.4578
CHRUN_JGVV252_8_T01	VIT_00s0252g00080	13.0371	13.3427	13.1466	13.2636	13.5196	13.344	13.3125	13.504	12.9088	13.27	13.2421	13.3144	13.0526	13.3189	13.2489	12.9523	13.3028	12.8815	12.9901	13.3274	13.3234	13.1045	13.2832	13.2315	13.1892	13.4205	13.2918	13.3565	13.0007	13.0167	13.0939	12.996	13.132	13.0216	13.1799	13.1435	13.1884	13.1466	12.8993	12.8969	12.7931	13.0123	13.0374	12.7215	12.8707	12.8962	12.6169	12.861
CHRUN_JGVV252_9_T01	VIT_00s0252g00090	9.8497	10.4708	10.4088	10.1158	10.1377	10.5686	10.2789	10.4559	9.7493	10.422	10.1877	10.3051	10.0872	10.4691	10.65	10.268	10.1676	10.451	10.1212	10.7554	10.9231	10.0865	10.5766	10.4698	10.6199	10.7214	10.392	10.5945	10.0469	10.5634	10.4359	10.4068	10.9346	9.9303	10.6354	10.2762	10.4905	10.3944	9.815	10.047	10.0043	10.2033	10.1868	9.8808	10.0781	10.1578	9.743	10.1113
CHRUN_JGVV252_10_T01	VIT_00s0252g00100	14.3442	14.5566	14.2851	14.398	14.553	14.4731	14.5486	14.5734	14.1762	14.3952	14.3514	14.4765	14.2302	14.572	14.4809	14.206	14.4337	13.9821	14.1458	14.2595	14.4518	14.1654	14.4166	14.3133	14.3006	14.4295	14.3445	14.3287	14.22	14.1594	14.3212	14.2435	14.3122	14.0913	14.2874	14.1829	14.2175	14.0127	13.8892	13.9645	13.805	13.971	14.1196	13.5248	13.9459	13.8483	13.626	13.9755
CHRUN_JGVV252_11_T01	VIT_00s0252g00110	9.1207	9.25	8.4173	8.3146	7.5535	7.6318	8.1866	7.7	8.0267	8.0636	8.7298	8.4361	8.6449	8.2318	7.6055	9.076	9.0697	8.5504	10.162	10.0515	9.691	9.5001	10.0318	9.5862	10.1501	9.5626	9.1047	9.5886	9.4518	10.4255	9.9587	9.8397	10.1362	9.4725	10.2241	10.1266	9.2112	9.6164	9.1311	9.4747	9.0237	9.184	9.0704	9.1247	8.934	9.0105	8.7105	8.5222
CHRUN_JGVV252_12_T01	VIT_00s0252g00120	8.4301	8.1205	8.3416	8.1676	8.4707	8.7034	8.4511	8.0755	8.0567	8.0002	7.9419	8.457	7.6663	8.033	8.2506	8.3233	7.8115	7.9361	8.0298	8.5035	7.7529	8.1479	8.6829	8.4283	8.402	9.1975	8.0017	7.8613	8.7152	8.6086	8.515	8.3362	8.5068	9.4844	7.917	8.3478	7.0075	7.2267	7.8711	7.5668	7.5313	7.8717	8.6858	7.8258	7.8705	7.5333	6.7443	8.0106
CHRUN_JGVV252_13_T01	VIT_00s0252g00130	15.4697	15.3937	15.4808	15.551	15.5574	15.501	15.5344	15.5718	15.5381	15.566	15.4082	15.5425	15.3816	15.4767	15.55	15.5591	15.236	15.2925	15.4733	15.4585	15.4056	15.478	15.4743	15.4046	15.4083	15.4776	15.3341	15.6235	15.5343	15.4161	15.4354	15.4608	15.4808	15.4974	15.4715	15.2264	15.3523	15.2494	15.2524	15.1583	15.1474	15.2077	15.1772	15.0289	15.3483	15.1027	15.1445	15.2199
CHRUN_JGVV253_1_T01	VIT_00s0253g00010	11.3033	11.3481	11.3281	11.5577	10.9449	11.4197	10.9189	11.1671	11.7971	10.9787	11.5495	11.0844	11.5821	11.4284	11.4742	11.0668	12.6997	10.9777	11.4593	12.1625	12.3591	11.9333	11.761	12.0715	11.5962	12.0213	12.0945	12.0085	11.864	11.612	12.0082	11.9623	11.9191	12.1778	12.0176	11.837	12.3566	12.7495	12.743	12.27	12.5349	12.7093	12.498	12.6127	12.7698	11.9379	12.5741	12.7136
CHRUN_JGVV253_2_T01	VIT_00s0253g00020	9.1956	9.2302	9.1561	9.6153	10.8558	9.9294	10.515	10.0574	9.3284	10.0972	9.6689	9.9515	9.2525	9.6873	9.3909	9.2204	8.876	9.3951	11.3559	11.0159	11.0064	10.3433	10.3074	10.6749	10.7699	10.4369	10.1247	10.9197	10.6222	10.5585	10.7657	10.5418	10.2507	10.0795	10.1558	10.222	10.2336	10.0553	9.7671	9.4429	9.8295	9.6995	9.6199	9.6446	9.799	9.9632	9.7803	9.8677
CHRUN_JGVV253_3_T01	VIT_00s0253g00030	7.603	7.2035	7.2432	7.3818	7.0302	6.9044	6.641	6.8409	7.3859	7.028	7.1784	7.0269	7.2188	7.8827	7.6202	7.242	7.0896	7.2674	7.0804	7.1033	7.2944	6.9777	7.2414	6.9693	7.1394	7.0932	7.0732	6.9758	10.0685	7.0915	7.1568	7.4287	6.5404	8.1792	6.9365	7.0068	6.7746	7.2067	7.6954	7.4748	7.2239	7.4573	6.752	7.0256	7.0945	7.3891	6.6266	7.8707
CHRUN_JGVV253_4_T01	VIT_00s0253g00040	8.0925	7.9516	7.511	7.2881	7.5387	7.6988	7.4175	7.3348	7.9424	7.5989	8.2122	8.3573	7.916	7.9096	6.9832	7.6621	9.8389	7.8254	8.9267	8.5227	8.1475	9.0468	10.0233	9.9844	10.317	9.3715	8.5263	9.9985	8.8828	9.4875	9.8941	9.0377	7.9061	10.2907	11.8784	10.7635	11.9214	12.0494	12.5631	12.4085	12.0616	12.1964	11.9505	12.1401	12.157	12.1326	11.7863	12.04
CHRUN_JGVV253_5_T01	VIT_00s0253g00050	6.1587	6.0997	6.3912	6.057	6.4754	6.07	6.0695	6.0541	6.1111	6.336	6.4716	6.2457	6.3635	6.918	6.406	6.1593	6.2354	6.3655	6.829	6.2049	6.2781	6.3335	6.0851	6.2525	6.1947	6.4863	6.1864	6.2146	6.5066	6.6024	6.3004	6.1215	6.1813	6.3861	6.3436	6.2932	6.5694	6.6579	6.5559	6.5193	6.6211	6.0987	6.4331	6.5731	6.1971	6.0101	6.8804	6.3269
CHRUN_JGVV253_6_T01	VIT_00s0253g00060	9.6949	10.1203	9.021	9.1683	7.9138	8.3604	8.8273	8.3585	8.8588	8.6635	9.7643	9.3258	8.6514	9.4526	8.3336	9.6479	9.5739	9.0518	10.9602	10.9553	10.9372	10.6494	11.287	11.0787	11.3171	11.2407	10.7689	10.6011	10.6956	11.2378	10.1788	10.7184	11.1916	10.2274	10.6719	10.7219	10.3259	10.1665	10.007	10.1868	9.53	10.1822	10.4788	9.9046	10.1135	10.4083	9.6628	10.3165
CHRUN_JGVV253_7_T01	VIT_00s0253g00070	13.2433	13.495	13.4394	13.3715	13.3214	13.2151	13.2812	13.2661	12.7572	12.9057	13.2552	13.3146	13.6762	13.434	13.6219	13.401	13.0204	13.6913	13.7151	13.7222	13.6727	13.4095	13.563	13.7236	13.5958	13.4214	13.5141	13.5688	13.5709	13.5614	13.6346	13.7411	13.8147	13.7642	13.5511	13.675	13.2035	13.4578	13.124	13.115	13.1841	13.1811	13.1388	13.3907	13.0772	13.1513	13.1474	13.0899
CHRUN_JGVV253_8_T01	VIT_00s0253g00080	11.7941	11.1611	11.5877	12.0514	12.3393	11.432	12.5788	12.0482	8.7507	10.7758	12.167	11.1535	10.4516	11.1693	11.4478	12.4069	9.8078	11.3292	12.445	11.2135	11.7454	12.6714	12.7177	11.9526	13.0058	12.4825	12.6948	12.1358	12.4874	11.4684	10.6449	11.8211	12.4803	11.7509	11.6202	10.543	12.0981	11.2631	9.553	10.9323	12.0191	11.0888	11.7434	11.1225	12.374	11.3054	10.5925	12.5017
CHRUN_JGVV253_9_T01	VIT_00s0253g00090	9.1305	8.7776	8.7597	8.8968	9.5299	8.6783	9.6341	9.1381	7.4518	8.3671	9.0213	8.4648	8.0809	8.7834	8.9775	9.5807	7.9754	8.7517	9.2358	8.2846	8.5356	9.3276	10.1715	9.0361	10.5116	9.8026	9.7602	9.1671	9.1391	8.5019	8.1742	9.205	10.2328	8.5235	9.0684	8.0691	9.2855	8.4359	7.4798	8.4912	9.1792	8.5536	8.9792	8.5759	9.6842	8.8301	8.1817	9.7181
CHRUN_JGVV253_10_T01	VIT_00s0253g00100	6.8512	6.4218	6.7821	7.0251	6.8981	6.5771	6.564	6.6857	6.4587	6.4699	6.9888	6.5022	6.4883	6.5887	6.7729	6.7139	6.5127	6.6131	7.6009	6.9209	6.7555	7.1583	6.4867	6.952	6.9892	6.9858	7.2139	6.835	7.3097	6.7018	6.4638	6.7742	6.8957	6.7079	6.8613	6.4363	6.5555	6.4712	6.2295	6.2289	6.5216	6.1696	6.8644	6.3094	6.83	6.591	6.6886	6.8136
CHRUN_JGVV253_11_T01	VIT_00s0253g00110	7.6982	7.4549	8.2023	8.5337	8.0115	7.9126	8.1746	7.9231	7.8921	7.5266	8.2196	7.6142	8.1421	7.6073	7.7951	8.378	7.6207	8.2158	8.2503	7.4676	7.6684	8.8698	8.1434	8.2582	7.5497	8.6994	8.7938	7.9121	9.1379	7.5321	7.7721	8.3902	8.1991	7.9488	8.029	7.8065	8.3477	8.1301	7.2454	8.2299	8.6262	8.2617	8.0772	8.0375	8.9553	8.3645	7.5379	9.1124
CHRUN_JGVV253_13_T01	VIT_00s0253g00140	8.1844	8.3774	8.653	8.8524	8.7492	8.4836	9.3499	8.4885	8.4855	9.5638	8.0786	8.4043	8.7749	8.3797	8.7175	8.3954	8.0988	8.5315	7.6812	7.9409	7.7004	8.3584	7.7448	8.6945	7.8992	8.578	7.9219	8.5503	7.7916	8.2855	8.2618	8.3077	8.0885	7.8998	7.8761	7.7614	8.0062	7.6023	7.5396	7.8525	7.5843	8.3168	7.8441	7.9239	8.0306	7.8075	7.6688	7.9749
CHRUN_JGVV253_14_T01	VIT_00s0253g00150	7.8827	9.4124	8.8604	7.9427	8.2711	8.1288	9.0331	8.5626	7.8519	9.07	8.2282	8.093	8.4511	8.8568	8.1586	8.6821	8.6146	9.0742	8.9619	8.8811	9.2629	8.1769	8.8875	8.36	9.8908	8.7645	9.9204	7.6406	8.306	9.5176	8.2367	9.3793	9.005	7.4187	8.652	8.3628	9.1142	7.8176	7.8371	7.8292	8.659	8.2216	8.3522	7.9035	7.7389	8.5196	7.8851	8.6049
CHRUN_JGVV253_15_T01	VIT_00s0253g00160	8.3426	9.3201	8.8045	8.2491	8.6289	8.0145	9.2892	8.4957	8.1247	9.216	8.3234	8.7934	8.7005	8.5962	8.0909	8.5183	8.1989	9.4369	7.9736	8.6148	9.0582	8.0238	8.1583	8.0568	9.496	8.1194	9.592	7.7167	8.4132	9.1782	8.4191	8.8822	7.7331	7.6049	8.3874	8.4739	8.2051	7.7348	7.5002	7.5753	8.2892	7.6942	7.9446	7.7752	7.6799	7.8297	7.4694	8.3077
CHRUN_JGVV253_16_T01	VIT_00s0253g00170	7.1868	7.8353	6.9977	6.7489	7.2954	7.1796	7.5249	7.4659	6.7018	7.5289	6.7421	7.5262	7.0886	7.3454	7.3662	7.4262	7.1403	7.2386	8.094	8.0338	7.3739	7.2473	7.4817	7.1892	7.3616	8.3132	8.0359	7.7145	7.0811	8.5025	7.19	7.6179	7.8187	6.9945	7.6123	6.6563	7.2073	6.9101	7.1625	7.0678	7.263	6.892	7.4987	7.5608	7.1338	7.3689	7.5802	7.3537
CHRUN_PDVV253_15_T01	VIT_00s0253g00180	8.85	8.8832	8.5597	8.538	8.6049	9.0725	8.5642	8.6626	8.611	8.3404	8.7104	8.9823	8.9723	8.3372	8.3417	9.4166	8.3227	8.8268	9.3961	8.8851	8.5733	8.7512	9.9664	8.3349	9.646	8.1847	9.1728	8.4618	8.9263	10.2837	8.598	8.729	9.2976	8.3118	9.3703	9.1834	8.4649	8.5903	8.7063	8.3895	8.4908	8.3673	8.3955	8.4568	8.7494	8.9252	8.7557	8.4815
CHRUN_GSVIVT00005070001_T01	VIT_00s0254g00010	15.0735	14.9001	14.8662	14.9075	14.6892	14.9682	14.7189	14.809	14.8179	14.812	14.6679	14.8643	14.8653	15.0911	15.0305	14.8967	14.9902	14.3345	15.2009	15.2394	15.1397	15.077	15.007	15.1868	15.0296	15.0717	15.0144	15.1362	15.0237	15.0277	15.1303	15.1763	15.2231	15.2659	15.1493	14.9576	15.1304	15.1207	15.2734	15.1326	15.1645	15.2226	15.1964	15.273	15.2534	15.1426	15.3638	15.2878
CHRUN_JGVV254_1_T01	VIT_00s0254g00030	11.5915	11.2829	11.4088	11.6002	11.4409	11.6086	11.2164	11.6509	11.2508	11.0555	11.188	11.2701	11.2084	11.8112	11.7032	11.2989	11.7149	11.395	11.5321	12.0676	11.2092	11.7264	11.6597	12.3239	11.6833	11.7899	11.7196	11.5874	11.7643	11.5779	11.4302	12.1484	12.0066	11.9078	11.9836	11.3663	11.4975	11.389	11.5526	11.7019	11.7549	11.8227	11.8185	11.7838	11.9146	11.5092	12.0248	11.8878
CHRUN_JGVV254_2_T01	VIT_00s0254g00040	15.5685	15.4776	15.4342	15.591	15.5352	15.6462	15.5131	15.5334	15.4368	15.5349	15.393	15.476	15.4535	15.619	15.5585	15.5081	15.3496	15.1969	15.5235	15.508	15.4689	15.3744	15.4382	15.5897	15.4679	15.5027	15.2224	15.474	15.3436	15.4251	15.478	15.5699	15.5235	15.5105	15.5331	15.2784	15.4717	15.3878	15.3868	15.4096	15.34	15.316	15.4701	15.2062	15.258	15.2985	15.2126	15.2193
CHRUN_JGVV256_1_T01	VIT_00s0256g00010	6.5756	6.0814	6.8726	6.4796	6.7048	6.3376	6.3888	6.4941	6.5871	6.4782	7.2493	6.2312	6.4883	7.7132	6.133	6.5523	6.3565	6.9344	5.883	6.2137	6.4656	6.4228	6.2947	6.3195	6.0101	6.6774	6.4586	6.2507	6.3507	6.22	6.5532	6.6916	6.0292	6.4394	6.1799	6.3975	6.3369	6.602	6.9038	6.346	6.3255	6.6176	6.6304	6.2624	6.595	6.6354	6.2675	6.8907
CHRUN_JGVV256_2_T01	VIT_00s0256g00020	7.2977	7.0204	7.8616	7.6711	7.4935	7.1069	7.1893	7.0941	7.4125	7.3804	7.9019	7.1413	7.5012	8.018	7.2277	7.0688	6.8905	7.7494	6.7096	7.484	7.7976	7.6643	7.1361	7.3029	7.1007	7.4737	7.5703	7.2839	7.5909	7.0801	7.7097	7.5131	7.0135	7.7089	7.0558	7.3993	7.0776	7.4238	7.1763	7.0818	7.3809	6.7066	7.4347	6.8339	7.1276	7.1003	7.3314	6.9622
CHRUN_JGVV256_3_T01	VIT_00s0256g00030	8.1296	8.4046	9.1714	8.8068	8.9745	9.4486	9.5276	9.373	8.2123	8.0084	9.1791	9.0443	8.7703	8.9984	9.0794	8.8344	9.2076	9.1622	7.3401	6.6496	7.9704	8.2263	8.194	7.8516	8.6347	7.8292	8.1709	7.5337	7.9056	7.86	8.9951	8.5912	8.0155	7.9245	7.8717	8.5052	8.0146	8.2891	8.2539	7.742	7.993	7.5999	7.7046	8.3125	8.4625	7.5323	8.1031	8.1883
CHRUN_JGVV256_4_T01	VIT_00s0256g00040	9.8074	9.5087	10.3342	10.0442	10.3991	10.2279	10.8471	10.4524	9.8744	9.5512	10.3807	10.4427	9.8339	10.1112	10.2025	9.9706	9.3441	10.2039	9.0744	8.3741	9.0856	9.298	9.5436	9.4165	9.9813	9.2864	9.3801	9.3916	9.4477	9.6266	10.4661	10.0957	9.3971	10.5186	9.4582	9.6283	7.8493	8.2226	8.2821	8.2615	7.7536	7.9314	8.106	8.1895	8.208	8.2488	8.3371	8.0548
CHRUN_JGVV256_5_T01	VIT_00s0256g00050	7.7368	7.9612	8.2408	7.7194	8.1026	8.5447	8.8816	8.7932	7.3853	7.6799	8.149	8.4171	7.9033	7.9112	8.5324	8.4218	8.5915	8.095	8.0518	7.33	7.3128	7.2824	7.6503	7.6531	7.7492	7.4056	7.43	7.0111	7.2336	7.8435	7.7	8.2796	7.9324	7.7199	7.7028	7.7918	7.0578	7.393	7.1739	7.4499	7.65	6.8828	7.5306	7.6762	7.6962	7.2186	7.5109	7.3917
CHRUN_JGVV256_6_T01	VIT_00s0256g00060	11.9479	11.6083	11.9023	12.1426	12.1365	11.9639	12.0466	12.1574	12.1539	12.0985	11.9411	11.9267	12.1013	12.2049	11.9026	11.637	12.5432	11.4995	11.9822	12.4566	12.7315	12.505	11.8181	12.4817	11.9196	12.345	12.5684	12.4903	12.38	11.7048	12.4158	12.3125	12.0748	12.3811	12.0778	12.4165	12.2398	12.7172	12.582	12.328	12.4322	12.3092	12.2561	12.3036	12.6355	12.2499	12.517	12.3937
CHRUN_JGVV256_8_T01	VIT_00s0256g00080	11.6738	11.741	11.6385	11.7073	11.9488	11.7613	11.9719	11.8938	11.9384	12.1329	12.0874	12.2029	11.4886	11.7141	11.8151	11.7678	11.4847	11.7712	11.5607	11.3434	11.0999	11.423	11.7703	11.2601	11.6624	11.78	11.3803	11.6125	11.836	11.9654	11.5015	11.442	11.7411	11.0015	11.6545	11.5223	11.4662	11.681	11.5075	11.4708	11.4772	11.5121	11.7144	11.8735	11.5338	11.5511	11.8359	11.3812
CHRUN_JGVV256_10_T01	VIT_00s0256g00100	9.0882	10.1882	9.0466	8.5774	9.9008	8.5814	9.3904	9.0954	8.9807	10.3708	8.9127	8.6164	8.9529	9.2098	8.8518	8.9523	9.0949	9.4896	8.6449	8.829	8.6355	8.5943	8.07	7.9333	7.9083	9.4796	8.6255	8.4123	8.4358	8.2423	8.8179	8.1162	8.0011	7.8812	7.9712	8.1684	8.4914	8.4453	8.015	8.5167	8.131	8.0802	8.2371	8.3296	8.2588	7.6411	8.2377	7.9303
CHRUN_JGVV256_11_T01	VIT_00s0256g00110	9.5798	9.7984	10.5096	9.9242	10.637	11.2392	11.0784	10.7731	9.0713	8.6534	10.2621	10.2857	9.6151	10.3702	10.2736	9.9793	10.1942	10.144	9.3444	7.5426	8.8999	9.3071	9.4066	9.1663	10.0667	8.6718	9.1518	8.5903	8.4675	9.1783	10.0535	9.9028	8.7824	9.4724	9.2031	9.4311	8.9366	8.9858	8.1479	8.3068	8.2275	8.2711	8.3153	8.9945	8.456	8.1589	8.1277	7.9878
CHRUN_JGVV256_12_T01	VIT_00s0256g00120	8.772	8.8612	9.2382	8.7521	9.835	10.6913	9.8553	10.1358	7.99	8.3049	9.0075	9.3016	8.5831	9.2439	9.4077	8.8441	9.4199	8.7906	8.9646	8.3248	7.5956	8.5364	9.2061	8.2021	9.55	7.4905	7.9635	8.0628	8.0215	8.7515	8.3	9.0783	8.7131	8.5174	8.5908	8.1662	7.5373	7.6432	7.9004	7.8911	7.8273	8.0748	7.5114	8.2251	8.0495	7.3219	7.8325	7.5544
CHRUN_GSVIVT00005110001_T01	VIT_00s0256g00130	12.2174	8.1386	11.6235	12.5535	8.1041	11.3385	8.3324	8.6923	11.7979	11.7418	11.4352	10.3927	12.3426	11.4166	11.1656	12.3219	9.6985	11.5615	12.2772	8.836	12.017	12.1523	9.6198	11.7254	9.3754	10.4237	10.5183	11.5978	10.4549	10.2333	13.1023	9.0576	11.556	12.2099	9.0758	11.8454	9.1809	9.2685	8.3548	8.1292	9.1247	8.4592	9.0265	8.5814	8.4926	8.3922	8.4739	8.9401
CHRUN_JGVV258_1_T01	VIT_00s0258g00010	11.9975	12.0977	12.1926	12.2025	12.1597	12.1214	12.317	12.1551	11.7902	11.7254	12.378	11.9796	12.2694	11.7492	12.3241	12.0449	12.1019	12.0954	9.2073	8.8928	8.555	9.4242	8.8822	9.127	9.0749	9.2268	8.7296	9.763	8.7483	9.6419	9.9271	9.8134	9.2584	8.9231	8.7146	9.2647	10.6341	10.6316	10.5978	10.9571	11.0214	10.633	10.8132	11.2377	11.2123	10.9568	11.0346	10.6724
CHRUN_JGVV258_2_T01	VIT_00s0258g00020	10.959	10.9857	11.1966	11.1229	10.9358	10.9774	11.2237	11.2115	10.8255	10.9064	11.2229	10.7959	11.0402	10.8864	11.3037	11.018	11.2706	10.9176	8.1323	8.5613	8.0605	8.6586	8.6055	8.6949	8.2213	9.2249	8.2314	8.9527	8.1208	8.399	9.0175	9.1668	8.504	8.2368	8.0581	8.8905	10.1883	10.1221	10.4303	10.5868	10.362	10.1821	10.3595	11.0087	10.6314	10.5311	10.3323	10.0872
CHRUN_JGVV258_4_T01	VIT_00s0258g00040	7.7693	7.669	6.6135	7.1165	7.6822	7.9419	8.7617	7.9504	7.5777	8.1498	7.6246	8.3165	7.257	7.4205	7.9373	8.4284	7.8063	7.0462	6.28	6.2494	5.8135	5.717	6.0033	5.9594	6.0111	6.1772	5.8072	6.2155	5.6687	5.9791	5.7226	6.196	5.9966	6.2091	6.013	5.8063	8.4575	7.6643	7.4105	8.5528	8.7105	8.344	8.9553	9.7073	9.426	8.9873	9.5742	8.6895
CHRUN_JGVV258_5_T01	VIT_00s0258g00050	13.4434	13.3674	13.4208	13.6233	13.5408	13.4892	13.632	13.5355	13.4343	13.3284	13.5109	13.4047	13.552	13.065	13.8354	13.5298	12.7987	13.3157	9.614	8.1874	8.7588	8.3613	8.3966	8.3953	9.3542	8.3089	8.8667	9.3999	7.9301	9.5797	10.0061	9.0908	8.5084	9.0885	8.298	9.1356	12.3436	12.1448	12.0778	12.3836	12.1823	12.2285	12.4397	12.6298	12.6704	12.4361	12.1501	12.2068
CHRUN_JGVV258_6_T01	VIT_00s0258g00060	9.1213	9.3348	9.9825	9.8228	9.0894	9.5412	9.8761	9.8258	9.6856	9.9766	9.8838	9.5684	9.5743	10.0582	9.8513	9.943	10.1092	9.4276	6.5287	6.5047	6.633	6.7611	7.3943	6.7093	6.353	7.3317	6.8919	7.0519	6.6052	6.5367	6.8632	6.974	6.0549	7.6517	6.9278	6.9946	8.3242	9.1283	8.715	8.8241	9.1392	8.7542	9.1579	9.547	9.3193	9.1521	9.4573	8.9571
CHRUN_JGVV258_7_T01	VIT_00s0258g00070	9.7323	9.5419	9.6153	9.3798	9.1472	9.5925	9.6586	9.7471	9.79	9.8744	9.7774	9.4136	9.6461	10.14	9.9613	9.8793	9.9845	9.3589	6.7239	6.6822	6.7929	6.9555	6.8608	6.4977	7.0871	7.467	7.0531	7.2698	6.1453	6.6633	6.6585	7.0356	7.1442	7.33	6.5808	6.9294	8.5058	9.0199	8.9654	8.9492	9.0676	8.8068	9.1328	9.511	9.3787	9.2023	9.4646	9.1527
CHRUN_PDVV258_8_T01	VIT_00s0258g00080	11.5086	10.7109	11.6395	11.7521	11.1055	10.9554	11.5277	11.4151	11.7945	11.6786	11.8263	11.4181	11.8207	11.4093	11.3486	11.4611	11.6489	11.1503	8.9378	9.3067	10.641	10.7366	9.5043	9.3375	9.5357	9.6513	10.6116	10.4278	10.7855	9.8846	10.7386	10.0821	9.4818	9.3139	9.53	10.8508	10.3674	10.7966	10.3246	10.3463	10.4915	10.3117	10.5273	10.782	10.6933	10.4097	10.8261	10.4827
CHRUN_JGVV258_8_T01	VIT_00s0258g00090	11.307	10.9152	11.1135	11.207	10.7466	10.9955	11.2155	11.4761	11.1884	11.5981	11.3922	10.9683	11.0431	11.2037	11.0567	11.3251	10.9837	10.7221	8.2273	7.2588	7.2598	7.3884	8.4002	7.3618	8.7055	8.8448	8.0001	7.7695	7.5309	8.6161	8.0423	8.0042	7.7535	7.5916	8.4176	8.1545	9.8294	9.7152	9.3822	9.9396	9.877	9.6583	10.1452	10.4844	10.2945	10.1449	10.2263	10.1503
CHRUN_JGVV258_9_T01	VIT_00s0258g00100	11.84	11.9956	12.2742	12.1401	12.1344	11.9807	12.3786	12.136	11.7273	11.7987	12.2165	11.7838	12.0206	11.7171	12.267	12.0916	11.9649	11.9482	9.626	8.9748	8.5857	9.3814	8.8836	9.2445	9.4811	9.7237	9.0893	9.4667	8.8729	9.8154	9.8211	9.7063	9.4739	9.4397	8.6298	9.3188	10.7889	10.8288	10.7123	10.7414	10.9784	10.7078	10.8972	11.252	11.2394	11.0137	10.8656	10.669
CHRUN_PDVV258_11_T01	VIT_00s0258g00110	6.7151	6.1999	6.1423	6.2533	6.2739	6.2266	6.5176	6.4295	6.34	6.4424	6.2368	6.2327	6.1175	6.2371	6.4147	6.3813	7.6676	6.2546	6.5838	6.1044	5.8604	5.6272	5.9783	5.8669	6.2659	6.3241	5.6774	5.9471	5.7781	6.3175	5.7356	6.1014	5.8622	6.6237	6.1504	5.9715	6.5045	6.3939	6.2431	6.2777	6.3216	6.0192	5.8979	6.4894	6.4248	6.2297	6.3462	6.4445
CHRUN_JGVV258_10_T01	VIT_00s0258g00120	9.6328	10.1268	9.7325	9.3409	9.5593	10.1075	9.9661	9.7749	9.4235	9.4701	9.773	10.0265	9.0499	9.1414	9.5737	9.931	9.8635	9.8716	10.1848	10.2938	9.6314	9.8226	10.0646	10.4833	10.6538	10.1338	10.4516	9.8159	9.9858	10.4533	9.6054	9.7887	10.4551	9.4815	10.2223	9.7612	10.6155	10.6023	10.3047	10.7752	10.8675	10.8537	11.0561	11.1067	10.9444	10.9926	10.9696	10.996
CHRUN_JGVV258_11_T01	VIT_00s0258g00130	7.0498	6.5696	7.3577	7.6451	6.6398	6.712	7.0624	7.0091	7.769	7.5428	7.5385	6.7917	7.4357	7.0435	6.7749	7.0533	6.6508	7.5664	6.4584	6.4972	7.0232	6.9799	6.6499	6.7571	6.4162	6.9167	6.9505	7.1579	6.9692	6.4614	7.0474	6.4835	6.5079	6.936	6.5945	7.0457	6.6694	7.2109	7.4474	7.5407	6.8829	7.3307	6.8163	6.7715	7.5912	7.2076	6.6617	7.5841
CHRUN_JGVV258_12_T01	VIT_00s0258g00140	7.3751	6.8108	6.9826	6.9692	7.0042	6.8041	7.2052	6.7787	6.9945	7.0357	6.8706	7.0237	7.1186	6.8421	7.0626	7.2774	7.048	7.3205	6.3498	7.0144	6.9699	6.8753	6.7417	6.8086	6.5608	7.0178	6.8483	6.9048	6.8579	7.0686	6.6322	6.9338	6.6831	7.0057	6.9771	6.9355	7.2042	7.6665	8.3835	8.0326	7.7236	7.3733	7.6418	7.5246	7.7873	7.9771	7.58	8.1249
CHRUN_JGVV259_1_T01	VIT_00s0259g00010	9.3735	9.3507	8.8802	9.2143	9.62	9.2372	9.5256	8.966	8.9853	9.2837	9.0811	9.1767	8.8825	9.4078	9.2965	8.7711	9.5343	8.9601	9.1603	9.4297	9.3652	9.348	9.6331	9.7845	9.6136	9.235	9.1777	9.3574	9.226	9.1468	9.4158	9.3878	9.6592	9.2636	9.1845	9.1975	9.0883	9.5951	9.2177	9.1335	9.3722	8.8897	8.8529	9.1143	9.1595	8.6575	9.3723	8.7551
CHRUN_JGVV259_2_T01	VIT_00s0259g00020	12.0074	12.1316	12.3109	11.9149	12.5452	11.8961	12.7018	12.3766	12.1335	12.6903	12.6684	12.7958	11.7221	12.2793	12.0863	12.2373	12.5426	12.1712	12.229	12.3113	13.2024	12.8569	12.7077	12.2007	12.8616	13.063	12.951	12.7439	13.1126	13.0742	12.6778	12.1345	12.7912	12.4001	12.1917	12.7006	13.2875	13.544	12.9968	13.268	12.9287	13.0983	13.484	13.1698	13.1752	13.3038	13.322	12.9963
CHRUN_JGVV259_4_T01	VIT_00s0259g00040	12.442	12.8362	12.9265	12.541	12.9942	12.6569	12.9619	12.8147	12.5807	13.2301	13.2653	13.3098	12.1725	12.7274	12.5246	12.7935	12.9803	12.8596	12.8477	12.6977	13.5815	13.2735	13.2845	12.6651	13.4322	13.4588	13.5566	13.1842	13.7361	13.649	13.1897	12.5279	13.2833	12.8777	12.6869	13.2525	13.6799	13.8898	13.5024	13.7756	13.4296	13.733	13.9541	13.7776	13.7419	13.8988	13.6701	13.7226
CHRUN_GSVIVT00005126001_T01	VIT_00s0259g00050	9.9525	10.6088	10.9011	11.3555	10.6662	11.4439	10.1569	11.0908	11.2943	10.8221	11.3215	10.7198	10.7229	10.8382	10.4552	10.219	9.9782	10.6953	10.8529	11.1624	12.1222	11.4532	10.9813	11.2699	10.5073	11.1041	11.4581	11.2283	11.5862	10.3834	11.5582	11.0229	11.3894	10.9718	10.5161	10.9699	10.1551	10.1501	9.7239	9.6357	9.729	9.4728	10.1981	9.7344	9.5997	9.2461	9.6303	9.2698
CHRUN_JGVV259_5_T01	VIT_00s0259g00070	13.9622	14.2583	14.1268	14.0788	14.2067	14.0033	14.3574	14.0907	13.9829	14.2092	14.0062	14.2619	14.4595	14.2669	14.3731	14.3293	13.8132	14.7711	14.4567	14.2446	14.4493	14.2552	14.3974	14.1988	14.4751	14.0899	13.9616	14.5426	14.0844	14.3906	14.7174	14.4304	14.3102	14.5174	14.5497	14.8559	13.7891	14.2257	14.2483	13.7339	13.7297	13.6649	13.6153	13.4579	13.7125	13.9637	13.8155	13.3579
CHRUN_PDVV259_7_T01	VIT_00s0259g00090	8.1275	9.2831	9.0577	9.235	7.6941	8.3356	8.2818	8.5113	8.7492	8.3478	8.835	8.2415	8.5442	7.9628	8.8057	8.86	9.5128	8.7462	7.9542	8.9534	8.6176	8.7254	8.4259	9.8315	8.5713	8.6853	9.1721	8.9613	9.3032	8.8395	8.6718	8.6448	7.936	8.4356	9.3053	9.1245	9.7539	9.6715	9.6946	9.563	9.9646	9.9798	9.6892	10.0111	9.8672	9.7775	9.6032	9.837
CHRUN_JGVV259_7_T01	VIT_00s0259g00100	15.2462	15.4804	15.4027	15.2031	15.3103	15.3006	15.3101	15.1292	15.1617	15.3154	15.2401	15.3877	15.5426	15.2489	15.375	15.2735	15.3613	15.2639	15.4187	15.4158	15.4324	15.4149	15.3607	15.2358	15.3849	15.1787	15.1602	15.4006	15.1327	15.3373	15.4896	15.2714	15.2599	15.3858	15.383	15.657	15.4068	15.3806	15.4972	15.4463	15.2388	15.3908	15.5059	15.438	15.2712	15.381	15.3111	15.1124
CHRUN_JGVV259_8_T01	VIT_00s0259g00110	7.1243	7.8305	7.5288	8.1864	7.3672	7.7445	7.3637	8.4806	8.0518	7.1919	7.1598	8.9238	9.4013	7.3376	7.6841	8.3414	7.2625	7.3584	10.6627	9.6438	10.5918	10.1819	10.2068	10.0541	10.2972	9.5974	10.5031	10.648	10.9111	10.0551	11.2523	10.5173	10.5381	10.6263	10.3024	11.3574	8.8823	9.0767	9.0788	8.7805	8.7027	8.5272	8.0738	8.8242	8.9222	8.6469	8.7105	8.4108
CHRUN_JGVV259_9_T01	VIT_00s0259g00120	11.7158	12.3559	11.5888	11.8712	12.2425	12.1663	11.6437	11.983	12.6268	11.5672	12.0183	11.7173	11.9267	12.14	11.6777	11.3206	12.1254	11.7072	10.5241	10.3595	10.0793	10.3452	10.2544	10.398	9.8924	10.1398	10.3041	10.2462	10.4909	10.4125	10.6661	11.03	10.3644	10.2079	10.2378	10.3844	12.8108	12.2637	13.0423	13.0327	12.9025	12.9112	13.0616	13.2617	12.7086	13.1434	12.5141	12.7558
CHRUN_JGVV259_10_T01	VIT_00s0259g00130	13.5138	13.7941	13.9187	13.607	13.7878	13.8775	13.6852	13.5094	13.4841	13.5352	13.7629	13.6922	13.7004	13.7709	13.6608	13.6831	13.6991	13.8567	13.4292	13.3352	13.6369	13.5919	13.5809	13.5824	13.5471	13.6438	13.6185	13.489	13.6406	13.598	13.6643	13.4902	13.7496	12.9772	13.3021	13.4338	13.5779	13.9	13.7454	13.5518	13.6265	13.6435	13.597	13.6449	13.5002	13.5511	13.5988	13.22
CHRUN_JGVV259_11_T01	VIT_00s0259g00140	10.8606	11.7511	10.7126	10.6175	11.5955	11.0899	11.052	11.2955	11.6159	10.7205	11.0922	11.1759	11.1274	11.632	10.9951	10.544	11.2672	11.1477	9.7765	9.1765	8.404	8.6843	9.275	9.2612	9.6429	8.9156	8.8338	9.4335	9.2622	9.9073	9.2873	10.4985	9.4313	9.1973	9.2449	9.3919	11.9469	11.9169	12.4129	12.0951	11.9812	11.9494	12.0592	12.2567	11.7465	12.3667	11.6408	11.7175
CHRUN_JGVV259_12_T01	VIT_00s0259g00150	13.7551	14.0747	13.893	13.6774	14.0239	14.2267	13.7219	13.6816	13.7018	13.7511	13.9105	13.6854	13.4194	13.7867	13.7011	13.7767	13.6238	13.8833	13.1856	13.491	13.3216	13.5542	13.7231	13.8078	13.532	13.7975	13.5993	13.431	13.4964	13.4058	13.4602	13.4864	13.6589	13.4558	13.4761	13.2664	13.8427	14.0124	13.6926	13.7995	13.7709	13.8061	13.8352	13.7171	13.7054	13.7179	13.6083	13.4094
CHRUN_JGVV259_13_T01	VIT_00s0259g00160	11.1872	12.4325	11.7777	11.1775	12.4258	12.0914	12.324	12.2905	11.3505	11.5125	11.8045	12.0139	11.789	12.2124	11.8163	11.652	11.561	12.1596	12.0018	12.2733	11.8097	11.2052	12.2786	12.0294	12.3212	12.2092	11.7559	11.8454	11.732	12.0986	11.8755	12.3235	11.7312	11.539	12.1242	12.0885	11.4082	11.3293	11.4064	11.2083	11.3564	11.4124	11.3592	10.7647	11.0496	11.6008	10.9909	11.1096
CHRUN_JGVV259_14_T01	VIT_00s0259g00170	8.3845	8.2869	8.7685	8.5041	7.7971	8.2201	7.6217	8.3762	9.0292	10.458	8.2194	8.1162	10.5885	8.7128	8.2879	9.0156	9.0192	8.7219	8.3026	8.012	8.626	7.6729	8.4421	7.8709	7.4308	8.1295	8.0498	8.1126	7.6488	8.1005	9.0738	8.1471	8.541	8.6546	8.0408	8.3282	8.1628	7.874	7.9525	7.7818	7.6361	7.1449	7.9779	7.3002	7.2332	8.0734	7.4546	7.4609
CHRUN_JGVV259_15_T01	VIT_00s0259g00180	8.273	8.5827	8.0146	7.8229	8.2933	8.7942	8.3653	8.2404	7.9832	8.2328	8.0256	8.2168	7.5255	8.5185	8.3424	8.172	8.1011	7.8007	8.451	8.5647	8.0309	7.9739	8.7575	8.5748	9.0785	8.2093	7.9546	8.9257	8.1424	8.8562	7.5716	8.1253	8.7132	8.5284	8.53	7.9819	9.2172	8.3908	8.7179	8.8976	9.1338	9.3084	9.2705	8.8221	9.1035	9.3199	8.7684	9.6642
CHRUN_JGVV259_16_T01	VIT_00s0259g00190	12.3179	13.0371	12.6263	12.4728	12.512	12.3924	12.4258	12.702	12.4017	12.4555	12.5113	12.4699	12.711	12.7544	12.3745	12.5969	12.8363	12.7664	12.7979	13.274	12.8681	12.5207	12.7759	12.6956	12.7782	12.6041	12.7008	12.8519	12.6178	12.8564	12.8021	12.8211	12.6409	12.6444	12.6099	12.8504	12.6606	12.9326	13.0236	12.5923	12.7635	12.6489	12.6708	12.7281	12.4128	12.6433	12.4994	12.4933
CHRUN_JGVV259_17_T01	VIT_00s0259g00200	13.1237	13.3561	12.9704	12.7951	13.2139	12.9178	13.1346	13.1213	12.666	12.8629	12.8542	13.016	13.1296	13.0893	13.092	12.9881	12.947	13.1434	13.3002	13.5067	13.2985	12.9537	13.3455	13.1887	13.266	13.2434	13.1486	13.2707	12.9493	13.1978	13.1252	13.1702	13.1786	13.1676	13.2756	13.1536	13.0062	13.119	13.0392	12.872	12.9914	12.9027	12.7533	13.0403	12.6361	12.9417	12.7957	12.7845
CHRUN_JGVV259_18_T01	VIT_00s0259g00210	9.4605	10.4163	9.8277	9.6113	8.8282	8.4931	9.0826	8.9889	9.5542	8.9336	10.7149	9.7934	9.6696	9.4621	8.8806	9.314	9.6258	9.938	9.7527	11.3401	11.0257	10.3378	11.4329	10.6105	10.9483	11.1765	11.0576	11.1517	11.6729	11.379	10.5099	10.6492	10.4803	9.6122	10.7804	11.1502	10.178	9.7352	9.461	9.7961	9.6252	9.8895	10.1539	9.7327	9.9383	10.3614	9.8022	9.9195
CHRUN_GSVIVT00005144001_T01	VIT_00s0260g00030	6.3698	5.9996	6.3696	5.8892	6.0375	5.8798	6.132	5.9347	5.9132	6.2161	6.7114	6.2056	5.7741	7.7079	6.0485	6.1028	5.8451	6.483	6.3202	6.2713	5.8594	5.738	6.0518	5.9566	5.9797	6.4458	5.8	6.015	5.8978	6.2042	5.8081	6.0012	5.9438	6.0585	5.907	5.9481	6.3617	6.1809	6.2524	6.2589	6.0119	6.2027	6.0744	5.8777	6.2186	5.9724	5.9509	6.0835
CHRUN_GSVIVT00005145001_T01	VIT_00s0260g00040	13.5251	13.6019	13.5151	13.5931	13.371	13.5924	13.3412	13.4728	13.7829	13.2918	13.5005	13.2798	13.6906	13.2222	13.7149	13.21	13.4005	13.5705	13.0384	13.2608	13.0287	13.1483	13.1462	13.2136	12.997	13.2173	13.1063	13.1515	12.9197	12.7257	12.9715	13.138	13.0069	13.2551	13.2746	13.2043	13.0086	13.0773	13.3144	13.1619	13.2929	13.2477	12.9132	13.4199	13.2358	13.0266	13.3278	13.1259
CHRUN_GSVIVT00005147001_T01	VIT_00s0260g00050	8.785	8.6593	9.6743	9.5685	8.8471	8.0337	8.4982	8.8747	9.6307	9.7013	10.2825	8.6653	9.4805	10.2825	8.8402	9.0447	8.464	9.5725	7.9801	8.0598	9.6472	9.7182	8.0676	8.2159	7.7218	9.0612	9.608	7.9644	9.429	7.2375	9.4435	8.5056	8.5053	8.1934	8.0816	9.5177	9.2888	8.6229	8.1726	8.1069	8.3611	7.8914	8.1746	8.0163	8.4721	7.7743	8.0412	8.1937
CHRUN_JGVV260_3_T01	VIT_00s0260g00060	13.9872	14.6089	14.4191	14.398	14.463	14.5962	14.3927	14.5851	14.3592	14.5439	14.4746	14.3023	14.4744	14.6206	14.4809	14.4629	14.309	14.7424	14.2269	14.2175	14.1809	13.9935	14.2026	14.3473	14.1551	14.2312	14.0074	14.3187	14.0854	14.1825	14.3262	14.3133	14.0534	14.2036	14.1093	14.2713	13.7831	14.1075	14.0199	13.9715	13.7042	13.8013	13.7788	13.6723	13.4489	13.7036	13.8957	13.2701
CHRUN_JGVV260_4_T01	VIT_00s0260g00070	15.5046	15.2828	15.4538	14.9838	15.0925	15.391	15.1101	14.8481	14.9974	15.1391	15.0448	15.0697	15.3427	15.2691	15.3446	15.4077	15.3887	15.244	15.2091	15.4152	15.266	15.3057	15.3218	15.3013	15.26	15.4558	15.3854	15.0026	15.2858	15.0651	15.3296	15.3135	15.3661	15.3983	15.429	15.3791	15.3869	15.0052	15.3939	15.5775	15.3702	15.4487	15.4519	15.0158	15.628	15.4116	15.0735	15.672
CHRUN_JGVV260_5_T01	VIT_00s0260g00080	14.4223	14.9124	14.7972	14.8157	14.9358	14.8203	14.7916	14.9682	14.7626	14.7109	14.8875	14.8013	14.7362	14.9443	14.9166	14.6968	14.5893	14.8353	14.6814	14.9476	14.8406	14.5123	14.923	14.8402	14.8001	14.8235	14.7238	14.8945	14.6742	14.8807	14.6968	14.9086	14.7604	14.6719	14.7599	14.8874	14.6641	14.6928	14.7582	14.6122	14.6089	14.6138	14.4578	14.4975	14.5678	14.636	14.5218	14.4869
CHRUN_JGVV261_1_T01	VIT_00s0261g00010	14.2063	14.4152	14.2529	14.1517	14.3608	14.2798	14.3826	14.338	14.0823	14.3164	14.1983	14.3854	14.1193	14.3385	14.3874	14.3165	14.2807	14.3423	14.3497	14.3937	14.4098	14.2101	14.4162	14.4888	14.4326	14.4844	14.3911	14.3431	14.3968	14.442	14.304	14.4478	14.5149	14.3663	14.3772	14.2638	14.5122	14.5431	14.4157	14.5448	14.4216	14.6273	14.6569	14.347	14.4666	14.5367	14.4489	14.4056
CHRUN_JGVV261_2_T01	VIT_00s0261g00020	11.0962	11.0626	10.385	10.4982	10.9154	11.2889	10.7191	10.7459	10.3458	10.556	10.1218	10.4507	10.337	10.5169	10.812	10.554	10.6589	10.5103	10.9378	11.2296	10.8356	10.6844	10.968	11.4705	11.1737	11.0956	10.9372	10.2651	10.521	10.88	10.9127	11.016	11.0139	10.754	11.2847	10.6778	9.8424	9.2756	10.2827	10.2005	10.1899	9.8504	9.7842	10.0374	10.2087	9.5606	9.6909	10.1031
CHRUN_JGVV261_4_T01	VIT_00s0261g00040	7.1145	7.5953	7.1172	6.9853	7.1731	7.0911	7.4702	7.2797	7.0854	7.3154	7.241	7.3023	7.0881	7.8975	7.2249	7.1324	7.6869	7.1938	8.1253	7.8746	7.5496	7.4291	7.5427	7.6029	7.7288	7.3717	7.7175	7.8019	7.3475	7.6965	7.2888	7.4751	7.7879	7.7474	7.7273	8.5772	8.4521	7.7951	7.325	7.6105	8.2427	7.4041	8.0382	7.6147	7.3043	7.8346	7.7248	7.3751
CHRUN_PDVV261_4_T01	VIT_00s0261g00050	10.5233	11.1062	10.9605	11.5399	10.6268	11.6482	10.7064	11.2824	11.3468	11.0175	11.2047	10.7124	10.7334	11.2865	10.7347	10.8141	13.1851	10.4137	10.7418	11.2987	11.7023	11.5775	10.6078	11.6087	10.9079	11.3258	11.4276	11.2662	11.5194	10.9857	11.103	11.2024	10.718	11.2852	10.992	11.1608	12.4849	13.114	12.6676	12.3296	12.2963	12.1058	12.8509	12.396	12.6891	12.129	12.893	12.1874
CHRUN_JGVV262_1_T01	VIT_00s0262g00010	9.3509	8.0024	8.1481	9.2704	9.1441	8.2665	8.8662	9.7085	8.9974	10.127	8.4824	8.934	9.0388	9.1917	8.3298	9.6175	8.3752	7.855	8.3009	7.9535	8.0107	6.9599	7.3937	7.0922	7.5528	8.138	7.179	6.7044	7.1744	7.7525	7.6765	7.6788	7.7781	7.8269	7.9621	7.5783	7.3437	6.7974	6.5735	6.7683	7.1556	6.6275	7.4688	7.0873	6.8328	6.4767	6.667	6.6292
CHRUN_JGVV262_2_T01	VIT_00s0262g00020	7.5512	6.5844	6.7537	7.4343	7.2323	7.1374	6.825	7.7513	7.4226	8.2735	7.3687	7.2914	7.1731	7.3477	6.9282	7.3088	6.7573	6.6056	6.4137	6.7014	6.7652	6.6815	6.5159	6.5984	6.3926	6.5863	6.5504	6.5959	6.6378	6.5621	6.4885	6.6977	6.4515	6.995	6.6646	6.7553	6.2923	6.3273	7.0601	6.3801	6.3348	6.7248	6.4625	7.0362	6.7863	6.4507	6.3682	7.1173
CHRUN_JGVV262_3_T01	VIT_00s0262g00030	6.5898	6.2799	6.5183	6.8807	6.2621	6.2148	6.4096	6.661	6.7911	7.1846	6.509	6.5384	6.7843	6.5548	6.7409	6.7527	6.983	6.2205	7.5428	6.6785	6.5214	6.5071	6.2225	6.1812	6.6319	6.2443	6.3796	6.4749	6.5897	6.6512	6.413	6.2004	6.5751	6.3924	6.1343	6.7881	6.3656	7.1305	7.2261	6.1943	6.5227	6.0074	7.1692	6.4516	6.723	6.2286	6.3556	6.4177
CHRUN_GSVIVT00005162001_T01	VIT_00s0262g00070	9.4861	9.6924	10.3725	10.1341	9.1345	10.0824	9.6915	9.5536	10.3322	10.0537	10.8242	9.5479	9.8266	10.9014	9.2999	9.5187	10.0486	10.2981	10.4667	10.723	10.8344	10.7135	10.2543	11.157	10.7659	11.2267	10.6896	10.3662	10.5034	10.524	10.4132	10.6329	10.4035	10.8858	10.3868	10.2347	11.0652	11.1084	11.3386	11.5652	10.854	11.4779	11.2314	10.7561	11.6708	11.1666	11.1198	11.0847
CHRUN_JGVV262_5_T01	VIT_00s0262g00080	6.4803	7.2967	6.4842	6.6853	6.8223	6.7699	6.6674	6.9469	6.6144	7.1917	6.5621	6.4673	6.6989	7.2204	6.5306	6.5181	6.7159	6.5986	7.1369	7.0261	6.4533	6.4654	6.8187	6.7132	8.0312	6.6529	6.4293	6.5057	6.4584	6.937	6.4882	6.9403	6.8318	6.3991	6.5391	6.2609	6.3972	6.3653	6.7309	6.6033	6.6432	6.9721	6.7464	6.526	6.911	6.5501	6.7388	6.1985
CHRUN_JGVV262_6_T01	VIT_00s0262g00090	9.2795	7.355	7.6906	9.3335	8.2099	7.4987	9.0573	9.3527	9.343	10.9985	7.8242	9.2174	8.5476	8.3706	8.3806	9.5044	8.1734	7.1188	7.441	6.6941	6.9018	6.8078	6.6646	6.8993	7.2437	7.1273	6.8659	7.0766	7.0624	7.1245	6.5391	6.8922	6.872	6.8553	6.8068	6.5125	7.0355	7.2497	6.9532	7.1405	7.1953	6.8828	7.2792	7.1029	7.1157	7.1759	6.8957	7.0922
CHRUN_GSVIVT00005165001_T01	VIT_00s0262g00100	9.1144	8.9628	9.1133	9.5783	9.3848	9.4812	9.2976	9.313	9.519	9.1531	9.039	8.5908	9.209	9.4394	9.1768	8.8001	8.1894	9.1585	8.7633	9.4142	9.5258	9.6446	9.1323	9.6025	9.2763	9.3612	9.258	9.4005	9.4684	8.9271	9.3342	9.5733	9.3867	9.5063	9.0418	9.344	7.6974	8.3087	8.8438	8.8294	7.8015	8.3005	8.4026	8.0939	8.7279	8.5687	7.9798	8.564
CHRUN_JGVV262_7_T01	VIT_00s0262g00110	8.1651	7.3968	7.8371	8.3437	7.5283	8.2074	7.7776	8.0629	8.2755	7.9825	7.8764	7.711	7.8382	7.5332	7.654	7.6621	8.078	7.6217	8.1614	7.7737	7.9392	7.8266	7.8021	7.5207	7.8174	7.6978	7.6742	7.5791	7.6319	7.7802	7.6217	7.5883	8.0882	7.8444	7.562	8.1157	7.3843	7.7267	8.3272	7.4561	7.4403	7.9247	7.9867	7.428	7.8769	7.4494	7.9848	7.4219
CHRUN_JGVV262_8_T01	VIT_00s0262g00120	7.4299	7.1393	7.1234	8.2272	7.2542	7.2786	7.264	8.246	8.3228	9.0097	7.6413	7.8892	7.9124	7.9567	6.6928	8.2302	7.9105	6.8381	6.8651	6.7487	7.5684	6.7799	7.2727	6.7429	6.7517	6.8538	6.9236	6.6029	6.6815	6.8096	6.8371	6.783	7.0991	7.2326	7.2548	7.2883	6.5611	6.701	6.52	6.4114	6.5855	6.3338	6.6441	6.3688	6.6349	6.5505	6.6292	6.6385
CHRUN_JGVV262_9_T01	VIT_00s0262g00130	7.3476	7.8792	7.7648	8.1187	7.7901	7.6924	8.1441	8.0443	8.0891	8.0627	8.0445	8.1741	7.7359	8.0342	7.9876	8.0799	8.0979	7.8731	7.8093	7.5326	7.7883	7.7729	7.9729	7.5578	7.3034	8.2267	7.8033	7.0805	8.2022	8.4481	7.8656	7.5054	7.7649	7.3457	8.0036	8.0606	8.3363	7.7966	7.1174	7.4807	7.1857	7.9485	8.1715	7.9402	7.673	7.7728	7.909	7.4746
CHRUN_PDVV262_13_T01	VIT_00s0262g00150	12.966	12.1963	12.869	13.2377	12.2601	13.3437	12.6486	12.8613	13.211	12.7931	12.5024	12.4983	12.6054	12.6609	12.951	12.4613	14.0617	12.0987	12.9958	13.6111	13.5611	13.5966	12.9748	13.7675	12.8214	13.5317	13.5778	13.3291	13.465	12.7547	13.1729	13.3754	13.2538	13.6814	13.1945	13.0997	13.3379	13.3064	13.4282	13.5353	13.6825	13.473	13.5654	13.6597	13.6126	13.3006	13.8104	13.6144
CHRUN_JGVV262_11_T01	VIT_00s0262g00160	9.7501	10.3031	9.0942	10.3668	9.611	10.5813	9.6907	9.8873	10.2943	9.7296	9.8503	9.6202	9.2318	9.6571	10.0511	9.499	9.7479	8.9536	9.5797	10.1244	9.2168	10.0298	10.0337	10.5166	9.9071	10.2799	10.108	9.7804	9.6735	9.6784	9.8666	9.8263	9.833	9.9383	10.3135	9.3979	10.0666	9.8865	9.6173	10.2699	10.1395	10.0676	10.2808	10.3229	10.5202	9.8839	10.4955	10.8102
CHRUN_JGVV262_12_T01	VIT_00s0262g00170	9.701	10.8027	9.0259	10.5656	8.2892	10.3471	9.2168	9.6478	10.3847	9.4889	9.9144	9.1849	8.8598	9.8638	9.6857	9.3263	9.9913	8.8807	9.0841	10.514	9.5361	10.2406	9.5944	10.9142	9.6473	10.1564	10.0581	9.7557	9.8589	9.2732	9.867	9.7121	9.4304	9.8162	10.2953	9.3636	10.4764	10.6041	9.9543	10.7115	10.7423	10.371	10.6449	10.6176	10.8355	10.1464	10.8951	11.4683
CHRUN_JGVV262_13_T01	VIT_00s0262g00180	8.8979	8.4007	8.599	8.8711	8.3867	8.2933	9.1996	8.8066	8.3284	9.281	9.0469	9.0376	8.3173	8.6176	8.2404	8.6488	8.5754	8.4971	6.2846	6.963	6.9273	6.7601	7.2364	6.7056	6.276	6.9403	7.0924	6.7362	7.0777	6.3425	6.7618	6.7973	6.2381	6.6495	6.6056	6.2819	7.0022	6.8427	6.8922	6.6951	6.5564	6.9415	6.5313	6.3712	6.9203	7.4458	6.6823	7.0719
CHRUN_JGVV264_1_T01	VIT_00s0264g00010	9.4552	9.9797	9.347	9.2066	9.4207	9.8411	9.4032	9.5515	9.7929	9.3051	9.2755	9.4807	9.6082	9.1481	9.06	9.599	9.6385	9.5771	10.0163	10.0369	10.102	9.4875	9.9636	9.9757	9.8771	9.9426	10.5898	9.8257	9.8789	10.2131	10.1721	10.0789	9.8837	9.7818	10.0807	10.3728	11.1461	11.1963	11.3143	11.1571	11.315	11.5191	11.2748	11.2465	11.2941	11.2104	11.1126	11.3044
CHRUN_JGVV264_2_T01	VIT_00s0264g00020	14.4119	14.1133	14.2167	14.81	14.4723	14.5496	14.5925	14.8427	14.8563	14.9382	14.723	14.733	14.4225	14.5352	14.5467	14.3043	14.1253	14.3365	14.3562	13.9922	14.1256	14.318	14.1051	13.9981	14.3776	14.3119	13.9255	14.2605	14.4796	14.3806	14.3361	14.0465	14.0571	13.9963	14.3171	14.1884	13.9568	13.972	13.8307	13.8918	13.8007	13.7541	13.792	13.9132	13.7365	13.8686	13.8681	13.9071
CHRUN_JGVV264_3_T01	VIT_00s0264g00030	15.4162	15.4047	15.287	15.3637	15.2237	15.1535	15.2612	15.264	15.494	15.3434	15.2679	15.3262	15.3306	15.2318	15.3295	15.3761	15.4059	15.1491	15.1191	15.1676	14.9915	15.1527	15.1976	15.1536	15.1226	15.1384	15.1942	15.0938	15.0363	15.1379	15.0711	15.0782	15.131	15.0886	15.3325	15.0619	15.4162	15.3673	15.2336	15.341	15.432	15.495	15.3707	15.4585	15.5182	15.4146	15.2845	15.4846
CHRUN_JGVV264_4_T01	VIT_00s0264g00040	13.6269	13.5276	13.6911	13.9351	13.6429	13.8272	13.6594	13.915	13.904	14.0176	13.6867	13.6132	13.9571	13.7977	13.703	13.7614	13.7953	13.694	13.6427	13.741	13.7141	13.8022	13.6786	13.6607	13.6593	13.7075	13.6416	13.844	13.629	13.6101	13.8172	13.8895	13.6157	13.7469	13.8392	13.7016	13.8047	13.6783	13.742	13.8018	13.7191	13.621	13.6379	13.5211	13.564	13.6485	13.6899	13.6637
CHRUN_JGVV264_5_T01	VIT_00s0264g00050	13.4296	14.2733	13.9697	13.5937	13.6081	13.6053	13.466	13.4929	13.4994	13.4362	13.421	13.4351	14.4103	14.1672	13.8688	14.0006	13.8933	14.1154	13.6404	13.7674	13.7076	13.6346	13.7093	13.4321	13.4864	13.6294	13.4071	13.7392	13.5589	13.5397	13.8332	13.6724	13.4315	13.6571	13.6381	14.018	13.9837	14.2132	13.8321	13.9381	13.7229	13.9263	13.9004	13.6322	13.6343	13.8266	13.7159	13.3464
CHRUN_JGVV264_6_T01	VIT_00s0264g00060	13.9623	13.9646	14.3167	14.1215	14.2636	14.2382	14.3114	14.013	14.071	14.0286	13.9948	14.171	14.2053	14.1778	14.1268	14.1513	14.168	14.549	14.3466	14.2159	14.4082	14.3646	14.2508	14.3491	14.4354	14.3777	14.1602	14.4702	14.4644	14.3664	14.4259	14.329	14.3313	14.476	14.3069	14.4924	14.231	14.613	14.5765	14.5518	14.4079	14.3867	14.361	14.2912	14.2891	14.5116	14.4187	14.2067
CHRUN_JGVV264_7_T01	VIT_00s0264g00070	8.4069	8.6764	7.89	8.0029	8.6985	9.1275	8.4905	8.6625	8.4001	8.6765	7.8567	8.2153	7.8447	8.131	8.1503	8.4321	8.3555	8.0281	9.2029	8.7234	8.2062	8.2417	8.8519	8.5958	9.2602	8.3946	8.1337	8.3614	8.1085	8.6453	8.0476	8.7223	8.6486	8.6228	8.354	7.8656	8.2261	7.698	7.8722	8.0018	8.2178	8.1961	8.0227	8.0764	8.0251	7.8416	8.6544	7.5132
CHRUN_PDVV264_8_T01	VIT_00s0264g00080	7.1214	6.8773	7.9008	7.6128	6.8579	7.3869	7.4919	7.3292	7.8835	7.1564	7.3218	7.1723	7.382	7.5239	7.5284	7.3849	8.8002	7.7504	6.8118	7.316	7.5362	7.6767	6.8883	7.657	7.1891	7.7881	7.7412	7.5216	7.3264	6.9389	7.4533	7.3043	6.9698	7.9453	7.5278	7.133	7.877	8.2003	8.4246	8.0901	8.3926	8.1372	8.0633	8.5092	8.6602	8.0092	8.7449	8.7164
CHRUN_JGVV264_8_T01	VIT_00s0264g00090	8.207	7.4852	8.0769	7.4796	8.087	7.9207	8.1793	7.8169	7.8351	7.9945	7.7382	7.9275	7.4506	7.699	8.1608	7.8187	7.3289	7.787	7.5793	7.1179	7.7252	7.5531	7.2453	7.7788	7.2522	7.3949	7.7812	7.3212	7.8795	7.5593	7.4502	7.4171	8.2336	7.3737	7.3659	7.7577	8.685	8.8417	9.1596	9.0996	8.4908	8.836	8.5685	8.8352	8.5979	8.8063	9.3622	8.4199
CHRUN_JGVV264_9_T01	VIT_00s0264g00100	13.2676	13.3763	13.1466	12.4477	13.2357	12.7693	13.2605	12.4763	12.5508	12.7043	13.1289	13.2878	12.574	12.9301	12.8509	13.04	12.7719	13.281	12.578	12.3757	12.5372	12.4274	12.6867	12.2305	12.8508	12.8807	12.5794	12.3879	12.8412	12.9998	12.9518	12.6681	12.7996	12.2431	12.6763	12.7917	13.1153	13.2213	13.2662	13.0987	12.9996	13.0687	13.1105	13.1083	13.0022	13.1579	13.0556	12.8993
CHRUN_JGVV264_10_T01	VIT_00s0264g00110	7.1493	7.6212	7.4431	6.9654	7.2706	7.1052	7.0197	6.7981	6.9734	7.3999	7.3474	7.3243	7.1716	6.9474	7.261	7.4344	8.0903	7.7969	6.6961	7.0513	6.7119	7.1321	6.785	7.1525	6.869	7.4977	7.3295	7.3796	6.9938	7	6.9066	7.1251	6.8554	7.1757	7.5746	7.1647	8.6027	8.6878	8.5725	9.0864	8.9417	9.0957	9.1806	9.1818	9.2279	9.2221	9.3244	9.4583
CHRUN_JGVV264_11_T01	VIT_00s0264g00120	14.8617	15.0986	15.0788	14.5941	14.9357	14.6625	14.8905	14.4977	14.5865	14.8175	14.8976	14.8139	14.5402	14.8988	14.7054	15.0149	14.9629	15.0465	14.8831	14.7827	15.0925	15.0032	14.9319	14.7557	15.0147	14.9076	15.082	14.6201	14.9446	14.8794	14.8951	14.569	14.8565	14.6466	14.8148	14.8684	15.1526	15.1856	15.0284	14.9519	15.1195	15.114	15.137	15.0309	15.0026	14.946	15.1388	14.9349
CHRUN_JGVV264_12_T01	VIT_00s0264g00130	12.7873	12.7963	12.9642	12.9077	13.0857	12.8342	13.0156	13.1866	12.748	12.8641	13.1336	13.1367	12.6702	12.5097	13.0631	12.7966	12.6863	12.9119	12.6602	12.5472	12.3695	12.7298	12.9286	12.646	12.9906	12.8883	12.8787	12.9304	13.1537	13.0311	12.5647	12.7821	13.0431	12.537	12.7018	12.6765	12.8883	12.6353	12.7329	12.78	12.9068	12.8013	12.7891	12.9839	12.9653	12.86	12.7932	13.041
CHRUN_JGVV265_1_T01	VIT_00s0265g00010	10.4833	10.8687	10.555	9.6553	11.5448	10.5504	11.3591	10.878	10.2168	10.5435	10.8913	11.2027	10.0108	10.4771	10.9634	10.3895	10.117	10.8989	9.0965	9.454	8.9975	9.3494	9.4359	8.6533	9.4918	9.6124	9.5051	9.767	9.0155	9.1957	9.0839	9.6204	8.9861	8.8547	9.2834	9.0932	10.3948	10.6685	10.6897	11.0897	11.0897	10.9523	11.0217	11.4083	11.1588	11.3778	11.1391	11.2137
CHRUN_JGVV265_2_T01	VIT_00s0265g00020	13.5219	13.5094	13.432	12.9487	13.4464	13.4841	13.3423	13.2891	13.3133	13.2811	13.3668	13.2759	13.1377	13.2633	13.404	13.2534	13.363	13.1691	13.497	13.562	13.4139	13.5264	13.5671	13.3096	13.4918	13.5671	13.6124	13.3561	13.4472	13.3991	13.2814	13.3706	13.3819	13.315	13.3548	13.3857	13.2867	13.345	13.1893	13.244	13.268	13.3693	13.1401	13.1869	13.2082	13.2991	13.2183	13.2899
CHRUN_JGVV265_3_T01	VIT_00s0265g00030	9.9553	9.8855	9.4293	9.1353	9.9871	9.8791	9.6988	9.5187	9.312	9.7952	9.3097	9.7716	9.3742	9.4769	9.9553	9.7856	9.5888	9.7979	10.2965	10.0837	9.3618	9.7033	10.2903	10.2137	10.3084	9.8389	9.6359	10.3211	9.7416	10.4624	9.4217	10.0671	10.0846	9.8306	10.4943	10.0235	10.0204	10.2779	10.3794	10.2914	9.9829	10.167	9.9152	10.0854	9.9258	9.9652	10.4229	9.7585
CHRUN_JGVV265_4_T01	VIT_00s0265g00040	11.0239	11.5793	11.1807	10.918	11.1293	11.3806	11.0568	10.9136	10.7293	10.7417	10.8465	11.0048	10.8005	10.8315	10.8957	11.3339	11.1238	11.4206	11.0937	11.0433	10.5765	10.8042	11.0471	11.0207	11.166	10.7711	10.719	10.8827	10.7602	11.0319	10.6267	10.9557	10.9557	10.4951	11.0883	11.1506	11.4925	11.6921	11.6449	11.3679	11.357	11.5181	11.4397	11.2931	11.281	11.0538	11.2611	11.036
CHRUN_JGVV265_5_T01	VIT_00s0265g00050	14.2157	14.2226	14.0424	14.5261	14.1435	14.3284	14.2555	14.4023	14.5722	14.0985	14.4064	14.276	14.1414	13.9997	14.3214	14.2751	14.2322	14.0358	14.1976	14.309	14.0385	14.342	14.4022	14.7152	14.3232	14.3425	14.2668	14.4196	14.4848	14.3344	14.2991	14.514	14.4536	14.5154	14.3251	14.2806	14.0012	13.8734	14.1865	14.2206	14.1677	13.9662	14.2471	14.3208	14.2057	14.4137	14.3582	14.2635
CHRUN_JGVV265_6_T01	VIT_00s0265g00060	13.9734	13.8177	13.9124	14.0663	13.4062	14.0663	13.4709	13.7522	14.0034	13.5636	13.9362	13.681	14.1098	13.8086	13.4177	13.8661	14.2617	13.9615	14.2213	14.2354	14.286	14.4491	14.0804	14.5114	14.1536	14.0813	14.2441	14.176	14.1879	14.0667	14.4485	14.2093	14.221	14.374	14.4698	14.4318	14.3132	14.1624	14.3515	14.4393	14.2614	14.2633	14.4401	14.2953	14.2986	14.3011	14.1591	14.2491
CHRUN_JGVV265_7_T01	VIT_00s0265g00070	13.7519	13.4737	13.4781	13.9343	13.7273	13.8962	13.9062	13.8603	14.0394	13.7475	13.9595	14.043	13.4525	13.3348	14.054	13.6809	13.1909	13.6449	13.89	14.0043	13.724	14.2052	14.0716	13.902	13.8513	14.1555	13.9643	13.9731	14.1862	13.5666	13.7327	13.6704	13.8361	13.9825	13.769	13.9473	12.7979	12.9149	12.9925	13.4287	13.8529	13.6323	13.5543	14.4661	14.5367	14.1313	14.1413	14.7773
CHRUN_JGVV265_8_T01	VIT_00s0265g00080	12.6326	12.9499	12.9915	12.9617	12.726	12.9023	12.7264	13.013	12.6336	12.7938	12.4406	12.8505	12.9886	12.8882	13.0797	13.0863	12.9119	13.047	13.4004	13.3264	13.2051	13.4385	13.1334	13.474	13.1701	13.279	13.2423	13.532	13.3451	13.2806	13.5024	13.337	13.2278	13.8026	13.3804	13.5369	13.3963	13.8604	13.8263	13.7413	13.7083	13.6252	13.5517	13.6956	13.6666	13.5293	13.8155	13.4536
CHRUN_JGVV265_9_T01	VIT_00s0265g00090	13.6783	13.1287	12.9955	13.2273	11.7725	12.6275	11.8231	11.5706	12.3226	13.2293	11.6746	11.7251	14.4437	11.7264	12.6333	13.9771	13.4917	12.9543	13.6096	13.6229	13.1339	13.7054	13.331	13.4268	12.9414	13.1321	12.93	13.3855	13.1078	12.6479	14.2008	12.9576	12.7712	13.8855	13.7925	14.0061	13.5613	13.7427	14.1609	14.1916	13.8161	13.6959	13.7625	14.0283	14.1215	13.6169	13.8437	13.6014
CHRUN_JGVV265_10_T01	VIT_00s0265g00100	10.1964	10.0423	10.2468	11.3481	10.2887	10.0862	10.7685	10.9413	11.7793	11.6107	10.8366	10.742	10.6956	10.5844	10.1436	10.143	9.1672	10.4653	8.1914	9.1615	10.1275	10.1684	8.8529	9.5092	9.2004	8.9825	10.2955	9.095	10.5073	8.8665	10.2002	9.3117	8.6169	10.4845	9.1714	10.1226	8.9329	8.6746	9.5503	9.2347	9.3162	9.2185	9.1332	9.3907	9.4097	9.2572	8.6916	9.4781
CHRUN_JGVV265_11_T01	VIT_00s0265g00110	8.4224	7.9614	9.295	10.1676	8.0804	8.1399	9.2134	8.991	9.8547	10.2591	9.2008	8.6302	9.6774	9.1837	8.5352	9.1413	8.7939	9.0791	7.106	7.0629	9.3854	8.1416	6.7179	7.0407	7.0114	7.5354	7.84	7.7167	7.9547	7.0104	7.6811	7.038	7.0166	6.8136	6.8617	7.5221	7.8077	7.7222	7.4825	8.1489	8.1098	7.3716	8.3966	7.981	7.8804	8.1409	6.868	8.0599
CHRUN_JGVV265_12_T01	VIT_00s0265g00120	13.0815	12.4928	12.7947	12.909	12.8104	12.8659	12.649	12.459	13.0386	12.8455	12.414	12.7641	12.8767	12.6528	12.7014	12.9419	13.2108	12.9519	12.9744	12.8829	12.9201	13.1261	12.9216	13.0263	13.0662	12.8583	13.1099	12.7097	12.665	12.9537	12.8428	12.8029	12.9095	13.0205	13.24	12.9745	13.2466	13.0261	13.2568	13.4979	13.4187	13.3044	13.3253	13.5069	13.422	13.2895	13.3765	13.6021
CHRUN_JGVV265_13_T01	VIT_00s0265g00130	14.0223	14.3272	14.3094	14.2413	14.04	14.4498	14.2536	14.0757	13.85	14.1289	14.2078	14.2538	14.1483	14.1914	14.3937	14.0434	13.8366	14.4777	13.9999	14.1115	13.9228	13.9419	13.9471	14.2209	14.0743	14.2021	14.0131	14.1109	14.2237	13.8765	14.0679	14.3502	14.2393	13.8898	13.7488	13.8627	14.1457	14.4646	14.2104	14.2927	14.3148	14.2383	14.2714	14.3835	14.2334	14.2193	14.3981	14.2229
CHRUN_PDVV265_14_T01	VIT_00s0265g00140	10.1457	9.7009	9.3247	9.7483	10.0767	10.0965	9.8495	9.6683	9.8442	9.506	9.3738	9.7975	9.5277	9.508	10.4819	9.6864	9.2803	9.3086	9.7571	10.1327	9.4963	9.6951	9.9583	10.4427	9.7372	9.7791	9.6537	10.0088	9.2749	9.5725	9.736	9.8661	10.0108	9.806	10.198	9.4829	9.2739	9.2272	9.266	8.8982	9.5437	9.3914	8.8377	9.5237	9.4659	8.416	9.5567	9.341
CHRUN_JGVV265_14_T01	VIT_00s0265g00170	10.7155	10.7038	10.1321	11.1616	10.2355	11.0235	10.4177	10.8604	10.7778	10.3397	10.1559	10.4478	9.8463	9.8916	11.3015	10.3797	10.1729	9.6654	10.8221	11.131	10.1543	10.3682	10.5126	11.1478	10.3569	9.8864	9.9246	9.973	10.2255	10.2438	9.9484	10.8698	10.9879	10.8133	10.7564	9.8029	10.3311	10.0596	10.5558	10.5044	10.7174	10.7578	10.3786	10.6337	10.9689	10.3707	10.5631	10.715
CHRUN_JGVV266_1_T01	VIT_00s0266g00010	7.2184	7.3599	7.089	7.1375	6.6852	7.5629	6.889	7.2682	7.1398	7.2479	7.3713	6.7757	7.0949	7.6467	6.9157	6.9787	7.189	7.1933	7.7991	7.5721	7.3056	7.2218	8.2085	7.5824	8.5414	7.5243	7.4253	7.4181	7.2493	8.2227	7.434	7.6911	8.6677	7.2567	7.7366	7.4041	7.4988	7.8844	7.9289	7.3817	7.7872	7.5599	7.3645	7.8466	7.2291	7.2735	7.4818	6.992
CHRUN_JGVV266_2_T01	VIT_00s0266g00020	7.7765	9.1337	7.8081	8.0295	8.6292	8.7951	7.7042	7.8242	8.1733	7.5721	8.0998	8.0122	8.1379	8.4538	7.8895	7.6431	8.0446	8.6309	8.2309	7.9886	7.7314	7.7949	7.9443	7.3066	7.2415	8.6076	7.5862	7.1965	8.0506	8.0223	7.8466	7.4763	7.8246	7.761	7.3613	8.1297	10.5264	10.0348	10.7715	10.2446	10.4564	10.1592	10.1012	9.5831	9.7792	10.4056	9.3826	9.7622
CHRUN_PDVV266_3_T01	VIT_00s0266g00030	10.3361	10.8549	11.0409	10.8455	10.9532	11.1563	11.0629	11.2572	10.8757	10.6987	11.3122	11.1308	11.2241	10.9154	11.4266	10.8033	10.5854	11.1542	8.4746	7.3786	7.3702	7.3819	7.8196	7.3813	7.5379	7.8976	7.597	7.288	7.1246	7.6769	8.1483	7.9544	7.0854	7.7954	7.9495	8.3186	9.9546	10.0099	9.9612	10.0941	9.9453	9.728	10.0667	10.1594	9.8963	9.9412	10.2107	9.6846
CHRUN_JGVV266_3_T01	VIT_00s0266g00040	7.4647	8.7629	6.8759	6.8067	7.5971	7.1598	6.9794	6.8426	6.7091	6.8387	7.0157	7.0137	7.0202	7.7591	7.2779	7.6436	7.2904	7.8598	7.2155	7.4398	6.4961	6.6753	6.7764	6.5645	6.4936	6.8937	6.6021	6.8075	6.8088	7.9777	6.5804	6.6972	6.6263	6.7875	6.4747	8.0266	10.3381	9.7301	10.6257	10.2533	10.5518	10.1328	9.8838	9.8023	9.7248	10.3912	9.1508	9.8628
CHRUN_JGVV266_6_T01	VIT_00s0266g00070	6.8294	6.7767	7.8503	6.84	6.6681	6.9252	6.6815	6.7719	6.9178	6.9219	7.9725	6.5927	7.093	8.5406	6.9623	6.8106	6.9607	7.8053	6.3543	6.355	7.0384	7.1952	6.5899	6.5106	6.3667	6.9437	7.4282	6.4312	6.9531	6.2526	7.0276	6.5214	6.269	6.49	6.4714	6.875	8.6003	8.1482	8.2964	8.355	7.8255	7.8703	8.3275	7.9197	8.1435	8.8064	7.5382	8.4802
CHRUN_JGVV266_7_T01	VIT_00s0266g00090	7.0819	7.0001	7.026	7.0347	7.1152	6.8825	6.835	6.8505	7.1022	6.6637	6.7958	6.938	6.5544	7.6123	6.6351	6.8407	6.373	6.7412	7.8646	7.214	7.1708	6.5313	7.4031	6.428	8.0143	7.0498	6.5913	6.9941	6.638	7.5671	6.8261	6.6409	7.5742	6.6294	6.8303	6.9166	6.2321	6.6291	6.6766	6.3183	7.0629	6.1969	6.6787	7.1685	6.7577	6.8686	6.6245	6.3871
CHRUN_JGVV267_2_T01	VIT_00s0267g00020	11.9935	10.9935	11.3414	11.7092	11.2288	11.9273	11.361	11.2675	11.8806	11.5738	11.0278	11.1046	11.1989	11.0115	11.536	11.1538	12.5649	10.9169	11.3704	11.9026	11.4708	11.8184	11.5427	12.0723	11.4474	11.9448	11.9668	11.4533	11.4282	11.2134	11.1864	11.5793	11.5722	11.9499	11.9548	11.1463	12.5046	12.3442	12.684	12.8963	12.9496	13.0379	12.4835	12.9485	13.2172	12.6852	13.0254	13.1739
[truncated: 28,556 more rows]
[truncated: 6 more columns]
