# Supplementary material for: Circadian oscillatory transcriptional programs in grapevine ripening fruits
Source: BMC Plant Biol. 2014 Mar 25;14:78. doi: 10.1186/1471-2229-14-78 (PMC3986946; doi:10.1186/1471-2229-14-78)
Supplement: Additional file 2 — DEG throughout a 24 h cycle in Tempranillo berry skin, flesh and pericarp table. [file 1471-2229-14-78-S2.xlsx]

## Sheet: Tempranillo_Skin
Additiona file 2.1 - Transcripts oscillating in expression throughout a 24h daily period in Tempranillo berry SKIN. Differentially oscillating transcripts according to 0.05 Benjamini-Hochberg adjusted p-value in a 6-class Limma and ≥2-fold change between any two stages. Log2 expression normalized to the last time point (18:00h in the second day), Limma adjusted p-value, SOM clustering and transcr…
SEQ_ID_Nimblegen	ID 12X V1	S18h-1/18h-2	S23:30h/18h-2	S4h/18h-2	S7:45h/18h-2	S12:45h/18h-2	S18h-2/18h-2	Limma adj p-value	Cluster	Cluster definition	Functional annotation	Functionnal category 1	Functionnal category 2	Functionnal category 3	Functionnal category 4	Functionnal category 5	Functionnal category 6	Functionnal category 7	Functionnal category 8	Chromosome position 12X	Best arabidopsis match
CHR14_JGVV171_22_T01	VIT_14s0171g00240	0.2147	-0.222133	-0.848633	0.0219667	0.381533	0	0.0238121	S1	Skin noon up	SYN2 (Sister chromatid cohesion 1 (SCC1) protein homolog 2) cohesin	Cellular process.Cell growth and death	Regulation overview.Regulation of cell cycle.Regulation of meiosis							chr14_26079381_26091362	AT5G40840
CHR1_JGVV146_14_T01	VIT_01s0146g00150	0.294233	-0.274833	-0.8572	1.2004	2.04963	0	0.000507534	S1	Skin noon up	BCL-2-associated athanogene 5	Cellular process.Cell growth and death.Inhibitor of cell death								chr01_21937512_21939274
CHR13_JGVV47_78_T01	VIT_13s0047g00110	0.483033	-0.214367	-0.896267	0.566133	1.97867	0	3.36193e-05	S1	Skin noon up	Ripening regulated protein DDTFR8	Development.Reproductive development.Fruit development								chr13_15502250_15510451	AT3G03773
CHR5_JGVV51_33_T01	VIT_05s0051g00400	0.6127	-0.516333	-0.669033	-0.0791	0.8646	0	0.015232	S1	Skin noon up	Disease resistance-responsive family	Diverse functions.Gene family with diverse functions.NBS-LRR superfamily	Response to stimulus.Stress response.Biotic stress response							chr05_10940651_10941540	AT3G24020
CHR4_JGVV23_106_T01	VIT_04s0023g02810	1.69507	1.0226	0.6097	1.1958	2.09797	0	0.00308475	S1	Skin noon up	Aldehyde dehydrogenase 3B1	Metabolism.Primary metabolism.Carbohydrate metabolism.Glycolysis Gluconeogenesis	Metabolism.Primary metabolism.Lipid metabolism.Fatty acid metabolism	Metabolism.Primary metabolism.Amino acid metabolism.Arginine and proline metabolism.Urea cycle	Metabolism.Primary metabolism.Amino acid metabolism.Valine, leucine, and isoleucine metabolism.Valine, leucine, and isoleucine catabolism	Metabolism.Primary metabolism.Amino acid metabolism.Histidine metabolism	Metabolism.Primary metabolism.Amino acid metabolism.Beta-Alanine metabolism	Metabolism.Primary metabolism.Lipid metabolism.Glycerolipid metabolism	Metabolism.Primary metabolism.Carbohydrate metabolism.Monosaccharide metabolism.Pyruvate metabolism	chr04_19380582_19383896	AT4G36250
CHR7_JGVV5_192_T01	VIT_07s0005g01980	-0.0631667	0.0608667	-0.393133	0.681467	1.4733	0	0.0381485	S1	Skin noon up	Glycosyl transferase family 8 protein	Metabolism.Primary metabolism.Carbohydrate metabolism.Glycosyl transference								chr07_04422606_04424161	AT2G47180
CHR1_JGVV10_39_T01	VIT_01s0010g00600	0.1487	-0.387867	-0.732933	-0.201667	0.4128	0	0.00296331	S1	Skin noon up	Phosphatidylinositol 4-kinase type-II	Metabolism.Primary metabolism.Carbohydrate metabolism.Monosaccharide metabolism.Inositol phosphate metabolism	Signaling.Signaling pathway.Phosphatidylinositol Signaling	Signaling.Signaling pathway.Protein kinase						chr01_15655668_15658116	AT2G03890
CHR4_JGVV43_23_T01	VIT_04s0043g00310	-0.184933	-0.0868333	-0.3847	0.100433	0.7489	0	0.00307089	S1	Skin noon up	Ribulose-phosphate 3-epimerase	Metabolism.Primary metabolism.Carbohydrate metabolism.Monosaccharide metabolism.Monosaccharide catabolism.Pentose-phosphate shunt	Metabolism.Primary metabolism.Carbohydrate metabolism.Monosaccharide metabolism.Pentose glucuronate interconversion	Metabolism.Primary metabolism.Carbon fixation						chr04_13548802_13552450	AT1G66080
CHR9_JGVV2_409_T01	VIT_09s0002g04490	-0.102267	-0.272367	-0.637833	-0.195267	0.3737	0	0.00379569	S1	Skin noon up	PDX1 (pyridoxine biosynthesis 1.3)	Metabolism.Primary metabolism.Coenzyme and prosthetic group metabolism.Pyridoxine metabolism								chr09_04085576_04086904	AT3G16050
CHR17_JGVV0_329_T01	VIT_17s0000g06660	-0.071	-0.289533	-0.610733	-0.284467	0.415833	0	0.0133035	S1	Skin noon up	HNH endonuclease domain-containing protein	Metabolism.Primary metabolism.Nucleobase, nucleoside, nucleotide, nucleic acid metabolism.Nucleic acid metabolism.DNA metabolism.DNA recombination and repair.repair								chr17_07223882_07226821	AT1G18680
CHR16_JGVV22_171_T01	VIT_16s0022g00510	-0.00763333	-0.431467	-1.2516	-0.234167	0.490067	0	0.00459131	S1	Skin noon up	Heat shock 22 kDa protein	Metabolism.Primary metabolism.Protein metabolism and modification.Protein folding.Chaperone-mediated protein folding.HSP-mediated protein folding								chr16_11604847_11606213	AT4G25200
CHR13_JGVV19_243_T01	VIT_13s0019g02740	-0.390467	-0.4425	-0.562333	0.2392	0.540667	0	0.0293905	S1	Skin noon up	Heat shock protein 17.6 kDa class I	Metabolism.Primary metabolism.Protein metabolism and modification.Protein folding.Chaperone-mediated protein folding.HSP-mediated protein folding	Metabolism.Primary metabolism.Protein metabolism and modification.Protein processing in endoplasmic reticulum							chr13_03999388_04000084	AT5G59720
CHR19_JGVV85_19_T01	VIT_19s0085g01050	0.165733	0.5015	0.349767	1.01057	1.56483	0	0.0329913	S1	Skin noon up	Heat shock protein 17.6 kDa class I	Metabolism.Primary metabolism.Protein metabolism and modification.Protein folding.Chaperone-mediated protein folding.HSP-mediated protein folding	Metabolism.Primary metabolism.Protein metabolism and modification.Protein processing in endoplasmic reticulum							chr19_23631036_23631743	AT1G53540
CHR18_JGVV41_102_T01	VIT_18s0041g01230	0.00123333	-0.302867	-1.10067	-0.2451	0.268667	0	0.0190686	S1	Skin noon up	Heat shock protein 70	Metabolism.Primary metabolism.Protein metabolism and modification.Protein folding.Chaperone-mediated protein folding.HSP-mediated protein folding	Metabolism.Primary metabolism.Nucleobase, nucleoside, nucleotide, nucleic acid metabolism.Nucleic acid metabolism.RNA metabolism.RNA processing.mRNA processing.mRNA splicing	Transport overview.Channels and pores.a-Type channels.Cation Channel-forming Heat Shock Protein-70	Response to stimulus.Stress response.Abiotic stress response.Temperature stress response	Metabolism.Primary metabolism.Protein metabolism and modification.Protein processing in endoplasmic reticulum				chr18_25847216_25853530	AT4G24280
CHR2_JGVV25_26_T01	VIT_02s0025g00280	-0.586933	-0.677067	-1.45433	-0.0761667	0.7203	0	0.0089066	S1	Skin noon up	Heat shock protein 90-1	Metabolism.Primary metabolism.Protein metabolism and modification.Protein folding.Chaperone-mediated protein folding.HSP-mediated protein folding	Response to stimulus.Stress response.Biotic stress response.Plant-pathogen interaction	Metabolism.Primary metabolism.Protein metabolism and modification.Protein processing in endoplasmic reticulum						chr02_00412621_00415596	AT5G52640
CHR16_JGVV50_145_T01	VIT_16s0050g01150	-0.3365	-0.428267	-1.21123	-0.152667	0.6158	0	0.0111596	S1	Skin noon up	Heat shock protein 90-1	Metabolism.Primary metabolism.Protein metabolism and modification.Protein folding.Chaperone-mediated protein folding.HSP-mediated protein folding	Response to stimulus.Stress response.Biotic stress response.Plant-pathogen interaction	Metabolism.Primary metabolism.Protein metabolism and modification.Protein folding.Chaperone-mediated protein folding.HSP-mediated protein folding	Metabolism.Primary metabolism.Protein metabolism and modification.Protein processing in endoplasmic reticulum					chr16_18054147_18057201	AT5G52640
CHR2_JGVV154_42_T01	VIT_02s0154g00480	0.3223	-0.1365	-0.708767	0.779267	1.7276	0	0.00128571	S1	Skin noon up	Heat shock protein MTSHP	Metabolism.Primary metabolism.Protein metabolism and modification.Protein folding.Chaperone-mediated protein folding.HSP-mediated protein folding	Metabolism.Primary metabolism.Protein metabolism and modification.Protein processing in endoplasmic reticulum							chr02_05248542_05250041	AT4G25200
CHR4_JGVV8_100_T01	VIT_04s0008g01110	0.132467	-0.425167	-1.76677	-0.0376	1.57163	0	0.000171929	S1	Skin noon up	Heat shock transcription factor A6B	Metabolism.Primary metabolism.Protein metabolism and modification.Protein folding.Chaperone-mediated protein folding.HSP-mediated protein folding	Regulation overview.Regulation of gene expression.Regulation of transcription.Transcription factor.HSF family transcription factor	Response to stimulus.Stress response.Abiotic stress response.Temperature stress response						chr04_00921552_00923881	AT2G26150
CHR2_JGVV25_377_T01	VIT_02s0025g04170	0.0397333	-0.4868	-0.739733	-0.0947333	0.795	0	0.000214016	S1	Skin noon up	Heat shock transcription factor B2B	Metabolism.Primary metabolism.Protein metabolism and modification.Protein folding.Chaperone-mediated protein folding.HSP-mediated protein folding	Regulation overview.Regulation of gene expression.Regulation of transcription.Transcription factor.HSF family transcription factor	Response to stimulus.Stress response.Abiotic stress response.Temperature stress response						chr02_03718616_03720914	AT4G11660
CHR9_JGVV2_48_T01	VIT_09s0002g00640	-0.324933	-0.889467	-1.73733	-0.084	1.1857	0	0.000132358	S1	Skin noon up	Small heat stress protein class CIII	Metabolism.Primary metabolism.Protein metabolism and modification.Protein folding.Chaperone-mediated protein folding.HSP-mediated protein folding								chr09_00440684_00441359	AT1G54050
CHR4_JGVV8_144_T01	VIT_04s0008g01550	-0.477233	-0.6699	-0.713333	0.512433	1.04133	0	0.0236225	S1	Skin noon up	Small molecular heat shock protein 17.5	Metabolism.Primary metabolism.Protein metabolism and modification.Protein folding.Chaperone-mediated protein folding.HSP-mediated protein folding								chr04_01237576_01240002	AT5G12020
CHR16_JGVV39_175_T01	VIT_16s0039g02600	-0.338167	-0.602433	-0.856133	-0.441933	0.2883	0	0.0329913	S1	Skin noon up	Aspartyl protease	Metabolism.Primary metabolism.Protein metabolism and modification.Proteolysis.Peptidase-mediated proteolysis								chr16_02849198_02849641	AT1G11910
CHR3_JGVV88_82_T01	VIT_03s0088g00320	0.0375	-0.0982	-0.790867	-0.1397	0.335967	0	0.0201935	S1	Skin noon up	Peptidase M50	Metabolism.Primary metabolism.Protein metabolism and modification.Proteolysis.Peptidase-mediated proteolysis								chr03_08343365_08347681	AT1G17870
CHR9_JGVV2_591_T01	VIT_09s0002g06590	1.43537	1.2386	0.326367	1.46963	2.1246	0	0.00792378	S1	Skin noon up	UDP-glucose:flavonoid 7-O-glucosyltransferase	Metabolism.Secondary metabolism.Phenylpropanoid metabolism.Flavonoid metabolism.Flavonoid biosynthesis.Flavonoid-glycoside biosynthesis								chr09_06522419_06523811	AT4G15550
CHRUN_JGVV2839_1_T01	VIT_00s2839g00010	-0.166467	-0.442267	-0.7513	-0.1987	0.379967	0	0.0381797	S1	Skin noon up	No hit	No hit								chrUn_43098112_43099478
CHR4_JGVV23_273_T01	VIT_04s0023g00910	0.3317	-0.6969	-0.801933	-0.0177	0.607367	0	0.0217907	S1	Skin noon up	No hit	No hit								chr04_17321044_17322049
CHR5_JGVV20_175_T01	VIT_05s0020g01900	1.05477	0.299567	-0.4924	-0.104867	0.664867	0	0.0169118	S1	Skin noon up	No hit	No hit								chr05_03607268_03608363
CHR5_JGVV102_55_T01	VIT_05s0102g00620	-0.471933	-1.1015	-1.50397	-0.2653	0.3286	0	0.00390434	S1	Skin noon up	No hit	No hit								chr05_22538026_22538792
CHR9_JGVV2_47_T01	VIT_09s0002g00630	-0.528233	-1.06127	-1.7674	-0.162267	1.12017	0	0.000132358	S1	Skin noon up	No hit	No hit								chr09_00440465_00440683
CHR9_JGVV2_335_T01	VIT_09s0002g03670	0.0880667	-0.673967	-0.704767	-0.155967	0.3764	0	0.0106446	S1	Skin noon up	No hit	No hit								chr09_03368457_03370147
CHR13_GSVIVT00036659001_T01	VIT_13s0084g00740	0.0819333	-0.645167	-0.237467	0.198133	0.496967	0	0.0214573	S1	Skin noon up	No hit	No hit								chr13_19931816_19941923
CHR15_JGVV24_54_T01	VIT_15s0024g01170	-0.118567	-0.526667	-0.116533	0.3153	0.5994	0	0.0318665	S1	Skin noon up	No hit	No hit								chr15_02230223_02235131
CHR18_PDVV1_495_T01	VIT_18s0001g07910	-0.2112	-0.985767	-0.9706	-0.399367	0.3028	0	0.0268334	S1	Skin noon up	No hit	No hit								chr18_06382777_06387945
CHR19_JGVV90_99_T01	VIT_19s0090g01090	0.169533	-0.653167	-0.930767	-0.359333	0.432633	0	8.33127e-05	S1	Skin noon up	No hit	No hit								chr19_07171504_07174270
CHR10_JGVV42_88_T01	VIT_10s0042g01150	-0.00663333	-0.2914	-0.1424	0.712467	0.927933	0	0.0109851	S1	Skin noon up	ARGONAUTE 2 (AGO2)	Regulation overview.Regulation of gene expression.Gene silencing.Posttranscriptional gene silencing by RNA.mRNA cleavage involved in gene silencing by miRNA								chr10_15100682_15105025	AT1G31280
CHR7_JGVV31_39_T01	VIT_07s0031g00450	0.0401667	-0.260367	-0.838267	-0.360867	0.6566	0	0.00520451	S1	Skin noon up	Basic helix-loop-helix protein SPATULA	Regulation overview.Regulation of gene expression.Regulation of transcription.Transcription factor.bHLH family transcription factor								chr07_16661373_16668053	AT4G36930
CHR2_JGVV25_93_T01	VIT_02s0025g01020	-0.1874	-0.370633	-0.572067	-0.0330667	0.490267	0	0.0284176	S1	Skin noon up	BZip transcription factor G- box binding factor 3	Regulation overview.Regulation of gene expression.Regulation of transcription.Transcription factor.bZIP family transcription factor								chr02_00989255_00996186	AT2G46270
CHR5_JGVV77_116_T01	VIT_05s0077g01450	0.177433	-0.044	-0.572167	-0.1644	0.555033	0	0.0133732	S1	Skin noon up	GATA transcription factor 16	Regulation overview.Regulation of gene expression.Regulation of transcription.Transcription factor.C2C2-GATA family transcription factor								chr05_01163510_01164849	AT3G06740
CHR14_JGVV66_172_T01	VIT_14s0066g01880	0.139433	-0.226633	-0.296567	0.629533	1.4538	0	0.0012137	S1	Skin noon up	Zf AN1 domain-containing stress-associated protein 12 (SAP12)	Regulation overview.Regulation of gene expression.Regulation of transcription.Transcription factor.C2H2 family transcription factor								chr14_28172501_28173215	AT3G28210
CHR2_JGVV25_238_T01	VIT_02s0025g02590	0.861167	0.0746667	0.3429	0.963233	1.719	0	0.00147204	S1	Skin noon up	Homeobox-leucine zipper protein ATHB-12	Regulation overview.Regulation of gene expression.Regulation of transcription.Transcription factor.Homeobox domain family transcription factor								chr02_02249111_02250024	AT3G61890
CHR15_JGVV48_13_T01	VIT_15s0048g02870	-0.132267	-0.891967	-0.6898	-0.113667	0.3004	0	0.0157486	S1	Skin noon up	Homeobox-leucine zipper protein HB-7	Regulation overview.Regulation of gene expression.Regulation of transcription.Transcription factor.Homeobox domain family transcription factor								chr15_16989776_16991236	AT2G46680
CHR13_JGVV19_211_T01	VIT_13s0019g03090	-0.610067	-1.01	-1.09493	-0.221867	0.5292	0	0.0190686	S1	Skin noon up	Heat shock protein class I (HSP17.8-CI)	Regulation overview.Regulation of gene expression.Regulation of transcription.Transcription factor.HSF family transcription factor	Response to stimulus.Stress response.Abiotic stress response.Temperature stress response	Metabolism.Primary metabolism.Protein metabolism and modification.Protein processing in endoplasmic reticulum						chr13_04195524_04196187
CHR14_JGVV6_93_T01	VIT_14s0006g01620	0.881	-0.0216333	-0.3812	0.504233	1.55783	0	0.000154986	S1	Skin noon up	Myb domain protein 4	Regulation overview.Regulation of gene expression.Regulation of transcription.Transcription factor.MYB family transcription factor								chr14_17967924_17969453	AT4G38620
CHR12_JGVV59_223_T01	VIT_12s0059g02360	0.1687	-0.506267	-0.989467	-0.537867	0.6461	0	0.000132358	S1	Skin noon up	Myb caprice CPC	Regulation overview.Regulation of gene expression.Regulation of transcription.Transcription factor.MYB-related family transcription factor								chr12_07147609_07148670
CHR3_JGVV38_390_T01	VIT_03s0038g00340	1.33907	0.3332	-1.35937	0.0269667	0.9834	0	0.006376	S1	Skin noon up	Salt tolerance homolog2	Regulation overview.Regulation of gene expression.Regulation of transcription.Transcription factor.Zinc finger B-box family transcription factor								chr03_00310992_00312241	AT1G75540
CHR1_JGVV26_21_T01	VIT_01s0026g02540	0.0381667	-0.153233	-1.07507	-0.2421	0.577033	0	0.00128571	S1	Skin noon up	Zinc finger (C3HC4-type ring finger)	Regulation overview.Regulation of gene expression.Regulation of transcription.Transcription factor.Zinc finger C3HC4 family transcription factor								chr01_12168327_12169146	AT1G26800
CHR9_JGVV2_614_T01	VIT_09s0002g06860	0.0257333	-0.982967	-0.817533	-0.384833	0.683233	0	0.0316804	S1	Skin noon up	Barwin endoglucanase	Response to stimulus.Stress response.Biotic stress response								chr09_06764941_06765513
CHR16_JGVV50_232_T01	VIT_16s0050g00200	-0.845733	-1.43907	-0.661633	-0.8372	0.696433	0	0.0249104	S1	Skin noon up	HcrVf3 protein	Response to stimulus.Stress response.Biotic stress response.Plant-pathogen interaction	Diverse functions.Gene family with diverse functions.NBS-LRR superfamily							chr16_17017538_17025794	AT2G34930
CHR11_JGVV16_280_T01	VIT_11s0016g03170	0.432867	-0.344767	-0.100167	0.523867	1.12467	0	0.0190058	S1	Skin noon up	Arabidopsis histidine phosphotransfer AHP4	Signaling.Hormone Signaling.Cytokinin Signaling.Cytokinin-mediated Signaling pathway								chr11_02543892_02547079	AT3G16360
CHR18_JGVV122_103_T01	VIT_18s0122g00180	-0.126167	-0.129633	0.248933	0.365433	0.954967	0	0.012801	S1	Skin noon up	Calmodulin CML37	Signaling.Signaling pathway.Calcium sensors and Signaling	Response to stimulus.Stress response.Biotic stress response.Plant-pathogen interaction							chr18_00227392_00228170	AT5G42380
CHR6_JGVV4_64_T01	VIT_06s0004g07810	-0.1288	-0.700767	-1.14643	-0.240633	0.417667	0	0.00416508	S1	Skin noon up	GTP binding protein EngB	Signaling.Signaling pathway.G-protein signaling pathway								chr06_08595215_08596367	AT5G58370
CHR1_JGVV11_232_T01	VIT_01s0011g04290	-0.1151	-0.827767	-0.594467	-0.272567	0.212433	0	0.0105038	S1	Skin noon up	Receptor serine/threonine kinase PR5K	Signaling.Signaling pathway.Protein kinase								chr01_03887271_03888440	AT5G38260
CHR16_JGVV50_11_T01	VIT_16s0050g02680	0.316933	-1.02733	-0.860933	-0.360333	0.7892	0	0.014547	S1	Skin noon up	Protein phosphatase 2C	Signaling.Signaling pathway.Protein phosphatase.PP2C								chr16_19697405_19699942	AT1G07430
CHR1_JGVV11_581_T01	VIT_01s0011g00590	0.2303	-0.5863	-1.24153	0.1679	0.8924	0	0.0329913	S1	Skin noon up	Acclimation of photosynthesis to environment	Transport overview.Electrochemical Potential-driven Transporters.Porters.Drug/Metabolite Transporter.Triose-phosphate Transporter	Cellular process.Cellular component organization and biogenesis.Organelle organization and biogenesis.Plastid organization and biogenesis							chr01_00543821_00549831	AT5G46110
CHR5_JGVV20_41_T01	VIT_05s0020g00480	0.0588667	-0.549067	-0.831633	-0.160667	0.6713	0	8.33127e-05	S1	Skin noon up	Mitochondrial substrate carrier family protein	Transport overview.Electrochemical Potential-driven Transporters.Porters.Mitochondrial Carrier	Signaling.Signaling pathway.Calcium sensors and Signaling	Transport overview.Mitochondrial membrane transport						chr05_02399536_02403126
CHR17_JGVV0_587_T01	VIT_17s0000g03830	0.249967	-0.232033	-0.546167	-0.0282333	0.529333	0	0.0318765	S1	Skin noon up	Protease inhibitor/seed storage/lipid transfer protein (LTP)	Transport overview.Macromolecule transport.Lipid transport								chr17_03761322_03762435	AT1G73890
CHR8_JGVV7_762_T01	VIT_08s0007g00930	0.0404	-0.666767	-1.18257	-0.234133	0.436767	0	0.0015539	S1	Skin noon up	Regulator of chromosome condensation (RCC1)	Transport overview.Nucleocytoplasmic transport.Nuclear pore complex	Signaling.Signaling pathway.G-protein signaling pathway.RCC1 superfamily protein							chr08_15082069_15087827	AT3G55580
CHR13_JGVV19_288_T01	VIT_13s0019g02280	0.245667	-0.618167	-0.863167	0.262067	1.26313	0	3.599e-05	S1	Skin noon up	Regulator of chromosome condensation (RCC1)	Transport overview.Nucleocytoplasmic transport.Nuclear pore complex	Signaling.Signaling pathway.G-protein signaling pathway.RCC1 superfamily protein							chr13_03539536_03547110	AT3G55580
CHR5_JGVV29_73_T01	VIT_05s0029g00500	-0.0132	-0.1519	-0.657233	-0.208867	0.4399	0	0.0482193	S1	Skin noon up	DnaJ homolog, subfamily A, member 2	Transport overview.Primary Active Transporters.P-P-bond hydrolysis-driven transporters.General Secretory Pathway (Sec)	Metabolism.Primary metabolism.Protein metabolism and modification.Protein folding.Chaperone-mediated protein folding.HSP-mediated protein folding.HSP-mediated protein folding co-chaperone							chr05_15301515_15303244	AT4G13830
CHR9_JGVV2_52_T01	VIT_09s0002g00690	0.178533	-0.00973333	-0.352733	0.315867	1.02423	0	0.00389316	S1	Skin noon up	DnaJ homolog, subfamily B, member 6	Transport overview.Primary Active Transporters.P-P-bond hydrolysis-driven transporters.General Secretory Pathway (Sec)	Metabolism.Primary metabolism.Protein metabolism and modification.Protein folding.Chaperone-mediated protein folding.HSP-mediated protein folding.HSP-mediated protein folding co-chaperone							chr09_00460481_00463477	AT3G14200
CHR8_JGVV217_9_T01	VIT_08s0217g00090	0.196933	-0.3139	-0.9743	-0.0127	0.859467	0	0.000680754	S1	Skin noon up	DnaJ homolog, subfamily B, member 9	Transport overview.Primary Active Transporters.P-P-bond hydrolysis-driven transporters.General Secretory Pathway (Sec)	Metabolism.Primary metabolism.Protein metabolism and modification.Protein folding.Chaperone-mediated protein folding.HSP-mediated protein folding.HSP-mediated protein folding co-chaperone							chr08_08204077_08210204	AT3G08970
CHR1_JGVV11_180_T01	VIT_01s0011g04820	0.0266667	-1.42107	-1.9503	-0.445533	0.986833	0	3.36193e-05	S1	Skin noon up	Molecular chaperone DnaJ	Transport overview.Primary Active Transporters.P-P-bond hydrolysis-driven transporters.General Secretory Pathway (Sec)	Metabolism.Primary metabolism.Protein metabolism and modification.Protein folding.Chaperone-mediated protein folding.HSP-mediated protein folding.HSP-mediated protein folding co-chaperone							chr01_04436645_04438196	AT1G56300
CHR15_JGVV46_147_T01	VIT_15s0046g02060	0.344767	-0.592333	-0.566467	0.212767	0.701033	0	0.0133035	S1	Skin noon up	ATRAD3 (Arabidopsis thaliana Ras Associated with Diabetes protein 3	Unclear								chr15_18870784_18872229	AT4G01240
CHR5_JGVV20_101_T01	VIT_05s0020g01120	-0.0747333	-0.4608	-0.7921	-0.0179	0.360067	0	0.000392767	S1	Skin noon up	Rhomboid	Unclear								chr05_02877589_02879949	AT3G17611
CHR2_JGVV25_465_T01	VIT_02s0025g05120	-0.137433	-0.656267	-0.4106	-0.1695	0.392933	0	0.0311857	S1	Skin noon up	ACT domain-containing protein (ACR8)	Unknown								chr02_04597635_04600908	AT1G12420
CHR17_JGVV0_586_T01	VIT_17s0000g03840	0.279833	-0.763967	-0.841467	-0.0488667	0.684	0	0.00230565	S1	Skin noon up	Agenet domain-containing protein	Unknown								chr17_03763195_03764950	AT3G25855
CHR5_JGVV94_144_T01	VIT_05s0094g01590	0.496567	0.0746	-0.436867	0.448733	0.7934	0	0.00295762	S1	Skin noon up	Kelch repeat-containing F-box protein	Unknown								chr05_24864593_24868257	AT3G59940
CHR4_JGVV23_218_T01	VIT_04s0023g01550	0.482133	-0.5209	-0.250433	0.328867	0.831133	0	0.037185	S1	Skin noon up	Unknown	Unknown								chr04_18080425_18081170
CHR18_JGVV1_1156_T01	VIT_18s0001g15250	-0.4903	-1.6006	-2.0574	-0.434367	0.832167	0	0.000100894	S1	Skin noon up	Unknown	Unknown								chr18_13389043_13389957
CHR3_JGVV88_7_T01	VIT_03s0088g01220	-0.3586	-0.7096	-1.11923	-0.417333	0.2699	0	0.000132358	S1	Skin noon up	Unknown protein	Unknown								chr03_09506440_09508439	AT5G64510
CHR3_JGVV132_6_T01	VIT_03s0132g00060	0.0874	-0.529833	-0.258067	-0.0617333	0.688533	0	0.00678893	S1	Skin noon up	Unknown protein	Unknown								chr03_11392485_11393075	AT5G32470
CHR6_JGVV61_90_T01	VIT_06s0061g00680	0.0819667	-0.0878667	-0.554467	-0.365667	0.5204	0	0.00110882	S1	Skin noon up	Unknown protein	Unknown								chr06_18188290_18189909	AT3G44940
CHR7_JGVV129_45_T01	VIT_07s0129g00470	0.0797667	-0.878733	-1.09313	-0.2843	0.465367	0	0.000132358	S1	Skin noon up	Unknown protein	Unknown								chr07_15709542_15714388	AT5G67370
CHR9_JGVV2_299_T01	VIT_09s0002g03310	-0.0118667	-0.6655	-0.579367	-0.2718	0.352467	0	0.00106586	S1	Skin noon up	Unknown protein	Unknown								chr09_03012628_03013975	AT5G06220
CHR9_JGVV2_362_T01	VIT_09s0002g03970	-0.169267	-0.7054	-0.7468	-0.260767	0.4168	0	0.00169155	S1	Skin noon up	Unknown protein	Unknown								chr09_03683182_03686303	AT3G11560
CHR11_JGVV78_19_T01	VIT_11s0078g00260	-0.147333	-0.3479	-0.669167	-0.0864	0.3794	0	0.00144885	S1	Skin noon up	Unknown protein	Unknown								chr11_12455845_12458391	AT5G35320
CHR17_PDVV0_564_T01	VIT_17s0000g03790	0.335067	-0.444867	-0.0771667	0.0826	0.715833	0	0.0456487	S1	Skin noon up	Unknown protein	Unknown								chr17_03747996_03749104	AT1G13360
CHR8_JGVV32_91_T01	VIT_08s0032g01150	-0.4395	0.160633	0.566333	-0.105967	-0.5438	0	0.0318665	S2	Skin noon down	Syntaxin 1B/2/3/4	Cellular process.Cellular transport.Protein trafficking.Vesicle-mediated trafficking.SNARE interactions in vesicular transport	Transport overview.Channels and pores.Vesicle Fusion Pores.Synaptosomal Vesicle Fusion Pore							chr08_05679389_05680731	AT3G11820
CHR8_JGVV7_309_T01	VIT_08s0007g05740	0.546533	1.2053	0.7973	0.497667	0.309333	0	0.0359368	S2	Skin noon down	BLADE-ON-PETIOLE2	Development.Reproductive development.Flower development	Regulation overview.Regulation of gene expression.Regulation of transcription.Transcription factor.TRAF							chr08_19658115_19660943	AT2G41370
CHRUN_JGVV194_6_T01	VIT_00s0194g00070	-0.53	0.3734	0.4457	-0.194467	-0.808567	0	0.0114768	S2	Skin noon down	Constans-like 10	Development.Reproductive development.Flower development	Signaling.Signaling pathway.Circadian clock Signaling	Regulation overview.Regulation of gene expression.Regulation of transcription.Transcription factor.CO-like / B-box family transcriprion factor						chrUn_10574519_10586473	AT5G48250
CHR1_JGVV11_308_T01	VIT_01s0011g03520	1.095	1.73993	1.0569	0.489367	0.551567	0	0.0460042	S2	Skin noon down	Constans-like 16	Development.Reproductive development.Flower development	Signaling.Signaling pathway.Circadian clock Signaling	Regulation overview.Regulation of gene expression.Regulation of transcription.Transcription factor.CO-like / B-box family transcriprion factor						chr01_03190826_03192777	AT1G25440
CHR12_JGVV57_118_T01	VIT_12s0057g01350	0.271067	1.03487	1.10537	0.4101	-0.2944	0	0.000162653	S2	Skin noon down	Constans-like 9	Development.Reproductive development.Flower development	Signaling.Signaling pathway.Circadian clock Signaling	Regulation overview.Regulation of gene expression.Regulation of transcription.Transcription factor.CO-like / B-box family transcriprion factor						chr12_10077593_10083126	AT3G07650
CHR13_JGVV19_324_T01	VIT_13s0019g01890	0.767767	1.31523	0.929833	0.2967	0.140733	0	0.0109851	S2	Skin noon down	DVL11/RTFL8 (ROTUNDIFOLIA like 8)	Development.Reproductive development.Fruit development								chr13_03227777_03228605	AT2G39705
CHR16_GSVIVT00024435001_T01	VIT_16s0039g02380	0.292433	0.9716	1.03347	0.3216	0.128567	0	0.0271529	S2	Skin noon down	Disease resistance family protein	Diverse functions.Gene family with diverse functions.NBS-LRR superfamily	Response to stimulus.Stress response.Biotic stress response							chr16_02515225_02516111
CHR16_GSVIVT00024434001_T01	VIT_16s0039g02370	0.380267	0.888967	1.0996	0.498233	0.213067	0	0.0190686	S2	Skin noon down	EIX receptor 2	Diverse functions.Gene family with diverse functions.NBS-LRR superfamily	Response to stimulus.Stress response.Biotic stress response							chr16_02513506_02515019	AT2G34930
CHR19_JGVV27_120_T01	VIT_19s0027g00010	-0.179167	0.403833	0.926733	0.6298	-0.0273667	0	0.00866507	S2	Skin noon down	Leucine-rich repeat family protein	Diverse functions.Gene family with diverse functions.NBS-LRR superfamily								chr19_18056453_18061402	AT1G17230
CHR5_JGVV20_310_T01	VIT_05s0020g03310	-0.355467	0.334333	0.833633	0.219333	-0.402967	0	0.0352811	S2	Skin noon down	Diamine oxidase	Metabolism.Primary metabolism.Amino acid metabolism.Arginine and proline metabolism.Urea cycle	Metabolism.Primary metabolism.Amino acid metabolism.Histidine metabolism	Metabolism.Primary metabolism.Amino acid metabolism.Aromatic amino acid metabolism.Tyrosine metabolism	Metabolism.Primary metabolism.Amino acid metabolism.Aromatic amino acid metabolism.Phenylalanine metabolism.Phenylalanine biosynthesis	Metabolism.Primary metabolism.Amino acid metabolism.Beta-Alanine metabolism	Signaling.Hormone Signaling.Auxin Signaling.Auxin metabolism			chr05_05082857_05085083	AT4G14940
CHR11_JGVV16_129_T01	VIT_11s0016g01520	0.110133	0.778467	1.45993	0.635533	0.0748333	0	0.0220975	S2	Skin noon down	Phenylalanine ammonia-lyase	Metabolism.Primary metabolism.Amino acid metabolism.Aromatic amino acid metabolism.Tyrosine metabolism	Metabolism.Primary metabolism.Amino acid metabolism.Aromatic amino acid metabolism.Phenylalanine metabolism.Phenylalanine biosynthesis	Metabolism.Cellular metabolism.Nitrogen and sulfur metabolism.Nitrogen metabolism	Metabolism.Secondary metabolism.Phenylpropanoid metabolism.Phenylpropanoid biosynthesis					chr11_01210039_01213113	AT3G53260
CHR6_JGVV4_264_T01	VIT_06s0004g05660	0.3974	0.850433	1.1798	-0.2634	-0.6793	0	0.00726048	S2	Skin noon down	Glycosyl transferase family 1 protein	Metabolism.Primary metabolism.Carbohydrate metabolism								chr06_06472078_06474965	AT5G59070
CHR5_JGVV94_90_T01	VIT_05s0094g00990	0.985567	1.14407	0.6135	0.242467	0.171367	0	0.0357614	S2	Skin noon down	UDP-glucose:salicylic acid glucosyltransferase	Metabolism.Primary metabolism.Carbohydrate metabolism.Polysaccharide metabolism.Starch and sucrose metabolism	Metabolism.Secondary metabolism.Aromatic compound metabolism.Aromatic compound glysosylation							chr05_24324827_24326672	AT2G43820
CHR13_PDVV101_15_T01	VIT_13s0101g00200	0.743333	1.07023	0.885733	0.216267	0.4053	0	0.0218037	S2	Skin noon down	NADH dehydrogenase (ubiquinone) Fe-S protein 3	Metabolism.Primary metabolism.Generation of metabolite precursors and energy.Electron transport.Respiratory-chain phosphorylation	Transport overview.Primary Active Transporters.Oxidoreduction-driven transporters.Proton-translocating NADH Dehydrogenase							chr13_11907918_11910651
CHR13_JGVV19_307_T01	VIT_13s0019g02080	0.5096	1.0582	1.0622	0.5013	0.308933	0	0.032311	S2	Skin noon down	DNA-binding protein	Metabolism.Primary metabolism.Nucleobase, nucleoside, nucleotide, nucleic acid metabolism.Nucleic acid metabolism.DNA metabolism								chr13_03394297_03395402	AT3G55560
CHR11_JGVV16_200_T01	VIT_11s0016g02340	-0.0214333	0.6695	0.890967	0.185333	-0.117467	0	0.0147419	S2	Skin noon down	Cytidine deaminase	Metabolism.Primary metabolism.Nucleobase, nucleoside, nucleotide, nucleic acid metabolism.Nucleotide metabolism.Pyrimidine metabolism								chr11_01886162_01888997	AT2G19570
CHR4_JGVV8_299_T01	VIT_04s0008g03190	-0.442233	1.39173	1.09737	0.474067	-0.4929	0	0.00147204	S2	Skin noon down	F-box family protein (FBX13)	Metabolism.Primary metabolism.Protein metabolism and modification.Proteolysis.cytoplasmic and nuclear protein degradation.Ubiquitin-mediated proteolysis								chr04_02648241_02649536	AT4G33160
CHR5_JGVV62_56_T01	VIT_05s0062g00740	0.6458	1.164	1.12283	0.502133	0.337867	0	0.000580597	S2	Skin noon down	UDP-glucoronosyl/UDP-glucosyl transferase UGT75C1	Metabolism.Secondary metabolism.Phenylpropanoid metabolism.Flavonoid metabolism.Flavonoid biosynthesis.Anthocyanin biosynthesis.Anthocyanin-glycoside biosynthesis								chr05_18999800_19001426	AT4G14090
CHR18_JGVV1_1019_T01	VIT_18s0001g13770	-0.363767	0.484967	0.741367	0.2376	-0.5194	0	0.0176154	S2	Skin noon down	Cytochrome P450, family 83, subfamily B, polypeptide 1	Metabolism.Secondary metabolism.Primary amino acids derivated metabolism.Glucosinolate metabolism	Metabolism.Cellular metabolism.Oxidation reduction.Cytochrome P450 oxidoreductase							chr18_11767560_11769317	AT4G31500
CHR19_JGVV140_8_T01	VIT_19s0140g00120	-0.0189333	1.20947	1.61147	-0.1518	-0.693	0	0.000194948	S2	Skin noon down	Gibberellin 2-beta-dioxygenase 1	Metabolism.Secondary metabolism.Terpenoid metabolism.Diterpenoid metabolism.Diterpenoid biosynthesis	Signaling.Hormone Signaling.Gibberellic acid Signaling.Gibberellic acid metabolism.Gibberellic acid catabolism							chr19_15497747_15499547	AT1G78440
CHRUN_JGVV160_1_T01	VIT_00s0160g00010	0.0420667	0.8914	1.26803	0.610933	0.104167	0	0.00189795	S2	Skin noon down	No hit	No hit								chrUn_05000129_05002744
CHRUN_JGVV301_7_T01	VIT_00s0301g00070	0.1723	0.6795	1.3758	0.254733	-0.0647333	0	0.0416142	S2	Skin noon down	No hit	No hit								chrUn_22175831_22176201
CHR5_JGVV20_439_T01	VIT_05s0020g04670	0.316933	1.3143	0.654733	0.0145333	-0.6357	0	0.0255164	S2	Skin noon down	No hit	No hit								chr05_06535985_06536582
CHR9_JGVV54_144_T01	VIT_09s0054g00110	-0.301367	0.226067	0.7752	0.250433	0.0902333	0	0.00347909	S2	Skin noon down	No hit	No hit								chr09_20310033_20310584
CHR15_GSVIVT00019254001_T01	VIT_15s0024g01320	-0.0785	0.203067	0.8101	0.0844667	-0.202767	0	0.0141675	S2	Skin noon down	No hit	No hit								chr15_02513563_02513799
CHR17_PDVV0_641_T01	VIT_17s0000g02850	-0.0162333	0.4765	1.1114	0.361933	-0.219367	0	0.00295762	S2	Skin noon down	No hit	No hit								chr17_02608676_02620073
CHR19_JGVV14_197_T01	VIT_19s0014g02240	-1.19837	0.164267	0.2599	-0.956433	-1.78657	0	0.0170325	S2	Skin noon down	Ethylene responsive element binding factor 4	Regulation overview.Regulation of gene expression.Regulation of transcription.Transcription factor.AP2 family transcription factor	Signaling.Hormone Signaling.Ethylene Signaling.Ethylene-mediated Signaling pathway							chr19_02368302_02369336
CHR9_JGVV2_246_T01	VIT_09s0002g02700	0.770767	1.31647	1.09783	0.455867	0.306533	0	0.0109851	S2	Skin noon down	Basic helix-loop-helix (bHLH) family	Regulation overview.Regulation of gene expression.Regulation of transcription.Transcription factor.bHLH family transcription factor								chr09_02453416_02457680	AT3G21330
CHR6_JGVV9_277_T01	VIT_06s0009g00440	-0.244533	0.288733	1.2355	0.664233	-0.136967	0	0.00735029	S2	Skin noon down	LHW (lonesome highway)	Regulation overview.Regulation of gene expression.Regulation of transcription.Transcription factor.bHLH family transcription factor								chr06_10952849_10963148	AT2G27230
CHR7_JGVV5_142_T01	VIT_07s0005g01450	0.275033	1.53167	1.87683	0.328767	-0.569433	0	6.10316e-05	S2	Skin noon down	BZIP DNA-binding protein BZIP53	Regulation overview.Regulation of gene expression.Regulation of transcription.Transcription factor.bZIP family transcription factor								chr07_03987031_03988120	AT3G62420
CHR3_JGVV91_51_T01	VIT_03s0091g00690	0.0207333	0.923233	1.64913	0.596733	-0.0203333	0	0.0141483	S2	Skin noon down	Salt tolerance zinc finger	Regulation overview.Regulation of gene expression.Regulation of transcription.Transcription factor.C2H2 family transcription factor								chr03_07125371_07126295	AT1G27730
CHR13_JGVV67_184_T01	VIT_13s0067g01070	-0.451833	0.789133	0.812633	0.1148	-0.53	0	0.0200179	S2	Skin noon down	Cys-3-His zinc finger protein	Regulation overview.Regulation of gene expression.Regulation of transcription.Transcription factor.C3H family transcription factor								chr13_00603331_00606885	AT2G40140
CHR13_JGVV19_333_T01	VIT_13s0019g01710	0.852533	1.41717	2.42393	0.840267	0.4089	0	0.0368664	S2	Skin noon down	Scarecrow transcription factor 14 (SCL14)	Regulation overview.Regulation of gene expression.Regulation of transcription.Transcription factor.GRAS family transcription factor								chr13_03155530_03158178	AT1G07530
CHR6_JGVV4_329_T01	VIT_06s0004g04950	0.288867	1.2492	1.87547	0.876067	0.242667	0	0.0015539	S2	Skin noon down	Scarecrow-like transcription factor 14 SCL14	Regulation overview.Regulation of gene expression.Regulation of transcription.Transcription factor.GRAS family transcription factor								chr06_05918377_05921385	AT2G29060
CHR6_JGVV4_328_T01	VIT_06s0004g04960	0.00446667	1.05907	1.5844	0.6109	-0.0679	0	0.000980601	S2	Skin noon down	Scarecrow-like transcription factor 14 SCL14	Regulation overview.Regulation of gene expression.Regulation of transcription.Transcription factor.GRAS family transcription factor								chr06_05925541_05928852	AT2G29060
CHRUN_JGVV1364_2_T01	VIT_00s1364g00020	-0.1016	0.243467	0.507333	-0.231967	-0.661567	0	0.043285	S2	Skin noon down	EMB1674 (embryo defective 1674) kinase interacting family protein	Regulation overview.Regulation of gene expression.Regulation of transcription.Transcription factor.KIP1 SANTA								chrUn_38844832_38847802	AT1G09720
CHR18_JGVV1_915_T01	VIT_18s0001g12660	0.216067	1.23643	1.215	0.652733	-0.158467	0	0.036849	S2	Skin noon down	TUBBY like protein 6 TLP6	Regulation overview.Regulation of gene expression.Regulation of transcription.Transcription factor.TUBBY-like family transcription factor								chr18_10828053_10830740	AT1G47270
CHR4_JGVV69_66_T01	VIT_04s0069g00920	0.2873	1.0498	2.09967	0.7472	0.342667	0	0.034777	S2	Skin noon down	WRKY DNA-binding protein 11	Regulation overview.Regulation of gene expression.Regulation of transcription.Transcription factor.WRKY family transcription factor								chr04_09363044_09365026	AT4G31550
CHR4_JGVV69_71_T01	VIT_04s0069g00970	0.1652	2.22253	2.34593	1.20443	0.670167	0	0.0253012	S2	Skin noon down	WRKY DNA-binding protein 51	Regulation overview.Regulation of gene expression.Regulation of transcription.Transcription factor.WRKY family transcription factor								chr04_09399822_09400803	AT5G64810
CHR10_JGVV3_147_T01	VIT_10s0003g01600	0.641967	1.31073	1.59977	0.7168	0.385467	0	0.0236365	S2	Skin noon down	WRKY DNA-binding protein 65	Regulation overview.Regulation of gene expression.Regulation of transcription.Transcription factor.WRKY family transcription factor								chr10_03008699_03010258	AT1G29280
CHR13_JGVV67_48_T01	VIT_13s0067g03140	0.0395333	1.26713	1.2102	0.6869	-0.211967	0	0.0316408	S2	Skin noon down	WRKY DNA-binding protein 70	Regulation overview.Regulation of gene expression.Regulation of transcription.Transcription factor.WRKY family transcription factor								chr13_01719393_01720803	AT3G56400
CHR5_JGVV20_374_T01	VIT_05s0020g04000	-0.308167	1.02627	0.9153	0.209567	-0.228467	0	0.0106915	S2	Skin noon down	Zinc finger (C3HC4-type ring finger)	Regulation overview.Regulation of gene expression.Regulation of transcription.Transcription factor.Zinc finger C3HC4 family transcription factor								chr05_05689012_05690195
CHR1_JGVV26_81_T01	VIT_01s0026g01870	-0.119267	0.659733	1.0248	0.516167	-0.178933	0	0.0271487	S2	Skin noon down	Avr9/Cf-9 induced kinase 1	Response to stimulus.Stress response.Biotic stress response								chr01_11232314_11234303	AT2G02800
CHRUN_JGVV184_11_T01	VIT_00s0184g00120	-0.382567	0.928467	1.43727	0.0658	-0.105267	0	0.0425172	S2	Skin noon down	R protein L6	Response to stimulus.Stress response.Biotic stress response.Plant-pathogen interaction.R proteins from Plant-pathogen interaction								chrUn_08548903_08552625	AT5G17680
CHR12_RANDOM_JGVV99_20_T01	VIT_12s0142g00590	0.278333	0.5807	0.9967	0.302833	-0.0938333	0	0.0134084	S2	Skin noon down	R protein L6	Response to stimulus.Stress response.Biotic stress response.Plant-pathogen interaction.R proteins from Plant-pathogen interaction								chr12_random_00499075_00507645	AT5G36930
CHR18_RANDOM_JGVV82_9_T01	VIT_18s0001g03710	0.198633	0.714733	1.41437	0.539667	0.0879667	0	0.00153084	S2	Skin noon down	R protein L6	Response to stimulus.Stress response.Biotic stress response.Plant-pathogen interaction.R proteins from Plant-pathogen interaction								chr18_random_03445662_03453227	AT4G12010
CHR13_RANDOM_JGVV123_42_T01	VIT_13s0019g00380	0.111567	0.302267	0.6975	0.112167	-0.379	0	0.00682562	S2	Skin noon down	R protein MLA10	Response to stimulus.Stress response.Biotic stress response.Plant-pathogen interaction.R proteins from Plant-pathogen interaction								chr13_random_02450247_02465001	AT3G14470
CHR3_JGVV91_89_T01	VIT_03s0091g00310	-0.750933	0.6352	0.328867	-0.416933	-1.4552	0	0.00866507	S2	Skin noon down	Indole-3-acetic acid-amido synthetase GH3.8	Signaling.Hormone Signaling.Auxin Signaling.Auxin metabolism.Auxin inactivation by conjugation								chr03_06633708_06635996	AT2G14960
CHR5_JGVV20_440_T01	VIT_05s0020g04680	0.2802	1.4514	0.596833	0.0132333	-0.643633	0	0.044739	S2	Skin noon down	Auxin-induced protein 22D	Signaling.Hormone Signaling.Auxin Signaling.Auxin-mediated Signaling pathway	Regulation overview.Regulation of gene expression.Regulation of transcription.Transcription factor.AUXIAA family transcription factor							chr05_06536583_06537443	AT5G43700
CHR6_JGVV4_30_T01	VIT_06s0004g08190	0.889433	1.4703	1.42653	0.722667	0.381533	0	0.00160344	S2	Skin noon down	Ethylene-responsive transcription factor cytokinin response factor 1	Signaling.Hormone Signaling.Cytokinin Signaling.Cytokinin-mediated Signaling pathway	Signaling.Hormone Signaling.Ethylene Signaling.Ethylene-mediated Signaling pathway	Regulation overview.Regulation of gene expression.Regulation of transcription.Transcription factor.AP2 family transcription factor						chr06_08968588_08970525	AT4G11140
CHR10_JGVV3_12_T01	VIT_10s0003g00130	0.240733	0.7751	1.04817	0.455367	-0.107233	0	0.00755317	S2	Skin noon down	ERF Domain protein 12	Signaling.Hormone Signaling.Ethylene Signaling.Ethylene-mediated Signaling pathway	Regulation overview.Regulation of gene expression.Regulation of transcription.Transcription factor.AP2 family transcription factor	Signaling.Hormone Signaling.Ethylene Signaling.Ethylene responsive						chr10_01429982_01431021
CHR14_JGVV81_8_T01	VIT_14s0081g00730	0.3666	1.38147	1.0158	0.345033	0.109567	0	0.0106915	S2	Skin noon down	Ethylene response factor ERF1	Signaling.Hormone Signaling.Ethylene Signaling.Ethylene-mediated Signaling pathway	Signaling.Hormone Signaling.Jasmonate salicylate signaling.Jasmonate Signaling.Jasmonate-mediated Signaling pathway	Regulation overview.Regulation of gene expression.Regulation of transcription.Transcription factor.AP2 family transcription factor						chr14_09102878_09103625	AT3G23240
CHR2_JGVV234_13_T01	VIT_02s0234g00130	-0.167933	0.9313	1.24047	0.2433	-0.2803	0	0.0170325	S2	Skin noon down	Ethylene responsive element binding factor 1	Signaling.Hormone Signaling.Ethylene Signaling.Ethylene-mediated Signaling pathway	Signaling.Hormone Signaling.Jasmonate salicylate signaling.Jasmonate Signaling.Jasmonate-mediated Signaling pathway	Regulation overview.Regulation of gene expression.Regulation of transcription.Transcription factor.AP2 family transcription factor						chr02_00177838_00178960
CHR16_JGVV13_82_T01	VIT_16s0013g01110	0.201067	1.1136	1.22237	0.3837	0.1997	0	0.0429106	S2	Skin noon down	Ethylene-responsive transcription factor 5	Signaling.Hormone Signaling.Ethylene Signaling.Ethylene-mediated Signaling pathway	Regulation overview.Regulation of gene expression.Regulation of transcription.Transcription factor.AP2 family transcription factor.ERF subfamily transcription factor							chr16_07011487_07025010	AT5G47230
CHR16_JGVV13_81_T01	VIT_16s0013g01080	0.142233	2.16043	2.35137	0.827467	-0.0498333	0	0.00176167	S2	Skin noon down	Ethylene-responsive transcription factor ERF105	Signaling.Hormone Signaling.Ethylene Signaling.Ethylene-mediated Signaling pathway	Regulation overview.Regulation of gene expression.Regulation of transcription.Transcription factor.AP2 family transcription factor.ERF subfamily transcription factor							chr16_06973919_06975043	AT5G51190
CHR6_JGVV4_455_T01	VIT_06s0004g03540	0.1184	0.677433	1.30623	0.476367	0.133867	0	0.00830262	S2	Skin noon down	MAPK (MPK3)	Signaling.Hormone Signaling.Ethylene Signaling.Ethylene-mediated Signaling pathway	Response to stimulus.Stress response.Biotic stress response.Plant-pathogen interaction	Signaling.Signaling pathway.Protein kinase.MAPK cascade						chr06_04432888_04436315	AT3G45640
CHR17_JGVV0_748_T01	VIT_17s0000g01970	0.6511	1.2152	1.30463	0.7664	0.283933	0	0.00277438	S2	Skin noon down	MKK9	Signaling.Hormone Signaling.Ethylene Signaling.Ethylene-mediated Signaling pathway	Response to stimulus.Stress response.Biotic stress response.Plant-pathogen interaction	Signaling.Signaling pathway.Protein kinase.MAPK cascade						chr17_01537383_01538551	AT1G73500
CHR10_JGVV3_338_T01	VIT_10s0003g03790	0.120667	0.191867	0.823367	-0.0504667	-0.360767	0	0.033849	S2	Skin noon down	Jasmonate ZIM domain-containing protein 8	Signaling.Hormone Signaling.Jasmonate salicylate signaling.Jasmonate Signaling.Jasmonate-mediated Signaling pathway	Regulation overview.Regulation of gene expression.Regulation of transcription.Transcription factor.ZIM family transcription factor	Regulation overview.Regulation of gene expression.Regulation of transcription.Transcription factor.JAZ family transcription factor						chr10_06456020_06457206	AT1G30135
CHR12_JGVV134_17_T01	VIT_12s0134g00240	-0.471	0.723433	0.778533	-0.03	-0.650633	0	0.0147419	S2	Skin noon down	Avr9/Cf-9 rapidly elicited protein 20	Signaling.Signaling pathway.Calcium sensors and Signaling	Response to stimulus.Stress response.Biotic stress response							chr12_07768803_07769369	AT4G27280
CHR19_JGVV14_411_T01	VIT_19s0014g04650	-0.6831	0.918633	1.1923	0.5701	-0.219567	0	0.00646709	S2	Skin noon down	Avr9/Cf-9 rapidly elicited protein 20	Signaling.Signaling pathway.Calcium sensors and Signaling	Response to stimulus.Stress response.Biotic stress response							chr19_04955233_04956196	AT4G27280
CHR8_JGVV7_304_T01	VIT_08s0007g05790	-0.471033	0.3421	0.562333	0.3165	-0.268467	0	0.0318665	S2	Skin noon down	Calmodulin	Signaling.Signaling pathway.Calcium sensors and Signaling	Response to stimulus.Stress response.Biotic stress response.Plant-pathogen interaction							chr08_19704984_19705934	AT2G41410
CHR2_JGVV25_372_T01	VIT_02s0025g04120	-0.435233	0.465533	1.19867	0.325967	0.0875667	0	0.033849	S2	Skin noon down	Calmodulin binding protein	Signaling.Signaling pathway.Calcium sensors and Signaling								chr02_03644671_03649056	AT4G23060
CHR3_JGVV38_221_T01	VIT_03s0038g02450	0.140167	1.1988	1.25137	0.429033	0.135767	0	0.0169118	S2	Skin noon down	Constans interacting protein 4	Signaling.Signaling pathway.Circadian clock Signaling								chr03_01707800_01708798	AT4G35070
CHR1_JGVV127_72_T01	VIT_01s0127g00130	0.221467	0.400767	1.0656	0.414133	-0.0741	0	0.0203176	S2	Skin noon down	Cysteine-rich receptor-like protein kinase 3	Signaling.Signaling pathway.Protein kinase								chr01_07469642_07474277	AT1G70530
CHR16_JGVV98_167_T01	VIT_16s0098g00220	0.240833	1.0231	1.88917	0.4664	0.0245667	0	0.0202132	S2	Skin noon down	Membrane located receptor	Signaling.Signaling pathway.Protein kinase								chr16_20625195_20627527
CHR19_JGVV14_130_T01	VIT_19s0014g01530	-0.111333	0.4814	0.943233	0.186867	-0.104167	0	0.019514	S2	Skin noon down	Protein kinase	Signaling.Signaling pathway.Protein kinase								chr19_01629917_01636618	AT1G16670
CHR4_JGVV43_13_T01	VIT_04s0043g00160	-0.296333	0.284367	0.528233	0.380367	-0.5893	0	0.0399472	S2	Skin noon down	Receptor protein kinase	Signaling.Signaling pathway.Protein kinase								chr04_13015677_13019043	AT1G66150
CHR19_JGVV14_21_T01	VIT_19s0014g00220	-0.00823333	0.3233	0.940567	0.617767	-0.243233	0	0.000990223	S2	Skin noon down	MAPK (MPK19)	Signaling.Signaling pathway.Protein kinase.MAPK cascade								chr19_00224334_00234190	AT3G14720
CHR12_JGVV35_90_T01	VIT_12s0035g01230	0.363533	0.2103	-0.1636	-0.9344	-1.05533	0	0.00477282	S2	Skin noon down	MEK kinase	Signaling.Signaling pathway.Protein kinase.MAPK cascade								chr12_21019776_21020867	AT3G06030
CHR9_JGVV2_6_T01	VIT_09s0002g00080	-0.1101	0.586833	0.661733	0.317433	-0.4555	0	0.0167684	S2	Skin noon down	Phytosulfokine receptor	Signaling.Signaling pathway.Signaling molecules.Signaling peptide.Ligand peptide								chr09_00056559_00059833	AT1G72300
CHR6_JGVV4_417_T01	VIT_06s0004g03980	-0.474633	0.4073	0.7217	-0.0174667	-0.3797	0	0.0236225	S2	Skin noon down	Ankyrin	Transport overview.Accessory factors involved in transport.Auxiliary transport proteins.Ankyrin	Diverse functions.Gene family with diverse functions.Ankyrin domain family							chr06_04916077_04919403	AT1G07710
CHR10_JGVV92_14_T01	VIT_10s0092g00170	-0.551567	-0.388767	-0.553067	-0.3307	-1.05573	0	0.0320304	S2	Skin noon down	Subtilase	Transport overview.Channels and pores.├ƒ-Barrel porins.Autotransporter	Metabolism.Primary metabolism.Protein metabolism and modification.Proteolysis.Peptidase-mediated proteolysis.Subtilase-mediated proteolysis							chr10_11406889_11422896	AT4G20430
CHR12_JGVV59_127_T01	VIT_12s0059g01340	-0.240133	0.64	1.24053	0.1606	-0.2293	0	0.034777	S2	Skin noon down	Armadillo/beta-catenin repeat	Unknown								chr12_06277210_06279677	AT2G05810
CHR14_JGVV108_92_T01	VIT_14s0108g01000	0.102167	2.12117	2.33913	0.960867	0.347667	0	0.00149165	S2	Skin noon down	Calcium-binding EF hand	Unknown								chr14_29638769_29639506	AT5G39670
CHR9_JGVV2_302_T01	VIT_09s0002g03340	0.1295	0.7047	0.710467	-0.3963	-0.682867	0	0.0423573	S2	Skin noon down	Unknown	Unknown								chr09_03028492_03029489
CHR12_JGVV28_283_T01	VIT_12s0028g01030	0.149633	0.930633	0.576533	-0.255133	-0.351833	0	0.00866507	S2	Skin noon down	Unknown	Unknown								chr12_01514018_01514783
CHR16_JGVV100_53_T01	VIT_16s0100g00740	1.29207	1.38167	0.7282	0.109167	0.0949333	0	0.0263936	S2	Skin noon down	Unknown	Unknown								chr16_16225515_16227416
CHR1_JGVV127_20_T01	VIT_01s0127g00700	-0.163333	1.14887	2.788	0.877433	0.0338	0	0.00868408	S2	Skin noon down	Unknown protein	Unknown								chr01_08036754_08037995	AT1G23710
CHR5_JGVV20_233_T01	VIT_05s0020g02500	-0.8419	-0.367367	0.211533	0.392	-0.4131	0	0.0270654	S2	Skin noon down	Unknown protein	Unknown								chr05_04177199_04179935	AT5G18980
CHR5_JGVV20_264_T01	VIT_05s0020g02830	0.202967	0.888033	0.554033	0.111267	-0.5879	0	0.0015539	S2	Skin noon down	Unknown protein	Unknown								chr05_04531089_04531963	AT5G19190
CHR8_JGVV7_48_T01	VIT_08s0007g08520	0.0485333	0.617167	1.62963	0.328	-0.304733	0	0.0252095	S2	Skin noon down	Unknown protein	Unknown								chr08_21921253_21921738
CHR13_JGVV19_369_T01	VIT_13s0019g01040	-0.699667	-0.3608	-0.4425	-0.608633	-1.359	0	0.0174074	S2	Skin noon down	Unknown protein	Unknown								chr13_02752454_02753778	AT5G59350
CHR19_JGVV27_102_T01	VIT_19s0027g00340	-0.0185667	0.727933	0.0620667	-0.264133	-0.398267	0	0.0432445	S2	Skin noon down	Unknown protein	Unknown								chr19_19037511_19039076
CHR19_JGVV14_220_T01	VIT_19s0014g02490	0.129233	1.21537	1.28707	0.4154	-0.219933	0	0.00056297	S2	Skin noon down	VQ motif-containing protein	Unknown								chr19_02589475_02590454	AT1G28280
CHR14_JGVV68_32_T01	VIT_14s0068g00360	-0.197833	-0.786967	-1.03683	-0.2741	-0.00236667	0	0.0149807	S3	Skin day up	LNG1 (LONGIFOLIA1)	Cellular process.Cell growth and death.Cell growth								chr14_24075902_24080124	AT1G74160
CHR16_JGVV100_80_T01	VIT_16s0100g00470	-0.324367	-0.741033	-1.3217	-0.614	-0.0449667	0	0.00245298	S3	Skin day up	BCL2 binding anthogene	Cellular process.Cell growth and death.Inhibitor of cell death								chr16_15947137_15949454	AT5G52060
CHR8_JGVV40_256_T01	VIT_08s0040g00630	-0.4075	-0.600633	-1.00373	-0.7512	-0.3112	0	0.00866507	S3	Skin day up	Hydroxyproline-rich glycoprotein	Cellular process.Cellular component organization and biogenesis.Cell wall organization and biogenesis.Cell wall structural protein								chr08_11586566_11592074	AT3G56590
CHR12_JGVV34_89_T01	VIT_12s0034g01420	-0.428167	-0.655833	-1.20033	-0.482533	-0.203	0	0.00866507	S3	Skin day up	Hydroxyproline-rich glycoprotein	Cellular process.Cellular component organization and biogenesis.Cell wall organization and biogenesis.Cell wall structural protein								chr12_17424021_17434861	AT3G56590
CHRUN_JGVV582_3_T01	VIT_00s0582g00030	-0.372933	-1.4462	-1.2883	-0.482867	-0.2321	0	0.0180779	S3	Skin day up	Syntaxin-51	Cellular process.Cellular transport.Protein trafficking								chrUn_32302304_32303290
CHR9_JGVV2_319_T01	VIT_09s0002g03510	-0.3434	-0.795033	-1.02363	-0.788133	-0.573133	0	0.0359974	S3	Skin day up	ELF7 (early flowering 7)	Development.Reproductive development.Flower development	Cellular process.Cellular component organization and biogenesis.Nucleus.Chromosome organization and biogenesis.Chromatin organization							chr09_03157378_03165550	AT1G79730
CHR4_JGVV44_72_T01	VIT_04s0044g01260	-0.763267	-1.30967	-1.32767	-0.8306	-0.997767	0	0.00863057	S3	Skin day up	SEU3B protein	Development.Reproductive development.Flower development	Regulation overview.Regulation of gene expression.Regulation of transcription.Adaptation of transcription factors							chr04_22755236_22766461	AT1G43850
CHR4_JGVV8_206_T01	VIT_04s0008g02210	-0.365067	-0.731133	-1.06607	-0.4801	-0.277967	0	0.0253161	S3	Skin day up	RPD1 (root primordium defective 1)	Development.Root development								chr04_01818742_01822320	AT5G21970
CHR7_JGVV31_211_T01	VIT_07s0031g02320	-0.3972	-0.914733	-1.32823	-0.922367	-0.289433	0	0.00252735	S3	Skin day up	Leaf senescence protein	Development.Senescence								chr07_18433090_18434320	AT5G20680
CHR18_JGVV1_869_T01	VIT_18s0001g12180	-0.796733	-1.06827	-0.417767	-0.420667	-0.785767	0	0.0147419	S3	Skin day up	CYP721A1	Metabolism.Cellular metabolism.Oxidation reduction.Cytochrome P450 oxidoreductase								chr18_10356307_10357646	AT1G75130
CHR19_JGVV15_141_T01	VIT_19s0015g01600	-0.2747	-1.151	-1.11133	-0.531567	-0.394967	0	0.0368519	S3	Skin day up	Phenylalanine-tRNA ligase	Metabolism.Primary metabolism.Amino acid metabolism.Aromatic amino acid metabolism.Aromatic amino acid biosynthesis	Metabolism.Primary metabolism.Nucleobase, nucleoside, nucleotide, nucleic acid metabolism.Nucleic acid metabolism.RNA metabolism.tRNA metabolism.tRNA processing	Metabolism.Primary metabolism.Protein metabolism and modification.Protein synthesis.Translation.Amino acid activation						chr19_10189181_10190518	AT1G55790
CHR19_JGVV15_142_T01	VIT_19s0015g01620	-0.212267	-0.967333	-1.04123	-0.359067	-0.1932	0	0.0218037	S3	Skin day up	Phenylalanine-tRNA ligase	Metabolism.Primary metabolism.Amino acid metabolism.Aromatic amino acid metabolism.Aromatic amino acid biosynthesis	Metabolism.Primary metabolism.Nucleobase, nucleoside, nucleotide, nucleic acid metabolism.Nucleic acid metabolism.RNA metabolism.tRNA metabolism.tRNA processing	Metabolism.Primary metabolism.Protein metabolism and modification.Protein synthesis.Translation.Amino acid activation						chr19_10267544_10269535	AT1G55790
CHR6_JGVV4_465_T01	VIT_06s0004g03430	-0.266433	-0.5413	-1.20393	-0.845667	-0.2877	0	0.0253012	S3	Skin day up	Prephenate dehydratase	Metabolism.Primary metabolism.Amino acid metabolism.Aromatic amino acid metabolism.Aromatic amino acid biosynthesis	Metabolism.Cellular metabolism.Shikimate metabolism	Metabolism.Primary metabolism.Amino acid metabolism.Amino acid biosynthesis						chr06_04276500_04284000	AT3G07630
CHR3_JGVV63_18_T01	VIT_03s0063g00200	-1.02003	-1.32983	-1.20157	-0.719633	-0.845133	0	0.0218037	S3	Skin day up	Histidinol-phosphatase	Metabolism.Primary metabolism.Amino acid metabolism.Histidine metabolism								chr03_03812909_03816356	AT1G49740
CHR8_JGVV40_164_T01	VIT_08s0040g01610	-0.824467	-2.17457	-2.0495	-1.19253	-1.12517	0	0.0263985	S3	Skin day up	2-phosphoglycerate kinase	Metabolism.Primary metabolism.Carbohydrate metabolism.Glycolysis Gluconeogenesis.Glycolysis								chr08_12730079_12736708	AT3G45090
CHR18_JGVV1_337_T01	VIT_18s0001g06080	-0.0816	-0.562	-0.7964	-1.2535	-0.638967	0	0.00164575	S3	Skin day up	UDP-glycosyltransferase 85A1	Metabolism.Primary metabolism.Carbohydrate metabolism.Glycosyl transference	Metabolism.Primary metabolism.Carbohydrate metabolism.Polysaccharide metabolism							chr18_04610459_04612060	AT1G22360
CHR13_RANDOM_JGVV123_2_T01	VIT_13s0067g02840	-0.2304	-0.867667	-0.951067	-0.366867	0.171267	0	0.001328	S3	Skin day up	Phosphatidylinositol-4-phosphate 5-kinase	Metabolism.Primary metabolism.Carbohydrate metabolism.Monosaccharide metabolism.Inositol phosphate metabolism	Signaling.Signaling pathway.Phosphatidylinositol Signaling	Cellular process.Cellular component organization and biogenesis.Cytoskeleton organization and biogenesis.Actin organization and biogenesis	Transport overview.Macromolecule transport.Protein transport.Protein coat					chr13_random_01545055_01549032	AT3G07960
CHR13_JGVV67_193_T01	VIT_13s0067g00890	-0.058	-0.485267	-1.15457	-0.708733	-0.0545333	0	0.0100377	S3	Skin day up	Phosphoinositide-specific phospholipase C	Metabolism.Primary metabolism.Carbohydrate metabolism.Monosaccharide metabolism.Inositol phosphate metabolism	Signaling.Hormone Signaling.ABA Signaling.ABA-mediated Signaling pathway	Signaling.Signaling pathway.Phosphatidylinositol Signaling						chr13_00501561_00504877	AT2G40116
CHR8_JGVV7_834_T01	VIT_08s0007g00160	0.0820333	-0.715267	-1.01027	-0.429033	0.276867	0	0.00128571	S3	Skin day up	Glycosyltransferase family 14	Metabolism.Primary metabolism.Carbohydrate metabolism.Polysaccharide metabolism								chr08_14537966_14541290	AT2G37585
CHR12_JGVV28_338_T01	VIT_12s0028g00050	-0.209933	-0.528067	-1.02483	-0.762567	-0.1946	0	0.00866507	S3	Skin day up	Beta-1,3 glucanase	Metabolism.Primary metabolism.Carbohydrate metabolism.Polysaccharide metabolism.Beta-1,3 glucan metabolism.Beta-1,3 glucan catabolism								chr12_00723853_00726025	AT2G30933
CHR7_JGVV191_25_T01	VIT_07s0191g00250	-0.516467	-1.1169	-1.28	-0.542	-0.286867	0	0.0104916	S3	Skin day up	Exo-1,3-beta-glucanase	Metabolism.Primary metabolism.Carbohydrate metabolism.Polysaccharide metabolism.Starch and sucrose metabolism	Metabolism.Primary metabolism.Carbohydrate metabolism.Oligosaccharide metabolism.Oligosaccharide catabolism							chr07_15050327_15058883
CHR10_JGVV71_77_T01	VIT_10s0071g00290	-0.463767	-0.576933	-1.0023	-0.7209	-0.0736333	0	0.0359974	S3	Skin day up	Riboflavin biosynthesis protein	Metabolism.Primary metabolism.Coenzyme and prosthetic group metabolism.Riboflavin metabolism.Riboflavin biosynthesis								chr10_16593141_16597605	AT5G23330
CHR14_JGVV60_92_T01	VIT_14s0060g01700	-0.428933	-1.02843	-1.17723	-0.750033	-0.349333	0	0.0357614	S3	Skin day up	fumarase	Metabolism.Primary metabolism.Generation of metabolite precursors and energy.Citric acid cycle	Metabolism.Primary metabolism.Generation of metabolite precursors and energy.Reductive carboxylate cycle	Metabolism.Primary metabolism.Organic acid metabolism.Carboxylic acid metabolism						chr14_01405912_01412985	AT2G47510
CHR2_JGVV25_308_T01	VIT_02s0025g03330	-0.9109	-1.2732	-1.66633	-1.13347	-0.714933	0	0.00681954	S3	Skin day up	H(+)-ATPase 4 AHA4	Metabolism.Primary metabolism.Generation of metabolite precursors and energy.Electron transport.Respiratory-chain phosphorylation	Transport overview.Primary Active Transporters.P-P-bond hydrolysis-driven transporters.P-type ATPase (P-ATPase).Plasma membrane H+ ATPase	Transport overview.Ion transport.Cation transport.Proton transport						chr02_02833959_02842020	AT5G62670
CHR9_JGVV2_572_T01	VIT_09s0002g06390	-0.194967	-0.7056	-1.0698	-0.5378	0.0573333	0	0.00237396	S3	Skin day up	Peptide deformylase	Metabolism.Primary metabolism.Generation of metabolite precursors and energy.Glyoxylate and dicarboxylate metabolism	Metabolism.Primary metabolism.Protein metabolism and modification.Protein modification							chr09_06294173_06300771	AT1G15390
CHRUN_JGVV441_2_T01	VIT_00s0441g00020	-0.0173333	-1.2704	-1.32613	-0.0875333	0.1504	0	0.01172	S3	Skin day up	Squalene monooxygenase	Metabolism.Primary metabolism.Lipid metabolism.Steroid metabolism.Steroid biosynthesis	Metabolism.Secondary metabolism.Terpenoid metabolism.Terpenoid biosynthesis	Metabolism.Primary metabolism.Lipid metabolism.Steroid metabolism.Steroid modification						chrUn_29125246_29129881	AT4G37760
CHRUN_JGVV525_2_T01	VIT_00s0525g00020	-0.0434333	-1.0511	-1.28457	-0.113567	0.155333	0	0.0111802	S3	Skin day up	Squalene monooxygenase	Metabolism.Primary metabolism.Lipid metabolism.Steroid metabolism.Steroid biosynthesis	Metabolism.Secondary metabolism.Terpenoid metabolism.Terpenoid biosynthesis	Metabolism.Primary metabolism.Lipid metabolism.Steroid metabolism.Steroid modification						chrUn_31225304_31229926	AT4G37760
CHRUN_JGVV1664_1_T01	VIT_00s1664g00010	-0.212667	-0.733667	-1.0583	-0.859167	-0.1236	0	0.0114768	S3	Skin day up	TRNA/rRNA methyltransferase (SpoU)	Metabolism.Primary metabolism.Nucleobase, nucleoside, nucleotide, nucleic acid metabolism.Nucleic acid metabolism.RNA metabolism								chrUn_40065818_40068016
CHR13_JGVV19_204_T01	VIT_13s0019g03170	-0.169567	-0.2766	-1.23663	-0.434133	0.1399	0	0.0316804	S3	Skin day up	Heat shock protein 16.9 kDa class I	Metabolism.Primary metabolism.Protein metabolism and modification.Protein folding.Chaperone-mediated protein folding.HSP-mediated protein folding	Metabolism.Primary metabolism.Protein metabolism and modification.Protein processing in endoplasmic reticulum							chr13_04234111_04234852	AT3G46230
CHR9_JGVV2_760_T01	VIT_09s0002g08660	-0.3065	-0.593	-1.05497	-0.603467	-0.397	0	0.00477576	S3	Skin day up	F-box protein (FBL14)	Metabolism.Primary metabolism.Protein metabolism and modification.Proteolysis.cytoplasmic and nuclear protein degradation.Ubiquitin-mediated proteolysis								chr09_09865536_09867092	AT1G80570
CHR15_JGVV46_290_T01	VIT_15s0046g00410	0.1083	-0.4752	-1.25853	-0.482	-0.129867	0	0.0455352	S3	Skin day up	Seven in absentia SINA1p	Metabolism.Primary metabolism.Protein metabolism and modification.Proteolysis.cytoplasmic and nuclear protein degradation.Ubiquitin-mediated proteolysis								chr15_17397078_17399141	AT3G61790
CHR12_JGVV28_14_T01	VIT_12s0028g03910	-0.188	-0.578767	-1.10133	-0.640467	0.0156667	0	0.00256672	S3	Skin day up	CAAX amino terminal protease	Metabolism.Primary metabolism.Protein metabolism and modification.Proteolysis.Peptidase-mediated proteolysis								chr12_04752867_04757408	AT2G20725
CHR1_JGVV137_50_T01	VIT_01s0137g00330	-0.112067	-1.058	-1.11077	-0.731733	-0.000866667	0	0.0270654	S3	Skin day up	Cysteine proteinase	Metabolism.Primary metabolism.Protein metabolism and modification.Proteolysis.Peptidase-mediated proteolysis								chr01_06869579_06871253	AT5G50260
CHRUN_GSVIVT00005933001_T01	VIT_00s0313g00060	-0.4138	-1.3179	-1.74507	-1.00467	-0.1308	0	0.0480725	S3	Skin day up	No hit	No hit								chrUn_22834307_22834396
CHRUN_GSVIVT00005551001_T01	VIT_00s1914g00010	-0.479767	-1.2476	-0.997767	-0.4423	-0.198867	0	0.0364306	S3	Skin day up	No hit	No hit								chrUn_40617819_40618067
CHR1_JGVV11_502_T01	VIT_01s0011g01400	-0.0845667	-1.0352	-0.9009	-0.545767	-0.0618	0	0.0352811	S3	Skin day up	No hit	No hit								chr01_01209657_01211516
CHR2_JGVV25_105_T01	VIT_02s0025g01140	-0.661567	-1.06743	-1.502	-1.26613	-0.528033	0	0.00252735	S3	Skin day up	No hit	No hit								chr02_01093737_01097114
CHR2_JGVV25_106_T01	VIT_02s0025g01150	-0.2846	-0.642167	-1.21127	-0.491533	-0.0811333	0	0.00943975	S3	Skin day up	No hit	No hit								chr02_01098731_01102520
CHR2_PDVV33_3_T01	VIT_02s0033g00030	-0.1138	-1.08447	-1.1336	-0.4864	0.100233	0	0.0153627	S3	Skin day up	No hit	No hit								chr02_13394519_13399728
CHR4_GSVIVT00019048001_T01	VIT_04s0023g00960	0.12	-1.09267	-0.8427	-0.4703	0.1457	0	0.0190058	S3	Skin day up	No hit	No hit								chr04_17385599_17388133
CHR5_GSVIVT00010775001_T01	VIT_05s0102g00530	-0.3828	-1.2581	-1.2895	-0.5003	-0.271833	0	0.0126543	S3	Skin day up	No hit	No hit								chr05_22473907_22474206
CHR5_JGVV102_53_T01	VIT_05s0102g00600	-0.442633	-2.14447	-2.3956	-0.954133	-0.0487	0	0.00477576	S3	Skin day up	No hit	No hit								chr05_22523036_22523785
CHR7_PDVV5_36_T01	VIT_07s0005g00350	-0.124	-1.10093	-0.919233	-0.7634	-0.00586667	0	0.0255164	S3	Skin day up	No hit	No hit								chr07_03106010_03106436
CHR8_JGVV40_293_T01	VIT_08s0040g00260	-0.418567	-1.86553	-1.85537	-0.8372	0.434133	0	3.599e-05	S3	Skin day up	No hit	No hit								chr08_11211580_11212629
CHR9_JGVV2_717_T01	VIT_09s0002g08080	-0.478733	-1.63053	-1.1932	-0.765067	-0.308667	0	0.0487623	S3	Skin day up	No hit	No hit								chr09_08706033_08708461
CHR9_JGVV54_18_T01	VIT_09s0054g01680	-0.708967	-1.9138	-2.41477	-1.44367	-0.864167	0	0.0180779	S3	Skin day up	No hit	No hit								chr09_22693338_22694695
CHR11_RANDOM_JGVV212_4_T01	VIT_11s0016g00060	0.0541	-0.743633	-1.157	-0.5907	-0.105067	0	0.0015539	S3	Skin day up	No hit	No hit								chr11_random_00023863_00039224
CHR14_JGVV81_26_T01	VIT_14s0081g00540	-0.4384	-0.8916	-1.3936	-1.03287	-0.417733	0	0.0231708	S3	Skin day up	No hit	No hit								chr14_08700356_08701152
CHR15_GSVIVT00018147001_T01	VIT_15s0021g02880	-0.4971	-1.05313	-1.3019	-0.7036	-0.138267	0	0.0376696	S3	Skin day up	No hit	No hit								chr15_13903826_13904404
CHR15_JGVV24_50_T01	VIT_15s0024g01230	-0.550367	-1.25803	-1.42243	-0.366567	-0.309433	0	0.00629598	S3	Skin day up	No hit	No hit								chr15_02399737_02401872
CHR17_GSVIVT00007768001_T01	VIT_17s0000g08180	-0.543033	-1.16233	-1.28757	-0.9427	-0.417467	0	0.0425172	S3	Skin day up	No hit	No hit								chr17_09253868_09254795
CHR18_GSVIVT00009325001_T01	VIT_18s0001g08900	-0.0347333	-0.533367	-1.03103	-0.433567	0.0212333	0	0.0342315	S3	Skin day up	No hit	No hit								chr18_07464764_07465436
CHR18_GSVIVT00034546001_T01	VIT_18s0072g00420	-0.283833	-1.1363	-0.749167	-0.6697	-0.2533	0	0.0245433	S3	Skin day up	No hit	No hit								chr18_19617944_19618377
CHR19_JGVV27_103_T01	VIT_19s0027g00330	-0.299467	-0.817533	-1.01817	-0.8731	-0.3049	0	0.0160399	S3	Skin day up	No hit	No hit								chr19_19016365_19019448
CHR12_JGVV57_85_T01	VIT_12s0057g00960	-0.0382	-0.4706	-0.9492	-0.465867	0.0806	0	0.00725987	S3	Skin day up	FAR1-related sequence 10	Regulation overview.Regulation of gene expression.Regulation of transcription.Transcription factor.FAR1-like family transcription factor								chr12_09648953_09651335	AT5G28530
CHR7_JGVV197_6_T01	VIT_07s0197g00060	-0.2515	-0.434033	-1.13623	-0.931233	-0.384767	0	0.0141483	S3	Skin day up	Myb family	Regulation overview.Regulation of gene expression.Regulation of transcription.Transcription factor.G2-like family transcription factor								chr07_14553744_14555824	AT1G49560
CHR8_JGVV7_137_T01	VIT_08s0007g07580	-0.428567	-1.62563	-1.58127	-0.827733	-1.00897	0	0.0322028	S3	Skin day up	MYR1 (MYB-related protein 1)	Regulation overview.Regulation of gene expression.Regulation of transcription.Transcription factor.G2-like family transcription factor								chr08_21070413_21073554	AT5G18240
CHR14_JGVV60_198_T01	VIT_14s0060g00570	0.105833	-0.521733	-0.960967	-0.413867	0.0111667	0	0.0332173	S3	Skin day up	Global transcription factor group C 102	Regulation overview.Regulation of gene expression.Regulation of transcription.Transcription factor.GTF family transcription factor								chr14_00493886_00498735	AT4G10710
CHR10_JGVV3_411_T01	VIT_10s0003g04670	-0.8219	-1.38467	-1.52303	-0.882733	-0.6701	0	0.0384961	S3	Skin day up	Homeobox-leucine zipper transcription factor PHABULOSA	Regulation overview.Regulation of gene expression.Regulation of transcription.Transcription factor.Homeobox domain family transcription factor								chr10_08333667_08341190	AT2G34710
CHR14_JGVV30_154_T01	VIT_14s0030g00350	-1.10013	-1.59137	-1.77157	-1.13437	-0.884	0	0.0307392	S3	Skin day up	RKF3 (receptor-like kinase IN in flowers 3)	Regulation overview.Regulation of gene expression.Regulation of transcription.Transcription factor.MADS-box family transcription factor	Signaling.Signaling pathway.Protein kinase							chr14_04193820_04195640	AT2G48010
CHR7_JGVV104_31_T01	VIT_07s0104g01520	-0.2002	-0.7857	-1.30543	-0.740933	-0.2611	0	0.034777	S3	Skin day up	Transcription termination factor mitochondrial mTERF	Regulation overview.Regulation of gene expression.Regulation of transcription.Transcription factor.MTERF	Metabolism.Primary metabolism.Nucleobase, nucleoside, nucleotide, nucleic acid metabolism.Nucleic acid metabolism.RNA metabolism.RNA biosynthesis							chr07_02511733_02513218	AT5G07900
CHR15_JGVV48_82_T01	VIT_15s0048g02120	-0.196167	-0.563067	-1.07203	-0.8346	-0.269733	0	0.0135755	S3	Skin day up	Myb domain protein 3R2	Regulation overview.Regulation of gene expression.Regulation of transcription.Transcription factor.MYB family transcription factor								chr15_16221913_16224544
CHR8_JGVV7_418_T01	VIT_08s0007g04560	-0.512	-1.583	-1.63043	-0.746133	-0.247933	0	0.0365073	S3	Skin day up	PLATZ transcription factor	Regulation overview.Regulation of gene expression.Regulation of transcription.Transcription factor.PLATZ family transcription factor								chr08_18472921_18476769	AT1G76590
CHR6_JGVV4_749_T01	VIT_06s0004g00250	-0.0459	-0.645867	-1.0722	-0.704733	-0.236367	0	0.00144885	S3	Skin day up	PUMILIO 12 (APUM12)	Regulation overview.Regulation of gene expression.Regulation of translation.Translation repression								chr06_00378630_00385391	AT5G56510
CHR7_PDVV104_41_T01	VIT_07s0104g01420	-0.876833	-1.29693	-1.63313	-1.16183	-0.733333	0	0.0330368	S3	Skin day up	Glutaredoxin	Response to stimulus.Stress response.Abiotic stress response.Oxidative stress response								chr07_02432862_02433610	AT1G03020
CHR7_JGVV129_48_T01	VIT_07s0129g00500	-0.3998	-0.892167	-1.19537	-0.5959	-0.0277667	0	0.00532365	S3	Skin day up	Seed maturation protein PM21	Response to stimulus.Stress response.Biotic stress response								chr07_15733284_15734581	AT4G37480
CHR18_JGVV41_184_T01	VIT_18s0041g00270	-0.200333	-1.59253	-1.73733	-1.12787	-0.0841	0	0.000159808	S3	Skin day up	R protein PRF disease resistance protein	Response to stimulus.Stress response.Biotic stress response.Plant-pathogen interaction.R proteins from Plant-pathogen interaction								chr18_24653492_24657134	AT3G14470
CHR18_RANDOM_JGVV170_12_T01	VIT_18s0001g03260	-0.5037	-1.54967	-1.0618	-0.839233	-1.1378	0	0.0231266	S3	Skin day up	R protein L6	Response to stimulus.Stress response.Biotic stress response.Plant-pathogen interaction.R proteins from Plant-pathogen interaction								chr18_random_03218813_03228670	AT5G36930
CHR9_JGVV2_348_T01	VIT_09s0002g03800	-0.7324	-1.1867	-0.817967	-0.201733	-0.4797	0	0.0316408	S3	Skin day up	RPS5 (resistant to p. syringae 5)	Response to stimulus.Stress response.Biotic stress response.Plant-pathogen interaction.R proteins from Plant-pathogen interaction	Diverse functions.Gene family with diverse functions.NBS-LRR superfamily							chr09_03474831_03478940	AT5G63020
CHR6_JGVV61_88_T01	VIT_06s0061g00700	-0.340633	-0.992067	-1.0458	-0.601167	-0.470667	0	0.00871268	S3	Skin day up	Auxin-regulated protein	Signaling.Hormone Signaling.Auxin Signaling.Auxin-mediated Signaling pathway								chr06_18236866_18241458	AT2G28150
CHR6_JGVV4_445_T01	VIT_06s0004g03660	-0.0578667	-0.644133	-1.0238	-0.594167	-0.0092	0	0.0011317	S3	Skin day up	Pseudo-response regulator 7 (APRR7)	Signaling.Hormone Signaling.Cytokinin Signaling.Cytokinin-mediated Signaling pathway	Signaling.Signaling pathway.Circadian clock Signaling	Regulation overview.Regulation of gene expression.Regulation of transcription.Transcription factor.PseudoARR-B family transcription factor						chr06_04628435_04630155	AT5G02810
CHR14_JGVV30_41_T01	VIT_14s0030g01880	-0.588767	-1.3575	-1.1974	-0.907633	-0.511667	0	0.0180779	S3	Skin day up	Calmodulin-binding region IQD26	Signaling.Signaling pathway.Calcium sensors and Signaling								chr14_06781976_06784193	AT4G14750
CHR3_JGVV38_183_T01	VIT_03s0038g02850	-0.105267	-0.742367	-1.5174	-0.849167	-0.0116333	0	0.000553601	S3	Skin day up	Protein phosphatase 2 (formerly 2A), regulatory subunit B'	Signaling.Signaling pathway.Calcium sensors and Signaling	Metabolism.Primary metabolism.Nucleobase, nucleoside, nucleotide, nucleic acid metabolism.Nucleic acid metabolism.RNA metabolism.RNA catabolism.RNA surveillance							chr03_02022219_02024081	AT3G09880
CHRUN_JGVV2317_1_T01	VIT_00s2317g00010	-0.255033	-1.42837	-1.61267	-0.686433	0.1213	0	0.0329913	S3	Skin day up	RAB GDP dissociation inhibitor 2 ATGDI2	Signaling.Signaling pathway.G-protein signaling pathway.RAB-GTPase regulation								chrUn_41643850_41645794
CHR2_JGVV25_366_T01	VIT_02s0025g04060	-0.4665	-0.713933	-1.41843	-0.4436	0.0430333	0	0.0341428	S3	Skin day up	Rab/Ypt GTPase Ara4-interacting protein	Signaling.Signaling pathway.G-protein signaling pathway.RAB-GTPase regulation								chr02_03566601_03568188	AT4G11740
CHR11_JGVV149_9_T01	VIT_11s0149g00090	-0.8609	-1.90197	-1.7824	-0.8341	-0.979533	0	0.0494779	S3	Skin day up	Clavata1 receptor kinase (CLV1)	Signaling.Signaling pathway.Protein kinase								chr11_06913136_06916698	AT5G51350
CHRUN_JGVV768_4_T01	VIT_00s0768g00040	0.0499333	-0.559667	-0.9774	-0.9282	-0.00476667	0	6.14027e-05	S3	Skin day up	Receptor protein kinase PERK1	Signaling.Signaling pathway.Protein kinase								chrUn_35193400_35196337	AT5G65530
CHR7_JGVV5_270_T01	VIT_07s0005g02790	-0.142967	-0.574567	-1.081	-0.484467	-0.133733	0	0.0280676	S3	Skin day up	RPK1 (receptor-like protein kinase 1)	Signaling.Signaling pathway.Protein kinase								chr07_05045374_05048711	AT3G02130
CHR3_JGVV63_251_T01	VIT_03s0063g02700	-0.0500333	-0.748233	-1.0267	-0.449033	0.1697	0	0.00176167	S3	Skin day up	CPL4 (C-Terminal Domain Phosphatase-like 4)	Signaling.Signaling pathway.Protein phosphatase								chr03_05919222_05923180	AT5G58003
CHR15_JGVV24_88_T01	VIT_15s0024g00730	-0.6963	-1.9828	-1.6918	-0.724433	-0.2012	0	0.0329913	S3	Skin day up	Ankyrin	Transport overview.Accessory factors involved in transport.Auxiliary transport proteins.Ankyrin	Diverse functions.Gene family with diverse functions.Ankyrin domain family							chr15_01305408_01308910	AT3G18670
CHR16_JGVV100_58_T01	VIT_16s0100g00690	-0.5071	-0.7492	-1.13573	-0.541633	-0.398233	0	0.030726	S3	Skin day up	Ankyrin repeat	Transport overview.Accessory factors involved in transport.Auxiliary transport proteins.Ankyrin	Diverse functions.Gene family with diverse functions.Ankyrin domain family							chr16_16163513_16171868	AT5G07270
CHR2_JGVV25_287_T01	VIT_02s0025g03120	-0.775467	-2.35487	-1.71067	-0.794433	-0.721733	0	0.0286902	S3	Skin day up	Nodulin MtN21 family	Transport overview.Electrochemical Potential-driven Transporters.Porters.Drug/Metabolite Transporter.Plant Drug/Metabolite Exporter								chr02_02652811_02654415	AT1G43650
CHR14_JGVV30_156_T01	VIT_14s0030g00330	-0.4235	-0.998	-1.08457	-0.6357	-0.5468	0	0.0387676	S3	Skin day up	Sugar transporter ERD6-like 8	Transport overview.Electrochemical Potential-driven Transporters.Porters.Major Facilitator Superfamily.Sugar Porter	Transport overview.Macromolecule transport.Carbohydrate transport.Sugar transport							chr14_04176599_04185717	AT3G05150
CHR9_JGVV70_18_T01	VIT_09s0070g00210	-1.07133	-2.5419	-2.05623	-0.798067	-1.18233	0	0.0283263	S3	Skin day up	Metal transporter Nramp1	Transport overview.Electrochemical Potential-driven Transporters.Porters.Metal Ion (Mn2+-iron) Transporter (Nramp)	Transport overview.Ion transport.Cation transport.Heavy metal ion transport							chr09_13242469_13257160	AT1G80830
CHR14_JGVV60_238_T01	VIT_14s0060g00170	-0.348367	-0.6044	-1.09367	-0.538067	-0.00633333	0	0.0329113	S3	Skin day up	Nuclear pore complex protein Nup98-Nup96	Transport overview.Incompletely characterized transport systems.Recognized transporters of unknown biochemical mechanism.Nuclear pore complex	Transport overview.Nucleocytoplasmic transport.Nuclear pore complex	Transport overview.Macromolecule transport.RNA transport						chr14_00157232_00159126	AT1G10390
CHR8_JGVV7_799_T01	VIT_08s0007g00550	0.1164	-0.8463	-1.48247	-0.413767	0.336633	0	0.00108328	S3	Skin day up	ftsh3 (FtsH protease 3)	Transport overview.Primary Active Transporters.P-P-bond hydrolysis-driven transporters.Endoplasmic Reticular Retrotranslocon								chr08_14814541_14818484	AT1G07510
CHR8_JGVV7_798_T01	VIT_08s0007g00560	-0.2489	-1.0449	-1.3631	-0.813	-0.1282	0	0.00144885	S3	Skin day up	ftsh3 (FtsH protease 3)	Transport overview.Primary Active Transporters.P-P-bond hydrolysis-driven transporters.Endoplasmic Reticular Retrotranslocon								chr08_14818775_14819634	AT1G07510
CHR11_JGVV16_34_T01	VIT_11s0016g00540	-0.495767	-1.3848	-1.53293	-0.787	-0.197767	0	0.0157486	S3	Skin day up	Respiratory burst oxidase protein E (RBOHE)	Transport overview.Transmembrane Electron Carriers.Transmembrane 1-electron transfer carriers.Phagocyte (gp91phox) NADPH Oxidase	Metabolism.Cellular metabolism.Oxidation reduction							chr11_00542722_00548854	AT1G19230
CHR12_JGVV121_16_T01	VIT_12s0121g00240	-0.6642	-1.68513	-1.3083	-0.815333	-0.564567	0	0.0381485	S3	Skin day up	MuDR transposase; Zinc finger, SWIM-type; Malate synthase-like	Transposable elements viral and plasmid proteins.Protein from transposable element								chr12_12153120_12176452
CHR14_JGVV66_126_T01	VIT_14s0066g01390	-0.3912	-1.01843	-0.895667	-0.416667	-0.160333	0	0.0268807	S3	Skin day up	Metal-dependent phosphohydrolase HD domain-containing protein	Unclassified								chr14_27801696_27810128	AT5G40270
CHRUN_JGVV710_1_T01	VIT_00s0710g00010	-0.121833	-0.616433	-1.02917	-0.442233	0.0902	0	0.00866507	S3	Skin day up	GCR2-like 1 ABA receptor	Unclear								chrUn_34539494_34540813
CHR15_JGVV45_25_T01	VIT_15s0045g00330	-0.3906	-1.05823	-0.936633	-0.3956	-0.00356667	0	0.00868408	S3	Skin day up	Ring-H2 finger protein ATL3A	Unclear								chr15_05087898_05088931	AT5G17600
CHR11_JGVV16_190_T01	VIT_11s0016g02230	-0.3546	-1.42707	-1.1613	-0.6808	-0.2467	0	0.00681954	S3	Skin day up	Transducin family protein / WD-40 repeat	Unclear								chr11_01833692_01835707
CHR19_JGVV27_114_T01	VIT_19s0027g00090	-0.559433	-1.0694	-0.849967	-0.622967	-0.176833	0	0.0346465	S3	Skin day up	AERO1 (arabidopsis endoplasmic reticulum oxidoreductins 1)	Unknown								chr19_18332077_18339207	AT1G72280
CHR8_JGVV7_80_T01	VIT_08s0007g08190	-0.470433	-0.928333	-1.03667	-0.882	-0.552433	0	0.0381485	S3	Skin day up	LOI1 (lovastatin insensitive 1)	Unknown								chr08_21558701_21560671	AT5G52630
CHR5_JGVV51_50_T01	VIT_05s0051g00660	-0.344833	-1.00597	-1.01083	-0.523133	-0.141967	0	0.0177079	S3	Skin day up	Octicosapeptide/Phox/Bem1p; Protein kinase	Unknown								chr05_11545076_11551320	AT1G04700
CHR5_JGVV49_172_T01	VIT_05s0049g01950	-0.5345	-1.20347	-1.10643	-0.637767	-0.7728	0	0.0434884	S3	Skin day up	Tetratricopeptide helical	Unknown								chr05_09421038_09424579	AT1G04530
CHRUN_JGVV208_6_T01	VIT_00s0208g00090	-0.0508	-0.9104	-1.01767	-0.484633	-0.282933	0	0.0184947	S3	Skin day up	Unknown	Unknown								chrUn_12747510_12748295
CHR8_JGVV7_7_T01	VIT_08s0007g08980	0.0460667	-0.654167	-0.805367	-0.860533	0.270867	0	0.0157486	S3	Skin day up	Unknown	Unknown								chr08_22329391_22332740
CHR9_JGVV2_212_T01	VIT_09s0002g02360	-0.514667	-0.807267	-1.03843	-0.7479	-0.0589333	0	0.00866507	S3	Skin day up	Unknown	Unknown								chr09_02154173_02156920
CHR9_JGVV2_563_T01	VIT_09s0002g06300	-0.0258	-0.385767	-1.12717	-0.351533	0.227567	0	0.00838215	S3	Skin day up	Unknown	Unknown								chr09_06227063_06228382
CHR12_JGVV28_314_T01	VIT_12s0028g00500	-0.1074	-0.488467	-1.11107	-0.523067	0.158533	0	0.0126388	S3	Skin day up	Unknown	Unknown								chr12_01108433_01108984
CHR18_JGVV1_548_T01	VIT_18s0001g08690	-0.357033	-0.771433	-1.48023	-1.23623	-0.738967	0	0.0205229	S3	Skin day up	Unknown	Unknown								chr18_07151141_07152985
CHR19_GSVIVT00020465001_T01	VIT_19s0027g00320	-0.373267	-1.2828	-1.22663	-0.4717	-0.1831	0	0.0327116	S3	Skin day up	Unknown	Unknown								chr19_19011212_19012009
CHRUN_JGVV804_2_T01	VIT_00s0804g00020	-0.625067	-1.0983	-1.55413	-1.17233	-0.642067	0	0.0102937	S3	Skin day up	Unknown protein	Unknown								chrUn_35552790_35555514	AT4G37080
CHRUN_PDVV1373_2_T01	VIT_00s1373g00020	-0.474633	-1.29997	-1.40287	-0.7711	-0.748033	0	0.0268038	S3	Skin day up	Unknown protein	Unknown								chrUn_38889602_38890192	AT4G37080
CHR1_JGVV11_417_T01	VIT_01s0011g02310	-0.2178	-0.7942	-1.08393	-0.3828	-0.0892667	0	0.0133035	S3	Skin day up	Unknown protein	Unknown								chr01_02088704_02090176	AT3G25590
CHR1_JGVV26_63_T01	VIT_01s0026g02100	-0.336	-0.594433	-1.04613	-0.540733	-0.107667	0	0.00144885	S3	Skin day up	Unknown protein	Unknown								chr01_11478254_11479025	AT1G26920
CHR1_JGVV127_38_T01	VIT_01s0127g00480	-0.346833	-1.04387	-0.808433	-0.638033	-0.0563333	0	0.0200179	S3	Skin day up	Unknown protein	Unknown								chr01_07839046_07854134	AT1G60460
CHR2_JGVV25_323_T01	VIT_02s0025g03500	-0.205267	-1.1373	-1.4349	-0.681567	-0.4312	0	0.0203176	S3	Skin day up	Unknown protein	Unknown								chr02_02997436_03000351	AT4G11450
CHR2_JGVV25_378_T01	VIT_02s0025g04180	-0.512467	-1.1932	-1.0521	-0.6379	0.0583	0	0.0157486	S3	Skin day up	Unknown protein	Unknown								chr02_03722111_03723098
CHR4_JGVV23_250_T01	VIT_04s0023g01170	-0.525367	-0.815267	-1.18337	-0.612667	-0.0859667	0	0.00985191	S3	Skin day up	Unknown protein	Unknown								chr04_17584709_17588302	AT1G19330
CHR5_JGVV20_248_T01	VIT_05s0020g02650	-0.650367	-0.829667	-1.23283	-0.728167	-0.181167	0	0.0220865	S3	Skin day up	Unknown protein	Unknown								chr05_04355592_04357750	AT3G06150
CHR7_JGVV141_41_T01	VIT_07s0141g00760	-0.193767	-0.612467	-1.128	-0.5001	0.0894	0	0.0037747	S3	Skin day up	Unknown protein	Unknown								chr07_00422306_00437416	AT2G30630
CHR8_JGVV7_82_T01	VIT_08s0007g08170	-0.5156	-0.9618	-1.5569	-1.10627	-0.392967	0	0.0316408	S3	Skin day up	Unknown protein	Unknown								chr08_21531122_21531708
CHR10_JGVV3_362_T01	VIT_10s0003g04050	-0.302067	-0.844433	-1.0328	-0.6586	-0.411667	0	0.0312785	S3	Skin day up	Unknown protein	Unknown								chr10_06870591_06874025	AT1G30280
CHR10_RANDOM_JGVV235_18_T01	VIT_10s0116g00350	-0.174367	-0.123233	-1.1117	-0.755967	0.0307667	0	0.0299069	S3	Skin day up	Unknown protein	Unknown								chr10_random_00157052_00158379	AT4G22190
CHR13_JGVV74_49_T01	VIT_13s0074g00640	-0.5069	-1.02797	-0.7809	-0.3118	-0.310767	0	0.0425172	S3	Skin day up	Unknown protein	Unknown								chr13_08797077_08798902	AT3G09980
CHR14_JGVV30_52_T01	VIT_14s0030g01760	-0.938667	-1.42907	-1.74377	-1.36743	-0.851867	0	0.0133732	S3	Skin day up	Unknown protein	Unknown								chr14_06637247_06646958	AT5G28150
CHR14_JGVV128_3_T01	VIT_14s0128g00030	0.3856	0.0442	-0.8966	-0.5465	0.00526667	0	0.0373778	S3	Skin day up	Unknown protein	Unknown								chr14_02616036_02620415	AT5G27390
CHR17_JGVV0_898_T01	VIT_17s0000g00070	-0.543667	-0.957433	-1.322	-0.540533	0.011	0	0.0180779	S3	Skin day up	Unknown protein	Unknown								chr17_00035355_00036590	AT5G07330
CHR19_JGVV14_77_T01	VIT_19s0014g00930	-0.643233	-0.822767	-1.7267	-1.44727	-0.9404	0	0.0383937	S3	Skin day up	Unknown protein	Unknown								chr19_00968079_00969664	AT1G32120
CHR19_JGVV14_168_T01	VIT_19s0014g01920	0.358067	-0.449967	-0.8996	-0.250967	0.0538	0	0.00832267	S3	Skin day up	Unknown protein	Unknown								chr19_02112862_02113818	AT5G46060
CHR13_JGVV19_119_T01	VIT_13s0019g04070	1.19657	1.62703	2.00243	1.47887	1.09147	0	0.0253012	S4	Skin day down	MLO1	Cellular process.Cell growth and death.Cell death	Response to stimulus.Stress response.Biotic stress response							chr13_05356548_05360744	AT2G39200
CHR19_GSVIVT00020287001_T01	VIT_19s0027g01620	0.876867	0.9783	1.57347	1.0884	0.867867	0	0.0198808	S4	Skin day down	Disease resistance protein (NBS-LRR class)	Diverse functions.Gene family with diverse functions.NBS-LRR superfamily	Response to stimulus.Stress response.Biotic stress response							chr19_21873123_21873615	AT5G63020
CHR18_JGVV1_814_T01	VIT_18s0001g11570	0.758467	1.29027	1.2125	1.1119	0.330633	0	0.042927	S4	Skin day down	CYP82C1p	Metabolism.Cellular metabolism.Oxidation reduction.Cytochrome P450 oxidoreductase								chr18_09846688_09857922	AT4G31940
CHR6_JGVV9_17_T01	VIT_06s0009g03630	0.924033	1.18733	1.121	0.734133	0.713267	0	0.0480595	S4	Skin day down	CYP86A2	Metabolism.Cellular metabolism.Oxidation reduction.Cytochrome P450 oxidoreductase								chr06_16905795_16907402	AT3G56630
CHR16_JGVV39_59_T01	VIT_16s0039g01060	0.528767	0.8775	1.2304	0.608833	0.399567	0	0.0299058	S4	Skin day down	CYP89A2	Metabolism.Cellular metabolism.Oxidation reduction.Cytochrome P450 oxidoreductase								chr16_00575368_00577060	AT1G64950
CHR14_JGVV66_113_T01	VIT_14s0066g01240	0.1137	0.548733	1.2325	0.7327	0.5266	0	0.0499126	S4	Skin day down	L-aspartate oxidase	Metabolism.Primary metabolism.Amino acid metabolism.Alanine and aspartate metabolism	Metabolism.Primary metabolism.Coenzyme and prosthetic group metabolism.Nicotinate and nicotinamide metabolism	Metabolism.Primary metabolism.Amino acid metabolism.Amino acid catabolism	Metabolism.Primary metabolism.Amino acid metabolism.Asparagine, aspartate metabolism.Aspartate metabolism.Aspartate catabolism					chr14_27726033_27731421	AT5G14760
CHR12_JGVV34_113_T01	VIT_12s0034g01120	1.2093	1.91627	1.7957	1.6909	1.37213	0	0.0169118	S4	Skin day down	UDP-glycosyltransferase 71A13	Metabolism.Primary metabolism.Carbohydrate metabolism.Glycosyl transference								chr12_17015836_17017479	AT3G21760
CHR14_JGVV60_176_T01	VIT_14s0060g00810	0.947133	1.6624	2.0115	1.59037	1.0509	0	0.0141595	S4	Skin day down	Galactinol synthase	Metabolism.Primary metabolism.Carbohydrate metabolism.Monosaccharide metabolism.Galactose metabolism								chr14_00657006_00659033	AT2G47180
CHR14_JGVV60_183_T01	VIT_14s0060g00740	0.684133	1.61293	1.9092	1.2082	0.8945	0	0.0448	S4	Skin day down	Galactinol synthase [Vitis riparia]	Metabolism.Primary metabolism.Carbohydrate metabolism.Monosaccharide metabolism.Galactose metabolism								chr14_00617835_00618439	AT2G47180
CHR8_JGVV7_280_T01	VIT_08s0007g06030	0.510267	1.04567	1.60173	0.8725	0.6104	0	0.0387676	S4	Skin day down	Beta 1-3 glucanase [Vitis vinifera]	Metabolism.Primary metabolism.Carbohydrate metabolism.Polysaccharide metabolism.Beta-1,3 glucan metabolism.Beta-1,3 glucan catabolism								chr08_19869237_19870549	AT3G57270
CHR6_JGVV4_197_T01	VIT_06s0004g06390	1.02407	1.17617	0.824867	0.386533	0.475033	0	0.0154041	S4	Skin day down	UDP-glucose glucosyltransferase	Metabolism.Primary metabolism.Carbohydrate metabolism.Polysaccharide metabolism.Starch and sucrose metabolism	Metabolism.Secondary metabolism.Aromatic compound metabolism.Aromatic compound glysosylation							chr06_07141165_07143056	AT1G07250
CHR1_JGVV137_16_T01	VIT_01s0137g00670	0.00593333	0.613833	1.05377	0.728267	0.122867	0	0.00295762	S4	Skin day down	Quinolinate synthase	Metabolism.Primary metabolism.Coenzyme and prosthetic group metabolism.Nicotinate and nicotinamide metabolism.NAD biosynthesis								chr01_07199625_07200344	AT1G67810
CHR5_JGVV20_426_T01	VIT_05s0020g04540	1.2109	1.8333	2.2194	1.85107	1.7593	0	0.0169118	S4	Skin day down	Beta-ketoacyl-CoA synthase	Metabolism.Primary metabolism.Lipid metabolism.Fatty acid metabolism.Fatty acid biosynthesis								chr05_06350454_06352416	AT2G26640
CHR11_JGVV52_10_T01	VIT_11s0052g01730	1.5262	2.02813	2.4361	1.8706	1.32917	0	0.0271487	S4	Skin day down	1-deoxy-D-xylulose-5-phosphate synthase	Metabolism.Primary metabolism.Lipid metabolism.Steroid metabolism.Steroid biosynthesis	Metabolism.Secondary metabolism.Terpenoid metabolism.Terpenoid biosynthesis							chr11_19555292_19558878	AT4G15560
CHR11_JGVV52_7_T01	VIT_11s0052g01780	1.10527	1.57733	2.03493	1.43983	0.869267	0	0.0149807	S4	Skin day down	1-deoxy-D-xylulose-5-phosphate synthase	Metabolism.Primary metabolism.Lipid metabolism.Steroid metabolism.Steroid biosynthesis	Metabolism.Secondary metabolism.Terpenoid metabolism.Terpenoid biosynthesis							chr11_19599532_19603061	AT4G15560
CHR11_JGVV37_106_T01	VIT_11s0037g01210	1.097	1.48543	2.05067	1.7346	1.79797	0	0.0147419	S4	Skin day down	Eceriferum 1 (CER1 protein) Sterol desaturase	Metabolism.Primary metabolism.Lipid metabolism.Wax metabolism.Wax biosynthesis								chr11_10399611_10405935	AT5G57800
CHR6_GSVIVT00024762001_T01	VIT_06s0004g06410	1.26063	1.14517	0.741233	0.557867	0.6859	0	0.00882692	S4	Skin day down	Anthocyanidin 3-O-glucosyltransferase	Metabolism.Secondary metabolism.Phenylpropanoid metabolism.Flavonoid metabolism.Flavonoid biosynthesis.Anthocyanin biosynthesis.Anthocyanin-glycoside biosynthesis								chr06_07155732_07163416
CHR5_JGVV62_54_T01	VIT_05s0062g00720	0.731233	1.0199	0.822733	0.574533	0.371767	0	0.0425172	S4	Skin day down	UDP-glucoronosyl/UDP-glucosyl transferase UGT75C1	Metabolism.Secondary metabolism.Phenylpropanoid metabolism.Flavonoid metabolism.Flavonoid biosynthesis.Anthocyanin biosynthesis.Anthocyanin-glycoside biosynthesis								chr05_18991783_18993249	AT4G14090
CHR7_JGVV104_68_T01	VIT_07s0104g01130	0.511833	0.797167	1.8919	1.05117	0.380733	0	0.0270654	S4	Skin day down	No hit	No hit								chr07_02198887_02199537
CHR14_GSVIVT00036532001_T01	VIT_14s0083g00920	1.17503	2.34123	3.56817	2.3202	1.99043	0	0.0180779	S4	Skin day down	No hit	No hit								chr14_23121142_23123350
CHR16_JGVV98_94_T01	VIT_16s0098g01000	0.321433	0.972267	1.2918	0.563067	0.39	0	0.0155996	S4	Skin day down	No hit	No hit								chr16_21291143_21291719
CHR2_JGVV25_276_T01	VIT_02s0025g03000	0.951933	1.93237	2.28197	1.6885	0.993533	0	0.0381485	S4	Skin day down	NGA1 (NGATHA1)	Regulation overview.Regulation of gene expression.Regulation of transcription.Transcription factor.ABI3 family transcription factor								chr02_02549060_02551345	AT2G46870
CHR14_JGVV108_90_T01	VIT_14s0108g00980	-0.126	0.7695	1.08477	0.9451	0.218967	0	0.0015539	S4	Skin day down	Cycling DOF factor 1	Regulation overview.Regulation of gene expression.Regulation of transcription.Transcription factor.C2C2-DOF family transcription factor								chr14_29617368_29620681	AT5G62430
CHR18_JGVV41_103_T01	VIT_18s0041g01220	0.267333	0.721167	0.977767	1.63847	1.42873	0	0.0238212	S4	Skin day down	GCN5 N-acetyltransferase (GNAT)	Regulation overview.Regulation of gene expression.Regulation of transcription.Transcription factor.GNAT								chr18_25838008_25839742	AT1G72030
CHR7_JGVV31_237_T01	VIT_07s0031g02610	0.655667	1.23407	1.81557	0.816	0.4624	0	0.0133732	S4	Skin day down	NAC domain containing protein 2	Regulation overview.Regulation of gene expression.Regulation of transcription.Transcription factor.NAC family transcription factor								chr07_18930483_18932500	AT1G01720
CHR6_JGVV4_772_T01	VIT_06s0004g00020	1.1166	1.61573	3.92567	1.94173	0.6756	0	0.0268334	S4	Skin day down	NAC domain containing protein 32	Regulation overview.Regulation of gene expression.Regulation of transcription.Transcription factor.NAC family transcription factor								chr06_00095994_00097288	AT1G01720
CHR19_GSVIVT00020388001_T01	VIT_19s0027g00870	0.574233	0.651667	2.20923	1.72073	0.500833	0	0.041827	S4	Skin day down	NAC domain-containing protein 42	Regulation overview.Regulation of gene expression.Regulation of transcription.Transcription factor.NAC family transcription factor								chr19_20230675_20232220	AT2G43000
CHR7_JGVV31_7_T01	VIT_07s0031g00080	0.3811	0.992167	1.1135	0.8201	0.883067	0	0.0169422	S4	Skin day down	WRKY DNA-binding protein 15	Regulation overview.Regulation of gene expression.Regulation of transcription.Transcription factor.WRKY family transcription factor								chr07_16322554_16324062	AT2G23320
CHR15_JGVV46_234_T01	VIT_15s0046g01140	0.995233	2.17343	2.28367	1.27793	1.1447	0	0.0147419	S4	Skin day down	WRKY DNA-binding protein 53	Regulation overview.Regulation of gene expression.Regulation of transcription.Transcription factor.WRKY family transcription factor								chr15_18191021_18193470	AT4G23810
CHR1_JGVV26_92_T01	VIT_01s0026g01730	0.9623	1.9531	2.19037	1.2453	0.745333	0	0.00866507	S4	Skin day down	WRKY DNA-binding protein 72	Regulation overview.Regulation of gene expression.Regulation of transcription.Transcription factor.WRKY family transcription factor								chr01_10977206_10982627	AT5G15130
CHR1_JGVV10_157_T01	VIT_01s0010g02200	0.4726	0.802833	1.3276	0.926367	0.640933	0	0.0133732	S4	Skin day down	Zinc finger (C3HC4-type ring finger)	Regulation overview.Regulation of gene expression.Regulation of transcription.Transcription factor.Zinc finger C3HC4 family transcription factor								chr01_19181551_19184081	AT1G24440
CHR2_PDVV25_369_T01	VIT_02s0025g04320	0.814967	1.26927	2.05443	1.40743	1.10333	0	0.0325817	S4	Skin day down	Thaumatin	Response to stimulus.Stress response								chr02_03816872_03817375	AT4G11650
CHR9_JGVV2_15_T01	VIT_09s0002g00220	1.18877	2.32653	3.10173	1.60173	1.04267	0	0.0180779	S4	Skin day down	Avr9/Cf-9 rapidly elicited protein 132	Response to stimulus.Stress response.Biotic stress response								chr09_00197510_00198755	AT1G53820
CHR18_JGVV1_996_T01	VIT_18s0001g13510	0.6834	1.18713	0.934167	0.499033	0.518067	0	0.036849	S4	Skin day down	Hcr2-p6	Response to stimulus.Stress response.Biotic stress response								chr18_11539928_11541250	AT5G66330
CHRUN_JGVV231_4_T01	VIT_00s0231g00040	0.598733	0.9882	1.7104	1.2426	1.0505	0	0.0215556	S4	Skin day down	RPM1-interacting protein 4	Response to stimulus.Stress response.Biotic stress response.Plant-pathogen interaction								chrUn_15851624_15865207	AT3G25070
CHR8_JGVV58_74_T01	VIT_08s0058g00690	1.1485	2.18657	3.57067	1.8925	1.2863	0	0.016319	S4	Skin day down	WRKY DNA-binding protein 33	Response to stimulus.Stress response.Biotic stress response.Plant-pathogen interaction	Regulation overview.Regulation of gene expression.Regulation of transcription.Transcription factor.WRKY family transcription factor							chr08_09796097_09798804	AT2G38470
CHR4_JGVV44_17_T01	VIT_04s0044g01880	0.890633	2.21487	3.71043	1.91127	0.927567	0	0.0198808	S4	Skin day down	Auxin Efflux Carrier	Signaling.Hormone Signaling.Auxin Signaling.Auxin transport	Transport overview.Electrochemical Potential-driven Transporters.Porters.Auxin Efflux Carrier							chr04_23677511_23685104	AT1G76520
CHR19_JGVV27_119_T01	VIT_19s0027g00020	1.3147	2.2223	1.91337	1.3542	1.0217	0	0.0141595	S4	Skin day down	WAG1	Signaling.Hormone Signaling.Auxin Signaling.Auxin transport								chr19_18129423_18130875	AT1G53700
CHR6_JGVV4_301_T01	VIT_06s0004g05240	1.1978	1.87787	2.31233	1.5085	0.9636	0	0.00735029	S4	Skin day down	Ethylene receptor (ETR2)	Signaling.Hormone Signaling.Ethylene Signaling.Ethylene-mediated Signaling pathway								chr06_06143327_06144982	AT3G23150
CHR7_JGVV5_306_T01	VIT_07s0005g03220	1.53973	2.79773	4.57947	2.3458	1.1103	0	0.00868408	S4	Skin day down	Ethylene-responsive transcription factor ERF098	Signaling.Hormone Signaling.Ethylene Signaling.Ethylene-mediated Signaling pathway	Regulation overview.Regulation of gene expression.Regulation of transcription.Transcription factor.AP2 family transcription factor.ERF subfamily transcription factor							chr07_06029202_06029826	AT3G23230
CHR1_JGVV150_12_T01	VIT_01s0150g00120	0.869133	1.66923	2.33193	1.4644	0.913833	0	0.0206535	S4	Skin day down	Ethylene-responsive transcription factor ERF114	Signaling.Hormone Signaling.Ethylene Signaling.Ethylene-mediated Signaling pathway	Regulation overview.Regulation of gene expression.Regulation of transcription.Transcription factor.AP2 family transcription factor.ERF subfamily transcription factor							chr01_22567820_22570479	AT5G61890
CHR7_JGVV5_307_T01	VIT_07s0005g03230	1.0153	1.94553	1.8864	0.7358	0.7314	0	0.0228342	S4	Skin day down	Transcription factor TSRF1	Signaling.Hormone Signaling.Ethylene Signaling.Ethylene-mediated Signaling pathway	Signaling.Hormone Signaling.Jasmonate salicylate signaling.Jasmonate Signaling.Jasmonate-mediated Signaling pathway	Regulation overview.Regulation of gene expression.Regulation of transcription.Transcription factor.AP2 family transcription factor.ERF subfamily transcription factor						chr07_06041595_06042634	AT3G23240
CHR4_JGVV8_96_T01	VIT_04s0008g01070	1.0269	1.54323	2.09677	1.2073	0.845	0	0.0114768	S4	Skin day down	Calmodulin-binding region IQD6	Signaling.Signaling pathway.Calcium sensors and Signaling								chr04_00905623_00908685	AT2G26190
CHR4_JGVV79_31_T01	VIT_04s0079g00410	0.109733	0.755733	1.17913	0.925267	0.4966	0	0.0043973	S4	Skin day down	CIR1/RVE2 (circadian 1)	Signaling.Signaling pathway.Circadian clock Signaling	Regulation overview.Regulation of gene expression.Regulation of transcription.Transcription factor.MYB-related family transcription factor	Regulation overview.Regulation of gene expression.Regulation of transcription.Transcription factor.MYB family transcription factor						chr04_10884890_10889043	AT5G17300
CHR12_JGVV59_215_T01	VIT_12s0059g02280	0.971167	0.730533	0.694333	1.12143	1.3149	0	0.0293561	S4	Skin day down	Spg1p (septum-promoting GTPase)	Signaling.Signaling pathway.G-protein signaling pathway								chr12_07074268_07076161	AT3G21700
CHR15_JGVV48_87_T01	VIT_15s0048g02070	0.996533	2.17203	3.3387	1.7979	1.37343	0	0.0222552	S4	Skin day down	BON2-associated protein (BAP2)	Signaling.Signaling pathway.Protein kinase								chr15_16195864_16196634	AT2G45760
CHR13_JGVV19_366_T01	VIT_13s0019g01080	1.00553	1.8298	2.64177	1.49343	1.09917	0	0.0431658	S4	Skin day down	Protein kinase APK1B	Signaling.Signaling pathway.Protein kinase								chr13_02772502_02775186	AT2G28930
CHR4_JGVV8_233_T01	VIT_04s0008g02510	0.952533	1.61577	2.562	1.86747	1.729	0	0.0149807	S4	Skin day down	Receptor kinase homolog LRK10	Signaling.Signaling pathway.Protein kinase								chr04_02071153_02073104	AT1G70250
CHR16_JGVV50_99_T01	VIT_16s0050g01690	1.51257	2.16823	2.7584	1.9556	1.53057	0	0.0172613	S4	Skin day down	Receptor kinase homolog LRK10	Signaling.Signaling pathway.Protein kinase								chr16_18629559_18632172	AT1G66920
CHR2_JGVV87_26_T01	VIT_02s0087g00720	0.923433	1.86203	2.05913	1.34973	0.738933	0	0.0425172	S4	Skin day down	Receptor protein kinase	Signaling.Signaling pathway.Protein kinase								chr02_18277061_18278626	AT3G19300
CHR16_JGVV98_169_T01	VIT_16s0098g00200	0.4668	0.768767	1.5185	0.753167	0.381833	0	0.0402942	S4	Skin day down	Receptor serine/threonine kinase PR5K	Signaling.Signaling pathway.Protein kinase								chr16_20618914_20622763	AT5G38260
CHR12_JGVV134_37_T01	VIT_12s0134g00450	0.4692	1.02703	1.15263	0.633167	0.3027	0	0.0122732	S4	Skin day down	S-locus lectin protein kinase	Signaling.Signaling pathway.Protein kinase								chr12_08077397_08080171	AT2G19130
CHR4_JGVV8_513_T01	VIT_04s0008g05500	1.02033	1.4875	2.0782	1.3575	1.18053	0	0.0245433	S4	Skin day down	S-receptor kinase	Signaling.Signaling pathway.Protein kinase								chr04_04952194_04954666	AT4G32300
CHR12_JGVV28_227_T01	VIT_12s0028g01640	0.6626	1.77293	2.40353	1.28017	0.861367	0	0.00755317	S4	Skin day down	S-receptor kinase	Signaling.Signaling pathway.Protein kinase								chr12_02319670_02321872	AT4G32300
CHR1_JGVV11_263_T01	VIT_01s0011g03980	0.699033	1.00597	1.90747	1.03803	0.580667	0	0.0324278	S4	Skin day down	Wall-associated kinase	Signaling.Signaling pathway.Protein kinase								chr01_03628643_03638222	AT1G25390
CHR5_JGVV29_11_T01	VIT_05s0029g01430	0.375467	0.87	0.9524	1.02293	0.705667	0	0.0316408	S4	Skin day down	Ankyrin	Transport overview.Accessory factors involved in transport.Auxiliary transport proteins.Ankyrin	Diverse functions.Gene family with diverse functions.Ankyrin domain family							chr05_17540852_17558726
CHR7_JGVV5_372_T01	VIT_07s0005g03950	0.545967	1.0712	0.614967	0.537833	0.4621	0	0.0169118	S4	Skin day down	Ankyrin	Transport overview.Accessory factors involved in transport.Auxiliary transport proteins.Ankyrin	Diverse functions.Gene family with diverse functions.Ankyrin domain family							chr07_06971562_06997446	AT3G54070
CHR3_JGVV97_37_T01	VIT_03s0097g00520	0.880233	1.0563	1.62887	1.29373	1.1845	0	0.0182918	S4	Skin day down	Magnesium transporter CorA	Transport overview.Channels and pores.a-Type channels.CorA Metal Ion Transporter	Transport overview.Ion transport.Cation transport.Magnesium transport							chr03_10861669_10868254	AT2G04305
CHR3_JGVV38_119_T01	VIT_03s0038g03530	1.21067	1.90913	2.5618	1.92433	1.67727	0	0.0384393	S4	Skin day down	LYS/HIS transporter 7	Transport overview.Electrochemical Potential-driven Transporters.Porters.Amino Acid/Auxin Permease	Transport overview.Macromolecule transport.Amino acid transport							chr03_02545417_02548989	AT1G47670
CHR13_JGVV47_86_T01	VIT_13s0047g00030	1.15843	1.38283	1.78027	1.52047	1.07603	0	0.034777	S4	Skin day down	ZIFL1 (Zinc induced facilitator 1)	Transport overview.Electrochemical Potential-driven Transporters.Porters.Major Facilitator Superfamily.Drug:H+ Antiporter-1 (12 Spanner)	Transport overview.Macromolecule transport.Carbohydrate transport							chr13_15348500_15349115	AT5G13750
CHR12_JGVV59_24_T01	VIT_12s0059g00250	0.331	0.6404	1.11097	0.651867	0.461733	0	0.036263	S4	Skin day down	Polyol transporter 5	Transport overview.Electrochemical Potential-driven Transporters.Porters.Major Facilitator Superfamily.Sugar Porter	Transport overview.Macromolecule transport.Carbohydrate transport.Sugar transport							chr12_05122464_05125032	AT2G20780
CHR18_JGVV1_420_T01	VIT_18s0001g07320	0.8054	1.35247	2.51337	1.35003	0.8873	0	0.0475108	S4	Skin day down	2-oxoglutarate/malate carrier protein, Mitochondrial	Transport overview.Electrochemical Potential-driven Transporters.Porters.Mitochondrial Carrier.Mitochondrial dicarboxilate Carrier	Transport overview.Mitochondrial membrane transport.Mitochondrial membrane carbon compound transport							chr18_05605491_05606704	AT2G22500
CHR9_JGVV2_332_T01	VIT_09s0002g03640	1.43753	2.0899	3.35247	2.73013	2.31707	0	0.0316408	S4	Skin day down	ABC transporter g family pleiotropic drug resistance 7 PDR7	Transport overview.Macromolecule transport.Multidrug transport.Multidrug ABC transport								chr09_03328212_03336626	AT1G15210
CHRUN_JGVV477_3_T01	VIT_00s0477g00040	1.10013	1.78973	1.7254	1.2817	0.840367	0	0.032311	S4	Skin day down	Clathrin assembly protein 16	Transport overview.Macromolecule transport.Protein transport.Protein coat	Cellular process.Cellular transport.Protein trafficking.Vesicle-mediated trafficking							chrUn_30043240_30044569	AT4G40080
CHRUN_JGVV179_34_T01	VIT_00s0179g00370	1.0098	1.7823	2.1143	1.37933	1.04763	0	0.037922	S4	Skin day down	ESCRT-I complex subunit TSG101	Transport overview.Macromolecule transport.Protein transport.Tethering factors	Cellular process.Cellular transport.Protein trafficking							chrUn_07612924_07614184
CHRUN_JGVV216_5_T01	VIT_00s0216g00060	0.403633	0.783733	1.09503	1.44263	1.0529	0	0.00389316	S4	Skin day down	Nuclear transport factor 2 (NTF2)	Transport overview.Primary Active Transporters.P-P-bond hydrolysis-driven transporters.Nuclear mRNA Exporter	Transport overview.Nucleocytoplasmic transport							chrUn_13861091_13862649	AT3G25150
CHR16_JGVV50_137_T01	VIT_16s0050g01240	0.251333	0.4756	1.63537	1.0018	0.711667	0	0.0271487	S4	Skin day down	Heavy-metal-associated domain-containing protein	Unclear								chr16_18120458_18125942	AT1G01490
CHR15_JGVV46_30_T01	VIT_15s0046g03430	0.961133	1.78	2.7714	1.83023	1.3156	0	0.0212544	S4	Skin day down	Metal ion binding	Unclear								chr15_20036089_20036825
CHR8_JGVV40_1_T01	VIT_08s0040g03400	0.871933	1.58627	1.68593	1.48343	1.12827	0	0.00725987	S4	Skin day down	Short-chain dehydrogenase/reductase	Unclear								chr08_14354707_14358038	AT5G02540
CHR8_JGVV7_389_T01	VIT_08s0007g04890	1.14593	1.27867	1.74683	1.48613	0.9839	0	0.0413514	S4	Skin day down	ACT domain-containing protein	Unknown								chr08_18830418_18833786	AT2G36840
CHR1_JGVV26_234_T01	VIT_01s0026g00190	0.705933	1.27507	1.5263	1.12563	0.946433	0	0.0113094	S4	Skin day down	Armadillo/beta-catenin repeat	Unknown								chr01_08823958_08826187	AT1G60190
CHR17_JGVV0_203_T01	VIT_17s0000g08080	0.4819	0.197967	1.19037	1.78427	1.58943	0	0.0219545	S4	Skin day down	Armadillo/beta-catenin repeat protein / U-box domain-containing protein	Unknown								chr17_09075799_09078072	AT1G60190
CHR4_JGVV8_234_T01	VIT_04s0008g02520	0.960133	1.27637	1.78063	1.49337	1.5615	0	0.0255164	S4	Skin day down	ATP binding protein	Unknown								chr04_02074652_02076451	AT1G34300
CHR4_JGVV8_235_T01	VIT_04s0008g02530	1.0319	1.51677	2.4448	1.8079	1.8157	0	0.0365194	S4	Skin day down	ATP binding protein	Unknown								chr04_02082926_02084438	AT1G34300
CHR6_JGVV9_286_T01	VIT_06s0009g00320	0.4465	1.00403	2.18237	1.10903	0.5458	0	0.00147204	S4	Skin day down	U-box protein	Unknown								chr06_10566848_10568125	AT2G35930
CHR1_GSVIVT00010138001_T01	VIT_01s0010g00800	-0.1972	0.3481	0.844967	0.604667	0.465467	0	0.0417434	S4	Skin day down	Unknown	Unknown								chr01_16128794_16129261
CHR2_JGVV12_138_T01	VIT_02s0012g01390	0.764767	1.39017	1.3927	0.79	0.4644	0	0.00995719	S4	Skin day down	Unknown	Unknown								chr02_07544356_07545179
CHR2_JGVV236_10_T01	VIT_02s0236g00100	1.05533	2.01293	2.70073	2.18967	1.8778	0	0.0147419	S4	Skin day down	Unknown	Unknown								chr02_05533778_05534430
CHR5_GSVIVT00021044001_T01	VIT_05s0029g00320	0.8974	2.52953	4.3292	1.89597	1.17723	0	0.0330811	S4	Skin day down	Unknown	Unknown								chr05_14776362_14776686
CHR14_JGVV66_243_T01	VIT_14s0066g02610	-0.143333	0.846933	0.8245	0.975433	0.136533	0	0.00195194	S4	Skin day down	Unknown	Unknown								chr14_28778066_28778792
CHR15_JGVV46_31_T01	VIT_15s0046g03420	0.5034	1.20993	2.2841	1.42347	0.930767	0	0.0195841	S4	Skin day down	Unknown	Unknown								chr15_20029924_20030765
CHR18_JGVV1_1081_T01	VIT_18s0001g14420	0.6681	0.966033	2.6539	1.30173	0.515867	0	0.0387676	S4	Skin day down	Unknown	Unknown								chr18_12403268_12404144
CHR1_JGVV26_129_T01	VIT_01s0026g01300	0.3965	1.0252	1.3414	0.983633	0.7604	0	0.0190686	S4	Skin day down	Unknown protein	Unknown								chr01_10284104_10289443	AT1G74790
CHR4_JGVV44_132_T01	VIT_04s0044g00500	0.6749	1.2728	1.01037	0.904967	0.590367	0	0.0329913	S4	Skin day down	Unknown protein	Unknown								chr04_21301303_21301881	AT3G18800
CHR7_JGVV5_237_T01	VIT_07s0005g02450	0.302033	1.13733	1.03083	0.6773	0.449733	0	0.0265205	S4	Skin day down	Unknown protein	Unknown								chr07_04811814_04813185	AT4G01670
CHR10_JGVV92_51_T01	VIT_10s0092g00640	0.760467	1.2143	1.54547	1.26687	0.985533	0	0.0448022	S4	Skin day down	Unknown protein	Unknown								chr10_12328573_12329617
CHR14_JGVV108_124_T01	VIT_14s0108g01350	0.1051	0.951	1.37767	1.2962	0.7083	0	0.0311857	S4	Skin day down	Unknown protein	Unknown								chr14_29953979_29955478	AT3G29240

## Sheet: Tempranillo_Flesh
Additiona file 2.2 - Transcripts oscillating in expression throughout a 24h daily period in Tempranillo berry FLESH. Differentially oscillating transcripts according to 0.05 Benjamini-Hochberg adjusted p-value in a 6-class Limma and ≥2-fold change between any two stages. Log2 expression normalized to last time point (18:00h in the second day), Limma adjusted p-value, SOM clustering and transcript…
SEQ_ID_Nimblegen	ID 12X V1	F18h-1/18h-2	F23:30h/18h-2	F4h/18h-2	F7:45h/18h-2	F12:45h/18h-2	F18h-2/18h-2	Limma adj p-value	Cluster	Cluster definition	Functional annotation	Functionnal category 1	Functionnal category 2	Functionnal category 3	Functionnal category 4	Functionnal category 5	Functionnal category 6	Functionnal category 7	Functionnal category 8	Chromosome position 12X	Best arabidopsis match
CHR1_JGVV146_14_T01	VIT_01s0146g00150	-0.484833	-1.49633	-1.8811	-1.9701	1.40993	0	0.00336305	F1	Flesh noon up	BCL-2-associated athanogene 5	Cellular process.Cell growth and death.Inhibitor of cell death								chr01_21937512_21939274		VIT_01s0146g00150
CHR16_JGVV100_57_T01	VIT_16s0100g00700	0.519533	0.0901	-0.273667	-0.130333	0.922033	0	0.0475866	F1	Flesh noon up	TFL1 (Terminal flower 1)	Development.Reproductive development.Flower development	Signaling.Signaling pathway.Signaling molecules.Signaling peptide							chr16_16172982_16174046	AT5G62040	VIT_16s0100g00700
CHR13_JGVV47_78_T01	VIT_13s0047g00110	0.106467	-0.805867	-0.9231	-0.526633	2.13067	0	0.000345179	F1	Flesh noon up	Ripening regulated protein DDTFR8	Development.Reproductive development.Fruit development								chr13_15502250_15510451	AT3G03773	VIT_13s0047g00110
CHR4_JGVV43_23_T01	VIT_04s0043g00310	0.3168	-0.259467	-0.450767	-0.273967	1.0182	0	0.00600275	F1	Flesh noon up	Ribulose-phosphate 3-epimerase	Metabolism.Primary metabolism.Carbohydrate metabolism.Monosaccharide metabolism.Monosaccharide catabolism.Pentose-phosphate shunt	Metabolism.Primary metabolism.Carbohydrate metabolism.Monosaccharide metabolism.Pentose glucuronate interconversion	Metabolism.Primary metabolism.Carbon fixation						chr04_13548802_13552450	AT1G66080	VIT_04s0043g00310
CHR12_JGVV178_13_T01	VIT_12s0178g00170	-0.0791333	-0.427333	-0.952833	-0.820033	0.342867	0	0.0263205	F1	Flesh noon up	Diacylglycerol kinase 1	Metabolism.Primary metabolism.Lipid metabolism.Glycerolipid metabolism.Glycerophospholipid metabolism	Signaling.Signaling pathway.Phosphatidylinositol Signaling							chr12_08637799_08642321	AT2G20900	VIT_12s0178g00170
CHRUN_JGVV441_2_T01	VIT_00s0441g00020	0.0445667	-0.511833	-0.748367	-0.502	0.739567	0	0.00573709	F1	Flesh noon up	Squalene monooxygenase	Metabolism.Primary metabolism.Lipid metabolism.Steroid metabolism.Steroid biosynthesis	Metabolism.Secondary metabolism.Terpenoid metabolism.Terpenoid biosynthesis	Metabolism.Primary metabolism.Lipid metabolism.Steroid metabolism.Steroid modification						chrUn_29125246_29129881	AT4G37760	VIT_00s0441g00020
CHRUN_JGVV525_2_T01	VIT_00s0525g00020	-0.0465667	-0.5285	-0.723767	-0.4884	0.620767	0	0.00600275	F1	Flesh noon up	Squalene monooxygenase	Metabolism.Primary metabolism.Lipid metabolism.Steroid metabolism.Steroid biosynthesis	Metabolism.Secondary metabolism.Terpenoid metabolism.Terpenoid biosynthesis	Metabolism.Primary metabolism.Lipid metabolism.Steroid metabolism.Steroid modification						chrUn_31225304_31229926	AT4G37760	VIT_00s0525g00020
CHR4_JGVV8_100_T01	VIT_04s0008g01110	-0.211567	-1.05523	-1.3204	-1.77753	0.963267	0	0.000739097	F1	Flesh noon up	Heat shock transcription factor A6B	Metabolism.Primary metabolism.Protein metabolism and modification.Protein folding.Chaperone-mediated protein folding.HSP-mediated protein folding	Regulation overview.Regulation of gene expression.Regulation of transcription.Transcription factor.HSF family transcription factor	Response to stimulus.Stress response.Abiotic stress response.Temperature stress response						chr04_00921552_00923881	AT2G26150	VIT_04s0008g01110
CHR16_JGVV100_55_T01	VIT_16s0100g00720	0.201967	-0.125667	-0.232133	-0.193633	0.773367	0	0.0140993	F1	Flesh noon up	Heat shock transcription factor B2A	Metabolism.Primary metabolism.Protein metabolism and modification.Protein folding.Chaperone-mediated protein folding.HSP-mediated protein folding	Regulation overview.Regulation of gene expression.Regulation of transcription.Transcription factor.HSF family transcription factor	Response to stimulus.Stress response.Abiotic stress response.Temperature stress response						chr16_16197749_16199298	AT5G62020	VIT_16s0100g00720
CHR2_JGVV25_377_T01	VIT_02s0025g04170	0.217367	-0.487633	-0.910333	-0.611867	0.488033	0	0.0011581	F1	Flesh noon up	Heat shock transcription factor B2B	Metabolism.Primary metabolism.Protein metabolism and modification.Protein folding.Chaperone-mediated protein folding.HSP-mediated protein folding	Regulation overview.Regulation of gene expression.Regulation of transcription.Transcription factor.HSF family transcription factor	Response to stimulus.Stress response.Abiotic stress response.Temperature stress response						chr02_03718616_03720914	AT4G11660	VIT_02s0025g04170
CHR5_JGVV20_121_T01	VIT_05s0020g01330	0.447467	-0.357033	-0.711033	-0.254333	0.385567	0	0.0292743	F1	Flesh noon up	No hit	No hit								chr05_03050543_03051409		VIT_05s0020g01330
CHR9_JGVV18_160_T01	VIT_09s0018g02120	-0.0129333	-0.169867	-0.625433	-0.129233	0.581633	0	0.0495514	F1	Flesh noon up	No hit	No hit								chr09_20055526_20056102		VIT_09s0018g02120
CHR15_JGVV24_54_T01	VIT_15s0024g01170	0.0987667	-0.193467	-0.2982	-0.4905	1.2049	0	0.0275412	F1	Flesh noon up	No hit	No hit								chr15_02230223_02235131		VIT_15s0024g01170
CHR10_JGVV42_88_T01	VIT_10s0042g01150	0.262433	-0.2856	-0.720433	-0.318767	1.06173	0	0.0061761	F1	Flesh noon up	ARGONAUTE 2 (AGO2)	Regulation overview.Regulation of gene expression.Gene silencing.Posttranscriptional gene silencing by RNA.mRNA cleavage involved in gene silencing by miRNA								chr10_15100682_15105025	AT1G31280	VIT_10s0042g01150
CHR10_JGVV42_91_T01	VIT_10s0042g01180	0.234033	-0.3951	-0.6845	-0.113233	0.998067	0	0.00339336	F1	Flesh noon up	ARGONAUTE 2 (AGO2)	Regulation overview.Regulation of gene expression.Gene silencing.Posttranscriptional gene silencing by RNA.mRNA cleavage involved in gene silencing by miRNA								chr10_15146895_15151231	AT1G31280	VIT_10s0042g01180
CHR1_JGVV26_18_T01	VIT_01s0026g02580	0.320433	-0.0549	0.0935	0.3524	1.14487	0	0.0235634	F1	Flesh noon up	Cycling DOF factor 2	Regulation overview.Regulation of gene expression.Regulation of transcription.Transcription factor.C2C2-DOF family transcription factor								chr01_12212183_12215486	AT5G39660	VIT_01s0026g02580
CHR14_JGVV66_172_T01	VIT_14s0066g01880	-0.0760333	-0.918967	-0.954967	-0.894033	0.728133	0	0.0198907	F1	Flesh noon up	Zf AN1 domain-containing stress-associated protein 12 (SAP12)	Regulation overview.Regulation of gene expression.Regulation of transcription.Transcription factor.C2H2 family transcription factor								chr14_28172501_28173215	AT3G28210	VIT_14s0066g01880
CHR11_JGVV16_281_T01	VIT_11s0016g03180	-0.0404333	-0.283033	-0.7059	-0.282133	0.495067	0	0.0235739	F1	Flesh noon up	ABI1 (ABA insensitive 1)	Signaling.Hormone Signaling.ABA Signaling.ABA-mediated Signaling pathway	Signaling.Signaling pathway.Calcium sensors and Signaling	Signaling.Signaling pathway.Protein phosphatase						chr11_02548103_02561412	AT4G26080	VIT_11s0016g03180
CHR18_JGVV122_103_T01	VIT_18s0122g00180	0.391833	-0.500267	-1.1997	-0.892933	0.668733	0	0.0279514	F1	Flesh noon up	Calmodulin CML37	Signaling.Signaling pathway.Calcium sensors and Signaling	Response to stimulus.Stress response.Biotic stress response.Plant-pathogen interaction							chr18_00227392_00228170	AT5G42380	VIT_18s0122g00180
CHR4_JGVV69_21_T01	VIT_04s0069g00270	-0.0948667	-0.368233	-0.997233	-0.530233	0.282	0	0.00801666	F1	Flesh noon up	Glutamate receptor 2.8	Transport overview.Channels and pores.a-Type channels.Glutamate-gated Ion Channel of Neurotransmitter Receptors	Transport overview.Ion transport.Cation transport.Glutamate activated channel							chr04_08183979_08184920	AT2G29110	VIT_04s0069g00270
CHR5_JGVV20_41_T01	VIT_05s0020g00480	-0.113033	-0.758633	-0.6273	-0.953567	0.694533	0	0.0331955	F1	Flesh noon up	Mitochondrial substrate carrier family protein	Transport overview.Electrochemical Potential-driven Transporters.Porters.Mitochondrial Carrier	Signaling.Signaling pathway.Calcium sensors and Signaling	Transport overview.Mitochondrial membrane transport						chr05_02399536_02403126		VIT_05s0020g00480
CHR2_JGVV25_464_T01	VIT_02s0025g05110	0.321867	0.210233	-0.187733	0.0614	1.25297	0	0.0472304	F1	Flesh noon up	MATE efflux family protein	Transport overview.Electrochemical Potential-driven Transporters.Porters.Multidrug/Oligosaccharidyl-lipid/Polysaccharide Flippase.Multi Antimicrobial Extrusion	Transport overview.Macromolecule transport.Multidrug transport							chr02_04578071_04580062	AT4G22790	VIT_02s0025g05110
CHR11_JGVV16_398_T01	VIT_11s0016g04440	0.336833	-0.214367	-0.284167	-0.113533	0.877933	0	0.0281421	F1	Flesh noon up	Protease inhibitor/seed storage/lipid transfer protein (LTP)	Transport overview.Macromolecule transport.Lipid transport								chr11_03748747_03749448	AT2G44300	VIT_11s0016g04440
CHR13_JGVV19_288_T01	VIT_13s0019g02280	-0.0307	-0.587567	-0.9257	-1.40977	0.902533	0	0.0107848	F1	Flesh noon up	Regulator of chromosome condensation (RCC1)	Transport overview.Nucleocytoplasmic transport.Nuclear pore complex	Signaling.Signaling pathway.G-protein signaling pathway.RCC1 superfamily protein							chr13_03539536_03547110	AT3G55580	VIT_13s0019g02280
CHR8_JGVV217_9_T01	VIT_08s0217g00090	-0.122033	-0.453333	-0.704133	-0.975467	0.451433	0	0.00822242	F1	Flesh noon up	DnaJ homolog, subfamily B, member 9	Transport overview.Primary Active Transporters.P-P-bond hydrolysis-driven transporters.General Secretory Pathway (Sec)	Metabolism.Primary metabolism.Protein metabolism and modification.Protein folding.Chaperone-mediated protein folding.HSP-mediated protein folding.HSP-mediated protein folding co-chaperone							chr08_08204077_08210204	AT3G08970	VIT_08s0217g00090
CHR17_JGVV0_586_T01	VIT_17s0000g03840	-0.462167	-0.528833	-0.977733	-0.5903	0.168833	0	0.0449901	F1	Flesh noon up	Agenet domain-containing protein	Unknown								chr17_03763195_03764950	AT3G25855	VIT_17s0000g03840
CHR19_JGVV14_257_T01	VIT_19s0014g02900	0.159833	-0.189933	-0.8119	-0.5602	0.7456	0	0.0419813	F1	Flesh noon up	Ring finger protein 185	Unknown								chr19_03010047_03013634		VIT_19s0014g02900
CHR18_JGVV1_1156_T01	VIT_18s0001g15250	0.0989667	-1.15373	-1.49247	-1.5215	0.928167	0	0.00210463	F1	Flesh noon up	Unknown	Unknown								chr18_13389043_13389957		VIT_18s0001g15250
CHR3_JGVV132_6_T01	VIT_03s0132g00060	-0.226467	-0.416567	-0.845167	-0.816033	0.585133	0	0.0235634	F1	Flesh noon up	Unknown protein	Unknown								chr03_11392485_11393075	AT5G32470	VIT_03s0132g00060
CHR7_JGVV141_41_T01	VIT_07s0141g00760	0.170533	-0.286633	-0.479067	-0.7643	0.791633	0	0.0255939	F1	Flesh noon up	Unknown protein	Unknown								chr07_00422306_00437416	AT2G30630	VIT_07s0141g00760
CHR8_JGVV7_545_T01	VIT_08s0007g03260	0.415267	0.0915667	-0.397033	0.0163	0.8967	0	0.0296743	F1	Flesh noon up	Unknown protein	Unknown								chr08_17261077_17261704		VIT_08s0007g03260
CHR9_JGVV18_120_T01	VIT_09s0018g01680	0.2876	-0.181133	-0.673867	-0.3534	0.7361	0	0.0186202	F1	Flesh noon up	Unknown protein	Unknown								chr09_18991810_19000439	AT2G24100	VIT_09s0018g01680
CHR11_PDVV16_426_T01	VIT_11s0016g04760	0.163533	-0.116767	-0.4817	-0.3772	0.8365	0	0.0107848	F1	Flesh noon up	Unknown protein	Unknown								chr11_04071996_04072629	AT1G52720	VIT_11s0016g04760
CHR19_JGVV14_154_T01	VIT_19s0014g01780	-1.40707	-0.7871	-1.8202	-1.58807	-2.35273	0	0.0296743	F2	Flesh noon down	BZIP transcription factor	Regulation overview.Regulation of gene expression.Regulation of transcription.Transcription factor.bZIP family transcription factor								chr19_01945207_01947498	AT3G58120	VIT_19s0014g01780
CHR15_JGVV21_10_T01	VIT_15s0021g02720	-0.2998	0.1163	0.00636667	-0.0606	-0.963867	0	0.0251229	F2	Flesh noon down	Zinc finger (C2H2 type) family	Regulation overview.Regulation of gene expression.Regulation of transcription.Transcription factor.C2H2 family transcription factor								chr15_13755715_13757195	AT2G45120	VIT_15s0021g02720
CHR19_GSVIVT00020387001_T01	VIT_19s0027g00880	0.762967	-0.138933	-0.0803667	-0.108967	-0.284233	0	0.0114276	F2	Flesh noon down	NAC domain-containing protein 42	Regulation overview.Regulation of gene expression.Regulation of transcription.Transcription factor.NAC family transcription factor								chr19_20238195_20240748	AT2G43000	VIT_19s0027g00880
CHR8_JGVV7_680_T01	VIT_08s0007g01810	-0.709067	-0.317233	-0.467133	-0.860033	-1.1301	0	0.0147817	F2	Flesh noon down	ANTR2 (anion transporter 2	Transport overview.Electrochemical Potential-driven Transporters.Porters.Major Facilitator Superfamily.Anion:Cation Symporter	Transport overview.Ion transport.Anion transport.Phosphate transport							chr08_15891508_15895243	AT2G38060	VIT_08s0007g01810
CHR14_JGVV68_177_T01	VIT_14s0068g01860	-0.964833	-1.01137	-0.608933	-0.3499	-1.1123	0	0.0194374	F2	Flesh noon down	Unknown protein	Unknown								chr14_25557491_25558035	AT3G27030	VIT_14s0068g01860
CHR5_JGVV49_153_T01	VIT_05s0049g01740	-0.3962	-0.964	-1.83857	-1.95337	-0.574033	0	0.0186202	F3	Flesh night-morning down	Actin related protein 2/3 complex, subunit 2	Cellular process.Cellular component organization and biogenesis.Cytoskeleton organization and biogenesis.Actin organization and biogenesis								chr05_09179075_09185260	AT2G33385	VIT_05s0049g01740
CHR5_JGVV51_33_T01	VIT_05s0051g00400	-0.110033	-0.865133	-1.53307	-1.52213	-0.0716333	0	0.0347937	F3	Flesh night-morning down	Disease resistance-responsive family	Diverse functions.Gene family with diverse functions.NBS-LRR superfamily	Response to stimulus.Stress response.Biotic stress response							chr05_10940651_10941540	AT3G24020	VIT_05s0051g00400
CHR19_JGVV15_140_T01	VIT_19s0015g01580	0.04	-0.207333	-0.463367	-0.7663	0.264633	0	0.0279514	F3	Flesh night-morning down	Phenylalanine-tRNA ligase	Metabolism.Primary metabolism.Amino acid metabolism.Aromatic amino acid metabolism.Aromatic amino acid biosynthesis	Metabolism.Primary metabolism.Nucleobase, nucleoside, nucleotide, nucleic acid metabolism.Nucleic acid metabolism.RNA metabolism.tRNA metabolism.tRNA processing	Metabolism.Primary metabolism.Protein metabolism and modification.Protein synthesis.Translation.Amino acid activation						chr19_10156516_10158496	AT1G55790	VIT_19s0015g01580
CHR19_JGVV15_141_T01	VIT_19s0015g01600	-0.0262333	-0.386233	-0.416233	-0.829167	0.231733	0	0.0221582	F3	Flesh night-morning down	Phenylalanine-tRNA ligase	Metabolism.Primary metabolism.Amino acid metabolism.Aromatic amino acid metabolism.Aromatic amino acid biosynthesis	Metabolism.Primary metabolism.Nucleobase, nucleoside, nucleotide, nucleic acid metabolism.Nucleic acid metabolism.RNA metabolism.tRNA metabolism.tRNA processing	Metabolism.Primary metabolism.Protein metabolism and modification.Protein synthesis.Translation.Amino acid activation						chr19_10189181_10190518	AT1G55790	VIT_19s0015g01600
CHR19_JGVV15_142_T01	VIT_19s0015g01620	-0.0132	-0.401433	-0.460433	-1.0112	0.230967	0	0.0367005	F3	Flesh night-morning down	Phenylalanine-tRNA ligase	Metabolism.Primary metabolism.Amino acid metabolism.Aromatic amino acid metabolism.Aromatic amino acid biosynthesis	Metabolism.Primary metabolism.Nucleobase, nucleoside, nucleotide, nucleic acid metabolism.Nucleic acid metabolism.RNA metabolism.tRNA metabolism.tRNA processing	Metabolism.Primary metabolism.Protein metabolism and modification.Protein synthesis.Translation.Amino acid activation						chr19_10267544_10269535	AT1G55790	VIT_19s0015g01620
CHR19_JGVV15_147_T01	VIT_19s0015g01670	0.163633	-0.205167	-0.268967	-0.849733	0.334633	0	0.0342762	F3	Flesh night-morning down	Phenylalanine-tRNA ligase	Metabolism.Primary metabolism.Amino acid metabolism.Aromatic amino acid metabolism.Aromatic amino acid biosynthesis	Metabolism.Primary metabolism.Nucleobase, nucleoside, nucleotide, nucleic acid metabolism.Nucleic acid metabolism.RNA metabolism.tRNA metabolism.tRNA processing	Metabolism.Primary metabolism.Protein metabolism and modification.Protein synthesis.Translation.Amino acid activation						chr19_10326386_10328955	AT1G55790	VIT_19s0015g01670
CHR7_JGVV5_34_T01	VIT_07s0005g00360	-0.000166667	-0.6763	-1.18437	-1.46523	-0.498167	0	0.00452305	F3	Flesh night-morning down	Glycosyl hydrolase family 1	Metabolism.Primary metabolism.Carbohydrate metabolism.Carbohydrate catabolism								chr07_03112920_03117108	AT1G02850	VIT_07s0005g00360
CHR18_JGVV1_293_T01	VIT_18s0001g05300	-0.6502	-1.69163	-2.25243	-2.34853	-1.1945	0	0.0255939	F3	Flesh night-morning down	Trehalose-6-phosphate phosphatase	Metabolism.Primary metabolism.Carbohydrate metabolism.Polysaccharide metabolism.Starch and sucrose metabolism	Metabolism.Primary metabolism.Carbohydrate metabolism.Oligosaccharide metabolism.Trehalose metabolism							chr18_04254678_04257480	AT5G65140	VIT_18s0001g05300
CHR6_PDVV4_257_T01	VIT_06s0004g05710	-0.104033	-0.5967	-0.975867	-1.0713	-0.1828	0	0.0061761	F3	Flesh night-morning down	Glutathione S-transferase GSTU7	Metabolism.Primary metabolism.Coenzyme and prosthetic group metabolism.Peptide derived compounds biosynthesis.Glutathione metabolism	Response to stimulus.Stress response.Abiotic stress response.Oxidative stress response							chr06_06496786_06497109		VIT_06s0004g05710
CHR9_JGVV70_27_T01	VIT_09s0070g00300	-0.0159333	-0.927467	-1.06493	-0.9874	0.2941	0	0.0199861	F3	Flesh night-morning down	fiddlehead-like protein	Metabolism.Primary metabolism.Lipid metabolism								chr09_13412885_13414668	AT3G52160	VIT_09s0070g00300
CHR16_JGVV22_171_T01	VIT_16s0022g00510	-0.0306333	-0.462833	-0.785767	-0.878767	0.3588	0	0.00210463	F3	Flesh night-morning down	Heat shock 22 kDa protein	Metabolism.Primary metabolism.Protein metabolism and modification.Protein folding.Chaperone-mediated protein folding.HSP-mediated protein folding								chr16_11604847_11606213	AT4G25200	VIT_16s0022g00510
CHR18_JGVV122_5_T01	VIT_18s0122g01430	-0.0283	-0.7401	-1.00797	-0.770967	-0.00313333	0	0.0113179	F3	Flesh night-morning down	flavin-containing monooxygenase 1	Metabolism.single reactions	Metabolism.Cellular metabolism.Oxidation reduction.Flavin-containing monooxygenase							chr18_00990457_00992640	AT1G19250	VIT_18s0122g01430
CHR4_GSVIVT00019048001_T01	VIT_04s0023g00960	-0.291267	-0.741433	-1.13013	-1.00033	0.170567	0	0.0281421	F3	Flesh night-morning down	No hit	No hit								chr04_17385599_17388133		VIT_04s0023g00960
CHR6_PDVV4_256_T01	VIT_06s0004g05720	-0.2026	-0.6949	-1.06493	-0.990067	-0.337567	0	0.0147817	F3	Flesh night-morning down	No hit	No hit								chr06_06497883_06499604		VIT_06s0004g05720
CHR9_JGVV2_335_T01	VIT_09s0002g03670	0.187167	-0.8069	-0.932667	-1.04963	0.152467	0	0.0307539	F3	Flesh night-morning down	No hit	No hit								chr09_03368457_03370147		VIT_09s0002g03670
CHR19_GSVIVT00014816001_T01	VIT_19s0015g01570	0.131	-0.148267	-0.273567	-0.713533	0.2882	0	0.0489438	F3	Flesh night-morning down	No hit	No hit								chr19_10110447_10113213		VIT_19s0015g01570
CHR1_JGVV11_32_T01	VIT_01s0011g06360	-0.5683	-1.12883	-0.781567	-1.42837	-0.658033	0	0.0339471	F3	Flesh night-morning down	Zinc finger homeobox 32	Regulation overview.Regulation of gene expression.Regulation of transcription.Transcription factor.zf-HD family transcription factor								chr01_06166890_06167547	AT1G14687	VIT_01s0011g06360
CHR1_JGVV26_21_T01	VIT_01s0026g02540	0.317567	-0.274767	-0.411667	-0.9434	0.591467	0	0.00822242	F3	Flesh night-morning down	Zinc finger (C3HC4-type ring finger)	Regulation overview.Regulation of gene expression.Regulation of transcription.Transcription factor.Zinc finger C3HC4 family transcription factor								chr01_12168327_12169146	AT1G26800	VIT_01s0026g02540
CHR19_JGVV14_304_T01	VIT_19s0014g03410	-0.1923	-0.894833	-1.9138	-1.62033	-1.05673	0	0.000147349	F3	Flesh night-morning down	Late embryogenesis abundant protein	Response to stimulus.Stress response.Abiotic stress response.Desiccation stress response								chr19_03561636_03563675	AT5G54370	VIT_19s0014g03410
CHR14_JGVV60_32_T01	VIT_14s0060g02320	-0.524533	-1.6377	-2.31857	-1.4989	-0.356567	0	0.0281421	F3	Flesh night-morning down	Respiratory burst oxidase protein B (ATRBOHB)	Response to stimulus.Stress response.Biotic stress response.Plant-pathogen interaction	Transport overview.Transmembrane Electron Carriers.Transmembrane 1-electron transfer carriers.Phagocyte (gp91phox) NADPH Oxidase	Metabolism.Cellular metabolism.Oxidation reduction						chr14_01892518_01897703	AT1G09090	VIT_14s0060g02320
CHR18_JGVV41_184_T01	VIT_18s0041g00270	-0.210967	-0.9851	-1.24657	-1.57893	-0.330133	0	0.0309623	F3	Flesh night-morning down	R protein PRF disease resistance protein	Response to stimulus.Stress response.Biotic stress response.Plant-pathogen interaction.R proteins from Plant-pathogen interaction								chr18_24653492_24657134	AT3G14470	VIT_18s0041g00270
CHR19_JGVV85_105_T01	VIT_19s0085g00010	0.0632667	-0.551167	-1.1393	-1.11867	0.1786	0	0.0186202	F3	Flesh night-morning down	Auxin-regulated protein	Signaling.Hormone Signaling.Auxin Signaling.Auxin-mediated Signaling pathway								chr19_22279071_22279770	AT3G12830	VIT_19s0085g00010
CHR11_JGVV16_280_T01	VIT_11s0016g03170	-0.0351667	-1.1379	-1.6955	-1.25197	0.231833	0	0.000147349	F3	Flesh night-morning down	Arabidopsis histidine phosphotransfer AHP4	Signaling.Hormone Signaling.Cytokinin Signaling.Cytokinin-mediated Signaling pathway								chr11_02543892_02547079	AT3G16360	VIT_11s0016g03170
CHR3_JGVV38_183_T01	VIT_03s0038g02850	-0.156167	-0.589867	-0.6521	-1.0328	-0.522233	0	0.00822242	F3	Flesh night-morning down	Protein phosphatase 2 (formerly 2A), regulatory subunit B'	Signaling.Signaling pathway.Calcium sensors and Signaling	Metabolism.Primary metabolism.Nucleobase, nucleoside, nucleotide, nucleic acid metabolism.Nucleic acid metabolism.RNA metabolism.RNA catabolism.RNA surveillance							chr03_02022219_02024081	AT3G09880	VIT_03s0038g02850
CHR1_JGVV11_106_T01	VIT_01s0011g05580	0.0341	-0.533	-1.05573	-0.939467	0.0306	0	0.0440492	F3	Flesh night-morning down	Atypical receptor kinase MARK	Signaling.Signaling pathway.Protein kinase								chr01_05301668_05310063	AT3G17840	VIT_01s0011g05580
CHR18_JGVV1_504_T01	VIT_18s0001g08240	0.4005	-0.142267	-0.406433	-0.609433	0.420533	0	0.0279514	F3	Flesh night-morning down	Leucine-rich repeat transmembrane protein kinase	Signaling.Signaling pathway.Protein kinase								chr18_06730344_06733236	AT5G49660	VIT_18s0001g08240
CHR15_JGVV24_88_T01	VIT_15s0024g00730	-0.311767	-1.27547	-1.49037	-1.7954	0.277333	0	0.0142985	F3	Flesh night-morning down	Ankyrin	Transport overview.Accessory factors involved in transport.Auxiliary transport proteins.Ankyrin	Diverse functions.Gene family with diverse functions.Ankyrin domain family							chr15_01305408_01308910	AT3G18670	VIT_15s0024g00730
CHR7_JGVV151_28_T01	VIT_07s0151g00720	0.265867	-0.565567	-0.757967	-0.878433	0.0444	0	0.0140993	F3	Flesh night-morning down	Lipid transfer protein	Transport overview.Macromolecule transport.Lipid transport								chr07_01042078_01042521		VIT_07s0151g00720
CHR8_JGVV7_799_T01	VIT_08s0007g00550	0.1267	-0.6549	-0.645567	-0.935033	0.3254	0	0.0367005	F3	Flesh night-morning down	ftsh3 (FtsH protease 3)	Transport overview.Primary Active Transporters.P-P-bond hydrolysis-driven transporters.Endoplasmic Reticular Retrotranslocon								chr08_14814541_14818484	AT1G07510	VIT_08s0007g00550
CHR1_JGVV11_180_T01	VIT_01s0011g04820	0.0224333	-1.29927	-1.5036	-1.81837	0.4872	0	0.000848613	F3	Flesh night-morning down	Molecular chaperone DnaJ	Transport overview.Primary Active Transporters.P-P-bond hydrolysis-driven transporters.General Secretory Pathway (Sec)	Metabolism.Primary metabolism.Protein metabolism and modification.Protein folding.Chaperone-mediated protein folding.HSP-mediated protein folding.HSP-mediated protein folding co-chaperone							chr01_04436645_04438196	AT1G56300	VIT_01s0011g04820
CHR14_JGVV30_143_T01	VIT_14s0030g00460	-0.0487	-0.731	-0.953167	-1.3751	-0.272867	0	0.0331955	F3	Flesh night-morning down	Stress regulated protein isoform 3	Unclassified								chr14_04312419_04318519	AT5G27290	VIT_14s0030g00460
CHR11_JGVV16_190_T01	VIT_11s0016g02230	0.110333	-0.958867	-1.03697	-1.05377	-0.2095	0	0.0275412	F3	Flesh night-morning down	Transducin family protein / WD-40 repeat	Unclear								chr11_01833692_01835707		VIT_11s0016g02230
CHR11_JGVV16_431_T01	VIT_11s0016g04820	0.0833333	-0.497567	-0.8127	-1.02677	-0.389133	0	0.0198907	F3	Flesh night-morning down	Agenet domain-containing protein	Unknown								chr11_04109230_04119766	AT5G20030	VIT_11s0016g04820
CHR18_JGVV1_317_T01	VIT_18s0001g05710	-0.268633	-0.9276	-1.17453	-1.23247	-0.244633	0	0.0347937	F3	Flesh night-morning down	Hydrolase, alpha/beta fold	Unknown								chr18_04445541_04452656	AT5G09430	VIT_18s0001g05710
CHR11_JGVV16_49_T01	VIT_11s0016g00690	0.133367	-0.5571	-0.755633	-1.28637	0.124133	0	0.0113179	F3	Flesh night-morning down	Senescence-associated protein	Unknown								chr11_00666343_00667335	AT5G20700	VIT_11s0016g00690
CHR3_JGVV88_7_T01	VIT_03s0088g01220	-0.141033	-0.3923	-0.538167	-0.778967	0.2666	0	0.0208822	F3	Flesh night-morning down	Unknown protein	Unknown								chr03_09506440_09508439	AT5G64510	VIT_03s0088g01220
CHR5_JGVV20_248_T01	VIT_05s0020g02650	-0.853767	-0.604033	-1.1805	-1.16073	-0.7293	0	0.0475866	F3	Flesh night-morning down	Unknown protein	Unknown								chr05_04355592_04357750	AT3G06150	VIT_05s0020g02650
CHR7_JGVV129_45_T01	VIT_07s0129g00470	-0.483767	-0.697233	-1.31393	-0.957333	-0.00853333	0	0.0296743	F3	Flesh night-morning down	Unknown protein	Unknown								chr07_15709542_15714388	AT5G67370	VIT_07s0129g00470
CHR8_JGVV7_82_T01	VIT_08s0007g08170	0.107733	-0.570133	-0.8267	-0.945233	-0.319967	0	0.0279514	F3	Flesh night-morning down	Unknown protein	Unknown								chr08_21531122_21531708		VIT_08s0007g08170
CHR9_JGVV2_299_T01	VIT_09s0002g03310	-0.4727	-0.875033	-0.998567	-1.26927	-0.0765333	0	0.016101	F3	Flesh night-morning down	Unknown protein	Unknown								chr09_03012628_03013975	AT5G06220	VIT_09s0002g03310
CHR9_JGVV2_362_T01	VIT_09s0002g03970	-0.4536	-0.8579	-1.0132	-1.13303	-0.0579667	0	0.0147817	F3	Flesh night-morning down	Unknown protein	Unknown								chr09_03683182_03686303	AT3G11560	VIT_09s0002g03970
CHR10_RANDOM_JGVV235_18_T01	VIT_10s0116g00350	0.2251	-0.0744333	-0.427033	-1.0876	0.3686	0	0.0289185	F3	Flesh night-morning down	Unknown protein	Unknown								chr10_random_00157052_00158379	AT4G22190	VIT_10s0116g00350
CHR7_JGVV5_87_T01	VIT_07s0005g00890	-0.5021	-0.0342667	0.291633	0.147167	-0.720767	0	0.0186202	F4	Flesh night-morning up	Polygalacturonase GH28	Cellular process.Cellular component organization and biogenesis.Cell wall organization and biogenesis.Cell wall metabolism.Cell wall modification.Pectin modification								chr07_03495915_03498463	AT3G06770	VIT_07s0005g00890
CHR6_JGVV4_624_T01	VIT_06s0004g01690	-0.0353333	0.799567	1.28867	1.4401	0.438067	0	0.00776728	F4	Flesh night-morning up	Histone H3	Cellular process.Cellular component organization and biogenesis.Nucleus.Chromosome organization and biogenesis.Chromatin assembly								chr06_02081824_02082238	AT5G65360	VIT_06s0004g01690
CHR18_JGVV72_46_T01	VIT_18s0072g00800	0.343533	0.634133	1.0226	1.24363	0.562867	0	0.0147817	F4	Flesh night-morning up	Histone H3	Cellular process.Cellular component organization and biogenesis.Nucleus.Chromosome organization and biogenesis.Chromatin assembly								chr18_20146097_20146520	AT5G65360	VIT_18s0072g00800
CHR11_GSVIVT00015261001_T01	VIT_11s0016g02750	0.116233	0.756167	1.07663	1.25103	-0.231767	0	0.0301446	F4	Flesh night-morning up	Ankyrin repeat protein	Diverse functions.Gene family with diverse functions.Ankyrin domain family								chr11_02175417_02176296		VIT_11s0016g02750
CHR13_JGVV139_8_T01	VIT_13s0139g00090	-0.339467	0.6393	0.586433	0.2088	-0.724633	0	0.0478401	F4	Flesh night-morning up	Disease resistance protein (NBS class)	Diverse functions.Gene family with diverse functions.NBS-LRR superfamily	Response to stimulus.Stress response.Biotic stress response							chr13_20307027_20311255	AT3G14470	VIT_13s0139g00090
CHR3_JGVV38_264_T01	VIT_03s0038g02020	-0.156267	0.276167	0.710333	0.904033	0.201367	0	0.0281421	F4	Flesh night-morning up	Amidase	Metabolism.Primary metabolism.Amino acid metabolism.Arginine and proline metabolism.Urea cycle	Metabolism.Primary metabolism.Amino acid metabolism.Aromatic amino acid metabolism.Phenylalanine metabolism.Phenylalanine biosynthesis	Signaling.Hormone Signaling.Auxin Signaling.Auxin metabolism	Transport overview.Primary Active Transporters.P-P-bond hydrolysis-driven transporters.Chloroplast Env Prot Translocase	Metabolism.Cellular metabolism.Nitrogen and sulfur metabolism.Nitrogen metabolism.Amine metabolism				chr03_01395923_01400744	AT4G34880	VIT_03s0038g02020
CHR13_JGVV19_218_T01	VIT_13s0019g03020	-0.217467	0.180267	0.0692333	0.274067	-0.8463	0	0.00778175	F4	Flesh night-morning up	Glucosyltransferase-2	Metabolism.Primary metabolism.Carbohydrate metabolism.Glycosyl transference								chr13_04155707_04160859	AT1G22360	VIT_13s0019g03020
CHR14_JGVV60_1_T01	VIT_14s0060g02760	0.962633	0.167367	0.800733	1.00453	0.2004	0	0.0410584	F4	Flesh night-morning up	Germin-like protein 3 [Vitis vinifera]	Metabolism.Primary metabolism.Generation of metabolite precursors and energy.Storage proteins								chr14_02561666_02562529	AT5G39120	VIT_14s0060g02760
CHR12_JGVV28_75_T01	VIT_12s0028g03230	-0.349467	0.269733	0.4723	0.378167	-0.9774	0	0.0348043	F4	Flesh night-morning up	RNA helicase	Metabolism.Primary metabolism.Nucleobase, nucleoside, nucleotide, nucleic acid metabolism.Nucleic acid metabolism.RNA metabolism								chr12_03973873_03976562	AT5G08020	VIT_12s0028g03230
CHR11_JGVV16_200_T01	VIT_11s0016g02340	-0.0667333	0.637267	1.30207	1.0458	0.158533	0	0.0235634	F4	Flesh night-morning up	Cytidine deaminase	Metabolism.Primary metabolism.Nucleobase, nucleoside, nucleotide, nucleic acid metabolism.Nucleotide metabolism.Pyrimidine metabolism								chr11_01886162_01888997	AT2G19570	VIT_11s0016g02340
CHR2_JGVV25_345_T01	VIT_02s0025g03730	-0.681067	0.0594667	0.580567	0.6955	-0.873133	0	0.00637499	F4	Flesh night-morning up	Translation initiation factor eIF-2B alpha subunit	Metabolism.Primary metabolism.Protein metabolism and modification.Protein synthesis.Translation.Translational initiation	Transport overview.Macromolecule transport.RNA transport							chr02_03236091_03236911	AT1G53900	VIT_02s0025g03730
CHR2_JGVV25_346_T01	VIT_02s0025g03740	-0.457233	0.385567	0.893	1.11437	-0.6287	0	0.0296743	F4	Flesh night-morning up	Translation initiation factor eIF-2B alpha subunit	Metabolism.Primary metabolism.Protein metabolism and modification.Protein synthesis.Translation.Translational initiation	Transport overview.Macromolecule transport.RNA transport							chr02_03242225_03242957	AT1G53900	VIT_02s0025g03740
CHR12_JGVV28_179_T01	VIT_12s0028g02140	-0.2365	0.1505	0.429833	0.775033	-0.263267	0	0.0339471	F4	Flesh night-morning up	F-box/LRR-repeat MAX2	Metabolism.Primary metabolism.Protein metabolism and modification.Proteolysis.cytoplasmic and nuclear protein degradation.Ubiquitin-mediated proteolysis								chr12_02886961_02889387	AT2G42620	VIT_12s0028g02140
CHR1_JGVV11_102_T01	VIT_01s0011g05620	0.274333	0.942967	1.17057	1.03257	-0.0716667	0	0.0296743	F4	Flesh night-morning up	No hit	No hit								chr01_05334246_05345032		VIT_01s0011g05620
CHR5_JGVV20_439_T01	VIT_05s0020g04670	-0.0956	1.75787	2.5243	1.3357	-0.945367	0	0.0364365	F4	Flesh night-morning up	No hit	No hit								chr05_06535985_06536582		VIT_05s0020g04670
CHR8_JGVV7_29_T01	VIT_08s0007g08740	0.2835	0.615433	0.8767	1.35067	0.470967	0	0.0279514	F4	Flesh night-morning up	No hit	No hit								chr08_22128645_22129486		VIT_08s0007g08740
CHR12_JGVV34_133_T01	VIT_12s0034g00920	0.140533	0.0624333	0.365633	1.2117	0.444467	0	0.0347937	F4	Flesh night-morning up	No hit	No hit								chr12_16754326_16754686		VIT_12s0034g00920
CHR17_PDVV0_643_T01	VIT_17s0000g02810	0.0679667	0.533733	0.4594	0.123067	-0.574667	0	0.0373377	F4	Flesh night-morning up	No hit	No hit								chr17_02582162_02585227		VIT_17s0000g02810
CHR18_JGVV1_423_T01	VIT_18s0001g07350	-0.1304	0.692667	0.5004	0.887167	-0.0846	0	0.0467015	F4	Flesh night-morning up	No hit	No hit								chr18_05620397_05622867		VIT_18s0001g07350
CHR18_JGVV1_1055_T01	VIT_18s0001g14140	-0.556267	0.391333	0.573367	0.6702	-0.833433	0	0.0466618	F4	Flesh night-morning up	No hit	No hit								chr18_12191289_12193271		VIT_18s0001g14140
CHR18_JGVV1_1074_T01	VIT_18s0001g14340	-0.413367	0.4124	0.517833	0.625967	-0.554633	0	0.0107848	F4	Flesh night-morning up	No hit	No hit								chr18_12313857_12316276		VIT_18s0001g14340
CHR18_JGVV1_1141_T01	VIT_18s0001g15060	-0.485067	0.476133	0.5658	0.8351	-0.485767	0	0.0296743	F4	Flesh night-morning up	No hit	No hit								chr18_13104442_13105749		VIT_18s0001g15060
CHR19_JGVV14_197_T01	VIT_19s0014g02240	-0.302033	0.3347	1.14723	0.820333	-0.903533	0	0.0296743	F4	Flesh night-morning up	Ethylene responsive element binding factor 4	Regulation overview.Regulation of gene expression.Regulation of transcription.Transcription factor.AP2 family transcription factor	Signaling.Hormone Signaling.Ethylene Signaling.Ethylene-mediated Signaling pathway							chr19_02368302_02369336		VIT_19s0014g02240
CHR7_JGVV5_142_T01	VIT_07s0005g01450	-0.0304	0.7223	1.09273	1.49083	-0.2627	0	0.0061761	F4	Flesh night-morning up	BZIP DNA-binding protein BZIP53	Regulation overview.Regulation of gene expression.Regulation of transcription.Transcription factor.bZIP family transcription factor								chr07_03987031_03988120	AT3G62420	VIT_07s0005g01450
CHR14_JGVV108_90_T01	VIT_14s0108g00980	0.146367	0.3069	0.820433	1.1167	0.5566	0	0.0011581	F4	Flesh night-morning up	Cycling DOF factor 1	Regulation overview.Regulation of gene expression.Regulation of transcription.Transcription factor.C2C2-DOF family transcription factor								chr14_29617368_29620681	AT5G62430	VIT_14s0108g00980
CHR1_JGVV11_28_T01	VIT_01s0011g06400	0.0869	0.2119	0.587	0.3348	-0.7057	0	0.0306527	F4	Flesh night-morning up	Indeterminate(ID)-domain 16	Regulation overview.Regulation of gene expression.Regulation of transcription.Transcription factor.C2H2 family transcription factor								chr01_06214722_06217246	AT2G01940	VIT_01s0011g06400
CHR17_JGVV0_757_T01	VIT_17s0000g01870	-0.0148	0.550967	0.786333	0.7605	-0.631367	0	0.0478401	F4	Flesh night-morning up	Indeterminate(ID)-domain 16	Regulation overview.Regulation of gene expression.Regulation of transcription.Transcription factor.C2H2 family transcription factor								chr17_01436683_01439286	AT2G01940	VIT_17s0000g01870
CHR6_JGVV4_329_T01	VIT_06s0004g04950	0.240733	0.562233	0.831833	1.2262	0.373967	0	0.0129217	F4	Flesh night-morning up	Scarecrow-like transcription factor 14 SCL14	Regulation overview.Regulation of gene expression.Regulation of transcription.Transcription factor.GRAS family transcription factor								chr06_05918377_05921385	AT2G29060	VIT_06s0004g04950
CHRUN_JGVV483_5_T01	VIT_00s0483g00050	-0.114733	1.25157	1.05447	1.0598	-0.3731	0	0.0059573	F4	Flesh night-morning up	EMB1674 (embryo defective 1674) kinase interacting family protein	Regulation overview.Regulation of gene expression.Regulation of transcription.Transcription factor.KIP1 SANTA								chrUn_30312417_30316077	AT2G22560	VIT_00s0483g00050
CHRUN_JGVV1364_2_T01	VIT_00s1364g00020	0.1292	1.30513	1.3733	1.30267	-0.692	0	0.0296743	F4	Flesh night-morning up	EMB1674 (embryo defective 1674) kinase interacting family protein	Regulation overview.Regulation of gene expression.Regulation of transcription.Transcription factor.KIP1 SANTA								chrUn_38844832_38847802	AT1G09720	VIT_00s1364g00020
CHR17_JGVV0_386_T01	VIT_17s0000g06020	0.2332	0.9866	1.0363	0.564667	-0.353433	0	0.00210463	F4	Flesh night-morning up	TCP family transcription factor TCP14	Regulation overview.Regulation of gene expression.Regulation of transcription.Transcription factor.TCP family transcription factor								chr17_06588742_06590077	AT3G47620	VIT_17s0000g06020
CHR12_JGVV34_103_T01	VIT_12s0034g01230	0.0746333	0.7278	1.13463	1.07993	0.469967	0	0.0147817	F4	Flesh night-morning up	Thaumatin ATLP-1	Response to stimulus.Stress response								chr12_17212095_17213442	AT1G77700	VIT_12s0034g01230
CHR1_JGVV26_81_T01	VIT_01s0026g01870	0.241	0.887467	1.0098	1.3803	0.555533	0	0.0489427	F4	Flesh night-morning up	Avr9/Cf-9 induced kinase 1	Response to stimulus.Stress response.Biotic stress response								chr01_11232314_11234303	AT2G02800	VIT_01s0026g01870
CHRUN_JGVV335_4_T01	VIT_00s0335g00080	0.00673333	0.3817	0.531167	0.4588	-0.470867	0	0.0331955	F4	Flesh night-morning up	R protein MLA10	Response to stimulus.Stress response.Biotic stress response.Plant-pathogen interaction.R proteins from Plant-pathogen interaction								chrUn_23935322_23936947	AT3G14470	VIT_00s0335g00080
CHR13_RANDOM_JGVV123_42_T01	VIT_13s0019g00380	-0.1818	0.377433	0.224233	0.746133	-0.312667	0	0.0282968	F4	Flesh night-morning up	R protein MLA10	Response to stimulus.Stress response.Biotic stress response.Plant-pathogen interaction.R proteins from Plant-pathogen interaction								chr13_random_02450247_02465001	AT3G14470	VIT_13s0019g00380
CHR13_JGVV139_1_T01	VIT_13s0139g00010	-0.0712333	0.6444	1.00797	0.982833	0.123433	0	0.0199861	F4	Flesh night-morning up	R protein MLA10	Response to stimulus.Stress response.Biotic stress response.Plant-pathogen interaction.R proteins from Plant-pathogen interaction								chr13_20215726_20223978	AT3G14470	VIT_13s0139g00010
CHR3_JGVV91_89_T01	VIT_03s0091g00310	0.113833	0.455133	1.04947	0.9141	-0.864767	0	0.00363899	F4	Flesh night-morning up	Indole-3-acetic acid-amido synthetase GH3.8	Signaling.Hormone Signaling.Auxin Signaling.Auxin metabolism.Auxin inactivation by conjugation								chr03_06633708_06635996	AT2G14960	VIT_03s0091g00310
CHR5_JGVV20_440_T01	VIT_05s0020g04680	0.0205333	1.7494	2.69243	1.08157	-0.805967	0	0.0279514	F4	Flesh night-morning up	Auxin-induced protein 22D	Signaling.Hormone Signaling.Auxin Signaling.Auxin-mediated Signaling pathway	Regulation overview.Regulation of gene expression.Regulation of transcription.Transcription factor.AUXIAA family transcription factor							chr05_06536583_06537443	AT5G43700	VIT_05s0020g04680
CHR7_JGVV141_15_T01	VIT_07s0141g00270	0.154867	1.2769	1.92877	1.3273	0.0653	0	0.0296743	F4	Flesh night-morning up	Auxin-induced protein 22D	Signaling.Hormone Signaling.Auxin Signaling.Auxin-mediated Signaling pathway	Regulation overview.Regulation of gene expression.Regulation of transcription.Transcription factor.AUXIAA family transcription factor							chr07_00165533_00166671	AT5G43700	VIT_07s0141g00270
CHR2_JGVV234_13_T01	VIT_02s0234g00130	-0.381767	0.524167	0.777133	1.43963	-0.748933	0	0.00976897	F4	Flesh night-morning up	Ethylene responsive element binding factor 1	Signaling.Hormone Signaling.Ethylene Signaling.Ethylene-mediated Signaling pathway	Signaling.Hormone Signaling.Jasmonate salicylate signaling.Jasmonate Signaling.Jasmonate-mediated Signaling pathway	Regulation overview.Regulation of gene expression.Regulation of transcription.Transcription factor.AP2 family transcription factor						chr02_00177838_00178960		VIT_02s0234g00130
CHR17_JGVV0_748_T01	VIT_17s0000g01970	0.2075	0.6559	0.8307	1.4791	0.204267	0	0.00350763	F4	Flesh night-morning up	MKK9	Signaling.Hormone Signaling.Ethylene Signaling.Ethylene-mediated Signaling pathway	Response to stimulus.Stress response.Biotic stress response.Plant-pathogen interaction	Signaling.Signaling pathway.Protein kinase.MAPK cascade						chr17_01537383_01538551	AT1G73500	VIT_17s0000g01970
CHR3_JGVV38_221_T01	VIT_03s0038g02450	-0.0423333	0.769267	1.4092	1.75637	-0.377567	0	0.0147817	F4	Flesh night-morning up	Constans interacting protein 4	Signaling.Signaling pathway.Circadian clock Signaling								chr03_01707800_01708798	AT4G35070	VIT_03s0038g02450
CHR8_JGVV7_736_T01	VIT_08s0007g01230	-1.12087	0.2108	0.194767	0.318467	-0.390067	0	0.0347937	F4	Flesh night-morning up	Lectin protein kinase	Signaling.Signaling pathway.Protein kinase								chr08_15345460_15347962	AT2G19130	VIT_08s0007g01230
CHR13_JGVV156_53_T01	VIT_13s0156g00610	-0.4171	0.1594	0.294433	0.336933	-0.835367	0	0.0208471	F4	Flesh night-morning up	S-receptor kinase	Signaling.Signaling pathway.Protein kinase								chr13_24268361_24274694	AT5G60900	VIT_13s0156g00610
CHR9_JGVV2_6_T01	VIT_09s0002g00080	-0.536767	0.2854	0.555233	0.8758	-0.589367	0	0.00901384	F4	Flesh night-morning up	Phytosulfokine receptor	Signaling.Signaling pathway.Signaling molecules.Signaling peptide.Ligand peptide								chr09_00056559_00059833	AT1G72300	VIT_09s0002g00080
CHR6_JGVV4_206_T01	VIT_06s0004g06290	-0.786733	0.128867	-0.1011	0.183033	-0.8414	0	0.0331955	F4	Flesh night-morning up	Binding	Unknown								chr06_07071711_07074642	AT3G47080	VIT_06s0004g06290
CHRUN_JGVV2705_1_T01	VIT_00s2705g00010	-0.170667	0.286267	0.870433	0.5012	-0.764333	0	0.0410584	F4	Flesh night-morning up	Unknown	Unknown								chrUn_42750586_42751713		VIT_00s2705g00010
CHRUN_JGVV515_3_T01	VIT_00s0515g00030	0.5559	0.9592	1.3892	1.24717	0.503067	0	0.0249767	F4	Flesh night-morning up	Unknown protein	Unknown								chrUn_31021917_31022751	AT1G12020	VIT_00s0515g00030
CHR5_JGVV20_264_T01	VIT_05s0020g02830	-0.302867	0.472067	0.8366	0.501967	-0.4627	0	0.0459086	F4	Flesh night-morning up	Unknown protein	Unknown								chr05_04531089_04531963	AT5G19190	VIT_05s0020g02830
CHR6_JGVV80_31_T01	VIT_06s0080g00930	-0.0583333	0.351233	0.560133	0.595133	-0.449267	0	0.0290594	F4	Flesh night-morning up	Unknown protein	Unknown								chr06_21016367_21019069	AT3G11590	VIT_06s0080g00930
CHR13_JGVV19_369_T01	VIT_13s0019g01040	0.2045	0.666533	1.04853	1.1156	-0.283033	0	0.0296743	F4	Flesh night-morning up	Unknown protein	Unknown								chr13_02752454_02753778	AT5G59350	VIT_13s0019g01040
CHR19_JGVV14_220_T01	VIT_19s0014g02490	0.447833	0.548067	1.17267	1.22577	0.314733	0	0.0263205	F4	Flesh night-morning up	VQ motif-containing protein	Unknown								chr19_02589475_02590454	AT1G28280	VIT_19s0014g02490

## Sheet: Tempranillo_Pericarp
Additiona file 2.3 - Transcripts oscillating in expression throughout a 24h daily period in Tempranillo berry PERICARP. Skin and flesh samples of the same time point were considered as replicates to identify transcripts similarly oscillating in expression in both berry tissues. Differentially oscillating transcripts according to 0.05 Benjamini-Hochberg adjusted p-value in a 6-class Limma and ≥2-f…
SEQ_ID_Nimblegen	Unique ID	SF18h-1/18h-2	SF23:30h/18h-2	SF4h/18h-2	SF7:45h/18h-2	SF12:45h/18h-2	SF18h-2/18h-2	Limma adj p-value	Cluster	Cluster definition	Functional annotation	Functionnal category 1	Functionnal category 2	Functionnal category 3	Functionnal category 4	Functionnal category 5	Functionnal category 6	Functionnal category 7	Functionnal category 8	Chromosome position 12X	Best arabidopsis match
CHR1_JGVV146_14_T01	VIT_01s0146g00150	-0.2373	-0.966717	-1.47628	-1.37437	2.03378	0	1.71212e-08	SF1	Pericarp noon up	BCL-2-associated athanogene 5	Cellular process.Cell growth and death.Inhibitor of cell death								chr01_21937512_21939274
CHR18_JGVV89_108_T01	VIT_18s0089g00210	0.252617	-0.152967	-0.441533	-0.599333	0.475383	0	0.00318242	SF1	Pericarp noon up	Endo-1,4-beta-glucanase	Cellular process.Cellular component organization and biogenesis.Cell wall organization and biogenesis.Cell wall metabolism.Cell wall catabolism.Cellulose catabolism								chr18_27952657_27956129	AT1G22880
CHR11_JGVV16_57_T01	VIT_11s0016g00770	0.1066	-0.461583	-0.59715	-0.33015	0.420117	0	6.01261e-06	SF1	Pericarp noon up	Actin beta/gamma 1	Cellular process.Cellular component organization and biogenesis.Cytoskeleton organization and biogenesis.Actin organization and biogenesis								chr11_00713295_00714847	AT3G12110
CHR3_PDVV63_238_T01	VIT_03s0063g02680	-0.115483	-0.61655	-0.938167	-0.683167	0.0656	0	0.00681332	SF1	Pericarp noon up	Radialis-like protein 5	Development.Reproductive development.Flower development	Regulation overview.Regulation of gene expression.Regulation of transcription.Transcription factor.MYB family transcription factor							chr03_05913306_05914104	AT1G19510
CHR13_JGVV47_78_T01	VIT_13s0047g00110	0.1835	-0.661183	-1.01535	-0.85855	2.21212	0	6.13642e-10	SF1	Pericarp noon up	Ripening regulated protein DDTFR8	Development.Reproductive development.Fruit development								chr13_15502250_15510451	AT3G03773
CHR1_JGVV10_39_T01	VIT_01s0010g00600	0.2251	-0.0431833	-0.55745	-0.676533	0.501733	0	0.000271623	SF1	Pericarp noon up	Phosphatidylinositol 4-kinase type-II	Metabolism.Primary metabolism.Carbohydrate metabolism.Monosaccharide metabolism.Inositol phosphate metabolism	Signaling.Signaling pathway.Phosphatidylinositol Signaling	Signaling.Signaling pathway.Protein kinase						chr01_15655668_15658116	AT2G03890
CHR4_JGVV43_23_T01	VIT_04s0043g00310	0.1154	-0.242183	-0.465467	-0.346133	1.06233	0	1.881e-05	SF1	Pericarp noon up	Ribulose-phosphate 3-epimerase	Metabolism.Primary metabolism.Carbohydrate metabolism.Monosaccharide metabolism.Monosaccharide catabolism.Pentose-phosphate shunt	Metabolism.Primary metabolism.Carbohydrate metabolism.Monosaccharide metabolism.Pentose glucuronate interconversion	Metabolism.Primary metabolism.Carbon fixation						chr04_13548802_13552450	AT1G66080
CHR9_JGVV2_409_T01	VIT_09s0002g04490	-0.296233	-0.60085	-0.733117	-0.916583	0.175917	0	4.57829e-05	SF1	Pericarp noon up	PDX1 (pyridoxine biosynthesis 1.3)	Metabolism.Primary metabolism.Coenzyme and prosthetic group metabolism.Pyridoxine metabolism								chr09_04085576_04086904	AT3G16050
CHR9_JGVV70_27_T01	VIT_09s0070g00300	-0.0130333	-0.824517	-1.0983	-0.996367	0.264567	0	4.50995e-05	SF1	Pericarp noon up	fiddlehead-like protein	Metabolism.Primary metabolism.Lipid metabolism								chr09_13412885_13414668	AT3G52160
CHR12_JGVV178_13_T01	VIT_12s0178g00170	-0.197383	-0.636583	-0.998083	-0.972	0.146083	0	0.0104633	SF1	Pericarp noon up	Diacylglycerol kinase 1	Metabolism.Primary metabolism.Lipid metabolism.Glycerolipid metabolism.Glycerophospholipid metabolism	Signaling.Signaling pathway.Phosphatidylinositol Signaling							chr12_08637799_08642321	AT2G20900
CHRUN_JGVV441_2_T01	VIT_00s0441g00020	0.10555	-0.790933	-1.07187	-0.735917	0.623083	0	0.00891545	SF1	Pericarp noon up	Squalene monooxygenase	Metabolism.Primary metabolism.Lipid metabolism.Steroid metabolism.Steroid biosynthesis	Metabolism.Secondary metabolism.Terpenoid metabolism.Terpenoid biosynthesis	Metabolism.Primary metabolism.Lipid metabolism.Steroid metabolism.Steroid modification						chrUn_29125246_29129881	AT4G37760
CHRUN_JGVV525_2_T01	VIT_00s0525g00020	0.0938167	-0.703833	-0.959733	-0.70195	0.592583	0	0.0108888	SF1	Pericarp noon up	Squalene monooxygenase	Metabolism.Primary metabolism.Lipid metabolism.Steroid metabolism.Steroid biosynthesis	Metabolism.Secondary metabolism.Terpenoid metabolism.Terpenoid biosynthesis	Metabolism.Primary metabolism.Lipid metabolism.Steroid metabolism.Steroid modification						chrUn_31225304_31229926	AT4G37760
CHR17_JGVV0_329_T01	VIT_17s0000g06660	-0.18675	-0.370083	-0.603617	-0.729167	0.36385	0	0.000493312	SF1	Pericarp noon up	HNH endonuclease domain-containing protein	Metabolism.Primary metabolism.Nucleobase, nucleoside, nucleotide, nucleic acid metabolism.Nucleic acid metabolism.DNA metabolism.DNA recombination and repair.repair								chr17_07223882_07226821	AT1G18680
CHR16_JGVV50_45_T01	VIT_16s0050g02330	-0.0951	-0.364317	-0.319683	0.279717	0.898833	0	0.0173257	SF1	Pericarp noon up	Regulator of nonsense transcripts 1	Metabolism.Primary metabolism.Nucleobase, nucleoside, nucleotide, nucleic acid metabolism.Nucleic acid metabolism.RNA metabolism.tRNA metabolism.tRNA processing	Metabolism.Primary metabolism.Nucleobase, nucleoside, nucleotide, nucleic acid metabolism.Nucleic acid metabolism.RNA metabolism.RNA catabolism.RNA surveillance	Transport overview.Macromolecule transport.RNA transport						chr16_19246766_19251912	AT1G65810
CHR16_JGVV22_171_T01	VIT_16s0022g00510	-0.04185	-0.542633	-0.966983	-1.06222	0.459917	0	1.20793e-07	SF1	Pericarp noon up	Heat shock 22 kDa protein	Metabolism.Primary metabolism.Protein metabolism and modification.Protein folding.Chaperone-mediated protein folding.HSP-mediated protein folding								chr16_11604847_11606213	AT4G25200
CHR13_JGVV19_204_T01	VIT_13s0019g03170	0.00346667	-0.351967	-0.49675	-0.88115	0.22105	0	0.0410839	SF1	Pericarp noon up	Heat shock protein 16.9 kDa class I	Metabolism.Primary metabolism.Protein metabolism and modification.Protein folding.Chaperone-mediated protein folding.HSP-mediated protein folding	Metabolism.Primary metabolism.Protein metabolism and modification.Protein processing in endoplasmic reticulum							chr13_04234111_04234852	AT3G46230
CHR1_JGVV10_165_T01	VIT_01s0010g02290	-0.28595	-0.7856	-0.9535	-0.567767	0.576833	0	0.000443769	SF1	Pericarp noon up	Heat shock protein 26a, chloroplast	Metabolism.Primary metabolism.Protein metabolism and modification.Protein folding.Chaperone-mediated protein folding.HSP-mediated protein folding	Response to stimulus.Stress response.Abiotic stress response.Temperature stress response							chr01_19257410_19258339	AT4G27670
CHR18_JGVV41_102_T01	VIT_18s0041g01230	0.0528667	-0.287667	-0.599567	-0.816083	0.313583	0	5.8386e-05	SF1	Pericarp noon up	Heat shock protein 70	Metabolism.Primary metabolism.Protein metabolism and modification.Protein folding.Chaperone-mediated protein folding.HSP-mediated protein folding	Metabolism.Primary metabolism.Nucleobase, nucleoside, nucleotide, nucleic acid metabolism.Nucleic acid metabolism.RNA metabolism.RNA processing.mRNA processing.mRNA splicing	Transport overview.Channels and pores.a-Type channels.Cation Channel-forming Heat Shock Protein-70	Response to stimulus.Stress response.Abiotic stress response.Temperature stress response	Metabolism.Primary metabolism.Protein metabolism and modification.Protein processing in endoplasmic reticulum				chr18_25847216_25853530	AT4G24280
CHR2_JGVV25_26_T01	VIT_02s0025g00280	-0.234517	-0.7901	-1.13553	-1.1447	0.83965	0	0.0259214	SF1	Pericarp noon up	Heat shock protein 90-1	Metabolism.Primary metabolism.Protein metabolism and modification.Protein folding.Chaperone-mediated protein folding.HSP-mediated protein folding	Response to stimulus.Stress response.Biotic stress response.Plant-pathogen interaction	Metabolism.Primary metabolism.Protein metabolism and modification.Protein processing in endoplasmic reticulum						chr02_00412621_00415596	AT5G52640
CHR2_JGVV154_42_T01	VIT_02s0154g00480	-0.606483	-1.00198	-1.17098	-1.30518	1.06725	0	2.20802e-06	SF1	Pericarp noon up	Heat shock protein MTSHP	Metabolism.Primary metabolism.Protein metabolism and modification.Protein folding.Chaperone-mediated protein folding.HSP-mediated protein folding	Metabolism.Primary metabolism.Protein metabolism and modification.Protein processing in endoplasmic reticulum							chr02_05248542_05250041	AT4G25200
CHR4_JGVV8_100_T01	VIT_04s0008g01110	-0.0856	-0.9656	-1.6055	-1.88565	1.35825	0	1.07583e-09	SF1	Pericarp noon up	Heat shock transcription factor A6B	Metabolism.Primary metabolism.Protein metabolism and modification.Protein folding.Chaperone-mediated protein folding.HSP-mediated protein folding	Regulation overview.Regulation of gene expression.Regulation of transcription.Transcription factor.HSF family transcription factor	Response to stimulus.Stress response.Abiotic stress response.Temperature stress response						chr04_00921552_00923881	AT2G26150
CHR16_JGVV100_55_T01	VIT_16s0100g00720	0.229033	-0.0736833	-0.266417	-0.1307	0.863767	0	0.00662168	SF1	Pericarp noon up	Heat shock transcription factor B2A	Metabolism.Primary metabolism.Protein metabolism and modification.Protein folding.Chaperone-mediated protein folding.HSP-mediated protein folding	Regulation overview.Regulation of gene expression.Regulation of transcription.Transcription factor.HSF family transcription factor	Response to stimulus.Stress response.Abiotic stress response.Temperature stress response						chr16_16197749_16199298	AT5G62020
CHR2_JGVV25_377_T01	VIT_02s0025g04170	0.254517	-0.469833	-0.92915	-0.66415	0.700183	0	0.000848939	SF1	Pericarp noon up	Heat shock transcription factor B2B	Metabolism.Primary metabolism.Protein metabolism and modification.Protein folding.Chaperone-mediated protein folding.HSP-mediated protein folding	Regulation overview.Regulation of gene expression.Regulation of transcription.Transcription factor.HSF family transcription factor	Response to stimulus.Stress response.Abiotic stress response.Temperature stress response						chr02_03718616_03720914	AT4G11660
CHR9_JGVV2_48_T01	VIT_09s0002g00640	-0.222617	-0.929733	-1.56985	-1.52947	0.922317	0	0.00201008	SF1	Pericarp noon up	Small heat stress protein class CIII	Metabolism.Primary metabolism.Protein metabolism and modification.Protein folding.Chaperone-mediated protein folding.HSP-mediated protein folding								chr09_00440684_00441359	AT1G54050
CHR3_JGVV88_82_T01	VIT_03s0088g00320	-0.0843333	-0.360667	-0.5313	-0.788233	0.407183	0	0.000160078	SF1	Pericarp noon up	Peptidase M50	Metabolism.Primary metabolism.Protein metabolism and modification.Proteolysis.Peptidase-mediated proteolysis								chr03_08343365_08347681	AT1G17870
CHRUN_JGVV189_4_T01	VIT_00s0189g00050	-0.0368167	-0.304	-0.499767	-0.821617	0.3288	0	0.00262286	SF1	Pericarp noon up	No hit	No hit								chrUn_09760836_09770018
CHR1_JGVV11_178_T01	VIT_01s0011g04840	-0.147183	-0.5915	-0.810533	-0.63745	0.599517	0	0.00127508	SF1	Pericarp noon up	No hit	No hit								chr01_04445123_04446039
CHR4_JGVV23_273_T01	VIT_04s0023g00910	-0.248617	-0.603417	-0.979167	-0.96225	0.310917	0	9.85235e-05	SF1	Pericarp noon up	No hit	No hit								chr04_17321044_17322049
CHR8_JGVV40_293_T01	VIT_08s0040g00260	0.0231167	-1.5727	-1.7184	-1.40165	0.186133	0	0.000489596	SF1	Pericarp noon up	No hit	No hit								chr08_11211580_11212629
CHR9_JGVV2_47_T01	VIT_09s0002g00630	-0.265583	-0.984417	-1.55663	-1.46327	1.02472	0	0.004677	SF1	Pericarp noon up	No hit	No hit								chr09_00440465_00440683
CHR9_JGVV18_121_T01	VIT_09s0018g01690	-0.0801833	-0.106317	-0.0534667	-0.123533	0.964367	0	0.00199457	SF1	Pericarp noon up	No hit	No hit								chr09_19000560_19000948
CHR13_GSVIVT00036659001_T01	VIT_13s0084g00740	-0.379283	-0.9805	-0.796167	-0.523267	0.0857833	0	0.00228874	SF1	Pericarp noon up	No hit	No hit								chr13_19931816_19941923
CHR15_JGVV24_54_T01	VIT_15s0024g01170	-0.05515	-0.254317	-0.32355	-0.313417	1.09615	0	0.000204545	SF1	Pericarp noon up	No hit	No hit								chr15_02230223_02235131
CHR18_PDVV1_495_T01	VIT_18s0001g07910	-0.0586	-0.800983	-0.984017	-0.723783	0.397783	0	0.00339317	SF1	Pericarp noon up	No hit	No hit								chr18_06382777_06387945
CHR10_JGVV42_88_T01	VIT_10s0042g01150	0.252817	-0.0319167	-0.353633	0.0270833	1.40322	0	5.30787e-05	SF1	Pericarp noon up	ARGONAUTE 2 (AGO2)	Regulation overview.Regulation of gene expression.Gene silencing.Posttranscriptional gene silencing by RNA.mRNA cleavage involved in gene silencing by miRNA								chr10_15100682_15105025	AT1G31280
CHR10_JGVV42_91_T01	VIT_10s0042g01180	0.213233	-0.0341333	-0.244567	0.147017	1.2322	0	0.000489596	SF1	Pericarp noon up	ARGONAUTE 2 (AGO2)	Regulation overview.Regulation of gene expression.Gene silencing.Posttranscriptional gene silencing by RNA.mRNA cleavage involved in gene silencing by miRNA								chr10_15146895_15151231	AT1G31280
CHR7_JGVV31_39_T01	VIT_07s0031g00450	0.227	-0.267567	-0.500717	-0.799533	0.359283	0	0.0165093	SF1	Pericarp noon up	Basic helix-loop-helix protein SPATULA	Regulation overview.Regulation of gene expression.Regulation of transcription.Transcription factor.bHLH family transcription factor								chr07_16661373_16668053	AT4G36930
CHR14_JGVV66_172_T01	VIT_14s0066g01880	-0.0821667	-0.484533	-0.686433	-0.551483	1.31155	0	0.000423583	SF1	Pericarp noon up	Zf AN1 domain-containing stress-associated protein 12 (SAP12)	Regulation overview.Regulation of gene expression.Regulation of transcription.Transcription factor.C2H2 family transcription factor								chr14_28172501_28173215	AT3G28210
CHR15_JGVV48_13_T01	VIT_15s0048g02870	0.0550833	-0.6781	-0.949483	-0.62895	0.463133	0	0.0480457	SF1	Pericarp noon up	Homeobox-leucine zipper protein HB-7	Regulation overview.Regulation of gene expression.Regulation of transcription.Transcription factor.Homeobox domain family transcription factor								chr15_16989776_16991236	AT2G46680
CHR8_JGVV7_452_T01	VIT_08s0007g04200	-0.321667	-0.715833	-0.847483	-0.95825	0.485217	0	0.0321659	SF1	Pericarp noon up	Late meristem identity1 HB51/LMI1	Regulation overview.Regulation of gene expression.Regulation of transcription.Transcription factor.Homeobox domain family transcription factor								chr08_18187600_18188819	AT5G03790
CHR12_JGVV59_223_T01	VIT_12s0059g02360	0.0716667	-0.317383	-0.667767	-0.8599	0.339433	0	0.00886209	SF1	Pericarp noon up	Myb caprice CPC	Regulation overview.Regulation of gene expression.Regulation of transcription.Transcription factor.MYB-related family transcription factor								chr12_07147609_07148670
CHR1_JGVV26_21_T01	VIT_01s0026g02540	0.2765	-0.223667	-0.685933	-0.898567	0.746067	0	0.00946038	SF1	Pericarp noon up	Zinc finger (C3HC4-type ring finger)	Regulation overview.Regulation of gene expression.Regulation of transcription.Transcription factor.Zinc finger C3HC4 family transcription factor								chr01_12168327_12169146	AT1G26800
CHR11_JGVV16_281_T01	VIT_11s0016g03180	0.0640667	-0.0409333	-0.34505	0.00943333	0.691733	0	0.000194122	SF1	Pericarp noon up	ABI1 (ABA insensitive 1)	Signaling.Hormone Signaling.ABA Signaling.ABA-mediated Signaling pathway	Signaling.Signaling pathway.Calcium sensors and Signaling	Signaling.Signaling pathway.Protein phosphatase						chr11_02548103_02561412	AT4G26080
CHR11_JGVV16_280_T01	VIT_11s0016g03170	-0.0083	-0.829433	-1.20215	-0.785483	0.50405	0	3.93589e-07	SF1	Pericarp noon up	Arabidopsis histidine phosphotransfer AHP4	Signaling.Hormone Signaling.Cytokinin Signaling.Cytokinin-mediated Signaling pathway								chr11_02543892_02547079	AT3G16360
CHR6_JGVV4_64_T01	VIT_06s0004g07810	-0.192167	-1.09033	-1.24955	-1.03282	0.0816667	0	9.85235e-05	SF1	Pericarp noon up	GTP binding protein EngB	Signaling.Signaling pathway.G-protein signaling pathway								chr06_08595215_08596367	AT5G58370
CHR16_JGVV50_11_T01	VIT_16s0050g02680	-0.07315	-1.06555	-1.53803	-1.27893	0.241633	0	8.66283e-06	SF1	Pericarp noon up	Protein phosphatase 2C	Signaling.Signaling pathway.Protein phosphatase.PP2C								chr16_19697405_19699942	AT1G07430
CHRUN_JGVV187_12_T01	VIT_00s0187g00130	-0.224417	-1.1851	-1.4627	-0.48465	-0.0673	0	0.0213225	SF1	Pericarp noon up	Tonoplast dicarboxylate transporter	Transport overview.Electrochemical Potential-driven Transporters.Porters.Divalent Anion:Na+ Symporter	Transport overview.Macromolecule transport.Organic ion transport.Organic anion transport.Malate transport.Vacuolar malate transport							chrUn_09075683_09078589	AT5G47560
CHRUN_JGVV2188_1_T01	VIT_00s2188g00010	-0.182283	-1.06273	-1.39577	-0.406733	-0.0266833	0	0.0315584	SF1	Pericarp noon up	Tonoplast dicarboxylate transporter	Transport overview.Electrochemical Potential-driven Transporters.Porters.Divalent Anion:Na+ Symporter	Transport overview.Macromolecule transport.Organic ion transport.Organic anion transport.Malate transport.Vacuolar malate transport							chrUn_41258209_41260793
CHR5_JGVV20_41_T01	VIT_05s0020g00480	0.0824	-0.625033	-0.671167	-0.942767	0.919017	0	0.000329679	SF1	Pericarp noon up	Mitochondrial substrate carrier family protein	Transport overview.Electrochemical Potential-driven Transporters.Porters.Mitochondrial Carrier	Signaling.Signaling pathway.Calcium sensors and Signaling	Transport overview.Mitochondrial membrane transport						chr05_02399536_02403126
CHR11_JGVV16_398_T01	VIT_11s0016g04440	0.24005	-0.00133333	-0.1847	-0.0594	0.82135	0	0.00079521	SF1	Pericarp noon up	Protease inhibitor/seed storage/lipid transfer protein (LTP)	Transport overview.Macromolecule transport.Lipid transport								chr11_03748747_03749448	AT2G44300
CHR8_JGVV7_762_T01	VIT_08s0007g00930	0.0809167	-0.9459	-1.09015	-1.15537	0.249483	0	2.02058e-06	SF1	Pericarp noon up	Regulator of chromosome condensation (RCC1)	Transport overview.Nucleocytoplasmic transport.Nuclear pore complex	Signaling.Signaling pathway.G-protein signaling pathway.RCC1 superfamily protein							chr08_15082069_15087827	AT3G55580
CHR13_JGVV19_288_T01	VIT_13s0019g02280	0.151033	-0.58225	-1.0201	-1.13312	1.4188	0	6.82014e-08	SF1	Pericarp noon up	Regulator of chromosome condensation (RCC1)	Transport overview.Nucleocytoplasmic transport.Nuclear pore complex	Signaling.Signaling pathway.G-protein signaling pathway.RCC1 superfamily protein							chr13_03539536_03547110	AT3G55580
CHR8_JGVV7_799_T01	VIT_08s0007g00550	0.10115	-0.892983	-1.0819	-1.20873	0.209333	0	1.87671e-06	SF1	Pericarp noon up	ftsh3 (FtsH protease 3)	Transport overview.Primary Active Transporters.P-P-bond hydrolysis-driven transporters.Endoplasmic Reticular Retrotranslocon								chr08_14814541_14818484	AT1G07510
CHR9_JGVV2_52_T01	VIT_09s0002g00690	0.00503333	-0.462267	-0.578617	-0.430217	0.598317	0	0.00262286	SF1	Pericarp noon up	DnaJ homolog, subfamily B, member 6	Transport overview.Primary Active Transporters.P-P-bond hydrolysis-driven transporters.General Secretory Pathway (Sec)	Metabolism.Primary metabolism.Protein metabolism and modification.Protein folding.Chaperone-mediated protein folding.HSP-mediated protein folding.HSP-mediated protein folding co-chaperone							chr09_00460481_00463477	AT3G14200
CHR8_JGVV217_9_T01	VIT_08s0217g00090	0.0477167	-0.398983	-0.86345	-0.987733	0.697633	0	6.82014e-08	SF1	Pericarp noon up	DnaJ homolog, subfamily B, member 9	Transport overview.Primary Active Transporters.P-P-bond hydrolysis-driven transporters.General Secretory Pathway (Sec)	Metabolism.Primary metabolism.Protein metabolism and modification.Protein folding.Chaperone-mediated protein folding.HSP-mediated protein folding.HSP-mediated protein folding co-chaperone							chr08_08204077_08210204	AT3G08970
CHR1_JGVV11_180_T01	VIT_01s0011g04820	0.1297	-1.15397	-1.75222	-1.7853	1.12002	0	7.03824e-06	SF1	Pericarp noon up	Molecular chaperone DnaJ	Transport overview.Primary Active Transporters.P-P-bond hydrolysis-driven transporters.General Secretory Pathway (Sec)	Metabolism.Primary metabolism.Protein metabolism and modification.Protein folding.Chaperone-mediated protein folding.HSP-mediated protein folding.HSP-mediated protein folding co-chaperone							chr01_04436645_04438196	AT1G56300
CHRUN_JGVV216_5_T01	VIT_00s0216g00060	0.155967	0.25325	0.338517	0.906033	1.29278	0	0.00434957	SF1	Pericarp noon up	Nuclear transport factor 2 (NTF2)	Transport overview.Primary Active Transporters.P-P-bond hydrolysis-driven transporters.Nuclear mRNA Exporter	Transport overview.Nucleocytoplasmic transport							chrUn_13861091_13862649	AT3G25150
CHR16_PDVV98_53_T01	VIT_16s0098g01340	-0.291233	-0.872283	-1.0702	-0.960933	0.14715	0	0.00104376	SF1	Pericarp noon up	Gag-pol polyprotein	Transposable elements viral and plasmid proteins.Protein from transposable element								chr16_21594526_21594883
CHR17_JGVV0_586_T01	VIT_17s0000g03840	-0.3412	-0.97395	-1.316	-1.08113	0.0614167	0	0.000223403	SF1	Pericarp noon up	Agenet domain-containing protein	Unknown								chr17_03763195_03764950	AT3G25855
CHR8_JGVV7_219_T01	VIT_08s0007g06710	0.00808333	-0.227317	-0.540883	-0.643517	0.393467	0	0.000329679	SF1	Pericarp noon up	Aha1 domain-containing protein	Unknown								chr08_20386774_20388226	AT3G12050
CHR7_JGVV5_106_T01	VIT_07s0005g01090	0.0700833	-0.470567	-0.613067	-0.0704167	0.395383	0	0.00199928	SF1	Pericarp noon up	ATP binding protein	Unknown								chr07_03644524_03646323	AT4G13030
CHR19_JGVV14_257_T01	VIT_19s0014g02900	0.0661	-0.0835833	-0.377667	-0.220633	0.741783	0	0.0275563	SF1	Pericarp noon up	Ring finger protein 185	Unknown								chr19_03010047_03013634
CHR4_JGVV23_218_T01	VIT_04s0023g01550	-0.125683	-0.561167	-0.525517	-0.69175	0.7241	0	0.00312994	SF1	Pericarp noon up	Unknown	Unknown								chr04_18080425_18081170
CHR18_JGVV1_1156_T01	VIT_18s0001g15250	-0.0544167	-1.13845	-1.76042	-1.56352	1.3576	0	3.43191e-05	SF1	Pericarp noon up	Unknown	Unknown								chr18_13389043_13389957
CHR19_GSVIVT00020465001_T01	VIT_19s0027g00320	-0.37295	-1.01173	-1.12788	-0.945967	0.0235	0	3.3177e-05	SF1	Pericarp noon up	Unknown	Unknown								chr19_19011212_19012009
CHR3_JGVV88_7_T01	VIT_03s0088g01220	-0.117167	-0.5283	-0.803717	-0.904783	0.409267	0	0.000861787	SF1	Pericarp noon up	Unknown protein	Unknown								chr03_09506440_09508439	AT5G64510
CHR3_JGVV132_6_T01	VIT_03s0132g00060	-0.0787667	-0.365833	-0.672917	-0.727083	0.7518	0	1.41849e-07	SF1	Pericarp noon up	Unknown protein	Unknown								chr03_11392485_11393075	AT5G32470
CHR4_JGVV23_250_T01	VIT_04s0023g01170	-0.205567	-0.732467	-0.83915	-0.992533	0.16075	0	0.0341481	SF1	Pericarp noon up	Unknown protein	Unknown								chr04_17584709_17588302	AT1G19330
CHR7_JGVV129_45_T01	VIT_07s0129g00470	-0.16965	-0.901883	-1.35782	-1.08608	0.08625	0	5.05713e-06	SF1	Pericarp noon up	Unknown protein	Unknown								chr07_15709542_15714388	AT5G67370
CHR7_JGVV141_41_T01	VIT_07s0141g00760	0.161517	-0.499067	-0.697217	-0.865317	0.601967	0	0.000259094	SF1	Pericarp noon up	Unknown protein	Unknown								chr07_00422306_00437416	AT2G30630
CHR9_JGVV18_120_T01	VIT_09s0018g01680	0.0965	-0.342133	-0.609117	-0.40375	0.686033	0	0.00864093	SF1	Pericarp noon up	Unknown protein	Unknown								chr09_18991810_19000439	AT2G24100
CHR11_PDVV16_426_T01	VIT_11s0016g04760	0.1246	0.0108167	-0.234717	-0.26595	0.77645	0	0.00676553	SF1	Pericarp noon up	Unknown protein	Unknown								chr11_04071996_04072629	AT1G52720
CHR17_PDVV0_564_T01	VIT_17s0000g03790	0.227817	-0.345	-0.509733	-0.261483	0.6128	0	0.000347504	SF1	Pericarp noon up	Unknown protein	Unknown								chr17_03747996_03749104	AT1G13360
CHR12_JGVV28_75_T01	VIT_12s0028g03230	-0.337617	0.2247	0.317983	0.211083	-0.766117	0	0.000223403	SF2	Pericarp noon down	RNA helicase	Metabolism.Primary metabolism.Nucleobase, nucleoside, nucleotide, nucleic acid metabolism.Nucleic acid metabolism.RNA metabolism								chr12_03973873_03976562	AT5G08020
CHR5_JGVV20_18_T01	VIT_05s0020g00220	-0.0688833	0.254783	-0.0672167	-0.55345	-0.767867	0	0.00156258	SF2	Pericarp noon down	F-box family protein	Metabolism.Primary metabolism.Protein metabolism and modification.Proteolysis.cytoplasmic and nuclear protein degradation.Ubiquitin-mediated proteolysis								chr05_02095773_02096517
CHR5_JGVV20_455_T01	VIT_05s0020g04830	-0.216283	0.1743	-0.165133	-0.852983	-1.0021	0	0.0457127	SF2	Pericarp noon down	F-box family protein	Metabolism.Primary metabolism.Protein metabolism and modification.Proteolysis.cytoplasmic and nuclear protein degradation.Ubiquitin-mediated proteolysis								chr05_06672691_06673436
CHR12_JGVV59_202_T01	VIT_12s0059g02140	0.0936333	0.530567	0.6154	0.162467	-0.445183	0	0.00102422	SF2	Pericarp noon down	F-box family protein	Metabolism.Primary metabolism.Protein metabolism and modification.Proteolysis.cytoplasmic and nuclear protein degradation.Ubiquitin-mediated proteolysis								chr12_06920115_06921653	AT3G07870
CHR11_GSVIVT00023754001_T01	VIT_11s0037g01300	-0.689967	-0.367683	-0.9255	-0.800517	-1.22497	0	0.0116769	SF2	Pericarp noon down	No hit	No hit								chr11_10652892_10653258
CHR12_JGVV35_89_T01	VIT_12s0035g01240	0.147433	0.2677	0.33815	0.291883	-0.848167	0	0.0165311	SF2	Pericarp noon down	No hit	No hit								chr12_21021177_21022968
CHR17_PDVV0_643_T01	VIT_17s0000g02810	0.161133	0.51195	0.416417	0.169167	-0.531967	0	0.000861787	SF2	Pericarp noon down	No hit	No hit								chr17_02582162_02585227
CHR19_JGVV14_154_T01	VIT_19s0014g01780	-1.24628	-0.93615	-1.71893	-1.67905	-2.37387	0	0.000423583	SF2	Pericarp noon down	BZIP transcription factor	Regulation overview.Regulation of gene expression.Regulation of transcription.Transcription factor.bZIP family transcription factor								chr19_01945207_01947498	AT3G58120
CHR15_JGVV21_10_T01	VIT_15s0021g02720	-0.194617	0.0527667	-0.15005	-0.253167	-1.01617	0	1.44229e-05	SF2	Pericarp noon down	Zinc finger (C2H2 type) family	Regulation overview.Regulation of gene expression.Regulation of transcription.Transcription factor.C2H2 family transcription factor								chr15_13755715_13757195	AT2G45120
CHR7_JGVV129_21_T01	VIT_07s0129g00210	-0.624267	-0.406283	-0.67035	-0.552167	-1.16792	0	0.0351647	SF2	Pericarp noon down	BT4 (BTB and TAZ Domain protein 4)	Regulation overview.Regulation of gene expression.Regulation of transcription.Transcription factor.TAZ family transcription factor								chr07_15479858_15483090	AT5G67480
CHR14_JGVV68_69_T01	VIT_14s0068g00740	-0.2785	-0.3681	-0.3273	0.116617	-0.927667	0	0.0039706	SF2	Pericarp noon down	Avr9/Cf-9 rapidly elicited protein 146	Response to stimulus.Stress response.Biotic stress response								chr14_24532101_24533135	AT1G52140
CHR13_JGVV158_17_T01	VIT_13s0158g00190	-0.0982333	0.3951	0.27765	0.131833	-0.645717	0	0.0246758	SF2	Pericarp noon down	R protein MLA10	Response to stimulus.Stress response.Biotic stress response.Plant-pathogen interaction.R proteins from Plant-pathogen interaction								chr13_21080351_21081799	AT3G14470
CHR13_JGVV158_18_T01	VIT_13s0158g00200	-0.146433	0.2346	0.388933	0.2461	-0.640783	0	0.0450685	SF2	Pericarp noon down	R protein MLA10	Response to stimulus.Stress response.Biotic stress response.Plant-pathogen interaction.R proteins from Plant-pathogen interaction								chr13_21089396_21091376	AT3G14470
CHR3_JGVV91_89_T01	VIT_03s0091g00310	-0.0889833	0.481683	1.04258	0.843083	-1.17233	0	8.34317e-06	SF2	Pericarp noon down	Indole-3-acetic acid-amido synthetase GH3.8	Signaling.Hormone Signaling.Auxin Signaling.Auxin metabolism.Auxin inactivation by conjugation								chr03_06633708_06635996	AT2G14960
CHR3_JGVV38_347_T01	VIT_03s0038g00940	-0.108617	0.1324	-0.0186333	-0.373467	-1.03702	0	0.033714	SF2	Pericarp noon down	Auxin-responsive	Signaling.Hormone Signaling.Auxin Signaling.Auxin-mediated Signaling pathway								chr03_00738127_00738887	AT1G75590
CHR13_RANDOM_JGVV123_15_T01	VIT_13s0067g03430	-0.1373	0.64795	0.4429	0.44985	-0.737017	0	0.000332448	SF2	Pericarp noon down	ARR9 typeA	Signaling.Hormone Signaling.Cytokinin Signaling.Cytokinin-mediated Signaling pathway	Regulation overview.Regulation of gene expression.Regulation of transcription.Transcription factor.Orphans Response reg family transcription factor							chr13_random_01922439_01924034	AT3G57040
CHR4_RANDOM_JGVV501_1_T01	VIT_04s0008g00110	-0.251217	-0.0278167	0.111833	0.22085	-0.907633	0	0.00169549	SF2	Pericarp noon down	Jasmonate ZIM domain-containing protein 8	Signaling.Hormone Signaling.Jasmonate salicylate signaling.Jasmonate Signaling.Jasmonate-mediated Signaling pathway	Regulation overview.Regulation of gene expression.Regulation of transcription.Transcription factor.ZIM family transcription factor	Regulation overview.Regulation of gene expression.Regulation of transcription.Transcription factor.JAZ family transcription factor						chr04_random_00039974_00040947
CHR10_JGVV3_338_T01	VIT_10s0003g03790	-0.366567	-0.0742667	0.0211667	0.224617	-1.1636	0	0.000851622	SF2	Pericarp noon down	Jasmonate ZIM domain-containing protein 8	Signaling.Hormone Signaling.Jasmonate salicylate signaling.Jasmonate Signaling.Jasmonate-mediated Signaling pathway	Regulation overview.Regulation of gene expression.Regulation of transcription.Transcription factor.ZIM family transcription factor	Regulation overview.Regulation of gene expression.Regulation of transcription.Transcription factor.JAZ family transcription factor						chr10_06456020_06457206	AT1G30135
CHR10_JGVV3_339_T01	VIT_10s0003g03800	-0.367033	-0.11405	0.159767	0.366367	-1.13362	0	0.00314611	SF2	Pericarp noon down	Jasmonate ZIM domain-containing protein 8	Signaling.Hormone Signaling.Jasmonate salicylate signaling.Jasmonate Signaling.Jasmonate-mediated Signaling pathway	Regulation overview.Regulation of gene expression.Regulation of transcription.Transcription factor.ZIM family transcription factor	Regulation overview.Regulation of gene expression.Regulation of transcription.Transcription factor.JAZ family transcription factor						chr10_06471519_06472742	AT1G30135
CHR13_JGVV156_53_T01	VIT_13s0156g00610	-0.406167	0.179517	0.3166	0.26455	-0.7785	0	8.81933e-06	SF2	Pericarp noon down	S-receptor kinase	Signaling.Signaling pathway.Protein kinase								chr13_24268361_24274694	AT5G60900
CHR12_JGVV35_90_T01	VIT_12s0035g01230	0.216583	0.867367	0.6232	0.15625	-1.22033	0	7.55907e-06	SF2	Pericarp noon down	MEK kinase	Signaling.Signaling pathway.Protein kinase.MAPK cascade								chr12_21019776_21020867	AT3G06030
CHR4_JGVV8_329_T01	VIT_04s0008g03500	-0.0833667	0.375017	0.370917	0.556	-0.582717	0	0.00106068	SF2	Pericarp noon down	Ankyrin	Transport overview.Accessory factors involved in transport.Auxiliary transport proteins.Ankyrin	Diverse functions.Gene family with diverse functions.Ankyrin domain family							chr04_02881184_02881906	AT1G10340
CHR10_JGVV92_14_T01	VIT_10s0092g00170	-0.476967	-0.28205	-0.178233	0.307733	-1.0073	0	0.0308417	SF2	Pericarp noon down	Subtilase	Transport overview.Channels and pores.├ƒ-Barrel porins.Autotransporter	Metabolism.Primary metabolism.Protein metabolism and modification.Proteolysis.Peptidase-mediated proteolysis.Subtilase-mediated proteolysis							chr10_11406889_11422896	AT4G20430
CHR8_JGVV7_680_T01	VIT_08s0007g01810	-0.546767	-0.352067	-0.684317	-0.83565	-1.04682	0	0.0253539	SF2	Pericarp noon down	ANTR2 (anion transporter 2	Transport overview.Electrochemical Potential-driven Transporters.Porters.Major Facilitator Superfamily.Anion:Cation Symporter	Transport overview.Ion transport.Anion transport.Phosphate transport							chr08_15891508_15895243	AT2G38060
CHR15_JGVV21_213_T01	VIT_15s0021g00330	-0.943083	-0.3479	-0.358267	0.254767	-1.07318	0	0.0442172	SF2	Pericarp noon down	Proton-dependent oligopeptide transport (POT) family protein	Transport overview.Electrochemical Potential-driven Transporters.Porters.Proton-dependent Oligopeptide Transporter	Transport overview.Macromolecule transport.Oligopeptide transport							chr15_09822639_09827535	AT1G32450
CHRUN_JGVV2705_1_T01	VIT_00s2705g00010	-0.264317	-0.132883	0.207167	0.0768167	-1.20377	0	0.0138846	SF2	Pericarp noon down	Unknown	Unknown								chrUn_42750586_42751713
CHRUN_JGVV2829_1_T01	VIT_00s2829g00010	-0.210567	-0.0749667	0.256383	0.0118167	-1.23492	0	0.0101651	SF2	Pericarp noon down	Unknown	Unknown								chrUn_43072696_43073779
CHR12_JGVV28_283_T01	VIT_12s0028g01030	0.23445	0.405067	0.3912	0.24195	-0.63105	0	0.0125505	SF2	Pericarp noon down	Unknown	Unknown								chr12_01514018_01514783
CHR2_JGVV25_414_T01	VIT_02s0025g04570	-0.44705	-0.0977167	-0.0499833	0.1791	-0.87845	0	0.0426972	SF2	Pericarp noon down	Unknown protein	Unknown								chr02_04120627_04122703	AT5G51920
CHR11_JGVV16_313_T01	VIT_11s0016g03500	-0.555983	0.182817	-0.04675	0.343633	-0.91425	0	0.0434325	SF2	Pericarp noon down	Unknown protein	Unknown								chr11_02850837_02852738	AT4G28840
CHR19_JGVV27_102_T01	VIT_19s0027g00340	0.0114333	0.479983	0.496733	0.274317	-0.743233	0	0.000139369	SF2	Pericarp noon down	Unknown protein	Unknown								chr19_19037511_19039076
CHR8_JGVV40_256_T01	VIT_08s0040g00630	-0.169517	-0.47035	-0.723117	-1.09643	-0.104967	0	0.000189483	SF3	Pericarp night-morning down	Hydroxyproline-rich glycoprotein	Cellular process.Cellular component organization and biogenesis.Cell wall organization and biogenesis.Cell wall structural protein								chr08_11586566_11592074	AT3G56590
CHR5_JGVV49_153_T01	VIT_05s0049g01740	-0.15995	-0.850317	-1.2339	-1.5406	-0.181117	0	0.00176466	SF3	Pericarp night-morning down	Actin related protein 2/3 complex, subunit 2	Cellular process.Cellular component organization and biogenesis.Cytoskeleton organization and biogenesis.Actin organization and biogenesis								chr05_09179075_09185260	AT2G33385
CHR4_JGVV23_85_T01	VIT_04s0023g03060	-0.6403	-1.11237	-0.977467	-1.03818	-0.115283	0	0.0110568	SF3	Pericarp night-morning down	Kinesin motor protein	Cellular process.Cellular component organization and biogenesis.Cytoskeleton organization and biogenesis.Microtubule organization and biogenesis.Microtubule-driven movement								chr04_19637825_19646147	AT3G51150
CHR19_GSVIVT00020395001_T01	VIT_19s0027g00830	-0.308683	-0.506883	-0.728067	-1.27062	-0.693383	0	0.0230476	SF3	Pericarp night-morning down	Disease resistance protein (CC-NBS-LRR class)	Diverse functions.Gene family with diverse functions.NBS-LRR superfamily	Response to stimulus.Stress response.Biotic stress response							chr19_20163017_20164139
CHR5_JGVV51_33_T01	VIT_05s0051g00400	0.124767	-0.8502	-1.36595	-1.28118	0.0510833	0	3.77436e-06	SF3	Pericarp night-morning down	Disease resistance-responsive family	Diverse functions.Gene family with diverse functions.NBS-LRR superfamily	Response to stimulus.Stress response.Biotic stress response							chr05_10940651_10941540	AT3G24020
CHR13_JGVV19_123_T01	VIT_13s0019g04030	-0.914183	-0.6834	-1.12428	-1.14335	-0.8846	0	0.00849315	SF3	Pericarp night-morning down	Serine carboxypeptidase SCPL27	Metabolism.Cellular metabolism.Amino acid derivative metabolism.Cyanoamino acid metabolism	Metabolism.Primary metabolism.Protein metabolism and modification.Proteolysis.Peptidase-mediated proteolysis							chr13_05301912_05306166	AT3G07990
CHR4_JGVV44_102_T01	VIT_04s0044g00950	-0.230283	-0.569417	-0.688083	-1.04655	-0.265867	0	0.000259094	SF3	Pericarp night-morning down	ATXR5 (setdomain group 15)	Metabolism.Primary metabolism.Amino acid metabolism.Lysine metabolism	Regulation overview.Regulation of gene expression.Regulation of transcription.Transcription factor.PHD family transcription factor	Metabolism.Primary metabolism.Protein metabolism and modification.Protein modification.Protein methylation.Histone methylation						chr04_22250739_22252085	AT5G09790
CHR7_JGVV5_34_T01	VIT_07s0005g00360	-0.136883	-0.775767	-1.18147	-1.29678	-0.384433	0	0.0030645	SF3	Pericarp night-morning down	Glycosyl hydrolase family 1	Metabolism.Primary metabolism.Carbohydrate metabolism.Carbohydrate catabolism								chr07_03112920_03117108	AT1G02850
CHR13_JGVV64_13_T01	VIT_13s0064g01740	-1.07967	-1.26233	-1.19737	-0.7373	-0.964083	0	0.0458514	SF3	Pericarp night-morning down	Glycosyl hydrolase family 1 protein	Metabolism.Primary metabolism.Carbohydrate metabolism.Carbohydrate catabolism								chr13_23632098_23637358	AT2G44480
CHR7_JGVV5_101_T01	VIT_07s0005g01040	-0.513933	-0.615533	-1.08787	-0.644883	-0.281217	0	0.0319307	SF3	Pericarp night-morning down	Glycosyl transferase family 8 protein	Metabolism.Primary metabolism.Carbohydrate metabolism.Glycosyl transference								chr07_03599293_03601363	AT3G62660
CHR13_JGVV67_193_T01	VIT_13s0067g00890	-0.0852167	-0.69605	-1.01362	-1.2589	-0.5779	0	0.00199928	SF3	Pericarp night-morning down	Phosphoinositide-specific phospholipase C	Metabolism.Primary metabolism.Carbohydrate metabolism.Monosaccharide metabolism.Inositol phosphate metabolism	Signaling.Hormone Signaling.ABA Signaling.ABA-mediated Signaling pathway	Signaling.Signaling pathway.Phosphatidylinositol Signaling						chr13_00501561_00504877	AT2G40116
CHR8_JGVV7_834_T01	VIT_08s0007g00160	-0.02755	-0.690917	-0.942183	-1.10265	0.143817	0	2.06102e-06	SF3	Pericarp night-morning down	Glycosyltransferase family 14	Metabolism.Primary metabolism.Carbohydrate metabolism.Polysaccharide metabolism								chr08_14537966_14541290	AT2G37585
CHR14_JGVV60_92_T01	VIT_14s0060g01700	-0.19675	-1.11953	-0.774233	-1.05193	-0.558817	0	0.00318183	SF3	Pericarp night-morning down	fumarase	Metabolism.Primary metabolism.Generation of metabolite precursors and energy.Citric acid cycle	Metabolism.Primary metabolism.Generation of metabolite precursors and energy.Reductive carboxylate cycle	Metabolism.Primary metabolism.Organic acid metabolism.Carboxylic acid metabolism						chr14_01405912_01412985	AT2G47510
CHR2_JGVV25_221_T01	VIT_02s0025g02410	-0.653633	-0.828567	-1.13778	-1.16472	-0.94865	0	0.01987	SF3	Pericarp night-morning down	Plastocyanin domain-containing protein	Metabolism.Primary metabolism.Generation of metabolite precursors and energy.Photosynthesis.Photosynthetic-chain phosphorylation	Transport overview.Macromolecule transport.Protein transport.Thylakoid targeting pathway	Metabolism.Primary metabolism.Generation of metabolite precursors and energy.Electron transport						chr02_02122091_02123011	AT1G64640
CHR7_JGVV31_52_T01	VIT_07s0031g00590	-0.08215	-0.939517	-0.856267	-1.08257	-0.47545	0	0.0380276	SF3	Pericarp night-morning down	Triacylglycerol lipase	Metabolism.Primary metabolism.Lipid metabolism.Glycerolipid metabolism.Glycerolipid catabolism								chr07_16775470_16777824	AT5G67050
CHR9_JGVV2_215_T01	VIT_09s0002g02390	0.00915	-0.377433	-0.739667	-1.00085	-0.199317	0	0.0030645	SF3	Pericarp night-morning down	Phospholipase D epsilon	Metabolism.Primary metabolism.Lipid metabolism.Glycerolipid metabolism.Glycerophospholipid metabolism.Glycerophospholipid catabolism	Metabolism.Primary metabolism.Lipid metabolism.Ether lipid metabolism	Signaling.Signaling pathway.Calcium sensors and Signaling	Transport overview.Macromolecule transport.Protein transport.Protein coat	Metabolism.Primary metabolism.Lipid metabolism.Glycerolipid metabolism.Glycerophospholipid metabolism.Glycerophospholipid catabolism	Signaling.Signaling pathway.Phosphatidylinositol Signaling			chr09_02169387_02172318	AT1G55180
CHR18_JGVV1_535_T01	VIT_18s0001g08550	-0.619383	-0.661767	-1.09355	-1.24297	-0.299283	0	0.0402049	SF3	Pericarp night-morning down	Squalene monooxygenase	Metabolism.Primary metabolism.Lipid metabolism.Steroid metabolism.Steroid biosynthesis	Metabolism.Secondary metabolism.Terpenoid metabolism.Terpenoid biosynthesis	Metabolism.Primary metabolism.Lipid metabolism.Steroid metabolism.Steroid modification						chr18_06993970_06998363	AT1G58440
CHR18_JGVV1_1098_T01	VIT_18s0001g14620	-0.0909833	-0.255917	-0.731517	-1.06218	0.0552667	0	0.00777181	SF3	Pericarp night-morning down	Ribosomal protein S16	Metabolism.Primary metabolism.Protein metabolism and modification.Protein synthesis.Ribosome								chr18_12678950_12679433
CHR12_JGVV28_14_T01	VIT_12s0028g03910	-0.215817	-0.5991	-0.944333	-1.04938	-0.0695	0	1.54346e-06	SF3	Pericarp night-morning down	CAAX amino terminal protease	Metabolism.Primary metabolism.Protein metabolism and modification.Proteolysis.Peptidase-mediated proteolysis								chr12_04752867_04757408	AT2G20725
CHR4_GSVIVT00019048001_T01	VIT_04s0023g00960	-0.291367	-1.00033	-1.21838	-1.07068	-0.0101167	0	8.70551e-06	SF3	Pericarp night-morning down	No hit	No hit								chr04_17385599_17388133
CHR5_JGVV102_53_T01	VIT_05s0102g00600	-0.275	-1.19397	-1.86993	-1.93345	0.1654	0	0.0015747	SF3	Pericarp night-morning down	No hit	No hit								chr05_22523036_22523785
CHR9_JGVV2_335_T01	VIT_09s0002g03670	0.0424833	-0.803333	-0.9058	-1.00702	0.119633	0	8.34317e-06	SF3	Pericarp night-morning down	No hit	No hit								chr09_03368457_03370147
CHR11_RANDOM_JGVV212_4_T01	VIT_11s0016g00060	-0.144867	-0.681583	-0.983783	-1.10885	-0.254967	0	0.000107529	SF3	Pericarp night-morning down	No hit	No hit								chr11_random_00023863_00039224
CHR12_PDVV35_151_T01	VIT_12s0035g00430	-0.256633	-0.821883	-0.776083	-1.08897	-0.004	0	0.0150538	SF3	Pericarp night-morning down	No hit	No hit								chr12_19762343_19766288
CHR13_JGVV64_147_T01	VIT_13s0064g00150	-0.4093	-1.13043	-0.612967	-0.6022	-0.404233	0	0.0106881	SF3	Pericarp night-morning down	No hit	No hit								chr13_21616034_21617252
CHR18_GSVIVT00009163001_T01	VIT_18s0001g07390	-0.375183	-0.727083	-1.02328	-0.9472	-0.348783	0	0.0079831	SF3	Pericarp night-morning down	No hit	No hit								chr18_05657908_05661024
CHR19_JGVV90_99_T01	VIT_19s0090g01090	0.3142	-0.65825	-0.866817	-0.913317	0.0272667	0	0.00753286	SF3	Pericarp night-morning down	No hit	No hit								chr19_07171504_07174270
CHR5_JGVV77_116_T01	VIT_05s0077g01450	-0.4526	-0.82405	-1.0075	-1.38005	-0.0923833	0	0.0260023	SF3	Pericarp night-morning down	GATA transcription factor 16	Regulation overview.Regulation of gene expression.Regulation of transcription.Transcription factor.C2C2-GATA family transcription factor								chr05_01163510_01164849	AT3G06740
CHR6_JGVV4_759_T01	VIT_06s0004g00150	-0.155267	-0.456983	-0.771483	-0.940233	0.133233	0	0.0081617	SF3	Pericarp night-morning down	MYR1 (MYB-related protein 1)	Regulation overview.Regulation of gene expression.Regulation of transcription.Transcription factor.G2-like family transcription factor								chr06_00290507_00291228
CHR1_JGVV11_32_T01	VIT_01s0011g06360	-0.401217	-1.09808	-1.08833	-1.48713	-0.625833	0	0.000498469	SF3	Pericarp night-morning down	Zinc finger homeobox 32	Regulation overview.Regulation of gene expression.Regulation of transcription.Transcription factor.zf-HD family transcription factor								chr01_06166890_06167547	AT1G14687
CHR7_JGVV129_93_T01	VIT_07s0129g00960	-0.559317	-0.889667	-1.23757	-1.05158	-0.576583	0	0.0166559	SF3	Pericarp night-morning down	Protein kinase pto	Response to stimulus.Stress response.Biotic stress response.Plant-pathogen interaction	Signaling.Signaling pathway.Protein kinase							chr07_16109259_16112099	AT5G24010
CHR18_JGVV41_184_T01	VIT_18s0041g00270	-0.11065	-1.2363	-1.4868	-1.8638	-0.194817	0	9.44282e-05	SF3	Pericarp night-morning down	R protein PRF disease resistance protein	Response to stimulus.Stress response.Biotic stress response.Plant-pathogen interaction.R proteins from Plant-pathogen interaction								chr18_24653492_24657134	AT3G14470
CHR18_JGVV117_40_T01	VIT_18s0117g00070	-0.156533	-0.351667	-0.75475	-1.00252	-0.308683	0	0.0492471	SF3	Pericarp night-morning down	R protein L6	Response to stimulus.Stress response.Biotic stress response.Plant-pathogen interaction.R proteins from Plant-pathogen interaction								chr18_23143168_23144116	AT5G36930
CHR4_GSVIVT00035789001_T01	VIT_04s0008g04880	-0.239233	-0.373383	-0.790917	-1.02368	0.0928833	0	0.000245186	SF3	Pericarp night-morning down	Indole-3-acetic acid-amido synthetase GH3.1	Signaling.Hormone Signaling.Auxin Signaling.Auxin metabolism.Auxin inactivation by conjugation								chr04_04352129_04353580
CHR6_JGVV4_446_T01	VIT_06s0004g03650	0.0340667	-0.200367	-0.660733	-1.06983	-0.286483	0	0.000306631	SF3	Pericarp night-morning down	Pseudo-response regulator 7 (APRR7)	Signaling.Hormone Signaling.Cytokinin Signaling.Cytokinin-mediated Signaling pathway	Signaling.Signaling pathway.Circadian clock Signaling	Regulation overview.Regulation of gene expression.Regulation of transcription.Transcription factor.PseudoARR-B family transcription factor						chr06_04607415_04628270	AT5G02810
CHR3_JGVV38_183_T01	VIT_03s0038g02850	-0.0823333	-0.747083	-1.08553	-1.33782	-0.405217	0	0.00609803	SF3	Pericarp night-morning down	Protein phosphatase 2 (formerly 2A), regulatory subunit B'	Signaling.Signaling pathway.Calcium sensors and Signaling	Metabolism.Primary metabolism.Nucleobase, nucleoside, nucleotide, nucleic acid metabolism.Nucleic acid metabolism.RNA metabolism.RNA catabolism.RNA surveillance							chr03_02022219_02024081	AT3G09880
CHR1_JGVV11_106_T01	VIT_01s0011g05580	-0.0317167	-0.477367	-0.768967	-0.96915	0.0697833	0	0.00351301	SF3	Pericarp night-morning down	Atypical receptor kinase MARK	Signaling.Signaling pathway.Protein kinase								chr01_05301668_05310063	AT3G17840
CHRUN_JGVV768_4_T01	VIT_00s0768g00040	-0.0434167	-0.333583	-0.822717	-1.0791	-0.234633	0	0.000259094	SF3	Pericarp night-morning down	Receptor protein kinase PERK1	Signaling.Signaling pathway.Protein kinase								chrUn_35193400_35196337	AT5G65530
CHR1_JGVV11_232_T01	VIT_01s0011g04290	-0.850383	-1.37103	-1.53938	-1.52387	-0.38745	0	0.000229904	SF3	Pericarp night-morning down	Receptor serine/threonine kinase PR5K	Signaling.Signaling pathway.Protein kinase								chr01_03887271_03888440	AT5G38260
CHR1_JGVV11_231_T01	VIT_01s0011g04300	-0.575	-1.02735	-1.33985	-1.51352	-0.286833	0	0.00201627	SF3	Pericarp night-morning down	Receptor serine/threonine kinase PR5K	Signaling.Signaling pathway.Protein kinase								chr01_03888441_03889047	AT5G38260
CHR19_JGVV14_381_T01	VIT_19s0014g04290	-0.540283	-1.10987	-0.9828	-1.19063	-0.530417	0	0.00816857	SF3	Pericarp night-morning down	S-locus protein kinase	Signaling.Signaling pathway.Protein kinase								chr19_04580815_04582002	AT4G27300
CHR15_JGVV24_88_T01	VIT_15s0024g00730	-0.301117	-1.71647	-1.68948	-1.73633	-0.05445	0	0.0492602	SF3	Pericarp night-morning down	Ankyrin	Transport overview.Accessory factors involved in transport.Auxiliary transport proteins.Ankyrin	Diverse functions.Gene family with diverse functions.Ankyrin domain family							chr15_01305408_01308910	AT3G18670
CHR11_JGVV52_116_T01	VIT_11s0052g00570	-0.315917	-0.89825	-1.20362	-1.1792	-0.542717	0	0.00753306	SF3	Pericarp night-morning down	Nodulin MtN21	Transport overview.Electrochemical Potential-driven Transporters.Porters.Drug/Metabolite Transporter.Plant Drug/Metabolite Exporter								chr11_18007508_18008272
CHR8_JGVV7_798_T01	VIT_08s0007g00560	-0.0974167	-0.725567	-1.0485	-1.26538	-0.179267	0	8.84579e-06	SF3	Pericarp night-morning down	ftsh3 (FtsH protease 3)	Transport overview.Primary Active Transporters.P-P-bond hydrolysis-driven transporters.Endoplasmic Reticular Retrotranslocon								chr08_14818775_14819634	AT1G07510
CHR19_JGVV14_126_T01	VIT_19s0014g01470	-1.17977	-1.11963	-1.2467	-1.8767	-0.8193	0	0.0299878	SF3	Pericarp night-morning down	Thioredoxin TTL1 (Tetratricopetide-repeat thioredoxin-like 1)	Transport overview.Primary Active Transporters.P-P-bond hydrolysis-driven transporters.Mitochondrial Protein Translocase	Cellular process.Cellular homeostasis.Cell redox homeostasis							chr19_01566156_01570258	AT1G53300
CHR14_JGVV30_143_T01	VIT_14s0030g00460	-0.0978	-0.791717	-1.0323	-1.31988	-0.365883	0	1.44229e-05	SF3	Pericarp night-morning down	Stress regulated protein isoform 3	Unclassified								chr14_04312419_04318519	AT5G27290
CHR19_JGVV14_300_T01	VIT_19s0014g03370	-0.0735167	-0.194	-0.735817	-1.00473	0.0516333	0	0.0315584	SF3	Pericarp night-morning down	Methyltransferase type 11	Unclear								chr19_03520521_03521753	AT5G54400
CHR4_JGVV8_207_T01	VIT_04s0008g02220	-0.47505	-1.08438	-0.795883	-1.15438	-0.654133	0	0.0066965	SF3	Pericarp night-morning down	Sterile alpha motif (SAM) domain-containing protein	Unclear								chr04_01823202_01829184	AT2G45700
CHR11_JGVV16_190_T01	VIT_11s0016g02230	-0.1767	-1.23017	-1.26718	-1.15695	-0.412433	0	0.00414161	SF3	Pericarp night-morning down	Transducin family protein / WD-40 repeat	Unclear								chr11_01833692_01835707
CHR3_JGVV38_106_T01	VIT_03s0038g03660	-0.706	-0.9678	-1.16402	-1.0933	-0.8491	0	0.00544106	SF3	Pericarp night-morning down	Armadillo/beta-catenin repeat protein / U-box domain-containing	Unknown								chr03_02620446_02623070	AT5G42340
CHR8_JGVV7_7_T01	VIT_08s0007g08980	-0.121133	-0.41415	-0.7847	-1.1275	-0.08165	0	0.0451754	SF3	Pericarp night-morning down	Unknown	Unknown								chr08_22329391_22332740
CHR18_JGVV1_548_T01	VIT_18s0001g08690	-0.634633	-1.23013	-1.39748	-1.41873	-1.2551	0	0.0076135	SF3	Pericarp night-morning down	Unknown	Unknown								chr18_07151141_07152985
CHR1_JGVV127_38_T01	VIT_01s0127g00480	-0.423667	-1.0849	-1.0281	-1.00887	-0.478633	0	0.000194122	SF3	Pericarp night-morning down	Unknown protein	Unknown								chr01_07839046_07854134	AT1G60460
CHR5_JGVV20_248_T01	VIT_05s0020g02650	-0.649533	-0.763117	-1.25123	-1.09008	-0.563017	0	0.00795895	SF3	Pericarp night-morning down	Unknown protein	Unknown								chr05_04355592_04357750	AT3G06150
CHR6_JGVV61_90_T01	VIT_06s0061g00680	-0.872233	-0.781483	-0.936067	-1.31362	-0.0573167	0	0.0465625	SF3	Pericarp night-morning down	Unknown protein	Unknown								chr06_18188290_18189909	AT3G44940
CHR9_JGVV2_182_T01	VIT_09s0002g02060	-0.45275	-0.755033	-0.903217	-1.17167	-0.278967	0	0.000206258	SF3	Pericarp night-morning down	Unknown protein	Unknown								chr09_01871334_01873326	AT3G44060
CHR9_JGVV2_299_T01	VIT_09s0002g03310	-0.307483	-0.940517	-0.97265	-1.07593	-0.0814	0	8.33708e-08	SF3	Pericarp night-morning down	Unknown protein	Unknown								chr09_03012628_03013975	AT5G06220
CHR9_JGVV2_362_T01	VIT_09s0002g03970	-0.400967	-0.9866	-1.05883	-1.08335	-0.0740333	0	2.26705e-08	SF3	Pericarp night-morning down	Unknown protein	Unknown								chr09_03683182_03686303	AT3G11560
CHR12_JGVV28_151_T01	VIT_12s0028g02440	-1.09237	-1.19105	-1.3786	-1.05143	-1.29288	0	0.0462874	SF3	Pericarp night-morning down	Unknown protein	Unknown								chr12_03172660_03175000	AT2G42570
CHR6_JGVV4_624_T01	VIT_06s0004g01690	0.0599833	0.601067	1.10508	1.18082	0.258017	0	4.63435e-06	SF4	Pericarp night-morning up	Histone H3	Cellular process.Cellular component organization and biogenesis.Nucleus.Chromosome organization and biogenesis.Chromatin assembly								chr06_02081824_02082238	AT5G65360
CHR14_JGVV83_56_T01	VIT_14s0083g00640	0.481033	0.857583	1.12282	1.1412	0.8647	0	0.0392582	SF4	Pericarp night-morning up	Constans 2 (COL2)	Development.Reproductive development.Flower development	Signaling.Signaling pathway.Circadian clock Signaling	Regulation overview.Regulation of gene expression.Regulation of transcription.Transcription factor.CO-like / B-box family transcriprion factor						chr14_22696160_22698346	AT3G02380
CHRUN_JGVV194_6_T01	VIT_00s0194g00070	-0.129033	0.509817	0.823283	0.682567	-0.3749	0	0.000245032	SF4	Pericarp night-morning up	Constans-like 10	Development.Reproductive development.Flower development	Signaling.Signaling pathway.Circadian clock Signaling	Regulation overview.Regulation of gene expression.Regulation of transcription.Transcription factor.CO-like / B-box family transcriprion factor						chrUn_10574519_10586473	AT5G48250
CHR11_GSVIVT00015261001_T01	VIT_11s0016g02750	-0.01625	0.501867	0.610267	0.803417	-0.502517	0	0.00334336	SF4	Pericarp night-morning up	Ankyrin repeat protein	Diverse functions.Gene family with diverse functions.Ankyrin domain family								chr11_02175417_02176296
CHR19_JGVV27_120_T01	VIT_19s0027g00010	-0.183	0.317617	0.880717	0.928767	0.242983	0	0.00434957	SF4	Pericarp night-morning up	Leucine-rich repeat family protein	Diverse functions.Gene family with diverse functions.NBS-LRR superfamily								chr19_18056453_18061402	AT1G17230
CHR11_JGVV16_129_T01	VIT_11s0016g01520	0.317883	0.692983	1.12387	1.1524	0.27645	0	0.000986072	SF4	Pericarp night-morning up	Phenylalanine ammonia-lyase	Metabolism.Primary metabolism.Amino acid metabolism.Aromatic amino acid metabolism.Tyrosine metabolism	Metabolism.Primary metabolism.Amino acid metabolism.Aromatic amino acid metabolism.Phenylalanine metabolism.Phenylalanine biosynthesis	Metabolism.Cellular metabolism.Nitrogen and sulfur metabolism.Nitrogen metabolism	Metabolism.Secondary metabolism.Phenylpropanoid metabolism.Phenylpropanoid biosynthesis					chr11_01210039_01213113	AT3G53260
CHR6_JGVV4_761_T01	VIT_06s0004g00130	-0.5701	0.305583	0.786233	0.932433	-0.621217	0	0.00576473	SF4	Pericarp night-morning up	Pyruvate kinase	Metabolism.Primary metabolism.Carbohydrate metabolism.Glycolysis Gluconeogenesis.Glycolysis	Metabolism.Primary metabolism.Nucleobase, nucleoside, nucleotide, nucleic acid metabolism.Nucleotide metabolism.Purine metabolism	Metabolism.Primary metabolism.Carbohydrate metabolism.Monosaccharide metabolism.Pyruvate metabolism	Metabolism.Primary metabolism.Carbon fixation					chr06_00260296_00263439	AT5G56350
CHR11_JGVV16_124_T01	VIT_11s0016g01470	0.109167	0.2974	0.611117	1.00872	0.4091	0	0.0453734	SF4	Pericarp night-morning up	Lecithine cholesterol acyltransferase	Metabolism.Primary metabolism.Lipid metabolism.Glycerolipid metabolism.Glycerophospholipid metabolism	Metabolism.Primary metabolism.Lipid metabolism.Steroid metabolism							chr11_01167185_01173288	AT5G13640
CHR5_JGVV49_10_T01	VIT_05s0049g00100	0.232367	0.45125	0.898433	1.13713	0.462283	0	0.0208795	SF4	Pericarp night-morning up	DNA-binding protein	Metabolism.Primary metabolism.Nucleobase, nucleoside, nucleotide, nucleic acid metabolism.Nucleic acid metabolism.DNA metabolism								chr05_07159674_07161058	AT4G14465
CHR11_JGVV16_200_T01	VIT_11s0016g02340	-0.0208667	0.753067	1.18037	1.0504	0.0550333	0	1.877e-06	SF4	Pericarp night-morning up	Cytidine deaminase	Metabolism.Primary metabolism.Nucleobase, nucleoside, nucleotide, nucleic acid metabolism.Nucleotide metabolism.Pyrimidine metabolism								chr11_01886162_01888997	AT2G19570
CHR2_JGVV25_345_T01	VIT_02s0025g03730	-0.437733	0.210417	0.731333	0.681567	-0.796633	0	0.000111885	SF4	Pericarp night-morning up	Translation initiation factor eIF-2B alpha subunit	Metabolism.Primary metabolism.Protein metabolism and modification.Protein synthesis.Translation.Translational initiation	Transport overview.Macromolecule transport.RNA transport							chr02_03236091_03236911	AT1G53900
CHR2_JGVV25_346_T01	VIT_02s0025g03740	-0.424417	0.275633	0.939817	0.887967	-0.693017	0	0.000986072	SF4	Pericarp night-morning up	Translation initiation factor eIF-2B alpha subunit	Metabolism.Primary metabolism.Protein metabolism and modification.Protein synthesis.Translation.Translational initiation	Transport overview.Macromolecule transport.RNA transport							chr02_03242225_03242957	AT1G53900
CHR4_JGVV8_299_T01	VIT_04s0008g03190	-0.0479333	0.86805	1.14593	1.27165	0.00748333	0	9.41015e-05	SF4	Pericarp night-morning up	F-box family protein (FBX13)	Metabolism.Primary metabolism.Protein metabolism and modification.Proteolysis.cytoplasmic and nuclear protein degradation.Ubiquitin-mediated proteolysis								chr04_02648241_02649536	AT4G33160
CHR12_JGVV28_179_T01	VIT_12s0028g02140	-0.194567	0.290917	0.686933	0.944733	-0.366383	0	0.0138935	SF4	Pericarp night-morning up	F-box/LRR-repeat MAX2	Metabolism.Primary metabolism.Protein metabolism and modification.Proteolysis.cytoplasmic and nuclear protein degradation.Ubiquitin-mediated proteolysis								chr12_02886961_02889387	AT2G42620
CHR1_JGVV244_9_T01	VIT_01s0244g00100	-0.924533	-0.187567	0.147333	0.616717	-0.644683	0	0.0410839	SF4	Pericarp night-morning up	Serine carboxypeptidase S10	Metabolism.Primary metabolism.Protein metabolism and modification.Proteolysis.Peptidase-mediated proteolysis								chr01_21666026_21669055	AT1G28110
CHR18_JGVV1_1019_T01	VIT_18s0001g13770	-0.146933	0.630983	1.12878	0.96175	-0.0322	0	0.000204545	SF4	Pericarp night-morning up	Cytochrome P450, family 83, subfamily B, polypeptide 1	Metabolism.Secondary metabolism.Primary amino acids derivated metabolism.Glucosinolate metabolism	Metabolism.Cellular metabolism.Oxidation reduction.Cytochrome P450 oxidoreductase							chr18_11767560_11769317	AT4G31500
CHR19_JGVV140_8_T01	VIT_19s0140g00120	-0.336383	0.864567	1.49872	1.04023	-0.391117	0	0.0190721	SF4	Pericarp night-morning up	Gibberellin 2-beta-dioxygenase 1	Metabolism.Secondary metabolism.Terpenoid metabolism.Diterpenoid metabolism.Diterpenoid biosynthesis	Signaling.Hormone Signaling.Gibberellic acid Signaling.Gibberellic acid metabolism.Gibberellic acid catabolism							chr19_15497747_15499547	AT1G78440
CHR1_JGVV11_102_T01	VIT_01s0011g05620	0.113117	0.590483	0.777467	0.555183	-0.3063	0	0.00806671	SF4	Pericarp night-morning up	No hit	No hit								chr01_05334246_05345032
CHR1_JGVV137_15_T01	VIT_01s0137g00680	-0.45575	0.0324667	0.55205	0.890283	-0.287367	0	0.00946038	SF4	Pericarp night-morning up	No hit	No hit								chr01_07200345_07203120
CHR5_JGVV20_439_T01	VIT_05s0020g04670	-0.00396667	1.4874	1.86865	1.15188	-0.959117	0	0.0119976	SF4	Pericarp night-morning up	No hit	No hit								chr05_06535985_06536582
CHR6_JGVV4_631_T01	VIT_06s0004g01620	-0.371517	0.133017	0.68705	0.577933	-0.346033	0	0.011452	SF4	Pericarp night-morning up	No hit	No hit								chr06_02030667_02031478
CHR12_JGVV34_133_T01	VIT_12s0034g00920	-0.120717	0.125167	0.57335	0.994483	0.141117	0	0.0414014	SF4	Pericarp night-morning up	No hit	No hit								chr12_16754326_16754686
CHR18_JGVV1_539_T01	VIT_18s0001g08590	-1.29778	0.235217	0.381233	0.834717	-1.27002	0	0.0116928	SF4	Pericarp night-morning up	No hit	No hit								chr18_07031064_07031752
CHR19_JGVV14_197_T01	VIT_19s0014g02240	-0.463467	0.483517	1.23022	0.645283	-1.01015	0	0.000223403	SF4	Pericarp night-morning up	Ethylene responsive element binding factor 4	Regulation overview.Regulation of gene expression.Regulation of transcription.Transcription factor.AP2 family transcription factor	Signaling.Hormone Signaling.Ethylene Signaling.Ethylene-mediated Signaling pathway							chr19_02368302_02369336
CHR11_JGVV37_3_T01	VIT_11s0037g00040	-0.0641833	0.722417	1.15072	0.872833	0.128783	0	0.00160056	SF4	Pericarp night-morning up	Basic helix-loop-helix (bHLH) family	Regulation overview.Regulation of gene expression.Regulation of transcription.Transcription factor.bHLH family transcription factor								chr11_07656325_07659699	AT2G24260
CHR6_JGVV9_277_T01	VIT_06s0009g00440	-0.291317	0.3468	0.8976	1.21003	0.08335	0	8.33789e-05	SF4	Pericarp night-morning up	LHW (lonesome highway)	Regulation overview.Regulation of gene expression.Regulation of transcription.Transcription factor.bHLH family transcription factor								chr06_10952849_10963148	AT2G27230
CHR7_JGVV5_142_T01	VIT_07s0005g01450	-0.1506	0.973033	1.52947	1.36773	-0.731683	0	0.00010226	SF4	Pericarp night-morning up	BZIP DNA-binding protein BZIP53	Regulation overview.Regulation of gene expression.Regulation of transcription.Transcription factor.bZIP family transcription factor								chr07_03987031_03988120	AT3G62420
CHR14_JGVV108_90_T01	VIT_14s0108g00980	0.10305	0.552433	1.1228	1.34848	0.60795	0	6.82014e-08	SF4	Pericarp night-morning up	Cycling DOF factor 1	Regulation overview.Regulation of gene expression.Regulation of transcription.Transcription factor.C2C2-DOF family transcription factor								chr14_29617368_29620681	AT5G62430
CHR13_JGVV67_184_T01	VIT_13s0067g01070	-0.364217	0.500017	0.633767	0.542133	-0.522	0	0.00105044	SF4	Pericarp night-morning up	Cys-3-His zinc finger protein	Regulation overview.Regulation of gene expression.Regulation of transcription.Transcription factor.C3H family transcription factor								chr13_00603331_00606885	AT2G40140
CHR2_JGVV33_3_T01	VIT_02s0033g00050	0.116917	0.7019	1.02947	0.779983	0.0848333	0	0.034873	SF4	Pericarp night-morning up	Scarecrow transcription factor 3 (SCL3)	Regulation overview.Regulation of gene expression.Regulation of transcription.Transcription factor.GRAS family transcription factor								chr02_13406894_13407180
CHR6_JGVV4_329_T01	VIT_06s0004g04950	0.1852	0.9745	1.34648	1.44452	0.31105	0	0.00110027	SF4	Pericarp night-morning up	Scarecrow-like transcription factor 14 SCL14	Regulation overview.Regulation of gene expression.Regulation of transcription.Transcription factor.GRAS family transcription factor								chr06_05918377_05921385	AT2G29060
CHR6_JGVV4_328_T01	VIT_06s0004g04960	0.0276	0.809033	1.02283	1.23495	0.0593333	0	0.00133291	SF4	Pericarp night-morning up	Scarecrow-like transcription factor 14 SCL14	Regulation overview.Regulation of gene expression.Regulation of transcription.Transcription factor.GRAS family transcription factor								chr06_05925541_05928852	AT2G29060
CHR1_JGVV11_175_T01	VIT_01s0011g04870	-0.00591667	0.659817	0.947083	0.753867	-0.256433	0	0.0227081	SF4	Pericarp night-morning up	Homeobox-leucine zipper protein 17 (HB-17)	Regulation overview.Regulation of gene expression.Regulation of transcription.Transcription factor.Homeobox domain family transcription factor								chr01_04488183_04491364	AT2G01430
CHRUN_JGVV483_5_T01	VIT_00s0483g00050	0.00796667	1.06163	1.02648	0.905033	-0.275483	0	4.54568e-05	SF4	Pericarp night-morning up	EMB1674 (embryo defective 1674) kinase interacting family protein	Regulation overview.Regulation of gene expression.Regulation of transcription.Transcription factor.KIP1 SANTA								chrUn_30312417_30316077	AT2G22560
CHRUN_JGVV1364_2_T01	VIT_00s1364g00020	0.11775	1.10367	1.23723	1.04527	-0.599083	0	0.00038813	SF4	Pericarp night-morning up	EMB1674 (embryo defective 1674) kinase interacting family protein	Regulation overview.Regulation of gene expression.Regulation of transcription.Transcription factor.KIP1 SANTA								chrUn_38844832_38847802	AT1G09720
CHRUN_JGVV375_4_T01	VIT_00s0375g00040	0.0657167	0.570567	0.745933	1.03417	0.315783	0	0.000862349	SF4	Pericarp night-morning up	NAC domain-containing protein 25	Regulation overview.Regulation of gene expression.Regulation of transcription.Transcription factor.NAC family transcription factor								chrUn_26438134_26439605	AT1G61110
CHR1_JGVV26_81_T01	VIT_01s0026g01870	0.158933	1.01635	1.19192	1.37173	0.3214	0	0.000145429	SF4	Pericarp night-morning up	Avr9/Cf-9 induced kinase 1	Response to stimulus.Stress response.Biotic stress response								chr01_11232314_11234303	AT2G02800
CHR14_JGVV171_13_T01	VIT_14s0171g00150	-0.0937167	0.60585	0.699783	0.952383	-0.197033	0	0.000986072	SF4	Pericarp night-morning up	Avr9/Cf-9 rapidly elicited protein 57	Response to stimulus.Stress response.Biotic stress response								chr14_26015151_26015764	AT3G01830
CHR15_JGVV46_243_T01	VIT_15s0046g01050	0.0716333	0.696217	0.9265	1.04135	0.184883	0	0.000883347	SF4	Pericarp night-morning up	Abscisic acid receptor PYL9 RCAR1	Signaling.Hormone Signaling.ABA Signaling.ABA-mediated Signaling pathway								chr15_18133354_18136214	AT1G01360
CHR5_JGVV20_440_T01	VIT_05s0020g04680	0.11145	1.52528	1.97337	1.06443	-0.8991	0	0.0162314	SF4	Pericarp night-morning up	Auxin-induced protein 22D	Signaling.Hormone Signaling.Auxin Signaling.Auxin-mediated Signaling pathway	Regulation overview.Regulation of gene expression.Regulation of transcription.Transcription factor.AUXIAA family transcription factor							chr05_06536583_06537443	AT5G43700
CHR7_JGVV141_15_T01	VIT_07s0141g00270	0.189267	1.14283	1.62137	1.13817	-0.29335	0	0.00314611	SF4	Pericarp night-morning up	Auxin-induced protein 22D	Signaling.Hormone Signaling.Auxin Signaling.Auxin-mediated Signaling pathway	Regulation overview.Regulation of gene expression.Regulation of transcription.Transcription factor.AUXIAA family transcription factor							chr07_00165533_00166671	AT5G43700
CHR13_RANDOM_JGVV123_20_T01	VIT_13s0067g03510	-0.0692833	0.830667	1.2227	0.467133	-0.6218	0	0.00849315	SF4	Pericarp night-morning up	ARR9 typeA	Signaling.Hormone Signaling.Cytokinin Signaling.Cytokinin-mediated Signaling pathway	Regulation overview.Regulation of gene expression.Regulation of transcription.Transcription factor.Orphans Response reg family transcription factor							chr13_random_01962458_01964036	AT3G57040
CHR2_JGVV234_13_T01	VIT_02s0234g00130	-0.47005	0.7321	0.9221	1.16187	-0.745317	0	0.00104376	SF4	Pericarp night-morning up	Ethylene responsive element binding factor 1	Signaling.Hormone Signaling.Ethylene Signaling.Ethylene-mediated Signaling pathway	Signaling.Hormone Signaling.Jasmonate salicylate signaling.Jasmonate Signaling.Jasmonate-mediated Signaling pathway	Regulation overview.Regulation of gene expression.Regulation of transcription.Transcription factor.AP2 family transcription factor						chr02_00177838_00178960
CHR16_JGVV13_81_T01	VIT_16s0013g01080	0.37605	1.7882	2.07655	2.14837	0.43885	0	0.000450873	SF4	Pericarp night-morning up	Ethylene-responsive transcription factor ERF105	Signaling.Hormone Signaling.Ethylene Signaling.Ethylene-mediated Signaling pathway	Regulation overview.Regulation of gene expression.Regulation of transcription.Transcription factor.AP2 family transcription factor.ERF subfamily transcription factor							chr16_06973919_06975043	AT5G51190
CHR7_JGVV31_217_T01	VIT_07s0031g02390	0.00391667	0.739	0.99565	1.17408	0.494217	0	0.0276716	SF4	Pericarp night-morning up	Phytoalexin-deficient 4 protein (PAD4)	Signaling.Hormone Signaling.Jasmonate salicylate signaling.Jasmonate Signaling.Jasmonate-mediated Signaling pathway	Response to stimulus.Stress response.Biotic stress response	Signaling.Hormone Signaling.Jasmonate salicylate signaling.Salicylic acid Signaling.Salicylic acid-mediated Signaling pathway						chr07_18535988_18540420	AT3G52430
CHR18_JGVV1_837_T01	VIT_18s0001g11830	-0.980933	0.19715	0.531733	0.787967	-0.128517	0	0.0498862	SF4	Pericarp night-morning up	Calmodulin	Signaling.Signaling pathway.Calcium sensors and Signaling	Response to stimulus.Stress response.Biotic stress response.Plant-pathogen interaction							chr18_10100593_10101408	AT1G19290
CHR4_JGVV79_31_T01	VIT_04s0079g00410	0.0623333	0.649283	1.0165	1.17203	0.8271	0	8.70551e-06	SF4	Pericarp night-morning up	CIR1/RVE2 (circadian 1)	Signaling.Signaling pathway.Circadian clock Signaling	Regulation overview.Regulation of gene expression.Regulation of transcription.Transcription factor.MYB-related family transcription factor	Regulation overview.Regulation of gene expression.Regulation of transcription.Transcription factor.MYB family transcription factor						chr04_10884890_10889043	AT5G17300
CHR3_JGVV38_221_T01	VIT_03s0038g02450	0.1543	1.05025	1.5738	1.60182	-0.0143	0	1.49713e-05	SF4	Pericarp night-morning up	Constans interacting protein 4	Signaling.Signaling pathway.Circadian clock Signaling								chr03_01707800_01708798	AT4G35070
CHR18_JGVV1_1003_T01	VIT_18s0001g13590	0.880217	1.00742	0.905667	0.63925	0.7784	0	0.00243278	SF4	Pericarp night-morning up	Leucine-rich repeat protein kinase	Signaling.Signaling pathway.Protein kinase								chr18_11608623_11612061	AT4G36180
CHR4_JGVV43_13_T01	VIT_04s0043g00160	-0.465833	0.25195	0.3757	0.595783	-0.369633	0	0.00134296	SF4	Pericarp night-morning up	Receptor protein kinase	Signaling.Signaling pathway.Protein kinase								chr04_13015677_13019043	AT1G66150
CHR19_JGVV14_21_T01	VIT_19s0014g00220	-0.1699	0.293583	0.613683	0.85775	-0.116033	0	0.000111885	SF4	Pericarp night-morning up	MAPK (MPK19)	Signaling.Signaling pathway.Protein kinase.MAPK cascade								chr19_00224334_00234190	AT3G14720
CHR14_JGVV108_92_T01	VIT_14s0108g01000	0.299317	1.2817	1.69013	1.74903	0.3841	0	0.00911688	SF4	Pericarp night-morning up	Calcium-binding EF hand	Unknown								chr14_29638769_29639506	AT5G39670
CHR19_JGVV14_272_T01	VIT_19s0014g03090	-0.72105	0.570233	0.932633	0.8506	-0.627117	0	0.00107398	SF4	Pericarp night-morning up	CBS domain-containing protein	Unknown								chr19_03265347_03267246	AT5G53750
CHR13_JGVV19_378_T01	VIT_13s0019g00890	-0.149167	0.4108	0.6125	0.90235	0.179117	0	0.000325658	SF4	Pericarp night-morning up	Integral membrane protein, MtN24	Unknown								chr13_02694352_02694911	AT3G55390
CHR9_JGVV2_302_T01	VIT_09s0002g03340	0.17775	1.08525	0.8591	1.10483	-0.595	0	0.0311359	SF4	Pericarp night-morning up	Unknown	Unknown								chr09_03028492_03029489
CHRUN_JGVV515_3_T01	VIT_00s0515g00030	0.404783	0.97285	1.27353	1.27745	0.4897	0	2.43949e-05	SF4	Pericarp night-morning up	Unknown protein	Unknown								chrUn_31021917_31022751	AT1G12020
CHR1_JGVV150_38_T01	VIT_01s0150g00380	0.123533	0.714483	1.14727	1.1888	-0.639333	0	0.0118986	SF4	Pericarp night-morning up	Unknown protein	Unknown								chr01_22754920_22755674	AT5G47920
CHR4_JGVV8_556_T01	VIT_04s0008g05970	-0.0321333	0.58685	1.00145	1.14932	0.0804167	0	0.0215443	SF4	Pericarp night-morning up	Unknown protein	Unknown								chr04_05662347_05663800	AT5G11000
CHR5_JGVV20_264_T01	VIT_05s0020g02830	-0.12535	0.655683	0.852183	0.5916	-0.621567	0	0.0146033	SF4	Pericarp night-morning up	Unknown protein	Unknown								chr05_04531089_04531963	AT5G19190
CHR10_JGVV71_76_T01	VIT_10s0071g00300	-0.0817667	0.221933	0.4219	1.0549	0.243817	0	0.048713	SF4	Pericarp night-morning up	Unknown protein	Unknown								chr10_16606880_16610558	AT3G19970
CHR19_JGVV14_220_T01	VIT_19s0014g02490	0.23655	0.849067	1.35122	1.34488	-0.0315333	0	3.02616e-06	SF4	Pericarp night-morning up	VQ motif-containing protein	Unknown								chr19_02589475_02590454	AT1G28280
