# Supplementary material for: Circadian oscillatory transcriptional programs in grapevine ripening fruits
Source: BMC Plant Biol. 2014 Mar 25;14:78. doi: 10.1186/1471-2229-14-78 (PMC3986946; doi:10.1186/1471-2229-14-78)
Supplement: Additional file 3 — Functional analysis in clusters of differentially expressed transcripts identified in Tempranillo skin, flesh and pericarp table. [file 1471-2229-14-78-S3.xlsx]

## Sheet: TableFatiGOFandS
Additional file 3 – Functional enrichment analysis in clusters of differentially expressed transcripts identified in Tempranillo skin, flesh and pericarp. Functional categories* significanly over-represented (0.05 Benjamini-Hochber adjusted p-value in a Fisher's exact test) within each expression profile of DEG identified in each tissue.
Functional category	Category level	p-value	Category size in array	Cluster positive transcripts	Cluster negative transcripts	Cluster %	Array %	Cluster positive IDs
SKIN DIFERENTIALLY EXPRESSED TRANSCRIPTS
Cluster S1. Skin noon up (77 transcripts)
Metabolism.Primary metabolism.Protein metabolism and modification	3	0.00633052	2458	18	59	23.38	8.16	VIT_01s0011g04820,VIT_02s0025g00280,VIT_02s0025g04170,VIT_02s0154g00480,VIT_03s0088g00320,VIT_04s0008g01110,VIT_04s0008g01550,VIT_05s0029g00500,VIT_08s0217g00090,VIT_09s0002g00640,VIT_09s0002g00690,VIT_13s0019g02740,VIT_13s0019g03090,VIT_16s0022g00510,VIT_16s0039g02600,VIT_16s0050g01150,VIT_18s0041g01230,VIT_19s0085g01050
Metabolism.Primary metabolism.Protein metabolism and modification.Protein folding	4	6.48391e-10	494	15	62	19.48	1.6	VIT_01s0011g04820,VIT_02s0025g00280,VIT_02s0025g04170,VIT_02s0154g00480,VIT_04s0008g01110,VIT_04s0008g01550,VIT_05s0029g00500,VIT_08s0217g00090,VIT_09s0002g00640,VIT_09s0002g00690,VIT_13s0019g02740,VIT_16s0022g00510,VIT_16s0050g01150,VIT_18s0041g01230,VIT_19s0085g01050
Metabolism.Primary metabolism.Protein metabolism and modification.Protein processing in endoplasmic reticulum	4	0.000379509	219	7	70	9.09	0.71	VIT_02s0025g00280,VIT_02s0154g00480,VIT_13s0019g02740,VIT_13s0019g03090,VIT_16s0050g01150,VIT_18s0041g01230,VIT_19s0085g01050
Metabolism.Primary metabolism.Protein metabolism and modification.Protein folding.Chaperone-mediated protein folding	5	7.67885e-13	302	15	62	19.48	0.96	VIT_01s0011g04820,VIT_02s0025g00280,VIT_02s0025g04170,VIT_02s0154g00480,VIT_04s0008g01110,VIT_04s0008g01550,VIT_05s0029g00500,VIT_08s0217g00090,VIT_09s0002g00640,VIT_09s0002g00690,VIT_13s0019g02740,VIT_16s0022g00510,VIT_16s0050g01150,VIT_18s0041g01230,VIT_19s0085g01050
Metabolism.Primary metabolism.Protein metabolism and modification.Protein folding.Chaperone-mediated protein folding.HSP-mediated protein folding	6	5.02952e-14	240	15	62	19.48	0.75	VIT_01s0011g04820,VIT_02s0025g00280,VIT_02s0025g04170,VIT_02s0154g00480,VIT_04s0008g01110,VIT_04s0008g01550,VIT_05s0029g00500,VIT_08s0217g00090,VIT_09s0002g00640,VIT_09s0002g00690,VIT_13s0019g02740,VIT_16s0022g00510,VIT_16s0050g01150,VIT_18s0041g01230,VIT_19s0085g01050
Response to stimulus.Stress response.Abiotic stress response.Temperature stress response	4	0.00915536	84	4	73	5.19	0.27	VIT_02s0025g04170,VIT_04s0008g01110,VIT_13s0019g03090,VIT_18s0041g01230
Regulation overview.Regulation of gene expression.Regulation of transcription.Transcription factor.HSF family transcription factor	5	0.00611975	24	3	74	3.9	0.07	VIT_02s0025g04170,VIT_04s0008g01110,VIT_13s0019g03090
Transport overview.Primary Active Transporters.P-P-bond hydrolysis-driven transporters.General Secretory Pathway (Sec)	4	0.0372343	129	4	73	5.19	0.42	VIT_01s0011g04820,VIT_05s0029g00500,VIT_08s0217g00090,VIT_09s0002g00690
Metabolism.Primary metabolism.Protein metabolism and modification.Protein folding.Chaperone-mediated protein folding.HSP-mediated protein folding.HSP-mediated protein folding co-chaperone	7	0.0157823	100	4	73	5.19	0.32	VIT_01s0011g04820,VIT_05s0029g00500,VIT_08s0217g00090,VIT_09s0002g00690
Cluster S2. Skin noon down (84 transcripts)
Signaling	1	1.37338e-05	3668	29	55	34.52	12.18	VIT_00s0194g00070,VIT_01s0011g03520,VIT_01s0127g00130,VIT_02s0025g04120,VIT_02s0234g00130,VIT_03s0038g02450,VIT_03s0091g00310,VIT_04s0043g00160,VIT_05s0020g03310,VIT_05s0020g04680,VIT_06s0004g03540,VIT_06s0004g08190,VIT_08s0007g05790,VIT_09s0002g00080,VIT_10s0003g00130,VIT_10s0003g03790,VIT_12s0035g01230,VIT_12s0057g01350,VIT_12s0134g00240,VIT_14s0081g00730,VIT_16s0013g01080,VIT_16s0013g01110,VIT…
Signaling.Signaling pathway	2	0.0341366	2528	17	67	20.24	8.4	VIT_00s0194g00070,VIT_01s0011g03520,VIT_01s0127g00130,VIT_02s0025g04120,VIT_03s0038g02450,VIT_04s0043g00160,VIT_06s0004g03540,VIT_08s0007g05790,VIT_09s0002g00080,VIT_12s0035g01230,VIT_12s0057g01350,VIT_12s0134g00240,VIT_16s0098g00220,VIT_17s0000g01970,VIT_19s0014g00220,VIT_19s0014g01530,VIT_19s0014g04650
Regulation overview	1	4.06641e-07	2856	28	56	33.33	9.46	VIT_00s0194g00070,VIT_00s1364g00020,VIT_01s0011g03520,VIT_02s0234g00130,VIT_03s0091g00690,VIT_04s0069g00920,VIT_04s0069g00970,VIT_05s0020g04000,VIT_05s0020g04680,VIT_06s0004g04950,VIT_06s0004g04960,VIT_06s0004g08190,VIT_06s0009g00440,VIT_07s0005g01450,VIT_08s0007g05740,VIT_09s0002g02700,VIT_10s0003g00130,VIT_10s0003g01600,VIT_10s0003g03790,VIT_12s0057g01350,VIT_13s0019g01710,VIT_13s0067g01070,VIT…
Regulation overview.Regulation of gene expression	2	1.55607e-07	2703	28	56	33.33	8.95	VIT_00s0194g00070,VIT_00s1364g00020,VIT_01s0011g03520,VIT_02s0234g00130,VIT_03s0091g00690,VIT_04s0069g00920,VIT_04s0069g00970,VIT_05s0020g04000,VIT_05s0020g04680,VIT_06s0004g04950,VIT_06s0004g04960,VIT_06s0004g08190,VIT_06s0009g00440,VIT_07s0005g01450,VIT_08s0007g05740,VIT_09s0002g02700,VIT_10s0003g00130,VIT_10s0003g01600,VIT_10s0003g03790,VIT_12s0057g01350,VIT_13s0019g01710,VIT_13s0067g01070,VIT…
Regulation overview.Regulation of gene expression.Regulation of transcription	3	1.34814e-07	2639	28	56	33.33	8.74	VIT_00s0194g00070,VIT_00s1364g00020,VIT_01s0011g03520,VIT_02s0234g00130,VIT_03s0091g00690,VIT_04s0069g00920,VIT_04s0069g00970,VIT_05s0020g04000,VIT_05s0020g04680,VIT_06s0004g04950,VIT_06s0004g04960,VIT_06s0004g08190,VIT_06s0009g00440,VIT_07s0005g01450,VIT_08s0007g05740,VIT_09s0002g02700,VIT_10s0003g00130,VIT_10s0003g01600,VIT_10s0003g03790,VIT_12s0057g01350,VIT_13s0019g01710,VIT_13s0067g01070,VIT…
Regulation overview.Regulation of gene expression.Regulation of transcription.Transcription factor	4	1.34814e-07	2579	28	56	33.33	8.54	VIT_00s0194g00070,VIT_00s1364g00020,VIT_01s0011g03520,VIT_02s0234g00130,VIT_03s0091g00690,VIT_04s0069g00920,VIT_04s0069g00970,VIT_05s0020g04000,VIT_05s0020g04680,VIT_06s0004g04950,VIT_06s0004g04960,VIT_06s0004g08190,VIT_06s0009g00440,VIT_07s0005g01450,VIT_08s0007g05740,VIT_09s0002g02700,VIT_10s0003g00130,VIT_10s0003g01600,VIT_10s0003g03790,VIT_12s0057g01350,VIT_13s0019g01710,VIT_13s0067g01070,VIT…
Response to stimulus.Stress response.Biotic stress response	3	0.0131386	1254	12	72	14.29	4.16	VIT_00s0184g00120,VIT_01s0026g01870,VIT_06s0004g03540,VIT_08s0007g05790,VIT_12s0134g00240,VIT_12s0142g00590,VIT_13s0019g00380,VIT_16s0039g02370,VIT_16s0039g02380,VIT_17s0000g01970,VIT_18s0001g03710,VIT_19s0014g04650
Signaling.Hormone signaling	2	0.000672969	1219	14	70	16.67	4.03	VIT_02s0234g00130,VIT_03s0091g00310,VIT_05s0020g03310,VIT_05s0020g04680,VIT_06s0004g03540,VIT_06s0004g08190,VIT_10s0003g00130,VIT_10s0003g03790,VIT_14s0081g00730,VIT_16s0013g01080,VIT_16s0013g01110,VIT_17s0000g01970,VIT_19s0014g02240,VIT_19s0140g00120
Signaling.Hormone signaling.Ethylene signaling	3	7.60934e-06	258	9	75	10.71	0.83	VIT_02s0234g00130,VIT_06s0004g03540,VIT_06s0004g08190,VIT_10s0003g00130,VIT_14s0081g00730,VIT_16s0013g01080,VIT_16s0013g01110,VIT_17s0000g01970,VIT_19s0014g02240
Signaling.Hormone signaling.Ethylene signaling.Ethylene-mediated signaling pathway	4	6.28425e-06	247	9	75	10.71	0.8	VIT_02s0234g00130,VIT_06s0004g03540,VIT_06s0004g08190,VIT_10s0003g00130,VIT_14s0081g00730,VIT_16s0013g01080,VIT_16s0013g01110,VIT_17s0000g01970,VIT_19s0014g02240
Regulation overview.Regulation of gene expression.Regulation of transcription.Transcription factor.AP2 family transcription factor	5	1.68723e-05	140	7	77	8.33	0.45	VIT_02s0234g00130,VIT_06s0004g08190,VIT_10s0003g00130,VIT_14s0081g00730,VIT_16s0013g01080,VIT_16s0013g01110,VIT_19s0014g02240
Signaling.Signaling pathway.Circadian clock signaling	3	0.00545017	79	4	80	4.76	0.25	VIT_00s0194g00070,VIT_01s0011g03520,VIT_03s0038g02450,VIT_12s0057g01350
Regulation overview.Regulation of gene expression.Regulation of transcription.Transcription factor.CO-like / B-box family transcriprion factor	5	0.000491406	12	3	81	3.57	0.03	VIT_00s0194g00070,VIT_01s0011g03520,VIT_12s0057g01350
Regulation overview.Regulation of gene expression.Regulation of transcription.Transcription factor.GRAS family transcription factor	5	0.0243241	50	3	81	3.57	0.16	VIT_06s0004g04950,VIT_06s0004g04960,VIT_13s0019g01710
Signaling.Signaling pathway.Protein kinase.MAPK cascade	4	0.00534062	77	4	80	4.76	0.24	VIT_06s0004g03540,VIT_12s0035g01230,VIT_17s0000g01970,VIT_19s0014g00220
Regulation overview.Regulation of gene expression.Regulation of transcription.Transcription factor.WRKY family transcription factor	5	0.00247958	62	4	80	4.76	0.19	VIT_04s0069g00920,VIT_04s0069g00970,VIT_10s0003g01600,VIT_13s0067g03140
Cluster S3. Skin day up (87 transcripts)
No significant enrichement
Cluster S4. Skin night up down (123 transcripts)
Regulation overview.Regulation of gene expression.Regulation of transcription.Transcription factor.WRKY family transcription factor	5	0.0313197	62	4	83	4.6	0.19	VIT_01s0026g01730,VIT_07s0031g00080,VIT_08s0058g00690,VIT_15s0046g01140
FLESH DIFERENTIALLY EXPRESSED TRANSCRIPTS
Cluster F1. Flesh noon up (33 transcripts)
Metabolism.Primary metabolism.Protein metabolism and modification.Protein folding.Chaperone-mediated protein folding	5	0.0488749	302	4	29	12.12	1	VIT_02s0025g04170,VIT_04s0008g01110,VIT_08s0217g00090,VIT_16s0100g00720
Metabolism.Primary metabolism.Protein metabolism and modification.Protein folding.Chaperone-mediated protein folding.HSP-mediated protein folding	6	0.0439315	240	4	29	12.12	0.79	VIT_02s0025g04170,VIT_04s0008g01110,VIT_08s0217g00090,VIT_16s0100g00720
Response to stimulus.Stress response.Abiotic stress response.Temperature stress response	4	0.0439315	84	3	30	9.09	0.27	VIT_02s0025g04170,VIT_04s0008g01110,VIT_16s0100g00720
Regulation overview.Regulation of gene expression.Regulation of transcription.Transcription factor.HSF family transcription factor	5	0.00233563	24	3	30	9.09	0.07	VIT_02s0025g04170,VIT_04s0008g01110,VIT_16s0100g00720
Metabolism.Primary metabolism.Lipid metabolism.Steroid metabolism.Steroid modification	5	0.0478849	19	2	31	6.06	0.06	VIT_00s0441g00020,VIT_00s0525g00020
Regulation overview.Regulation of gene expression.Gene silencing	3	0.0488749	27	2	31	6.06	0.08	VIT_10s0042g01150,VIT_10s0042g01180
Regulation overview.Regulation of gene expression.Gene silencing.Posttranscriptional gene silencing by RNA	4	0.0488749	27	2	31	6.06	0.08	VIT_10s0042g01150,VIT_10s0042g01180
Regulation overview.Regulation of gene expression.Gene silencing.Posttranscriptional gene silencing by RNA.mRNA cleavage involved in gene silencing by miRNA	5	0.0488749	27	2	31	6.06	0.08	VIT_10s0042g01150,VIT_10s0042g01180
Cluster F2. Flesh noon down (5 transcripts)
No significant enrichement
Cluster F3. Flesh night-morning down (42 transcripts)
Metabolism.Primary metabolism.Nucleobase, nucleoside, nucleotide, nucleic acid metabolism.Nucleic acid metabolism.RNA metabolism.tRNA metabolism	6	0.0106965	130	4	38	9.52	0.42	VIT_19s0015g01580,VIT_19s0015g01600,VIT_19s0015g01620,VIT_19s0015g01670
Metabolism.Primary metabolism.Protein metabolism and modification.Protein synthesis.Translation.Amino acid activation	6	0.00971372	96	4	38	9.52	0.31	VIT_19s0015g01580,VIT_19s0015g01600,VIT_19s0015g01620,VIT_19s0015g01670
Metabolism.Primary metabolism.Nucleobase, nucleoside, nucleotide, nucleic acid metabolism.Nucleic acid metabolism.RNA metabolism.tRNA metabolism.tRNA processing	7	0.0106965	130	4	38	9.52	0.42	VIT_19s0015g01580,VIT_19s0015g01600,VIT_19s0015g01620,VIT_19s0015g01670
Metabolism.Primary metabolism.Amino acid metabolism.Aromatic amino acid metabolism.Aromatic amino acid biosynthesis	5	0.0116416	143	4	38	9.52	0.46	VIT_19s0015g01580,VIT_19s0015g01600,VIT_19s0015g01620,VIT_19s0015g01670
Cluster F4. Flesh night-morning up (52 transcripts)
Regulation overview.Regulation of gene expression.Regulation of transcription.Transcription factor.KIP1 SANTA	5	0.0425031	6	2	50	3.85	0.01	VIT_00s0483g00050,VIT_00s1364g00020
PERICARP DIFERENTIALLY EXPRESSED TRANSCRIPTS
Cluster SF1. Flesh and skin noon up (73 transcripts)
Metabolism.Primary metabolism.Protein metabolism and modification.Protein folding	4	6.38679e-08	494	13	60	17.81	1.61	VIT_01s0010g02290,VIT_01s0011g04820,VIT_02s0025g00280,VIT_02s0025g04170,VIT_02s0154g00480,VIT_04s0008g01110,VIT_08s0217g00090,VIT_09s0002g00640,VIT_09s0002g00690,VIT_13s0019g03170,VIT_16s0022g00510,VIT_16s0100g00720,VIT_18s0041g01230
Metabolism.Primary metabolism.Protein metabolism and modification.Protein folding.Chaperone-mediated protein folding	5	2.06495e-10	302	13	60	17.81	0.97	VIT_01s0010g02290,VIT_01s0011g04820,VIT_02s0025g00280,VIT_02s0025g04170,VIT_02s0154g00480,VIT_04s0008g01110,VIT_08s0217g00090,VIT_09s0002g00640,VIT_09s0002g00690,VIT_13s0019g03170,VIT_16s0022g00510,VIT_16s0100g00720,VIT_18s0041g01230
Metabolism.Primary metabolism.Protein metabolism and modification.Protein folding.Chaperone-mediated protein folding.HSP-mediated protein folding	6	2.18313e-11	240	13	60	17.81	0.76	VIT_01s0010g02290,VIT_01s0011g04820,VIT_02s0025g00280,VIT_02s0025g04170,VIT_02s0154g00480,VIT_04s0008g01110,VIT_08s0217g00090,VIT_09s0002g00640,VIT_09s0002g00690,VIT_13s0019g03170,VIT_16s0022g00510,VIT_16s0100g00720,VIT_18s0041g01230
Response to stimulus.Stress response.Abiotic stress response.Temperature stress response	4	0.000477757	84	5	68	6.85	0.26	VIT_01s0010g02290,VIT_02s0025g04170,VIT_04s0008g01110,VIT_16s0100g00720,VIT_18s0041g01230
Regulation overview.Regulation of gene expression.Regulation of transcription.Transcription factor.HSF family transcription factor	5	0.00434523	24	3	70	4.11	0.07	VIT_02s0025g04170,VIT_04s0008g01110,VIT_16s0100g00720
Transport overview.Electrochemical Potential-driven Transporters.Porters.Divalent Anion:Na+ Symporter	4	0.00481975	4	2	71	2.74	0.01	VIT_00s0187g00130,VIT_00s2188g00010
Transport overview.Macromolecule transport.Organic ion transport.Organic anion transport.Malate transport.Vacuolar malate transport	6	0.00112817	2	2	71	2.74	0	VIT_00s0187g00130,VIT_00s2188g00010
Cluster SF2. Skin and flesh noon down (31 transcripts)
Regulation overview.Regulation of gene expression.Regulation of transcription.Transcription factor.ZIM family transcription factor	5	0.000137148	13	3	28	9.68	0.03	VIT_04s0008g00110,VIT_10s0003g03790,VIT_10s0003g03800
Signaling.Hormone signaling.Jasmonate salicylate signaling.Jasmonate signaling.Jasmonate-mediated signaling pathway	5	0.0289839	84	3	28	9.68	0.27	VIT_04s0008g00110,VIT_10s0003g03790,VIT_10s0003g03800
Regulation overview.Regulation of gene expression.Regulation of transcription.Transcription factor.JAZ family transcription factor	5	8.07887e-05	9	3	28	9.68	0.02	VIT_04s0008g00110,VIT_10s0003g03790,VIT_10s0003g03800
Cluster SF3. Skin and flesh night-morning down (59 transcripts)
No significant enrichement
Cluster SF4. Skin and flesh night-morning up (61 transcripts)
Regulation overview	1	2.29227e-05	2856	21	40	34.43	9.48	VIT_00s0194g00070,VIT_00s0375g00040,VIT_00s0483g00050,VIT_00s1364g00020,VIT_01s0011g04870,VIT_02s0033g00050,VIT_02s0234g00130,VIT_04s0079g00410,VIT_05s0020g04680,VIT_06s0004g04950,VIT_06s0004g04960,VIT_06s0009g00440,VIT_07s0005g01450,VIT_07s0141g00270,VIT_11s0037g00040,VIT_13s0067g01070,VIT_13s0067g03510,VIT_14s0083g00640,VIT_14s0108g00980,VIT_16s0013g01080,VIT_19s0014g02240
Regulation overview.Regulation of gene expression	2	1.18371e-05	2703	21	40	34.43	8.97	VIT_00s0194g00070,VIT_00s0375g00040,VIT_00s0483g00050,VIT_00s1364g00020,VIT_01s0011g04870,VIT_02s0033g00050,VIT_02s0234g00130,VIT_04s0079g00410,VIT_05s0020g04680,VIT_06s0004g04950,VIT_06s0004g04960,VIT_06s0009g00440,VIT_07s0005g01450,VIT_07s0141g00270,VIT_11s0037g00040,VIT_13s0067g01070,VIT_13s0067g03510,VIT_14s0083g00640,VIT_14s0108g00980,VIT_16s0013g01080,VIT_19s0014g02240
Regulation overview.Regulation of gene expression.Regulation of transcription	3	1.17041e-05	2639	21	40	34.43	8.75	VIT_00s0194g00070,VIT_00s0375g00040,VIT_00s0483g00050,VIT_00s1364g00020,VIT_01s0011g04870,VIT_02s0033g00050,VIT_02s0234g00130,VIT_04s0079g00410,VIT_05s0020g04680,VIT_06s0004g04950,VIT_06s0004g04960,VIT_06s0009g00440,VIT_07s0005g01450,VIT_07s0141g00270,VIT_11s0037g00040,VIT_13s0067g01070,VIT_13s0067g03510,VIT_14s0083g00640,VIT_14s0108g00980,VIT_16s0013g01080,VIT_19s0014g02240
Regulation overview.Regulation of gene expression.Regulation of transcription.Transcription factor	4	1.17041e-05	2579	21	40	34.43	8.55	VIT_00s0194g00070,VIT_00s0375g00040,VIT_00s0483g00050,VIT_00s1364g00020,VIT_01s0011g04870,VIT_02s0033g00050,VIT_02s0234g00130,VIT_04s0079g00410,VIT_05s0020g04680,VIT_06s0004g04950,VIT_06s0004g04960,VIT_06s0009g00440,VIT_07s0005g01450,VIT_07s0141g00270,VIT_11s0037g00040,VIT_13s0067g01070,VIT_13s0067g03510,VIT_14s0083g00640,VIT_14s0108g00980,VIT_16s0013g01080,VIT_19s0014g02240
Signaling.Signaling pathway.Circadian clock signaling	3	0.00401264	79	4	57	6.56	0.25	VIT_00s0194g00070,VIT_03s0038g02450,VIT_04s0079g00410,VIT_14s0083g00640
Regulation overview.Regulation of gene expression.Regulation of transcription.Transcription factor.CO-like / B-box family transcriprion factor	5	0.0319834	12	2	59	3.28	0.03	VIT_00s0194g00070,VIT_14s0083g00640
Regulation overview.Regulation of gene expression.Regulation of transcription.Transcription factor.GRAS family transcription factor	5	0.0202258	50	3	58	4.92	0.16	VIT_02s0033g00050,VIT_06s0004g04950,VIT_06s0004g04960
Regulation overview.Regulation of gene expression.Regulation of transcription.Transcription factor.KIP1 SANTA	5	0.00976853	6	2	59	3.28	0.01	VIT_00s0483g00050,VIT_00s1364g00020
*Functional classification from Grimplet et al., BMC Res Notes 2012
