# Supplementary material for: Circadian oscillatory transcriptional programs in grapevine ripening fruits
Source: BMC Plant Biol. 2014 Mar 25;14:78. doi: 10.1186/1471-2229-14-78 (PMC3986946; doi:10.1186/1471-2229-14-78)
Supplement: Additional file 5 — Transcripts differentially oscillating in expression between Tempranillo berry skin and flesh table. [file 1471-2229-14-78-S5.xlsx]

## Sheet: SvsF maSigPro
Additiona file 5 – Transcripts differentially oscillating in expression between Tempranillo berry skin and flesh throughout a 24h daily period. Differentially oscillating transcripts according to 0.05 Benjamini-Hochberg adjusted p-value in a maSigPro two-class time course (plynomial degree 3) comparison and ≥2-fold change between tissues after expression data normalization to the corresponding la…
SEQ_ID_Nimblegen	ID 12X V1	S18h-1/18h-2	S23:30h/18h-2	S4h/18h-2	S7:45h/18h-2	S12:45h/18h-2	S18h-2/18h-2	F18h-1/18h-2	F23:30h/18h-2	F4h/18h-2	F7:45h/18h-2	F12:45h/18h-2	F18h-2/18h-2	maSigPro p-value	Cluster	Cluster definition	Functional annotation	Functionnal category 1	Functionnal category 2	Functionnal category 3	Functionnal category 4	Functionnal category 5	Functionnal category 6	Functionnal category 7	Functionnal category 8	Chromosome position 12X	Best arabidopsis match
CHR11_JGVV16_332_T01	VIT_11s0016g03710	-0.13	-1.09	-0.99	-0.58	-0.36	0	0.1	-0.02	-0.19	0.13	0.66	0	6.47704e-13	SvsF1	Skin day up	Abl interactor protein 1 (ABIL1)	Cellular process								chr11_03044618_03049139	AT2G46225
CHR18_JGVV122_77_T01	VIT_18s0122g00550	-0.01	-0.69	-1.03	-0.93	-0.45	0	0.11	-0.28	-0.02	-0.5	-0.34	0	1.31455e-09	SvsF1	Skin day up	Cyclin-dependent kinase B2;1	Cellular process.Cell growth and death	Regulation overview.Regulation of cell cycle							chr18_00444081_00446439	AT1G76540
CHR16_JGVV100_80_T01	VIT_16s0100g00470	0.12	-0.68	-1.19	-0.96	0.19	0	-0.05	-0.18	-0.17	-0.49	-0.05	0	1.92779e-12	SvsF1	Skin day up	BCL2 binding anthogene	Cellular process.Cell growth and death.Inhibitor of cell death								chr16_15947137_15949454	AT5G52060
CHR2_JGVV25_168_T01	VIT_02s0025g01790	-0.3	-2.18	-1.56	-1.23	-0.91	0	0.02	-0.38	-0.39	-0.38	-0.06	0	6.85751e-12	SvsF1	Skin day up	Cellulose synthase CSLG3	Cellular process.Cellular component organization and biogenesis.Cell wall organization and biogenesis.Cell wall metabolism.Cell wall biosynthesis.Cellulose biosynthesis								chr02_01686388_01688345	AT4G23990
CHR15_JGVV48_236_T01	VIT_15s0048g00500	-0.54	-1.75	-1.8	-0.69	-0.7	0	-0.31	-0.57	-1.13	-0.44	-0.35	0	2.23966e-06	SvsF1	Skin day up	Pectinesterase family	Cellular process.Cellular component organization and biogenesis.Cell wall organization and biogenesis.Cell wall metabolism.Cell wall modification.Pectin modification								chr15_14614714_14617215	AT3G60730
CHR8_JGVV7_120_T01	VIT_08s0007g07760	-0.65	-1.81	-1.75	-0.89	-1.14	0	0.13	-0.06	-0.19	0.08	-0.07	0	0	SvsF1	Skin day up	Polygalacturonase PG1	Cellular process.Cellular component organization and biogenesis.Cell wall organization and biogenesis.Cell wall metabolism.Cell wall modification.Pectin modification								chr08_21207969_21210548	AT2G41850
CHR8_JGVV7_119_T01	VIT_08s0007g07770	-0.52	-1.88	-1.56	-0.8	-0.85	0	0.3	-0.14	-0.03	0	0.03	0	2.57572e-14	SvsF1	Skin day up	Polygalacturonase PG1	Cellular process.Cellular component organization and biogenesis.Cell wall organization and biogenesis.Cell wall metabolism.Cell wall modification.Pectin modification								chr08_21217813_21220330	AT2G41850
CHR5_JGVV62_20_T01	VIT_05s0062g00250	-1.27	-1.31	-1.41	-0.88	-0.98	0	-0.36	-0.27	-0.4	-0.72	-0.32	0	2.97804e-11	SvsF1	Skin day up	Xyloglucan endotransglucosylase/hydrolase 15	Cellular process.Cellular component organization and biogenesis.Cell wall organization and biogenesis.Cell wall metabolism.Cell wall modification.Xyloglucan modification								chr05_18409831_18411279	AT3G23730
CHR5_JGVV62_19_T01	VIT_05s0062g00240	-1.25	-1.81	-1.79	-1	-1.6	0	-0.85	-0.75	-0.66	-0.83	-0.99	0	1.24754e-10	SvsF1	Skin day up	Xyloglucan endotransglucosylase/hydrolase 23	Cellular process.Cellular component organization and biogenesis.Cell wall organization and biogenesis.Cell wall metabolism.Cell wall modification.Xyloglucan modification								chr05_18396922_18398527	AT4G14130
CHR13_JGVV320_7_T01	VIT_13s0320g00070	-0.13	-1.83	-1.3	-0.53	-0.5	0	-0.11	-0.37	-0.28	0.13	0.15	0	3.38606e-09	SvsF1	Skin day up	Myosin-like protein XIF	Cellular process.Cellular component organization and biogenesis.Cytoskeleton organization and biogenesis.Actin organization and biogenesis.Actin-driven movement								chr13_24372721_24391093	AT2G31900
CHR11_JGVV103_52_T01	VIT_11s0103g00180	0.12	-1.03	-0.88	-0.6	-0.3	0	-0.29	-0.01	-0.04	-0.11	-0.04	0	9.85271e-06	SvsF1	Skin day up	Kinesin 4 motor protein	Cellular process.Cellular component organization and biogenesis.Cytoskeleton organization and biogenesis.Microtubule organization and biogenesis.Microtubule-driven movement								chr11_15746572_15747758
CHR2_JGVV33_52_T01	VIT_02s0033g00740	0.01	-1.02	-0.97	-0.62	-0.57	0	0.09	0.04	0.05	0.11	0.05	0	4.94265e-09	SvsF1	Skin day up	Kinesin motor	Cellular process.Cellular component organization and biogenesis.Cytoskeleton organization and biogenesis.Microtubule organization and biogenesis.Microtubule-driven movement								chr02_15383049_15384243
CHR13_RANDOM_JGVV143_13_T01	VIT_13s0019g00970	0.05	-0.99	-0.72	-0.47	-0.37	0	-0.05	0.02	0	-0.07	-0.03	0	1.02989e-08	SvsF1	Skin day up	Kinesin motor protein	Cellular process.Cellular component organization and biogenesis.Cytoskeleton organization and biogenesis.Microtubule organization and biogenesis.Microtubule-driven movement								chr13_random_02737508_02739405	AT2G47500
CHR8_JGVV40_91_T01	VIT_08s0040g02400	0.1	-1.6	-1.39	-0.79	-0.7	0	-0.1	-0.24	-0.24	-0.15	-0.03	0	7.99361e-15	SvsF1	Skin day up	Myosin heavy chain	Cellular process.Cellular component organization and biogenesis.Cytoskeleton organization and biogenesis.Myosin-driven movement								chr08_13467681_13475567
CHR7_JGVV104_78_T01	VIT_07s0104g01000	-0.25	-0.75	-0.94	-1.05	0.09	0	0.95	-0.82	-0.68	-1.03	0.3	0	5.86939e-08	SvsF1	Skin day up	Histone H2AXa HTA5	Cellular process.Cellular component organization and biogenesis.Nucleus.Chromosome organization and biogenesis.Chromatin assembly								chr07_02095634_02096425	AT1G08880
CHR14_JGVV66_62_T01	VIT_14s0066g00700	-0.46	-1.83	-1.43	-0.93	-0.95	0	0.06	-0.05	-0.12	0.02	-0.06	0	5.9952e-15	SvsF1	Skin day up	Oleosin H-isoform	Cellular process.Cellular component organization and biogenesis.Oil body organization and biogenesis	Development.Reproductive development.Seed development							chr14_27168533_27169135	AT3G01570
CHR2_JGVV234_11_T01	VIT_02s0234g00110	-0.28	-1.37	-1.16	-0.79	-0.86	0	0.15	-0.06	0.01	0.13	0.04	0	0	SvsF1	Skin day up	Oleosin OLE-4	Cellular process.Cellular component organization and biogenesis.Oil body organization and biogenesis	Development.Reproductive development.Seed development							chr02_00140385_00141242	AT4G25140
CHR1_JGVV26_117_T01	VIT_01s0026g01460	0.02	-1.53	-1.13	-0.45	-0.76	0	-0.11	-0.33	-0.31	-0.11	-0.19	0	2.81291e-09	SvsF1	Skin day up	Thioredoxin H-type 2 (Trx-H-2)	Cellular process.Cellular homeostasis.Cell redox homeostasis								chr01_10422568_10423398	AT5G39950
CHRUN_JGVV582_3_T01	VIT_00s0582g00030	0	-1.38	-1.16	-0.64	-0.19	0	-0.23	-0.28	-0.32	0.14	-0.52	0	5.89822e-10	SvsF1	Skin day up	Syntaxin-51	Cellular process.Cellular transport.Protein trafficking								chrUn_32302304_32303290
CHR4_JGVV43_19_T01	VIT_04s0043g00240	-0.34	-1.48	-1.28	-1.09	-0.29	0	-0.43	-0.39	-0.47	-0.22	0.26	0	2.62641e-06	SvsF1	Skin day up	EMB2734 (embryo defective 2734) lyase	Development.Reproductive development.Embryo development								chr04_13311651_13319110	AT5G19820
CHR16_JGVV100_57_T01	VIT_16s0100g00700	0.43	-1	-1.37	-0.81	0.03	0	0.52	0.09	-0.27	-0.13	0.92	0	2.78507e-09	SvsF1	Skin day up	TFL1 (Terminal flower 1)	Development.Reproductive development.Flower development	Signaling.Signaling pathway.Signaling molecules.Signaling peptide							chr16_16172982_16174046	AT5G62040
CHR4_GSVIVT00018989001_T01	VIT_04s0023g01490	-0.42	-1.78	-1.96	-1.43	-0.78	0	-0.03	-0.54	-0.95	-0.66	0.26	0	1.20406e-11	SvsF1	Skin day up	Ovate family protein 7 OFP7	Development.Reproductive development.Fruit development	Regulation overview.Regulation of gene expression.Regulation of transcription.Transcription factor.OFP							chr04_18030230_18035626	AT2G18500
CHR7_JGVV104_48_T01	VIT_07s0104g01340	-0.03	-1.14	-1.66	-1.06	-0.76	0	0.02	0.19	0.7	-0.02	0.07	0	4.51861e-14	SvsF1	Skin day up	Nodulin MtN3 family	Development.Root development								chr07_02367941_02369677	AT3G48740
CHR17_JGVV0_848_T01	VIT_17s0000g00820	-0.55	-2.8	-1.63	-1.08	-1.39	0	-0.87	-0.91	-1.64	-0.61	-0.85	0	1.71225e-07	SvsF1	Skin day up	Nodulin MtN3 family	Development.Root development								chr17_00546502_00548565	AT5G23660
CHR12_JGVV35_165_T01	VIT_12s0035g00330	-0.36	-1.69	-1.15	-0.46	-0.92	0	-0.8	-0.48	-0.67	-0.69	-0.97	0	6.73967e-09	SvsF1	Skin day up	AAA-type ATPase	Diverse functions.Gene family with diverse functions.AAA-type ATPase domain family								chr12_19629696_19638518	AT5G40010
CHR12_JGVV35_164_T01	VIT_12s0035g00340	-0.48	-2.05	-1.09	-0.3	-0.74	0	-0.96	-0.7	-0.94	-0.36	-0.86	0	2.41157e-10	SvsF1	Skin day up	AAA-type ATPase	Diverse functions.Gene family with diverse functions.AAA-type ATPase domain family								chr12_19639005_19640761	AT5G40010
CHR9_JGVV18_47_T01	VIT_09s0018g00710	-0.33	-1.05	-1.07	-0.7	-0.48	0	0.27	0	0.1	-0.01	0.06	0	3.16657e-05	SvsF1	Skin day up	Disease resistance family protein	Diverse functions.Gene family with diverse functions.NBS-LRR superfamily	Response to stimulus.Stress response.Biotic stress response							chr09_17190848_17196887
CHR18_RANDOM_JGVV82_129_T01	VIT_18s0001g06880	0.17	-1.12	-0.95	-0.73	-0.65	0	-0.14	-0.01	-0.07	-0.18	-0.04	0	2.78222e-11	SvsF1	Skin day up	Aminoacyl-tRNA synthetase, class Ia	Metabolism.Primary metabolism.Amino acid metabolism.Alanine and aspartate metabolism	Metabolism.Primary metabolism.Nucleobase, nucleoside, nucleotide, nucleic acid metabolism.Nucleic acid metabolism.RNA metabolism.tRNA metabolism.tRNA processing	Metabolism.Primary metabolism.Protein metabolism and modification.Protein synthesis.Translation.Amino acid activation						chr18_random_05118198_05121464	AT1G09620
CHR3_RANDOM_JGVV114_22_T01	VIT_03s0038g01050	-0.02	-1.03	-0.82	-0.26	-0.28	0	0.11	-0.02	0.16	0.18	0.21	0	3.46998e-09	SvsF1	Skin day up	Phenylalanine-tRNA ligase	Metabolism.Primary metabolism.Amino acid metabolism.Aromatic amino acid metabolism.Aromatic amino acid biosynthesis	Metabolism.Primary metabolism.Nucleobase, nucleoside, nucleotide, nucleic acid metabolism.Nucleic acid metabolism.RNA metabolism.tRNA metabolism.tRNA processing	Metabolism.Primary metabolism.Protein metabolism and modification.Protein synthesis.Translation.Amino acid activation						chr03_random_00846398_00850332	AT1G55790
CHR18_JGVV1_1169_T01	VIT_18s0001g15390	-0.4	-2	-1.87	-1.12	-0.99	0	-0.25	-0.57	-0.88	-0.5	-0.15	0	2.48592e-11	SvsF1	Skin day up	Gaiacol peroxidase	Metabolism.Primary metabolism.Amino acid metabolism.Aromatic amino acid metabolism.Phenylalanine metabolism.Phenylalanine biosynthesis	Metabolism.Cellular metabolism.Methane metabolism	Response to stimulus.Stress response.Abiotic stress response.Oxidative stress response						chr18_13521135_13522636	AT4G25980
CHR11_JGVV16_473_T01	VIT_11s0016g05280	-0.08	-1.42	-1.25	-0.53	-0.49	0	-0.16	0.2	-0.53	-0.03	0.17	0	3.06638e-07	SvsF1	Skin day up	Peroxidase	Metabolism.Primary metabolism.Amino acid metabolism.Aromatic amino acid metabolism.Phenylalanine metabolism.Phenylalanine biosynthesis	Metabolism.Cellular metabolism.Methane metabolism	Response to stimulus.Stress response.Abiotic stress response.Oxidative stress response						chr11_04611416_04626713	AT2G41480
CHR11_JGVV16_476_T01	VIT_11s0016g05320	0.15	-1.47	-1.21	-0.46	-0.41	0	0.01	0.3	-0.48	0.08	0.24	0	2.25694e-07	SvsF1	Skin day up	Peroxidase	Metabolism.Primary metabolism.Amino acid metabolism.Aromatic amino acid metabolism.Phenylalanine metabolism.Phenylalanine biosynthesis	Metabolism.Cellular metabolism.Methane metabolism	Response to stimulus.Stress response.Abiotic stress response.Oxidative stress response						chr11_04652400_04653819	AT2G41480
CHR18_JGVV1_1133_T01	VIT_18s0001g14980	0.51	-0.08	-0.63	-0.59	0.33	0	-0.61	-0.01	-0.27	-0.17	0.47	0	8.00993e-12	SvsF1	Skin day up	3-methyl-2-oxobutanoate dehydrogenase	Metabolism.Primary metabolism.Amino acid metabolism.Valine, leucine, and isoleucine metabolism.Valine, leucine, and isoleucine catabolism	Metabolism.Primary metabolism.Amino acid metabolism.Amino acid catabolism							chr18_12992480_12996562	AT1G21400
CHR11_JGVV16_391_T01	VIT_11s0016g04360	-0.08	-1.52	-1.43	-0.62	-0.38	0	-0.07	-0.16	-0.65	0.03	0.32	0	4.61835e-08	SvsF1	Skin day up	Glycosyl hydrolase family 17 protein	Metabolism.Primary metabolism.Carbohydrate metabolism.Carbohydrate catabolism								chr11_03664629_03666353	AT3G24330
CHR8_JGVV40_164_T01	VIT_08s0040g01610	-0.17	-1.88	-1.8	-1.49	-1.03	0	-0.22	-0.75	-0.84	-1.11	-0.36	0	3.83649e-12	SvsF1	Skin day up	2-phosphoglycerate kinase	Metabolism.Primary metabolism.Carbohydrate metabolism.Glycolysis Gluconeogenesis.Glycolysis								chr08_12730079_12736708	AT3G45090
CHR8_JGVV7_135_T01	VIT_08s0007g07600	0.45	-0.65	-0.73	-0.44	-0.69	0	0.5	0.19	-0.02	-0.19	0.44	0	7.40341e-12	SvsF1	Skin day up	Pyruvate kinase, cytosolic isozyme	Metabolism.Primary metabolism.Carbohydrate metabolism.Glycolysis Gluconeogenesis.Glycolysis	Metabolism.Primary metabolism.Nucleobase, nucleoside, nucleotide, nucleic acid metabolism.Nucleotide metabolism.Purine metabolism	Metabolism.Primary metabolism.Carbohydrate metabolism.Monosaccharide metabolism.Pyruvate metabolism	Metabolism.Primary metabolism.Carbon fixation					chr08_21086681_21088808	AT5G56350
CHR4_JGVV23_115_T01	VIT_04s0023g02690	-1.19	-1.91	-1.62	-1.46	-1.4	0	-0.4	-0.45	-1.02	-0.51	-0.5	0	0	SvsF1	Skin day up	Beta-galactosidase	Metabolism.Primary metabolism.Carbohydrate metabolism.Monosaccharide metabolism.Galactose metabolism	Metabolism.Primary metabolism.Carbohydrate metabolism.Oligosaccharide metabolism.N-Glycan metabolism.N-Glycan catabolism	Metabolism.Primary metabolism.Lipid metabolism.Sphingolipid metabolism						chr04_19231609_19238208	AT4G36360
CHR5_JGVV20_27_T01	VIT_05s0020g00330	0.14	-2.17	-1.99	-0.76	-1.26	0	-0.34	-0.71	-2.1	-0.06	-0.44	0	4.57386e-07	SvsF1	Skin day up	Galactinol synthase	Metabolism.Primary metabolism.Carbohydrate metabolism.Monosaccharide metabolism.Galactose metabolism								chr05_02171270_02173217	AT1G56600
CHR9_JGVV2_575_T01	VIT_09s0002g06430	-0.29	-1.23	-1.52	-1.07	-0.53	0	0.02	-0.41	0.04	0.01	-0.14	0	7.32758e-12	SvsF1	Skin day up	Lactoylglutathione lyase	Metabolism.Primary metabolism.Carbohydrate metabolism.Monosaccharide metabolism.Pyruvate metabolism	Metabolism.Primary metabolism.Organic acid metabolism.Pyruvate fermentation	Response to stimulus.Stress response.Abiotic stress response.Oxidative stress response						chr09_06355891_06357142	AT1G80160
CHR12_JGVV28_319_T01	VIT_12s0028g00400	0.25	-1.45	-1.12	-0.39	-0.52	0	0.11	-0.11	-0.2	0.13	0.31	0	4.68203e-11	SvsF1	Skin day up	1,3-beta-glucan synthase	Metabolism.Primary metabolism.Carbohydrate metabolism.Polysaccharide metabolism.Starch and sucrose metabolism	Metabolism.Primary metabolism.Carbohydrate metabolism.Polysaccharide metabolism.Beta-1,3 glucan metabolism.Callose biosynthesis							chr12_01014462_01078999	AT1G06490
CHR7_JGVV191_25_T01	VIT_07s0191g00250	-0.15	-1.33	-1.31	-0.91	-0.57	0	-0.11	-0.22	-0.34	-0.15	-0.1	0	1.01719e-12	SvsF1	Skin day up	Exo-1,3-beta-glucanase	Metabolism.Primary metabolism.Carbohydrate metabolism.Polysaccharide metabolism.Starch and sucrose metabolism	Metabolism.Primary metabolism.Carbohydrate metabolism.Oligosaccharide metabolism.Oligosaccharide catabolism							chr07_15050327_15058883
CHR5_JGVV29_98_T01	VIT_05s0029g00190	0.04	-0.98	-0.95	-0.5	-0.36	0	0.28	-0.01	0.32	0.18	0.13	0	4.58922e-12	SvsF1	Skin day up	Glucan endo-1,3-beta-glucosidase 4 precursor	Metabolism.Primary metabolism.Carbohydrate metabolism.Polysaccharide metabolism.Starch and sucrose metabolism	Metabolism.Primary metabolism.Carbohydrate metabolism.Polysaccharide metabolism.Beta-1,3 glucan metabolism.Beta-1,3 glucan catabolism							chr05_14513409_14516911	AT4G13600
CHR2_JGVV25_308_T01	VIT_02s0025g03330	-0.25	-1.05	-1.43	-1.04	-0.74	0	-0.42	0.11	-0.4	-0.61	-0.11	0	9.91429e-14	SvsF1	Skin day up	H(+)-ATPase 4 AHA4	Metabolism.Primary metabolism.Generation of metabolite precursors and energy.Electron transport.Respiratory-chain phosphorylation	Transport overview.Primary Active Transporters.P-P-bond hydrolysis-driven transporters.P-type ATPase (P-ATPase).Plasma membrane H+ ATPase	Transport overview.Ion transport.Cation transport.Proton transport						chr02_02833959_02842020	AT5G62670
CHR12_JGVV28_325_T01	VIT_12s0028g00320	0.18	-1.16	-1.06	-0.36	0.52	0	-0.69	-0.34	0.02	-0.1	0.25	0	1.45794e-11	SvsF1	Skin day up	LHB1B1	Metabolism.Primary metabolism.Generation of metabolite precursors and energy.Photosynthesis.Antenna proteins	Transport overview.Transmembrane Electron Carriers.Transmembrane 1-electron transfer carriers.Plant Photosystem I Supercomplex	Transport overview.Macromolecule transport.Protein transport.Thylakoid targeting pathway						chr12_00931774_00932592	AT2G34430
CHR12_JGVV178_10_T01	VIT_12s0178g00140	-0.22	-2.09	-1.53	-1.12	-0.3	0	-0.09	-0.68	-0.99	-0.8	0.24	0	3.76582e-08	SvsF1	Skin day up	Diacylglycerol kinase 1	Metabolism.Primary metabolism.Lipid metabolism.Glycerolipid metabolism.Glycerophospholipid metabolism	Signaling.Signaling pathway.Phosphatidylinositol Signaling							chr12_08571724_08593425	AT2G20900
CHR12_JGVV178_14_T01	VIT_12s0178g00180	-0.26	-1.29	-1.31	-0.82	-0.29	0	0.03	-0.18	-0.61	-0.41	0.45	0	2.62362e-06	SvsF1	Skin day up	Diacylglycerol kinase 1	Metabolism.Primary metabolism.Lipid metabolism.Glycerolipid metabolism.Glycerophospholipid metabolism	Signaling.Signaling pathway.Phosphatidylinositol Signaling							chr12_08647444_08658351	AT2G20900
CHR9_JGVV54_53_T01	VIT_09s0054g01220	-0.47	-1.16	-0.8	-1.04	-0.17	0	0.37	-0.02	0.25	0.08	0.31	0	1.19904e-14	SvsF1	Skin day up	Cycloartenol synthase	Metabolism.Primary metabolism.Lipid metabolism.Steroid metabolism.Steroid biosynthesis	Signaling.Hormone Signaling.Brassinosteroid Signaling.Brassinosteroid metabolism.Brassinosteroid biosynthesis							chr09_22125467_22133940	AT1G78950
CHR9_JGVV96_42_T01	VIT_09s0096g00550	-0.19	-0.4	-1.09	-0.41	-0.17	0	0.66	0.7	0.33	0.47	0.39	0	7.95583e-10	SvsF1	Skin day up	C2-HC type zinc finger protein C.e-MyT1	Metabolism.Primary metabolism.Nucleobase, nucleoside, nucleotide, nucleic acid metabolism.Nucleic acid metabolism.DNA metabolism								chr09_11997269_11998743	AT1G78990
CHR19_JGVV90_59_T01	VIT_19s0090g00670	0.04	-1.36	-1.11	-1.3	-0.54	0	0.02	-0.34	-0.12	-0.31	-0.46	0	7.14331e-09	SvsF1	Skin day up	MutS homolog 5 MSH5	Metabolism.Primary metabolism.Nucleobase, nucleoside, nucleotide, nucleic acid metabolism.Nucleic acid metabolism.DNA metabolism.DNA recombination and repair.repair								chr19_06732346_06746210	AT3G20475
CHR1_JGVV26_23_T01	VIT_01s0026g02520	-0.35	-2.04	-1.58	-0.85	-1.16	0	-0.24	-0.43	-0.7	-0.32	-0.32	0	7.14162e-12	SvsF1	Skin day up	Ribonuclease T2	Metabolism.Primary metabolism.Nucleobase, nucleoside, nucleotide, nucleic acid metabolism.Nucleic acid metabolism.RNA metabolism.RNA catabolism								chr01_12137487_12138936	AT2G02990
CHR1_JGVV10_26_T01	VIT_01s0010g00450	-0.41	-1.61	-1.3	-0.78	-0.96	0	-0.21	-0.4	-0.4	-0.26	-0.36	0	8.42981e-12	SvsF1	Skin day up	S ribonuclease	Metabolism.Primary metabolism.Nucleobase, nucleoside, nucleotide, nucleic acid metabolism.Nucleic acid metabolism.RNA metabolism.RNA processing								chr01_15204771_15212172	AT2G02990
CHR1_GSVIVT00010193001_T01	VIT_01s0010g01250	-0.82	-1.54	-1.41	-0.99	-1.07	0	0.04	-0.2	-0.36	-0.23	0.1	0	1.96642e-08	SvsF1	Skin day up	S ribonuclease	Metabolism.Primary metabolism.Nucleobase, nucleoside, nucleotide, nucleic acid metabolism.Nucleic acid metabolism.RNA metabolism.RNA processing								chr01_17127121_17127644	AT2G02990
CHR16_JGVV50_46_T01	VIT_16s0050g02320	0.04	-1.59	-1.29	-0.59	-0.51	0	0.13	-0.07	0.05	-0.29	0.23	0	1.701e-10	SvsF1	Skin day up	Regulator of nonsense transcripts 1	Metabolism.Primary metabolism.Nucleobase, nucleoside, nucleotide, nucleic acid metabolism.Nucleic acid metabolism.RNA metabolism.tRNA metabolism.tRNA processing	Metabolism.Primary metabolism.Nucleobase, nucleoside, nucleotide, nucleic acid metabolism.Nucleic acid metabolism.RNA metabolism.RNA catabolism.RNA surveillance	Transport overview.Macromolecule transport.RNA transport						chr16_19240099_19244842	AT1G65810
CHRUN_JGVV2086_1_T01	VIT_00s2086g00010	-0.16	-1.68	-1.36	-0.69	-1.04	0	-0.3	-0.18	-0.64	-0.2	-0.32	0	1.15822e-08	SvsF1	Skin day up	1-aminocyclopropane-1-carboxylate oxidase 1	Metabolism.Primary metabolism.Organic acid metabolism.Propanoate metabolism	Signaling.Hormone Signaling.Ethylene Signaling.Ethylene-mediated Signaling pathway	Signaling.Hormone Signaling.Ethylene Signaling.Ethylene metabolism.Ethylene biosynthesis						chrUn_41034442_41035462	AT1G05010
CHR11_JGVV16_204_T01	VIT_11s0016g02380	-0.41	-1.51	-1.46	-1.13	-0.83	0	0.01	-0.22	-0.15	-0.13	-0.22	0	0	SvsF1	Skin day up	1-aminocyclopropane-1-carboxylate oxidase 2	Metabolism.Primary metabolism.Organic acid metabolism.Propanoate metabolism	Signaling.Hormone Signaling.Ethylene Signaling.Ethylene-mediated Signaling pathway	Signaling.Hormone Signaling.Ethylene Signaling.Ethylene metabolism.Ethylene biosynthesis						chr11_01906308_01907599	AT2G19590
CHR19_JGVV14_448_T01	VIT_19s0014g05050	-0.13	-1.89	-1.44	-1.26	-0.57	0	0.11	-0.52	-0.62	-0.7	0.35	0	4.66635e-10	SvsF1	Skin day up	Heat shock HSP20 family protein	Metabolism.Primary metabolism.Protein metabolism and modification.Protein folding.Chaperone-mediated protein folding.HSP-mediated protein folding	Metabolism.Primary metabolism.Protein metabolism and modification.Protein processing in endoplasmic reticulum							chr19_05376784_05377821	AT5G54660
CHR8_JGVV7_628_T01	VIT_08s0007g02380	0.23	-1.78	-1.47	-0.77	-1.14	0	0.12	0.05	-0.18	-0.22	-0.11	0	4.70342e-10	SvsF1	Skin day up	Heat shock protein-related	Metabolism.Primary metabolism.Protein metabolism and modification.Protein folding.Chaperone-mediated protein folding.HSP-mediated protein folding								chr08_16452019_16455313	AT3G52490
CHR8_JGVV32_13_T01	VIT_08s0032g00150	-0.24	-2.17	-1.49	-0.48	-0.63	0	-0.19	-0.39	-0.66	-0.27	-0.09	0	2.15056e-08	SvsF1	Skin day up	F-box family protein	Metabolism.Primary metabolism.Protein metabolism and modification.Proteolysis.cytoplasmic and nuclear protein degradation.Ubiquitin-mediated proteolysis								chr08_03140699_03142633
CHR8_JGVV32_15_T01	VIT_08s0032g00190	-0.2	-1.54	-1.14	-0.47	-0.65	0	0	-0.38	-0.38	0.08	0.14	0	1.40225e-08	SvsF1	Skin day up	F-box family protein	Metabolism.Primary metabolism.Protein metabolism and modification.Proteolysis.cytoplasmic and nuclear protein degradation.Ubiquitin-mediated proteolysis								chr08_03175421_03183206
CHR15_JGVV46_290_T01	VIT_15s0046g00410	-0.18	-1.48	-1.57	-1.41	-1.07	0	-0.86	-0.69	-0.27	-0.77	-0.82	0	2.19746e-05	SvsF1	Skin day up	Seven in absentia SINA1p	Metabolism.Primary metabolism.Protein metabolism and modification.Proteolysis.cytoplasmic and nuclear protein degradation.Ubiquitin-mediated proteolysis								chr15_17397078_17399141	AT3G61790
CHR16_JGVV39_175_T01	VIT_16s0039g02600	-0.79	-1.43	-1.75	-1.05	-0.88	0	-0.61	-0.82	-0.49	-0.19	-0.62	0	4.06794e-08	SvsF1	Skin day up	Aspartyl protease	Metabolism.Primary metabolism.Protein metabolism and modification.Proteolysis.Peptidase-mediated proteolysis								chr16_02849198_02849641	AT1G11910
CHR1_JGVV137_50_T01	VIT_01s0137g00330	-0.32	-0.98	-1.37	-1.58	-0.2	0	0.14	-0.52	-0.14	0.1	0.06	0	2.85956e-09	SvsF1	Skin day up	Cysteine proteinase	Metabolism.Primary metabolism.Protein metabolism and modification.Proteolysis.Peptidase-mediated proteolysis								chr01_06869579_06871253	AT5G50260
CHRUN_JGVV323_9_T01	VIT_00s0323g00100	-0.37	-1.66	-1.48	-1.21	-0.91	0	0.22	-0.48	-0.62	0.1	-0.11	0	3.6886e-12	SvsF1	Skin day up	Vacuolar processing enzyme beta	Metabolism.Primary metabolism.Protein metabolism and modification.Proteolysis.Peptidase-mediated proteolysis.Vacuolar proteolysis								chrUn_23374306_23377586	AT1G62710
CHR12_JGVV134_49_T01	VIT_12s0134g00590	-0.79	-0.89	-0.92	-1.51	-0.37	0	0.01	-0.16	0.12	0.41	0.23	0	6.86853e-11	SvsF1	Skin day up	Anthocyanidin 3-O-glucoside-6''-O-malonyltransferase	Metabolism.Secondary metabolism.Phenylpropanoid metabolism.Flavonoid metabolism.Flavonoid biosynthesis.Anthocyanin biosynthesis.Anthocyanin-glycoside biosynthesis								chr12_08209311_08210764
CHR17_JGVV0_578_T01	VIT_17s0000g03940	0.29	-0.74	-0.66	-0.51	-0.32	0	0.18	-0.16	0.45	-0.13	-0.12	0	3.26408e-08	SvsF1	Skin day up	ferulate 5-hydroxylase	Metabolism.Secondary metabolism.Phenylpropanoid metabolism.Phenylpropanoid biosynthesis								chr17_03886995_03898796	AT4G36220
CHR17_JGVV0_78_T01	VIT_17s0000g09550	-0.19	-1.46	-1.24	-0.08	-0.28	0	-0.16	-0.4	-0.87	0.29	0.25	0	4.01534e-06	SvsF1	Skin day up	CYP71A26	Metabolism.Secondary metabolism.Primary amino acids derivated metabolism.Alkaloid metabolism.Alkaloid biosynthesis.Monoterpenoid indole alkaloid metabolism.Monoterpenoid indole alkaloid biosynthesis	Metabolism.Cellular metabolism.Oxidation reduction.Cytochrome P450 oxidoreductase							chr17_11202641_11204433	AT3G48270
CHR15_JGVV21_218_T01	VIT_15s0021g00270	-0.21	-1.22	-1.21	-0.55	-0.8	0	-0.03	-0.06	-0.39	0.21	0.02	0	1.8187e-11	SvsF1	Skin day up	Ent-kaurenoic acid oxidase	Metabolism.Secondary metabolism.Terpenoid metabolism.Diterpenoid metabolism.Diterpenoid biosynthesis								chr15_09763285_09768505	AT2G32440
CHR17_JGVV0_77_T01	VIT_17s0000g09570	-0.33	-1.46	-1.36	-0.18	-0.41	0	-0.27	-0.37	-0.78	0.4	0.31	0	1.77259e-06	SvsF1	Skin day up	CYP71A26	Metabolism.Secondary metabolism.Terpenoid metabolism.Monoterpenoid metabolism.Monoterpenoid biosynthesis	Metabolism.Cellular metabolism.Oxidation reduction.Cytochrome P450 oxidoreductase							chr17_11284888_11286905	AT3G48270
CHR1_JGVV10_166_T01	VIT_01s0010g02320	0	-0.83	-1.71	-1.8	-0.61	0	0.19	0.06	0.29	-0.02	-0.06	0	9.13752e-09	SvsF1	Skin day up	Vinorine synthase	Metabolism.Secondary metabolism.Terpenoid metabolism.Monoterpenoid metabolism.Monoterpenoid biosynthesis	Metabolism.Secondary metabolism.Primary amino acids derivated metabolism.Alkaloid metabolism.Alkaloid biosynthesis.Monoterpenoid indole alkaloid metabolism.Monoterpenoid indole alkaloid biosynthesis							chr01_19296065_19297361
CHR9_JGVV54_41_T01	VIT_09s0054g01390	-0.47	-1.15	-0.76	-0.8	-0.29	0	-0.35	-0.05	-0.05	-0.22	-0.14	0	6.90941e-10	SvsF1	Skin day up	Beta-amyrin synthase	Metabolism.Secondary metabolism.Terpenoid metabolism.Terpenoid biosynthesis	Metabolism.Secondary metabolism.Terpenoid metabolism.Triterpenoid metabolism.Triterpenoid biosynthesis							chr09_22308012_22313613	AT1G78950
CHR9_GSVIVT00029485001_T01	VIT_09s0054g01440	-0.55	-1.43	-0.79	-0.89	0.15	0	0.37	0.08	0.2	0.08	0.31	0	3.77916e-09	SvsF1	Skin day up	Beta-amyrin synthase	Metabolism.Secondary metabolism.Terpenoid metabolism.Terpenoid biosynthesis	Metabolism.Secondary metabolism.Terpenoid metabolism.Triterpenoid metabolism.Triterpenoid biosynthesis							chr09_22354165_22354489	AT1G78970
CHR10_JGVV3_335_T01	VIT_10s0003g03750	0.17	-0.78	-0.74	-0.84	-0.07	0	0.54	0.05	0.09	0.37	0.66	0	7.54952e-15	SvsF1	Skin day up	9-cis-epoxycarotenoid dioxygenase 2	Metabolism.Secondary metabolism.Terpenoid metabolism.Tetraterpenoid metabolism.Tetraterpenoid biosynthesis.Carotenoid biosynthesis	Signaling.Hormone Signaling.ABA Signaling.ABA metabolism.ABA biosynthesis	Signaling.Hormone Signaling.ABA Signaling.ABA-mediated Signaling pathway						chr10_06374432_06376728	AT1G30100
CHR4_JGVV23_224_T01	VIT_04s0023g01480	0.08	-1.26	-1.16	-1.15	-0.72	0	0.25	0.18	0.04	-0.26	0.11	0	1.24856e-12	SvsF1	Skin day up	Dimethylaniline monooxygenase, N-oxide-forming	Metabolism.single reactions	Metabolism.Cellular metabolism.Oxidation reduction.Flavin-containing monooxygenase							chr04_18026699_18028862	AT5G25620
CHRUN_GSVIVT00003504001_T01	VIT_00s0194g00380	0.06	-0.87	-1.13	-0.83	-0.5	0	-0.08	-0.01	0.16	-0.08	0.13	0	1.41598e-12	SvsF1	Skin day up	No hit	No hit								chrUn_10804161_10806174
CHRUN_GSVIVT00005933001_T01	VIT_00s0313g00060	-0.07	-1.15	-1.5	-1.16	-0.16	0	0	-0.1	-0.65	-0.78	0.44	0	2.68445e-11	SvsF1	Skin day up	No hit	No hit								chrUn_22834307_22834396
CHRUN_JGVV1466_1_T01	VIT_00s1466g00010	-0.74	-1.22	-1.55	-1.14	-1.05	0	0.27	-0.13	-0.31	-0.21	-0.21	0	0	SvsF1	Skin day up	No hit	No hit								chrUn_39262491_39262952
CHR2_GSVIVT00019382001_T01	VIT_02s0025g00010	-0.41	-1.59	-1.16	-0.68	-0.65	0	-0.25	-0.48	-0.36	0.18	0.34	0	1.26355e-08	SvsF1	Skin day up	No hit	No hit								chr02_00197187_00197651
CHR3_JGVV38_196_T01	VIT_03s0038g02710	-0.21	-1.52	-1.36	-1.62	-0.77	0	-0.33	-0.48	-0.8	-0.88	-0.82	0	7.71945e-06	SvsF1	Skin day up	No hit	No hit								chr03_01914435_01914939
CHR3_JGVV63_164_T01	VIT_03s0063g01760	-0.68	-0.46	-0.79	-0.98	-0.58	0	0.32	-0.13	-0.49	-0.59	-0.78	0	0	SvsF1	Skin day up	No hit	No hit								chr03_05111660_05112097
CHR4_GSVIVT00033208001_T01	VIT_04s0069g01130	-0.16	-1.77	-1.11	-0.46	-0.36	0	0.03	-0.41	-0.18	0.17	0.19	0	3.37272e-09	SvsF1	Skin day up	No hit	No hit								chr04_09772423_09772785
CHR5_GSVIVT00021007001_T01	VIT_05s0029g00570	-0.5	-1.42	-1.05	-1.09	-0.77	0	-0.6	-0.38	-0.12	-0.34	-0.41	0	5.09052e-08	SvsF1	Skin day up	No hit	No hit								chr05_15463871_15464144
CHR5_GSVIVT00010775001_T01	VIT_05s0102g00530	-0.45	-1.5	-1.34	-1.23	-0.44	0	0.14	-0.56	-0.34	-0.77	-0.29	0	1.01563e-10	SvsF1	Skin day up	No hit	No hit								chr05_22473907_22474206
CHR5_JGVV102_59_T01	VIT_05s0102g00660	0.1	-2.11	-1.77	-0.91	-0.58	0	0.06	-0.33	-0.96	-0.34	0.25	0	4.29608e-06	SvsF1	Skin day up	No hit	No hit								chr05_22566915_22567967
CHR6_GSVIVT00024898001_T01	VIT_06s0004g05290	-0.36	-0.37	-0.5	-1.01	-0.52	0	-0.03	0.14	0.11	0.12	-0.11	0	3.59075e-09	SvsF1	Skin day up	No hit	No hit								chr06_06172834_06173092
CHR6_GSVIVT00036101001_T01	VIT_06s0080g00680	-0.08	-1.29	-1.06	-0.52	-0.42	0	0.17	-0.07	-0.1	0.12	0.39	0	1.77945e-11	SvsF1	Skin day up	No hit	No hit								chr06_20711501_20713674
CHR8_JGVV7_523_T01	VIT_08s0007g03480	0.23	-0.12	-0.51	-0.25	0.67	0	0.38	0.57	0.41	0.87	0.26	0	1.71167e-10	SvsF1	Skin day up	No hit	No hit								chr08_17429000_17430562
CHR8_GSVIVT00033710001_T01	VIT_08s0007g04500	-0.73	-1.86	-1.52	-1.38	-0.61	0	0.26	-0.51	-0.9	-0.01	-0.33	0	1.56821e-07	SvsF1	Skin day up	No hit	No hit								chr08_18427577_18427678
CHR8_GSVIVT00033573001_T01	VIT_08s0007g05720	-0.35	-1.74	-1.3	-0.53	-0.58	0	0.03	-0.11	-0.42	0.02	0.1	0	4.7293e-09	SvsF1	Skin day up	No hit	No hit								chr08_19649698_19650549
CHR8_JGVV40_293_T01	VIT_08s0040g00260	0.01	-2.21	-2.24	-1.92	0.17	0	0.04	-0.94	-1.2	-0.89	0.2	0	5.90217e-12	SvsF1	Skin day up	No hit	No hit								chr08_11211580_11212629
CHR9_JGVV54_18_T01	VIT_09s0054g01680	-0.26	-1.69	-1.94	-2.03	-0.89	0	0.16	-0.32	-0.56	-0.72	-0.24	0	0	SvsF1	Skin day up	No hit	No hit								chr09_22693338_22694695
CHR12_JGVV57_5_T01	VIT_12s0057g00060	-0.75	-1.18	-1.47	-1.65	-0.61	0	0.15	-0.25	-0.45	-0.49	-0.09	0	2.89768e-14	SvsF1	Skin day up	No hit	No hit								chr12_08770227_08770650
CHR12_PDVV178_10_T01	VIT_12s0178g00120	-0.01	-1.34	-1.11	-0.37	-0.19	0	-0.27	-0.25	-0.23	0	0.25	0	1.08247e-11	SvsF1	Skin day up	No hit	No hit								chr12_08542494_08548561
CHR13_GSVIVT00034622001_T01	VIT_13s0073g00390	-1.1	-1.37	-1.32	-1.04	-1.11	0	-0.01	-0.29	-0.35	-0.34	-0.15	0	4.60921e-09	SvsF1	Skin day up	No hit	No hit								chr13_14122289_14122459
CHR13_JGVV156_41_T01	VIT_13s0156g00470	-0.37	-0.87	-0.91	-1.29	-0.87	0	-0.26	-0.33	-0.65	-0.03	-0.03	0	1.10959e-09	SvsF1	Skin day up	No hit	No hit								chr13_24135921_24144155
CHR14_GSVIVT00036457001_T01	VIT_14s0083g00260	-0.78	-1.22	-0.78	-0.98	-0.36	0	-0.22	-0.04	-0.2	-0.72	0.15	0	6.21725e-15	SvsF1	Skin day up	No hit	No hit								chr14_22303428_22307059
CHR18_RANDOM_GSVIVT00036402001_T01	VIT_18s0001g06210	-0.8	-2.17	-1.7	-1.31	-1.17	0	-0.15	-0.34	-0.54	-0.38	-0.19	0	5.92345e-07	SvsF1	Skin day up	No hit	No hit								chr18_random_04680955_04684917
CHR18_JGVV1_497_T01	VIT_18s0001g08160	-1.16	-1.12	-1.37	-1.47	-0.91	0	0.18	-0.56	-0.82	-1.04	-1.06	0	0	SvsF1	Skin day up	No hit	No hit								chr18_06643320_06643758
CHR18_JGVV86_23_T01	VIT_18s0086g00320	-0.17	-0.42	-1.1	-0.59	-0.77	0	0.21	0.07	-0.01	0	-0.05	0	1.11022e-16	SvsF1	Skin day up	No hit	No hit								chr18_17619256_17619927
CHR18_JGVV86_47_T01	VIT_18s0086g00680	-0.24	-0.47	-1.09	-0.57	-0.75	0	0.23	0.11	0.02	0.01	-0.01	0	4.44089e-16	SvsF1	Skin day up	No hit	No hit								chr18_18007179_18007944
CHR18_GSVIVT00037128001_T01	VIT_18s0089g00980	-0.04	-1.52	-1.26	-0.88	-0.44	0	0.04	-0.05	-0.26	-0.22	-0.02	0	4.57412e-13	SvsF1	Skin day up	No hit	No hit								chr18_28851987_28852224
CHR1_JGVV11_306_T01	VIT_01s0011g03540	0.16	-1.56	-1.55	-0.65	-1.03	0	0.21	0.08	-0.01	-0.05	0.18	0	1.73113e-11	SvsF1	Skin day up	Lateral organ boundaries protein 41	Regulation overview.Regulation of gene expression.Regulation of transcription.Transcription factor.AS2 family transcription factor								chr01_03210273_03211389	AT3G02550
CHR15_JGVV21_29_T01	VIT_15s0021g02510	0.13	-0.53	-1.04	-1.48	-0.15	0	-0.07	0.23	0.27	0.03	0.47	0	1.08383e-05	SvsF1	Skin day up	GATA transcription factor 2	Regulation overview.Regulation of gene expression.Regulation of transcription.Transcription factor.C2C2-GATA family transcription factor								chr15_13505485_13506842	AT2G45050
CHR6_JGVV4_606_T01	VIT_06s0004g01870	-0.23	-1.22	-1.39	-0.84	-0.91	0	-0.2	0.05	0.03	0.22	0.13	0	0	SvsF1	Skin day up	No transmitting tract	Regulation overview.Regulation of gene expression.Regulation of transcription.Transcription factor.C2H2 family transcription factor								chr06_02295976_02298207	AT3G57670
CHR8_JGVV7_137_T01	VIT_08s0007g07580	0.43	-1.56	-1.24	-0.83	-1.02	0	-0.12	-0.71	-0.18	-1.09	-0.77	0	6.02938e-08	SvsF1	Skin day up	MYR1 (MYB-related protein 1)	Regulation overview.Regulation of gene expression.Regulation of transcription.Transcription factor.G2-like family transcription factor								chr08_21070413_21073554	AT5G18240
CHR10_JGVV3_411_T01	VIT_10s0003g04670	-0.04	-1.15	-0.98	-0.79	-0.41	0	0.07	-0.14	0.24	-0.29	-0.2	0	8.72211e-11	SvsF1	Skin day up	Homeobox-leucine zipper transcription factor PHABULOSA	Regulation overview.Regulation of gene expression.Regulation of transcription.Transcription factor.Homeobox domain family transcription factor								chr10_08333667_08341190	AT2G34710
CHR13_JGVV19_273_T01	VIT_13s0019g02430	0.39	-1.38	-1.09	-0.39	-0.49	0	0.21	-0.02	0.05	0.04	0.15	0	5.6298e-10	SvsF1	Skin day up	LIM domain containing protein	Regulation overview.Regulation of gene expression.Regulation of transcription.Transcription factor.LIM family transcription factor								chr13_03681128_03688621	AT2G39830
CHR14_JGVV6_93_T01	VIT_14s0006g01620	0.22	-0.82	-1.49	-1.26	1.03	0	-0.22	-0.41	-0.19	-0.6	1.28	0	4.4631e-14	SvsF1	Skin day up	Myb domain protein 4	Regulation overview.Regulation of gene expression.Regulation of transcription.Transcription factor.MYB family transcription factor								chr14_17967924_17969453	AT4G38620
CHR14_JGVV60_231_T01	VIT_14s0060g00240	0.19	-1	-1.51	-1.25	-0.49	0	0.06	-0.11	-0.35	0	0.27	0	5.32685e-13	SvsF1	Skin day up	Myb domain protein 61	Regulation overview.Regulation of gene expression.Regulation of transcription.Transcription factor.MYB family transcription factor								chr14_00240314_00242056	AT1G09540
CHR1_JGVV26_78_T01	VIT_01s0026g01910	0	-0.75	-0.94	-1.11	-0.61	0	-0.29	0.06	-0.15	0.05	-0.04	0	4.11715e-05	SvsF1	Skin day up	Myb domain protein 88	Regulation overview.Regulation of gene expression.Regulation of transcription.Transcription factor.MYB family transcription factor								chr01_11257576_11265225	AT2G02820
CHR6_JGVV80_27_T01	VIT_06s0080g00970	-0.3	-1.54	-1.36	-0.79	-0.55	0	0.06	-0.53	-0.52	-0.54	-0.16	0	2.22045e-16	SvsF1	Skin day up	NAC domain-containing protein 40	Regulation overview.Regulation of gene expression.Regulation of transcription.Transcription factor.NAC family transcription factor								chr06_21041156_21046146	AT2G27300
CHR8_JGVV7_418_T01	VIT_08s0007g04560	-0.14	-1.2	-1.64	-1.55	-0.12	0	-0.27	-0.14	-1.42	-0.62	-0.04	0	2.47905e-10	SvsF1	Skin day up	PLATZ transcription factor	Regulation overview.Regulation of gene expression.Regulation of transcription.Transcription factor.PLATZ family transcription factor								chr08_18472921_18476769	AT1G76590
CHR3_JGVV38_390_T01	VIT_03s0038g00340	0.27	-0.96	-2.15	-2.39	-0.09	0	0.01	0.33	0.21	0.23	0.41	0	1.11022e-16	SvsF1	Skin day up	Salt tolerance homolog2	Regulation overview.Regulation of gene expression.Regulation of transcription.Transcription factor.Zinc finger B-box family transcription factor								chr03_00310992_00312241	AT1G75540
CHR18_JGVV1_70_T01	VIT_18s0001g01060	-0.44	-0.99	-1.21	-1	-0.67	0	0.12	-0.14	-0.03	-0.2	-0.1	0	0	SvsF1	Skin day up	Zinc finger (C3HC4-type ring finger)	Regulation overview.Regulation of gene expression.Regulation of transcription.Transcription factor.Zinc finger C3HC4 family transcription factor								chr18_01727361_01728295	AT5G42200
CHR4_JGVV79_48_T01	VIT_04s0079g00610	-0.55	-1.3	-0.86	-0.72	-0.57	0	0.16	-0.08	0.05	-0.01	-0.22	0	0	SvsF1	Skin day up	Early nodulin ENOD18 protein	Response to stimulus.Stress response								chr04_11299207_11300475	AT3G03270
CHR3_JGVV38_249_T01	VIT_03s0038g02170	-0.33	-0.44	-1	-1.38	-0.23	0	0	-0.24	-0.35	-0.3	-0.01	0	9.56919e-10	SvsF1	Skin day up	Thaumatin	Response to stimulus.Stress response								chr03_01492918_01494778	AT4G38660
CHR8_JGVV7_779_T01	VIT_08s0007g00760	0.18	-1.13	-1.36	-0.82	-0.76	0	-0.06	-0.25	-0.31	-0.45	-0.22	0	1.53211e-14	SvsF1	Skin day up	Thaumatin	Response to stimulus.Stress response								chr08_14970233_14971330	AT5G02140
CHR13_JGVV67_102_T01	VIT_13s0067g02300	-0.75	-2.01	-2.05	-1.67	-1.51	0	0.02	0.01	-0.01	0.03	-0.01	0	1.11022e-16	SvsF1	Skin day up	Hypoxia-responsive	Response to stimulus.Stress response.Abiotic stress response.Hypoxia stress response								chr13_01284880_01285561	AT5G27760
CHR12_JGVV57_6_T01	VIT_12s0057g00070	-0.78	-2.28	-2.68	-2.47	-0.81	0	0.26	-0.39	-0.39	-0.3	0.16	0	0	SvsF1	Skin day up	Wound-induced	Response to stimulus.Stress response.Abiotic stress response.wounding								chr12_08771778_08772529	AT4G10270
CHR12_JGVV57_7_T01	VIT_12s0057g00080	-0.84	-2.95	-3.29	-3.02	-1.22	0	0.37	-0.15	-0.14	-0.25	0.07	0	0	SvsF1	Skin day up	Wound-induced	Response to stimulus.Stress response.Abiotic stress response.wounding								chr12_08777111_08777867	AT4G10270
CHR12_JGVV57_8_T01	VIT_12s0057g00090	-0.74	-2.39	-3.26	-3.37	-0.84	0	0.17	-0.28	-0.37	-0.52	0.04	0	1.77636e-15	SvsF1	Skin day up	Wound-induced	Response to stimulus.Stress response.Abiotic stress response.wounding								chr12_08779704_08782407	AT4G10270
CHR12_JGVV57_10_T01	VIT_12s0057g00110	-0.55	-1.06	-1.39	-1.56	-0.6	0	0.33	-0.29	-0.37	-0.41	0.11	0	1.54232e-12	SvsF1	Skin day up	Wound-induced	Response to stimulus.Stress response.Abiotic stress response.wounding								chr12_08785235_08785629	AT4G10270
CHR12_JGVV57_11_T01	VIT_12s0057g00120	-0.78	-2.16	-2.76	-3.14	-0.94	0	0.12	-0.38	-0.47	-0.69	0.08	0	5.21805e-15	SvsF1	Skin day up	Wound-induced	Response to stimulus.Stress response.Abiotic stress response.wounding								chr12_08787715_08801287	AT4G10270
CHR12_JGVV57_13_T01	VIT_12s0057g00140	-0.63	-1.79	-2.16	-2.32	-0.77	0	0.1	-0.17	-0.16	-0.31	0.05	0	3.88578e-15	SvsF1	Skin day up	Wound-induced	Response to stimulus.Stress response.Abiotic stress response.wounding								chr12_08819492_08820131	AT4G10270
CHR12_JGVV57_14_T01	VIT_12s0057g00150	-0.61	-1.84	-2.18	-2.32	-0.86	0	0.12	-0.17	-0.24	-0.34	0.04	0	5.32907e-15	SvsF1	Skin day up	Wound-induced	Response to stimulus.Stress response.Abiotic stress response.wounding								chr12_08824996_08830800	AT4G10270
CHR12_JGVV57_16_T01	VIT_12s0057g00170	-0.73	-1.97	-2.41	-2.64	-0.87	0	0.13	-0.31	-0.36	-0.49	0.12	0	9.99201e-16	SvsF1	Skin day up	Wound-induced	Response to stimulus.Stress response.Abiotic stress response.wounding								chr12_08844018_08844605	AT4G10270
CHR12_JGVV57_17_T01	VIT_12s0057g00180	-0.39	-1.28	-1.05	-1.48	-0.52	0	0.1	-0.11	-0.14	-0.26	0	0	2.88658e-15	SvsF1	Skin day up	Wound-induced	Response to stimulus.Stress response.Abiotic stress response.wounding								chr12_08844772_08845790	AT4G10270
CHR12_JGVV57_9_T01	VIT_12s0057g00100	-0.72	-2.04	-2.48	-2.53	-0.68	0	0.17	-0.42	-0.48	-0.54	0.11	0	2.44249e-15	SvsF1	Skin day up	Wound-responsive	Response to stimulus.Stress response.Abiotic stress response.wounding								chr12_08782408_08784403
CHR16_JGVV50_234_T01	VIT_16s0050g00180	-0.82	-1.25	-1.3	-1.84	0.15	0	-0.29	-0.35	-0.31	-0.29	-0.14	0	1.31033e-11	SvsF1	Skin day up	HcrVf1 protein	Response to stimulus.Stress response.Biotic stress response.Plant-pathogen interaction	Diverse functions.Gene family with diverse functions.NBS-LRR superfamily							chr16_17009235_17012770	AT2G34930
CHR16_JGVV50_232_T01	VIT_16s0050g00200	-1.05	-1.82	-1.56	-2.27	0.19	0	0.07	0.31	0.04	0.17	0.38	0	1.39711e-10	SvsF1	Skin day up	HcrVf3 protein	Response to stimulus.Stress response.Biotic stress response.Plant-pathogen interaction	Diverse functions.Gene family with diverse functions.NBS-LRR superfamily							chr16_17017538_17025794	AT2G34930
CHR18_RANDOM_JGVV82_110_T01	VIT_18s0001g06260	0.13	-1.61	-1.31	-0.67	-0.91	0	-0.17	0.03	-0.16	-0.23	-0.24	0	5.9861e-12	SvsF1	Skin day up	R protein L6	Response to stimulus.Stress response.Biotic stress response.Plant-pathogen interaction.R proteins from Plant-pathogen interaction								chr18_random_04705439_04706017	AT5G36930
CHR18_RANDOM_JGVV82_113_T01	VIT_18s0001g06380	0.19	-1.69	-1.4	-1.21	-0.52	0	0.09	-0.64	-0.47	-0.97	0.16	0	1.52616e-10	SvsF1	Skin day up	R protein L6	Response to stimulus.Stress response.Biotic stress response.Plant-pathogen interaction.R proteins from Plant-pathogen interaction								chr18_random_04770893_04774668	AT5G36930
CHR18_RANDOM_JGVV82_112_T01	VIT_18s0001g06340	0.02	-1.39	-0.81	-0.4	-0.64	0	0.01	-0.09	-0.22	-0.03	0.05	0	1.00697e-09	SvsF1	Skin day up	RPS4 (resistant to p. syringae 4)	Response to stimulus.Stress response.Biotic stress response.Plant-pathogen interaction.R proteins from Plant-pathogen interaction	Diverse functions.Gene family with diverse functions.NBS-LRR superfamily							chr18_random_04744917_04756346	AT5G49140
CHR3_JGVV38_346_T01	VIT_03s0038g00950	-0.05	0.05	-0.77	-1.55	-0.86	0	-0.07	-0.29	-0.25	-0.43	-0.4	0	3.82805e-13	SvsF1	Skin day up	Auxin-responsive SAUR9	Signaling.Hormone Signaling.Auxin Signaling.Auxin-mediated Signaling pathway	Signaling.Hormone Signaling.Auxin Signaling.Auxin responsive							chr03_00749716_00750398	AT4G34760
CHR5_JGVV29_102_T01	VIT_05s0029g00140	-0.07	-1.72	-1.4	-0.9	-0.48	0	0	-0.31	-0.42	-0.17	0.13	0	4.28148e-09	SvsF1	Skin day up	Ethylene-responsive transcription factor ERF062	Signaling.Hormone Signaling.Ethylene Signaling.Ethylene-mediated Signaling pathway	Regulation overview.Regulation of gene expression.Regulation of transcription.Transcription factor.AP2 family transcription factor.DREB subfamily transcription factor							chr05_14296111_14297784	AT4G13620
CHR12_JGVV59_32_T01	VIT_12s0059g00340	-0.32	-0.65	-1.93	-0.52	-0.94	0	0.13	0.07	-0.07	0.05	0.07	0	0	SvsF1	Skin day up	EF hand	Signaling.Signaling pathway.Calcium sensors and Signaling								chr12_05182864_05183369	AT2G44310
CHR12_JGVV59_33_T01	VIT_12s0059g00350	-0.62	-0.9	-2.16	-0.67	-1.16	0	0.2	0.08	-0.09	0.07	0.14	0	1.11022e-16	SvsF1	Skin day up	EF hand	Signaling.Signaling pathway.Calcium sensors and Signaling								chr12_05198127_05198685	AT2G44310
CHR12_JGVV59_34_T01	VIT_12s0059g00370	-0.36	-0.57	-1.62	-0.5	-0.96	0	0.2	0.01	-0.16	0.04	0.07	0	0	SvsF1	Skin day up	EF hand	Signaling.Signaling pathway.Calcium sensors and Signaling								chr12_05208673_05209330	AT2G44310
CHR12_JGVV59_37_T01	VIT_12s0059g00400	-0.52	-0.93	-1.98	-0.62	-1.15	0	0.22	0.07	-0.03	0.11	0.11	0	1.11022e-16	SvsF1	Skin day up	EF hand	Signaling.Signaling pathway.Calcium sensors and Signaling								chr12_05219817_05220340	AT2G44310
CHR12_JGVV59_39_T01	VIT_12s0059g00420	-0.53	-0.87	-2.12	-0.62	-1.1	0	0.08	-0.02	-0.15	-0.02	-0.07	0	2.22045e-16	SvsF1	Skin day up	EF hand	Signaling.Signaling pathway.Calcium sensors and Signaling								chr12_05233545_05234067	AT2G44310
CHR12_JGVV59_40_T01	VIT_12s0059g00430	-0.53	-0.81	-1.94	-0.62	-1.02	0	0.22	0.09	0.04	0.15	0.15	0	6.66134e-16	SvsF1	Skin day up	EF hand	Signaling.Signaling pathway.Calcium sensors and Signaling								chr12_05252972_05253504	AT2G44310
CHR11_JGVV16_115_T01	VIT_11s0016g01370	-0.21	-0.61	-1.17	-1.09	-0.48	0	0.15	0	-0.16	-0.27	0.01	0	5.55112e-15	SvsF1	Skin day up	Early flowering 4	Signaling.Signaling pathway.Circadian clock Signaling								chr11_01102048_01103836	AT1G17455
CHR3_JGVV91_52_T01	VIT_03s0091g00680	0.17	-1	-1.17	-0.38	-0.44	0	0.17	0.31	-0.06	0.16	0.33	0	7.00557e-10	SvsF1	Skin day up	NPY2 (naked pins in yuc mutants 2)	Signaling.Signaling pathway.Light Signaling								chr03_07103281_07113666	AT2G14820
CHR1_JGVV10_94_T01	VIT_01s0010g01390	-0.46	-2	-1.33	-1.87	-1.1	0	-0.23	-0.64	-0.68	-1.58	-0.58	0	1.84164e-09	SvsF1	Skin day up	Phototropic-responsive NPH3	Signaling.Signaling pathway.Light Signaling								chr01_17376974_17379283	AT3G19850
CHR8_JGVV58_39_T01	VIT_08s0058g01090	0.23	-0.73	-1.31	-0.8	-0.77	0	-0.13	0.25	0	-0.54	-0.24	0	5.77316e-15	SvsF1	Skin day up	CBL-interacting protein kinase 14 (CIPK14)	Signaling.Signaling pathway.Protein kinase								chr08_10443101_10444884	AT5G01820
CHR1_JGVV10_17_T01	VIT_01s0010g00330	-0.36	-1.85	-1.19	-0.89	-1.16	0	-0.14	-0.03	-0.39	-0.32	-0.12	0	3.27856e-11	SvsF1	Skin day up	Clavata1 receptor kinase (CLV1)	Signaling.Signaling pathway.Protein kinase								chr01_14812106_14816337	AT4G20270
CHR11_JGVV149_9_T01	VIT_11s0149g00090	0	-1.48	-1.3	-0.79	-0.72	0	0	-0.02	0.25	-0.18	0.16	0	4.19664e-14	SvsF1	Skin day up	Clavata1 receptor kinase (CLV1)	Signaling.Signaling pathway.Protein kinase								chr11_06913136_06916698	AT5G51350
CHR18_JGVV1_504_T01	VIT_18s0001g08240	0.36	-1.27	-1.32	-0.83	-0.41	0	0.4	-0.14	-0.41	-0.61	0.42	0	2.0794e-10	SvsF1	Skin day up	Leucine-rich repeat transmembrane protein kinase	Signaling.Signaling pathway.Protein kinase								chr18_06730344_06733236	AT5G49660
CHR16_JGVV39_158_T01	VIT_16s0039g02400	-0.3	-1.34	-0.92	-0.65	-0.64	0	-0.14	-0.28	-0.22	-0.27	0.09	0	1.64827e-07	SvsF1	Skin day up	Protein kinase FU (FUSED)	Signaling.Signaling pathway.Protein kinase								chr16_02545018_02562339	AT1G50240
CHR8_JGVV7_457_T01	VIT_08s0007g04150	0.08	-0.99	-1.07	-0.53	-0.72	0	-0.09	0.08	-0.06	-0.27	0.14	0	5.95746e-13	SvsF1	Skin day up	RKL1 (Receptor-like kinase 1)	Signaling.Signaling pathway.Protein kinase								chr08_18144402_18146979	AT2G36570
CHR9_JGVV54_149_T01	VIT_09s0054g00050	0.34	-0.77	-0.54	-0.59	0.02	0	0.13	0.4	0.17	-0.12	0.31	0	2.45861e-10	SvsF1	Skin day up	Serine/threonine-protein kinase	Signaling.Signaling pathway.Protein kinase								chr09_20222898_20225480
CHR12_JGVV28_5_T01	VIT_12s0028g04000	-0.39	-1.28	-0.76	-0.15	0.23	0	-0.34	-0.1	0.43	-0.13	0.77	0	3.58846e-12	SvsF1	Skin day up	Ankyrin repeat	Transport overview.Accessory factors involved in transport.Auxiliary transport proteins.Ankyrin	Diverse functions.Gene family with diverse functions.Ankyrin domain family							chr12_04880423_04885126	AT4G03500
CHR4_JGVV69_48_T01	VIT_04s0069g00720	-0.17	-1.03	-0.58	-0.36	-0.28	0	-0.37	0.05	-0.07	-0.29	-0.08	0	2.22045e-16	SvsF1	Skin day up	Glutamate receptor protein	Transport overview.Channels and pores.a-Type channels.Glutamate-gated Ion Channel of Neurotransmitter Receptors								chr04_08723240_08727233	AT2G29120
CHR14_JGVV6_15_T01	VIT_14s0006g00230	-0.47	-0.82	-0.86	-1.02	-0.43	0	0.53	0.07	0.15	-0.27	-0.16	0	7.10543e-14	SvsF1	Skin day up	Potassium channel SKOR	Transport overview.Channels and pores.a-Type channels.The Voltage-gated Ion Channel.K+ channel	Transport overview.Ion transport.Cation transport.Potassium transport							chr14_13445734_13447648
CHR19_JGVV15_29_T01	VIT_19s0015g00310	-0.2	-1.07	-0.99	-0.83	-0.45	0	-0.07	-0.04	-0.03	-0.3	-0.05	0	5.44009e-14	SvsF1	Skin day up	KCO1 (two pore K channel)	Transport overview.Channels and pores.a-Type channels.The Voltage-gated Ion Channel.outward rectifying K+ channel	Transport overview.Ion transport.Cation transport.Potassium transport							chr19_08304202_08305387	AT5G55630
CHR19_JGVV15_30_T01	VIT_19s0015g00320	-0.37	-1.42	-1.42	-0.97	-1.13	0	-0.2	-0.05	-0.39	-0.37	-0.38	0	1.11022e-15	SvsF1	Skin day up	KCO1 (two pore K channel)	Transport overview.Channels and pores.a-Type channels.The Voltage-gated Ion Channel.outward rectifying K+ channel	Transport overview.Ion transport.Cation transport.Potassium transport							chr19_08316637_08317875	AT5G55630
CHR6_JGVV9_276_T01	VIT_06s0009g00450	-0.4	-1.8	-1.68	-0.68	-1.36	0	-0.23	-0.33	-0.61	-0.2	-0.41	0	3.74951e-09	SvsF1	Skin day up	Aluminium-tolerance ALMT1	Transport overview.Electrochemical Potential-driven Transporters.Porters.Aromatic Acid Exporter	Response to stimulus.Stress response.Abiotic stress response.Heavy metal stress response.Aluminium stress response	Transport overview.Macromolecule transport.Organic ion transport.Organic anion transport.Malate transport.Malate excretion						chr06_10993012_10995410	AT1G08440
CHR2_JGVV25_287_T01	VIT_02s0025g03120	-0.1	-1.97	-1.56	-0.84	-0.55	0	0	-0.43	-0.37	-0.18	0.19	0	2.42406e-12	SvsF1	Skin day up	Nodulin MtN21 family	Transport overview.Electrochemical Potential-driven Transporters.Porters.Drug/Metabolite Transporter.Plant Drug/Metabolite Exporter								chr02_02652811_02654415	AT1G43650
CHR2_JGVV25_288_T01	VIT_02s0025g03130	-0.36	-1.47	-1.47	-0.98	-0.72	0	-0.29	-0.43	-0.53	-0.03	0.34	0	8.86471e-06	SvsF1	Skin day up	Nodulin MtN21 family	Transport overview.Electrochemical Potential-driven Transporters.Porters.Drug/Metabolite Transporter.Plant Drug/Metabolite Exporter								chr02_02656233_02659710	AT5G64700
CHR2_JGVV25_289_T01	VIT_02s0025g03140	-0.01	-1.61	-1.37	-0.79	-0.57	0	-0.33	-0.47	-0.7	-0.29	0.22	0	1.47296e-09	SvsF1	Skin day up	Nodulin MtN21 family	Transport overview.Electrochemical Potential-driven Transporters.Porters.Drug/Metabolite Transporter.Plant Drug/Metabolite Exporter								chr02_02660189_02662100
CHR1_JGVV11_581_T01	VIT_01s0011g00590	0.01	-1.19	-1.08	-1.34	1.21	0	0.07	-0.14	-0.14	0.03	0.48	0	8.56885e-09	SvsF1	Skin day up	Acclimation of photosynthesis to environment	Transport overview.Electrochemical Potential-driven Transporters.Porters.Drug/Metabolite Transporter.Triose-phosphate Transporter	Cellular process.Cellular component organization and biogenesis.Organelle organization and biogenesis.Plastid organization and biogenesis							chr01_00543821_00549831	AT5G46110
CHRUN_JGVV616_1_T01	VIT_00s0616g00010	-0.26	-1.28	-1.15	-0.98	-0.89	0	0.21	-0.03	0	-0.43	-0.36	0	0	SvsF1	Skin day up	Glycerol-3-phosphate permease	Transport overview.Electrochemical Potential-driven Transporters.Porters.Major Facilitator Superfamily.Organic phosphate:Pi antiporter	Transport overview.Macromolecule transport.Organic ion transport							chrUn_32993289_32998707	AT4G17550
CHR9_JGVV70_18_T01	VIT_09s0070g00210	-0.04	-2.54	-1.79	-0.8	-1.11	0	0.04	-0.4	0.06	-0.29	-0.02	0	4.6268e-11	SvsF1	Skin day up	Metal transporter Nramp1	Transport overview.Electrochemical Potential-driven Transporters.Porters.Metal Ion (Mn2+-iron) Transporter (Nramp)	Transport overview.Ion transport.Cation transport.Heavy metal ion transport							chr09_13242469_13257160	AT1G80830
CHR18_JGVV1_500_T01	VIT_18s0001g08200	-0.62	-2.03	-1.06	-0.66	-0.94	0	-0.58	-0.47	-0.77	-0.31	-0.57	0	4.75936e-07	SvsF1	Skin day up	MATE efflux family protein ZF14	Transport overview.Electrochemical Potential-driven Transporters.Porters.Multidrug/Oligosaccharidyl-lipid/Polysaccharide Flippase.Multi Antimicrobial Extrusion	Transport overview.Macromolecule transport.Multidrug transport							chr18_06688299_06690634	AT1G58340
CHR14_JGVV66_241_T01	VIT_14s0066g02590	-0.4	-2.28	-1.48	-0.77	-1.17	0	-0.45	-0.61	-1.12	-0.27	-0.65	0	2.81261e-07	SvsF1	Skin day up	Nitrate transporter NRT1-5	Transport overview.Electrochemical Potential-driven Transporters.Porters.Proton-dependent Oligopeptide Transporter	Transport overview.Ion transport.Anion transport.Nitrate transport							chr14_28766577_28769671	AT5G62680
CHR5_JGVV20_371_T01	VIT_05s0020g03970	-0.05	-1.96	-1.87	-1.44	-0.35	0	0.11	0.14	-0.6	-0.62	0.6	0	1.19277e-09	SvsF1	Skin day up	Sulfate transporter 3.1 (AST12) (AtST1)	Transport overview.Electrochemical Potential-driven Transporters.Porters.Sulfate Permease	Transport overview.Ion transport.Anion transport.Sulfate transport							chr05_05622653_05627062	AT3G51895
CHR19_JGVV85_46_T01	VIT_19s0085g00740	0.96	-1.14	-1.64	0.04	-0.97	0	-0.14	-0.36	-2.03	-0.26	-0.35	0	8.12343e-06	SvsF1	Skin day up	ZIP family transporter	Transport overview.Electrochemical Potential-driven Transporters.Porters.Zinc (Zn2+)-Iron (Fe2+) Permease	Transport overview.Ion transport.Cation transport.Heavy metal ion transport							chr19_23194285_23195624	AT3G12750
CHR11_JGVV16_412_T01	VIT_11s0016g04590	-0.04	-1.68	-1.79	-0.7	-0.98	0	0.06	0.07	0.04	-0.14	0.09	0	1.82158e-09	SvsF1	Skin day up	ABC transporter g family pleiotropic drug resistance 12 PDR12	Transport overview.Macromolecule transport.Multidrug transport.Multidrug ABC transport								chr11_03891367_03898727	AT1G15520
CHR2_JGVV87_15_T01	VIT_02s0087g00840	-0.27	-1.93	-1.33	-1.06	-0.74	0	-0.38	-0.36	-0.21	-0.3	0.05	0	1.42199e-10	SvsF1	Skin day up	ABC transporter G member 3	Transport overview.Macromolecule transport.Multidrug transport.Multidrug ABC transport								chr02_18431575_18434854	AT1G31770
CHR1_JGVV11_180_T01	VIT_01s0011g04820	0.24	-1.01	-2	-1.75	1.75	0	0.02	-1.3	-1.5	-1.82	0.49	0	2.69e-06	SvsF1	Skin day up	Molecular chaperone DnaJ	Transport overview.Primary Active Transporters.P-P-bond hydrolysis-driven transporters.General Secretory Pathway (Sec)	Metabolism.Primary metabolism.Protein metabolism and modification.Protein folding.Chaperone-mediated protein folding.HSP-mediated protein folding.HSP-mediated protein folding co-chaperone							chr01_04436645_04438196	AT1G56300
CHR10_JGVV116_27_T01	VIT_10s0116g00570	-0.17	-1.15	-1.03	-0.49	-0.49	0	-0.03	-0.03	0.03	0.02	0	0	1.40954e-10	SvsF1	Skin day up	Nuclear transport factor 2B	Transport overview.Primary Active Transporters.P-P-bond hydrolysis-driven transporters.Nuclear mRNA Exporter	Transport overview.Nucleocytoplasmic transport							chr10_00254237_00255038	AT1G27970
CHR18_JGVV1_270_T01	VIT_18s0001g04800	-0.11	-2.1	-2.05	-0.75	-0.47	0	-0.16	-1.02	-2.24	-0.61	0.13	0	3.81363e-06	SvsF1	Skin day up	Hyperosmotically inducible periplasmic protein	Transport overview.Primary Active Transporters.P-P-bond hydrolysis-driven transporters.P-type ATPase (P-ATPase).Cu2+-exporting ATPase	Cellular process.Cellular homeostasis.Heavy metal ion homeostasis							chr18_04003656_04004282	AT4G39700
CHR8_JGVV7_454_T01	VIT_08s0007g04180	-0.17	-1.49	-1.75	-2.73	-0.71	0	-0.05	-0.3	-0.44	-0.98	-0.12	0	5.44387e-12	SvsF1	Skin day up	Retrotransposon protein, Ty1-copia subclass	Transposable elements viral and plasmid proteins.Protein from transposable element								chr08_18167317_18169195	AT3G10040
CHR14_JGVV171_8_T01	VIT_14s0171g00100	-0.12	-0.84	-1.13	-0.81	-0.79	0	0.01	-0.01	0.01	0.02	-0.01	0	0	SvsF1	Skin day up	Blue (type 1) copper domain	Unclassified								chr14_25980939_25981880	AT3G27200
CHR14_JGVV83_100_T01	VIT_14s0083g01140	-0.91	-2.74	-1.9	-1.64	-1.7	0	0.17	-0.26	-0.32	-0.13	-0.33	0	1.26565e-14	SvsF1	Skin day up	B12D	Unclear								chr14_23478460_23480345	AT3G29970
CHR8_JGVV40_305_T01	VIT_08s0040g00130	-1.12	-1.03	-1.75	-1.5	-1.29	0	-0.35	0.2	-0.21	0.02	-0.49	0	1.28787e-10	SvsF1	Skin day up	Copper-binding family protein	Unclear								chr08_11072166_11072771
CHR13_JGVV158_29_T01	VIT_13s0158g00320	-0.7	-2.23	-2.22	-1.37	-1.26	0	-0.33	-0.93	-0.65	-0.82	-0.76	0	8.59313e-14	SvsF1	Skin day up	FAD linked oxidase, N-terminal	Unclear								chr13_21182229_21185574	AT3G63440
CHR8_JGVV40_65_T01	VIT_08s0040g02700	-0.72	-2.96	-2.57	-1.94	-1.26	0	-0.01	-0.75	-1.05	-0.91	-0.64	0	5.55112e-15	SvsF1	Skin day up	Heavy-metal-associated domain-containing protein	Unclear								chr08_13725176_13727053	AT2G37390
CHR2_JGVV25_203_T01	VIT_02s0025g02190	0.26	-1.13	-1.24	-0.95	-0.93	0	0.47	0.43	0.57	0.1	0.62	0	4.75175e-12	SvsF1	Skin day up	Short-chain dehydrogenase/reductase	Unclear								chr02_01944134_01946279	AT4G24050
CHR8_JGVV56_110_T01	VIT_08s0056g01300	-0.92	-1.11	-2.06	-1.86	-1.04	0	0.17	-0.13	-0.24	-0.34	-0.47	0	0	SvsF1	Skin day up	Cupin, RmlC-type	Unknown								chr08_02044347_02047041	AT5G15120
CHR1_JGVV127_27_T01	VIT_01s0127g00600	0.16	-1.16	-1.07	-0.69	-0.44	0	-0.08	-0.04	-0.12	-0.34	-0.21	0	3.74251e-11	SvsF1	Skin day up	DC1 domain-containing protein	Unknown								chr01_07950090_07959014	AT1G60420
CHR9_JGVV2_238_T01	VIT_09s0002g02620	-0.15	-1.85	-1.65	-1.12	-0.65	0	0.18	-0.36	-0.42	-0.27	0.77	0	1.80505e-11	SvsF1	Skin day up	Lectin jacalin	Unknown								chr09_02387087_02388063	AT1G73040
CHRUN_JGVV187_14_T01	VIT_00s0187g00160	-0.37	-1.22	-0.92	-1.34	-0.9	0	-0.03	-0.28	-0.3	-0.32	-0.17	0	5.55112e-16	SvsF1	Skin day up	Ripening-related protein	Unknown								chrUn_09111161_09112754
CHR11_JGVV16_49_T01	VIT_11s0016g00690	-0.35	-1.47	-1.78	-1.91	0.01	0	0.13	-0.56	-0.76	-1.29	0.12	0	2.56457e-11	SvsF1	Skin day up	Senescence-associated protein	Unknown								chr11_00666343_00667335	AT5G20700
CHRUN_JGVV753_1_T01	VIT_00s0753g00010	-0.39	-1.05	-1.2	-1.68	-1.13	0	-0.08	-0.21	0.24	0.08	0.79	0	6.50591e-14	SvsF1	Skin day up	Unknown	Unknown								chrUn_35044768_35045625
CHR1_JGVV150_36_T01	VIT_01s0150g00360	0.08	-1.53	-1.24	-0.65	-0.84	0	-0.05	-0.34	0.09	-0.3	-0.36	0	1.11226e-10	SvsF1	Skin day up	Unknown	Unknown								chr01_22748045_22750163
CHR3_JGVV38_21_T01	VIT_03s0038g04550	0.08	-1.46	-1.35	-0.8	-0.79	0	0.16	-0.14	-0.26	-0.16	0.22	0	1.28821e-11	SvsF1	Skin day up	Unknown	Unknown								chr03_03334321_03335577
CHR4_JGVV23_33_T01	VIT_04s0023g03590	-0.52	-0.51	-0.7	-0.8	-0.51	0	0.57	-0.28	-0.86	-0.42	0.02	0	2.22045e-16	SvsF1	Skin day up	Unknown	Unknown								chr04_20125857_20127356
CHR9_JGVV2_438_T01	VIT_09s0002g04840	-0.15	-2.07	-1.46	-1.24	-1.12	0	0.33	-0.44	-0.08	-0.18	-0.24	0	0	SvsF1	Skin day up	Unknown	Unknown								chr09_04405895_04406552
CHR12_JGVV57_18_T01	VIT_12s0057g00190	-0.69	-1.68	-1.82	-2.08	-0.77	0	0.1	-0.36	-0.58	-0.58	-0.21	0	5.07816e-13	SvsF1	Skin day up	Unknown	Unknown								chr12_08846312_08846596
CHR12_JGVV59_30_T01	VIT_12s0059g00310	-0.49	-1.15	-2.19	-0.74	-1.22	0	0.25	0.1	-0.18	0.1	0.03	0	3.33067e-16	SvsF1	Skin day up	Unknown	Unknown								chr12_05170138_05170617
CHRUN_PDVV160_16_T01	VIT_00s0160g00220	0.42	-0.04	-0.5	-0.45	0.73	0	0.14	0.37	0.53	0.06	0.31	0	8.69083e-13	SvsF1	Skin day up	Unknown protein	Unknown								ChrUn_05269392_05275971
CHRUN_JGVV802_2_T01	VIT_00s0802g00020	0.63	-1.24	-1.12	-0.34	-0.19	0	0.17	0.06	0.41	-0.42	0.19	0	7.36989e-11	SvsF1	Skin day up	Unknown protein	Unknown								chrUn_35515451_35518041	AT5G67620
CHRUN_JGVV945_1_T01	VIT_00s0945g00010	-0.45	-1.53	-1.45	-1.18	-0.63	0	-0.23	-0.21	-0.34	-0.49	-0.01	0	8.32223e-13	SvsF1	Skin day up	Unknown protein	Unknown								chrUn_37012260_37014113	AT4G37080
CHR2_JGVV25_48_T01	VIT_02s0025g00500	-0.49	-1.02	-1.55	-1.63	-0.38	0	0.16	-0.53	-0.52	-0.43	-0.5	0	2.41926e-11	SvsF1	Skin day up	Unknown protein	Unknown								chr02_00596206_00597759	AT5G41590
CHR2_PDVV25_205_T01	VIT_02s0025g02490	-0.63	-0.85	-0.5	-0.83	-1.16	0	0.08	-0.58	-0.46	-0.56	-0.03	0	1.66533e-15	SvsF1	Skin day up	Unknown protein	Unknown								chr02_02165120_02166005	AT4G24110
CHR2_JGVV25_323_T01	VIT_02s0025g03500	0.25	-0.88	-1.23	-1.05	-0.39	0	0.05	0.06	-0.04	-0.32	0.07	0	6.90559e-14	SvsF1	Skin day up	Unknown protein	Unknown								chr02_02997436_03000351	AT4G11450
CHR5_JGVV20_313_T01	VIT_05s0020g03340	0.13	-0.87	-0.81	-0.82	-0.46	0	-0.02	0.06	0.24	-0.07	-0.07	0	2.29661e-12	SvsF1	Skin day up	Unknown protein	Unknown								chr05_05098458_05099384	AT5G28150
CHR7_JGVV255_13_T01	VIT_07s0255g00130	-0.81	-1.01	-1.05	-0.99	-0.79	0	0.46	-0.16	-0.22	-0.17	-0.18	0	0	SvsF1	Skin day up	Unknown protein	Unknown								chr07_14481830_14486172	AT4G37090
CHR8_JGVV40_141_T01	VIT_08s0040g01860	-0.4	-1.58	-1.63	-1.5	-1.18	0	0.28	0.07	-0.09	-0.2	-0.16	0	0	SvsF1	Skin day up	Unknown protein	Unknown								chr08_12964958_12966323	AT5G60680
CHR12_JGVV28_46_T01	VIT_12s0028g03560	-0.69	-1.11	-1.16	-1.04	-0.86	0	0.23	-0.12	0.08	-0.54	-0.55	0	0	SvsF1	Skin day up	Unknown protein	Unknown								chr12_04360339_04361597	AT4G32480
CHR14_JGVV30_52_T01	VIT_14s0030g01760	-0.26	-1.17	-0.99	-1.37	-0.33	0	-0.39	-0.27	0.06	-0.34	-0.63	0	3.33067e-15	SvsF1	Skin day up	Unknown protein	Unknown								chr14_06637247_06646958	AT5G28150
CHR14_JGVV68_68_T01	VIT_14s0068g00730	-0.18	-2.05	-1.69	-0.74	-1.11	0	-0.16	-0.66	-0.97	-0.58	-0.8	0	2.88109e-08	SvsF1	Skin day up	Unknown protein	Unknown								chr14_24525207_24525867	AT5G47920
CHR14_JGVV128_3_T01	VIT_14s0128g00030	0.12	-0.66	-1.01	-1.56	-0.64	0	-0.02	-0.22	-0.1	-0.28	-0.27	0	1.37119e-11	SvsF1	Skin day up	Unknown protein	Unknown								chr14_02616036_02620415	AT5G27390
CHR19_JGVV14_77_T01	VIT_19s0014g00930	0.19	-0.8	-1.09	-1.4	-0.86	0	-0.42	-0.11	-0.01	-0.3	-0.41	0	2.63612e-07	SvsF1	Skin day up	Unknown protein	Unknown								chr19_00968079_00969664	AT1G32120
CHR19_JGVV14_168_T01	VIT_19s0014g01920	0.03	-0.78	-1.38	-1.13	-0.47	0	0.05	-0.08	-0.27	-0.46	0.04	0	1.01641e-05	SvsF1	Skin day up	Unknown protein	Unknown								chr19_02112862_02113818	AT5G46060
CHR6_JGVV4_498_T01	VIT_06s0004g03100	-0.36	0.9	1.32	1.31	0.19	0	-0.24	-0.2	0.05	0.28	-0.19	0	2.44249e-15	SvsF2	Skin night up	MLO1	Cellular process.Cell growth and death.Cell death	Response to stimulus.Stress response.Biotic stress response							chr06_03839258_03845781	AT1G61560
CHR13_JGVV19_120_T01	VIT_13s0019g04060	0.03	0.28	0.81	1.05	0.02	0	0.08	0.03	0.16	0.03	0.18	0	7.54952e-14	SvsF2	Skin night up	MLO1	Cellular process.Cell growth and death.Cell death	Response to stimulus.Stress response.Biotic stress response							chr13_05335060_05339256	AT1G61560
CHR10_JGVV3_39_T01	VIT_10s0003g00410	-0.29	0.57	1.19	1.18	0.37	0	-1.06	-0.79	-1.4	-0.85	-0.96	0	2.70808e-06	SvsF2	Skin night up	MLO6 (mildew resistance locus O 6)	Cellular process.Cell growth and death.Cell death	Response to stimulus.Stress response.Biotic stress response							chr10_01688887_01693091	AT2G39200
CHR6_JGVV9_102_T01	VIT_06s0009g02590	0.57	0.75	0.97	1.86	0.34	0	-0.09	-0.26	-0.02	-0.08	-0.05	0	2.78436e-09	SvsF2	Skin night up	Pectinesterase family	Cellular process.Cellular component organization and biogenesis.Cell wall organization and biogenesis.Cell wall metabolism.Cell wall modification.Pectin modification								chr06_15354112_15355915	AT2G45220
CHR6_JGVV9_101_T01	VIT_06s0009g02600	0.55	0.86	1.27	2.08	0.73	0	0.49	-0.14	0.53	0.54	0.21	0	9.38416e-11	SvsF2	Skin night up	Pectinesterase family	Cellular process.Cellular component organization and biogenesis.Cell wall organization and biogenesis.Cell wall metabolism.Cell wall modification.Pectin modification								chr06_15367746_15369366	AT2G45220
CHR6_JGVV9_99_T01	VIT_06s0009g02630	0.46	0.59	0.87	1.89	0.38	0	-0.34	-0.16	0.13	0.01	-0.13	0	6.33579e-09	SvsF2	Skin night up	Pectinesterase family	Cellular process.Cellular component organization and biogenesis.Cell wall organization and biogenesis.Cell wall metabolism.Cell wall modification.Pectin modification								chr06_15391463_15393173	AT2G45220
CHR13_JGVV64_44_T01	VIT_13s0064g01370	-0.41	0.35	0.93	0.24	-0.14	0	-0.11	-0.49	-0.72	-0.74	0.28	0	2.20676e-10	SvsF2	Skin night up	Polygalacturonase inhibiting protein 1 PGIP1	Cellular process.Cellular component organization and biogenesis.Cell wall organization and biogenesis.Cell wall metabolism.Cell wall modification.Pectin modification.Inhibition of pectin modification								chr13_23258084_23259082	AT5G06860
CHR8_JGVV7_309_T01	VIT_08s0007g05740	0.59	1.2	0.94	0.87	0.41	0	-0.22	0.35	0.03	-0.18	-0.12	0	1.4155e-06	SvsF2	Skin night up	BLADE-ON-PETIOLE2	Development.Reproductive development.Flower development	Regulation overview.Regulation of gene expression.Regulation of transcription.Transcription factor.TRAF							chr08_19658115_19660943	AT2G41370
CHR19_GSVIVT00020287001_T01	VIT_19s0027g01620	0.29	0.48	0.91	1.03	0.35	0	-0.66	-0.36	0.07	0	-0.51	0	1.9984e-15	SvsF2	Skin night up	Disease resistance protein (NBS-LRR class)	Diverse functions.Gene family with diverse functions.NBS-LRR superfamily	Response to stimulus.Stress response.Biotic stress response							chr19_21873123_21873615	AT5G63020
CHR16_GSVIVT00024434001_T01	VIT_16s0039g02370	0.06	0.69	1.05	0.26	0.04	0	-0.62	0	-0.1	0.1	-1.15	0	7.77156e-15	SvsF2	Skin night up	EIX receptor 2	Diverse functions.Gene family with diverse functions.NBS-LRR superfamily	Response to stimulus.Stress response.Biotic stress response							chr16_02513506_02515019	AT2G34930
CHR18_JGVV1_815_T01	VIT_18s0001g11580	0.08	0.6	0.43	0.89	-0.47	0	-0.16	0.52	1.05	-0.36	0.36	0	1.24345e-13	SvsF2	Skin night up	CYP82A3	Metabolism.Cellular metabolism.Oxidation reduction.Cytochrome P450 oxidoreductase								chr18_09865531_09867553	AT4G31940
CHR6_JGVV80_106_T01	VIT_06s0080g00090	-0.59	0.82	1.75	1.74	-0.19	0	0.03	0.15	0.11	0.35	0.06	0	2.6476e-09	SvsF2	Skin night up	CYP94A1	Metabolism.Cellular metabolism.Oxidation reduction.Cytochrome P450 oxidoreductase								chr06_19789442_19791139	AT2G27690
CHR5_JGVV20_310_T01	VIT_05s0020g03310	-0.43	0.29	0.79	0.83	-0.47	0	-1.13	-0.29	-0.57	-0.48	-1.22	0	7.3876e-05	SvsF2	Skin night up	Diamine oxidase	Metabolism.Primary metabolism.Amino acid metabolism.Arginine and proline metabolism.Urea cycle	Metabolism.Primary metabolism.Amino acid metabolism.Histidine metabolism	Metabolism.Primary metabolism.Amino acid metabolism.Aromatic amino acid metabolism.Tyrosine metabolism	Metabolism.Primary metabolism.Amino acid metabolism.Aromatic amino acid metabolism.Phenylalanine metabolism.Phenylalanine biosynthesis	Metabolism.Primary metabolism.Amino acid metabolism.Beta-Alanine metabolism	Signaling.Hormone Signaling.Auxin Signaling.Auxin metabolism			chr05_05082857_05085083	AT4G14940
CHR8_JGVV7_669_T01	VIT_08s0007g01930	0	1.06	2.25	1.17	0.07	0	0	0.06	-0.38	-0.01	0.01	0	1.04816e-05	SvsF2	Skin night up	Anthranilate N-benzoyltransferase	Metabolism.Primary metabolism.Amino acid metabolism.Aromatic amino acid metabolism.Aromatic amino acid biosynthesis	Metabolism.Cellular metabolism.Phytoalexin metabolism.Phytoalexin biosynthesis	Metabolism.Secondary metabolism.Aromatic compound metabolism.Aromatic compound biosynthesis						chr08_16006186_16008061	AT5G01210
CHR16_JGVV39_75_T01	VIT_16s0039g01320	-0.55	1.37	1.89	1.5	0.84	0	0.04	0.28	0.38	0.54	0.02	0	9.10383e-15	SvsF2	Skin night up	Phenylalanin ammonia-lyase [Vitis vinifera]	Metabolism.Primary metabolism.Amino acid metabolism.Aromatic amino acid metabolism.Tyrosine metabolism	Metabolism.Primary metabolism.Amino acid metabolism.Aromatic amino acid metabolism.Phenylalanine metabolism.Phenylalanine biosynthesis	Metabolism.Cellular metabolism.Nitrogen and sulfur metabolism.Nitrogen metabolism	Metabolism.Secondary metabolism.Phenylpropanoid metabolism.Phenylpropanoid biosynthesis					chr16_00724093_00724558	AT2G37040
CHR3_JGVV38_4_T01	VIT_03s0038g04730	0.22	0.17	0.46	1.26	0.07	0	0.05	0.17	0.15	0.09	0.22	0	0	SvsF2	Skin night up	Polyphenol oxidase	Metabolism.Primary metabolism.Amino acid metabolism.Aromatic amino acid metabolism.Tyrosine metabolism.Tyrosine catabolism	Transport overview.Incompletely characterized transport systems.Recognized transporters of unknown biochemical mechanism.Iron/Lead Transporter.Oxidase-dep Fe2+ Transporter	Metabolism.Primary metabolism.Amino acid metabolism.Amino acid catabolism	Metabolism.Secondary metabolism.Aromatic compound metabolism.Rosmarinic acid biosynthesis	Response to stimulus.Stress response.Abiotic stress response.Oxidative stress response				chr03_03467126_03470083
CHR4_JGVV8_498_T01	VIT_04s0008g05350	-0.15	-0.37	0.85	1.26	0.25	0	-0.45	-0.14	0.2	0.14	-0.27	0	3.96644e-07	SvsF2	Skin night up	Serine hydrolase [Vitis vinifera]	Metabolism.Primary metabolism.Amino acid metabolism.Glycine, serine, and threonine metabolism	Metabolism.Primary metabolism.Amino acid metabolism.Amino acid catabolism	Metabolism.Primary metabolism.Amino acid metabolism.Serine metabolism.Serine catabolism						chr04_04818299_04819293	AT5G16080
CHR6_JGVV4_264_T01	VIT_06s0004g05660	-0.2	1.47	1.43	0.19	-0.75	0	-0.1	0.47	0.07	0.16	0.29	0	2.15847e-07	SvsF2	Skin night up	Glycosyl transferase family 1 protein	Metabolism.Primary metabolism.Carbohydrate metabolism								chr06_06472078_06474965	AT5G59070
CHR16_JGVV50_57_T01	VIT_16s0050g02210	0.71	0.75	0.68	1.07	0.52	0	0.3	-0.27	0.05	-0.35	0.04	0	3.04423e-13	SvsF2	Skin night up	Chitinase III [Vitis vinifera]	Metabolism.Primary metabolism.Carbohydrate metabolism.Monosaccharide metabolism.Amino sugar metabolism	Response to stimulus.Stress response							chr16_19171524_19172429	AT5G24090
CHR14_JGVV60_181_T01	VIT_14s0060g00760	0.22	1.35	1.56	1.5	0.86	0	-0.55	-0.24	-0.41	0.49	0.76	0	1.90521e-09	SvsF2	Skin night up	Galactinol synthase	Metabolism.Primary metabolism.Carbohydrate metabolism.Monosaccharide metabolism.Galactose metabolism								chr14_00624391_00626171	AT2G47180
CHR14_JGVV60_176_T01	VIT_14s0060g00810	0.15	1.36	1.56	1.53	0.72	0	-0.38	-0.03	-0.13	0.56	0.83	0	3.06474e-09	SvsF2	Skin night up	Galactinol synthase	Metabolism.Primary metabolism.Carbohydrate metabolism.Monosaccharide metabolism.Galactose metabolism								chr14_00657006_00659033	AT2G47180
CHR14_JGVV60_183_T01	VIT_14s0060g00740	0.28	1.49	1.65	1.55	0.78	0	-0.18	0.16	0.06	0.42	0.95	0	6.91548e-08	SvsF2	Skin night up	Galactinol synthase [Vitis riparia]	Metabolism.Primary metabolism.Carbohydrate metabolism.Monosaccharide metabolism.Galactose metabolism								chr14_00617835_00618439	AT2G47180
CHR6_JGVV4_174_T01	VIT_06s0004g06660	0.04	0.61	106	0.48	0.32	0	-0.28	-0.4	-0.16	0.01	-0.17	0	4.71734e-13	SvsF2	Skin night up	Phosphoinositide-specific phospholipase C	Metabolism.Primary metabolism.Carbohydrate metabolism.Monosaccharide metabolism.Inositol phosphate metabolism	Signaling.Hormone Signaling.ABA Signaling.ABA-mediated Signaling pathway	Signaling.Signaling pathway.Phosphatidylinositol Signaling						chr06_07370478_07375367	AT5G58700
CHR14_JGVV60_180_T01	VIT_14s0060g00770	0	1.14	1.27	1.42	0.55	0	-0.46	-0.31	-0.21	0.36	0.66	0	2.32413e-09	SvsF2	Skin night up	Glycosyl transferase family 8 protein	Metabolism.Primary metabolism.Carbohydrate metabolism.Oligosaccharide metabolism.Oligosaccharide biosynthesis								chr14_00631458_00634641	AT2G47180
CHR12_JGVV34_199_T01	VIT_12s0034g00040	-0.07	0.24	1.21	1.19	0.71	0	0.03	-0.1	0.14	0	-0.05	0	0	SvsF2	Skin night up	UDP-glucose glucosyltransferase	Metabolism.Primary metabolism.Carbohydrate metabolism.Polysaccharide metabolism.Starch and sucrose metabolism	Metabolism.Secondary metabolism.Aromatic compound metabolism.Aromatic compound glysosylation							chr12_15416955_15418602	AT3G21760
CHR9_JGVV2_746_T01	VIT_09s0002g08460	-0.38	0.44	1.19	1.34	0.3	0	-0.28	-0.13	0.24	0.22	0.03	0	1.33227e-15	SvsF2	Skin night up	8-amino-7-oxononanoate synthase	Metabolism.Primary metabolism.Coenzyme and prosthetic group metabolism.Biotin metabolism								chr09_09470422_09483462	AT5G04620
CHRUN_JGVV301_9_T01	VIT_00s0301g00090	0.08	1.15	1.74	1.99	0.64	0	-0.52	-0.97	-0.92	0.3	-1.21	0	8.7037e-12	SvsF2	Skin night up	NDA2 (alternative NAD(P)H dehydrogenase 2)	Metabolism.Primary metabolism.Generation of metabolite precursors and energy.Electron transport.Respiratory-chain phosphorylation	Transport overview.Primary Active Transporters.Oxidoreduction-driven transporters.Proton-translocating NADH Dehydrogenase							chrUn_22181159_22184305	AT1G07180
CHR13_JGVV67_182_T01	VIT_13s0067g01120	0.06	0.82	1.21	1.12	0.12	0	-0.76	-0.48	-0.28	0.04	-0.66	0	8.05689e-13	SvsF2	Skin night up	Omega-3 fatty acid desaturase, chloroplast, temperature-sensitive (FAD8)	Metabolism.Primary metabolism.Lipid metabolism.Fatty acid metabolism.Fatty acid biosynthesis.Unsaturated fatty acid biosynthesis								chr13_00614948_00617504	AT5G05580
CHRUN_JGVV620_1_T01	VIT_00s0620g00010	0.39	0.83	1.15	1.31	0.68	0	0.31	0.26	0.14	0.3	0.11	0	7.10727e-09	SvsF2	Skin night up	Triacylglycerol lipase	Metabolism.Primary metabolism.Lipid metabolism.Glycerolipid metabolism.Glycerolipid catabolism								chrUn_33079930_33081646	AT4G16820
CHR9_JGVV2_181_T01	VIT_09s0002g02050	0.48	0.79	0.68	0.7	0.42	0	-0.64	0.29	0.69	-0.54	0.27	0	0	SvsF2	Skin night up	1-deoxy-D-xylulose 5-phosphate synthase	Metabolism.Primary metabolism.Lipid metabolism.Steroid metabolism.Steroid biosynthesis	Metabolism.Secondary metabolism.Terpenoid metabolism.Terpenoid biosynthesis							chr09_01864868_01866048	AT4G15560
CHR11_JGVV52_10_T01	VIT_11s0052g01730	-0.22	0.44	0.88	0.46	-0.41	0	-0.25	-0.7	-0.31	-0.28	-0.57	0	0	SvsF2	Skin night up	1-deoxy-D-xylulose-5-phosphate synthase	Metabolism.Primary metabolism.Lipid metabolism.Steroid metabolism.Steroid biosynthesis	Metabolism.Secondary metabolism.Terpenoid metabolism.Terpenoid biosynthesis							chr11_19555292_19558878	AT4G15560
CHR4_JGVV79_53_T01	VIT_04s0079g00680	0.23	0.77	1.03	1	-0.11	0	-0.29	0.67	0.79	-0.08	0.31	0	1.47478e-10	SvsF2	Skin night up	Phytoene synthase, chloroplast precursor	Metabolism.Primary metabolism.Lipid metabolism.Steroid metabolism.Steroid biosynthesis	Metabolism.Secondary metabolism.Terpenoid metabolism.Terpenoid biosynthesis	Metabolism.Secondary metabolism.Terpenoid metabolism.Tetraterpenoid metabolism.Tetraterpenoid biosynthesis.Carotenoid biosynthesis						chr04_11494448_11499204	AT5G17230
CHR18_JGVV1_360_T01	VIT_18s0001g06460	-0.08	0.63	1.09	1.25	0.51	0	-0.12	-0.04	-0.25	0.05	-0.05	0	2.21902e-08	SvsF2	Skin night up	Queuine tRNA-ribosyltransferase	Metabolism.Primary metabolism.Nucleobase, nucleoside, nucleotide, nucleic acid metabolism.Nucleotide metabolism.Purine metabolism								chr18_04815751_04855137
CHR5_JGVV20_394_T01	VIT_05s0020g04210	0.51	1.27	1.52	1.19	1.01	0	0.23	0.3	0.15	0.88	0.74	0	4.28089e-11	SvsF2	Skin night up	Sulfate adenylyltransferase 3	Metabolism.Primary metabolism.Nucleobase, nucleoside, nucleotide, nucleic acid metabolism.Nucleotide metabolism.Purine metabolism	Metabolism.Cellular metabolism.Amino acid derivative metabolism.Selenoamino acid metabolism	Metabolism.Cellular metabolism.Nitrogen and sulfur metabolism.Sulfur metabolism.Sulfate assimilation						chr05_05878924_05882879	AT3G22890
CHR7_JGVV31_95_T01	VIT_07s0031g01070	0.04	0.7	1.35	1.17	0.52	0	0.09	0.11	0.33	0.28	0.45	0	2.10942e-15	SvsF2	Skin night up	Ascorbate oxidase	Metabolism.Primary metabolism.Organic acid metabolism.Ascorbate and aldarate metabolism	Transport overview.Incompletely characterized transport systems.Recognized transporters of unknown biochemical mechanism.Iron/Lead Transporter.Oxidase-dep Fe2+ Transporter							chr07_17207679_17213443
CHR7_JGVV31_96_T01	VIT_07s0031g01090	0.02	0.86	1.57	1.43	0.7	0	0.19	0.16	0.26	0.55	0.07	0	8.43769e-15	SvsF2	Skin night up	Ascorbate oxidase	Metabolism.Primary metabolism.Organic acid metabolism.Ascorbate and aldarate metabolism	Transport overview.Incompletely characterized transport systems.Recognized transporters of unknown biochemical mechanism.Iron/Lead Transporter.Oxidase-dep Fe2+ Transporter							chr07_17219645_17220351
CHR7_JGVV31_99_T01	VIT_07s0031g01130	0.19	0.95	1.58	1.46	0.56	0	-0.05	0.07	-0.04	-0.19	0.17	0	2.22045e-16	SvsF2	Skin night up	Ascorbate oxidase	Metabolism.Primary metabolism.Organic acid metabolism.Ascorbate and aldarate metabolism	Transport overview.Incompletely characterized transport systems.Recognized transporters of unknown biochemical mechanism.Iron/Lead Transporter.Oxidase-dep Fe2+ Transporter							chr07_17247705_17250988	AT4G39830
CHR7_JGVV31_92_T01	VIT_07s0031g01040	0.02	0.7	1.16	0.94	0.42	0	-0.28	-0.14	-0.3	-0.01	-0.5	0	8.30447e-14	SvsF2	Skin night up	L-ascorbate oxidase	Metabolism.Primary metabolism.Organic acid metabolism.Ascorbate and aldarate metabolism	Transport overview.Incompletely characterized transport systems.Recognized transporters of unknown biochemical mechanism.Iron/Lead Transporter.Oxidase-dep Fe2+ Transporter	Response to stimulus.Stress response.Abiotic stress response.Oxidative stress response						chr07_17191409_17193934	AT4G39830
CHR8_JGVV7_392_T01	VIT_08s0007g04860	-0.33	0.47	1.95	1.56	0.91	0	-0.25	-0.03	-0.41	0.74	-0.22	0	8.54461e-07	SvsF2	Skin night up	Nodulin family protein	Metabolism.Primary metabolism.Protein metabolism and modification.Protein modification.Protein myristoylation	Metabolism.Cellular metabolism.Nitrogen and sulfur metabolism.Nitrogen metabolism.Nitrogen assimilation							chr08_18809103_18811707	AT2G39210
CHR12_JGVV28_307_T01	VIT_12s0028g00610	0	0.93	1.46	1.33	0.41	0	-0.55	-0.12	-0.08	0.77	-0.59	0	2.25491e-08	SvsF2	Skin night up	Aspartyl protease	Metabolism.Primary metabolism.Protein metabolism and modification.Proteolysis.Peptidase-mediated proteolysis								chr12_01179524_01181678	AT3G59080
CHR10_JGVV3_45_T01	VIT_10s0003g00480	-0.28	0	0.68	1.1	0.1	0	-0.09	0.05	0.08	-0.1	0.02	0	1.8896e-12	SvsF2	Skin night up	Isoflavone methyltransferase/ Orcinol O-methyltransferase 1 oomt1	Metabolism.Secondary metabolism.Phenylpropanoid metabolism.Flavonoid metabolism.Isoflavonoid metabolism.Isoflavonoid biosynthesis								chr10_01742439_01744255	AT4G35160
CHR10_JGVV42_65_T01	VIT_10s0042g00880	-0.35	0.77	1.79	1.28	-0.51	0	0.24	0.15	0.22	0.23	0.11	0	1.22158e-07	SvsF2	Skin night up	Stilbene synthase [Vitis pseudoreticulata]	Metabolism.Secondary metabolism.Phenylpropanoid metabolism.Phenylpropanoid biosynthesis	Metabolism.Cellular metabolism.Phytoalexin metabolism.Phytoalexin biosynthesis	Metabolism.Secondary metabolism.Phenylpropanoid metabolism.Stilbenoid metabolism.Stilbenoid biosynthesis						chr10_14264037_14264349	AT5G13930
CHR2_JGVV87_27_T01	VIT_02s0087g00710	-0.69	0.4	0.62	0.45	0.33	0	-1.59	-0.65	-0.47	-0.5	-0.47	0	1.11022e-15	SvsF2	Skin night up	ABA 8'-hydroxylase CYP707A1	Metabolism.Secondary metabolism.Terpenoid metabolism.Tetraterpenoid metabolism.Tetraterpenoid biosynthesis.Carotenoid biosynthesis	Signaling.Hormone Signaling.ABA Signaling.ABA metabolism.ABA biosynthesis	Signaling.Hormone Signaling.ABA Signaling.ABA-mediated Signaling pathway	Signaling.Hormone Signaling.ABA Signaling.ABA metabolism.ABA catabolism					chr02_18248756_18251419	AT4G19230
CHRUN_JGVV160_1_T01	VIT_00s0160g00010	0.02	1	1.42	0.98	0.35	0	-0.28	-0.31	-0.29	0.22	-0.37	0	1.77885e-07	SvsF2	Skin night up	No hit	No hit								chrUn_05000129_05002744
CHRUN_GSVIVT00007010001_T01	VIT_00s0463g00040	-0.06	0.95	1.71	1.3	-0.19	0	0.01	-0.06	-0.29	0.27	-0.2	0	1.26422e-05	SvsF2	Skin night up	No hit	No hit								chrUn_29729322_29729432
CHR1_JGVV11_507_T01	VIT_01s0011g01350	0.26	1.17	1.25	1.3	0.89	0	0.6	0.47	0.45	0.02	0.55	0	3.26548e-11	SvsF2	Skin night up	No hit	No hit								chr01_01162556_01163307
CHR5_GSVIVT00020906001_T01	VIT_05s0029g01390	-0.33	1.01	0.24	-0.06	-0.59	0	-0.07	-0.06	-0.13	0.06	-0.1	0	4.6373e-08	SvsF2	Skin night up	No hit	No hit								chr05_17471046_17472850
CHR5_JGVV94_14_T01	VIT_05s0094g00160	0.02	0.78	1.82	1.77	0.54	0	0.16	-0.01	0.11	0.36	-0.01	0	2.62461e-11	SvsF2	Skin night up	No hit	No hit								chr05_23517734_23518235
CHR7_RANDOM_JGVV161_18_T01	VIT_07s0104g00030	0.36	0.69	0.99	0.6	0.02	0	-0.06	0.53	-0.2	-0.22	-0.77	0	5.22316e-06	SvsF2	Skin night up	No hit	No hit								chr07_random_01345817_01348225
CHR9_GSVIVT00029620001_T01	VIT_09s0054g00250	0.63	1.26	1.15	0.99	0.77	0	0.46	0.3	0.14	0.42	0.3	0	1.13949e-06	SvsF2	Skin night up	No hit	No hit								chr09_20648320_20648529
CHR11_GSVIVT00015402001_T01	VIT_11s0016g04050	0.08	0.68	1.01	0.79	0.31	0	0.27	-0.02	0.01	0.32	0.32	0	1.7243e-08	SvsF2	Skin night up	No hit	No hit								chr11_03298356_03299653
CHR12_JGVV57_84_T01	VIT_12s0057g00950	0.17	1.18	1.29	0.45	0.8	0	-0.3	-0.11	-0.14	0.16	0.01	0	0	SvsF2	Skin night up	No hit	No hit								chr12_09646110_09646997
CHR14_JGVV81_56_T01	VIT_14s0081g00190	0.27	1.11	2.25	1.99	0.97	0	0.21	0.03	0.19	0.21	0.01	0	4.81171e-13	SvsF2	Skin night up	No hit	No hit								chr14_07829426_07829897
CHR14_GSVIVT00036532001_T01	VIT_14s0083g00920	-0.47	1.81	2.47	2.33	1.29	0	0.12	0.27	0.16	0.58	0.39	0	1.55431e-15	SvsF2	Skin night up	No hit	No hit								chr14_23121142_23123350
CHR18_JGVV1_262_T01	VIT_18s0001g04640	-0.07	1.29	2.07	1.94	0.49	0	0.42	-0.05	0.15	0.84	0.12	0	2.89994e-09	SvsF2	Skin night up	No hit	No hit								chr18_03931182_03931761
CHRUN_JGVV1314_1_T01	VIT_00s1314g00010	-0.31	0.23	0.98	-0.01	-0.11	0	-0.47	-0.35	-0.21	-0.26	-0.38	0	2.44746e-09	SvsF2	Skin night up	Basic helix-loop-helix (bHLH) family	Regulation overview.Regulation of gene expression.Regulation of transcription.Transcription factor.bHLH family transcription factor								chrUn_38490496_38492516
CHR11_JGVV16_175_T01	VIT_11s0016g02070	0.11	1.11	1.84	2.03	0.7	0	0.65	0.65	0.72	0.37	0.66	0	8.70458e-09	SvsF2	Skin night up	Basic helix-loop-helix (bHLH) family	Regulation overview.Regulation of gene expression.Regulation of transcription.Transcription factor.bHLH family transcription factor								chr11_01658193_01660859	AT5G56960
CHR14_JGVV68_151_T01	VIT_14s0068g01580	-0.52	0.29	0.78	0.71	-0.19	0	-0.24	-0.2	-0.33	0.07	-0.32	0	8.68194e-12	SvsF2	Skin night up	Basic helix-loop-helix (bHLH) family	Regulation overview.Regulation of gene expression.Regulation of transcription.Transcription factor.bHLH family transcription factor								chr14_25280932_25283918	AT1G68810
CHR13_JGVV19_333_T01	VIT_13s0019g01710	-0.09	1.14	1.58	1.54	-0.48	0	0.08	0.04	0.2	0.52	-0.13	0	2.72227e-13	SvsF2	Skin night up	Scarecrow transcription factor 14 (SCL14)	Regulation overview.Regulation of gene expression.Regulation of transcription.Transcription factor.GRAS family transcription factor								chr13_03155530_03158178	AT1G07530
CHR6_JGVV4_328_T01	VIT_06s0004g04960	0.04	1.26	1.67	1.62	0	0	0.01	0.36	0.38	0.85	0.12	0	1.35007e-07	SvsF2	Skin night up	Scarecrow-like transcription factor 14 SCL14	Regulation overview.Regulation of gene expression.Regulation of transcription.Transcription factor.GRAS family transcription factor								chr06_05925541_05928852	AT2G29060
CHR2_JGVV12_91_T01	VIT_02s0012g01960	0.23	0.97	1.51	1.15	0.2	0	-0.41	-0.68	-0.86	-1.02	-0.66	0	3.18133e-06	SvsF2	Skin night up	Transcription factor jumonji (jmj)	Regulation overview.Regulation of gene expression.Regulation of transcription.Transcription factor.Jumonji family transcription factor								chr02_08573633_08582338	AT5G46910
CHR17_JGVV0_610_T01	VIT_17s0000g03560	0.53	1.04	2.23	1.79	0.18	0	0.19	-0.41	-0.45	-0.4	-0.31	0	1.19814e-06	SvsF2	Skin night up	(myb domain protein 62	Regulation overview.Regulation of gene expression.Regulation of transcription.Transcription factor.MYB family transcription factor								chr17_03454010_03455619	AT1G68320
CHR6_JGVV4_772_T01	VIT_06s0004g00020	0.26	1.42	2.95	2.81	-0.22	0	0.4	0.65	0.55	0.95	0.43	0	5.46802e-07	SvsF2	Skin night up	NAC domain containing protein 32	Regulation overview.Regulation of gene expression.Regulation of transcription.Transcription factor.NAC family transcription factor								chr06_00095994_00097288	AT1G01720
CHR19_JGVV27_69_T01	VIT_19s0027g00860	-0.3	0.27	0.72	1.52	0.01	0	0.06	0.08	-0.13	0.2	-0.02	0	1.00437e-06	SvsF2	Skin night up	NAC domain-containing protein 42	Regulation overview.Regulation of gene expression.Regulation of transcription.Transcription factor.NAC family transcription factor								chr19_20225998_20227553	AT2G43000
CHR18_JGVV1_915_T01	VIT_18s0001g12660	0.26	0.92	1.35	1.29	-0.01	0	-0.55	0.07	0.02	0.02	-0.31	0	1.59415e-10	SvsF2	Skin night up	TUBBY like protein 6 TLP6	Regulation overview.Regulation of gene expression.Regulation of transcription.Transcription factor.TUBBY-like family transcription factor								chr18_10828053_10830740	AT1G47270
CHR4_JGVV69_66_T01	VIT_04s0069g00920	-0.18	0.74	1.48	1.37	-0.29	0	-0.29	-0.37	0.14	0.56	-0.19	0	3.62554e-09	SvsF2	Skin night up	WRKY DNA-binding protein 11	Regulation overview.Regulation of gene expression.Regulation of transcription.Transcription factor.WRKY family transcription factor								chr04_09363044_09365026	AT4G31550
CHR11_JGVV52_127_T01	VIT_11s0052g00450	0.12	0.94	1.34	1.19	0.81	0	-0.65	-0.62	-0.32	0.15	-0.34	0	4.04676e-13	SvsF2	Skin night up	WRKY DNA-binding protein 11	Regulation overview.Regulation of gene expression.Regulation of transcription.Transcription factor.WRKY family transcription factor								chr11_17821900_17823218	AT4G31550
CHR4_JGVV8_538_T01	VIT_04s0008g05760	-0.01	0.59	1.1	0.96	0.11	0	-0.71	-0.78	-0.64	-0.3	-0.58	0	1.36207e-07	SvsF2	Skin night up	WRKY DNA-binding protein 18	Regulation overview.Regulation of gene expression.Regulation of transcription.Transcription factor.WRKY family transcription factor								chr04_05265887_05267902	AT4G31800
CHR4_JGVV69_71_T01	VIT_04s0069g00970	-0.02	1.32	2.51	2.37	0.4	0	0.35	0.3	0.37	0.85	0.4	0	1.34894e-07	SvsF2	Skin night up	WRKY DNA-binding protein 51	Regulation overview.Regulation of gene expression.Regulation of transcription.Transcription factor.WRKY family transcription factor								chr04_09399822_09400803	AT5G64810
CHR15_JGVV46_234_T01	VIT_15s0046g01140	0.61	1.66	1.99	1.36	0.81	0	-1.2	-0.92	-0.61	-0.38	-0.74	0	3.06422e-14	SvsF2	Skin night up	WRKY DNA-binding protein 53	Regulation overview.Regulation of gene expression.Regulation of transcription.Transcription factor.WRKY family transcription factor								chr15_18191021_18193470	AT4G23810
CHR10_JGVV3_147_T01	VIT_10s0003g01600	-0.08	0.69	1.01	0.74	-0.54	0	0.05	-0.28	-0.17	0.1	-0.36	0	4.73242e-10	SvsF2	Skin night up	WRKY DNA-binding protein 65	Regulation overview.Regulation of gene expression.Regulation of transcription.Transcription factor.WRKY family transcription factor								chr10_03008699_03010258	AT1G29280
CHR10_JGVV3_255_T01	VIT_10s0003g02810	-0.23	1.16	1.51	1.44	0.45	0	-0.43	-0.51	-0.3	-0.03	0.15	0	2.02061e-14	SvsF2	Skin night up	WRKY DNA-binding protein 71	Regulation overview.Regulation of gene expression.Regulation of transcription.Transcription factor.WRKY family transcription factor								chr10_04894494_04896041	AT1G29860
CHR1_JGVV26_92_T01	VIT_01s0026g01730	0.18	1.11	1.44	1.46	-0.1	0	0.26	0.7	0.43	0.29	0.28	0	2.62956e-12	SvsF2	Skin night up	WRKY DNA-binding protein 72	Regulation overview.Regulation of gene expression.Regulation of transcription.Transcription factor.WRKY family transcription factor								chr01_10977206_10982627	AT5G15130
CHR5_JGVV20_374_T01	VIT_05s0020g04000	0.1	1.14	1.46	1.16	0.32	0	0.56	0.38	0.15	0.38	0.13	0	2.89898e-08	SvsF2	Skin night up	Zinc finger (C3HC4-type ring finger)	Regulation overview.Regulation of gene expression.Regulation of transcription.Transcription factor.Zinc finger C3HC4 family transcription factor								chr05_05689012_05690195
CHR12_JGVV28_143_T01	VIT_12s0028g02530	-0.18	0.66	0.94	1.02	0.3	0	-0.27	-0.52	-0.16	-0.29	-0.44	0	2.49467e-12	SvsF2	Skin night up	Zinc finger (C3HC4-type ring finger)	Regulation overview.Regulation of gene expression.Regulation of transcription.Transcription factor.Zinc finger C3HC4 family transcription factor								chr12_03292336_03293351	AT2G42360
CHR9_JGVV2_617_T01	VIT_09s0002g06890	0.21	0.42	0.57	1.03	0.29	0	0.5	0.03	0.11	-0.14	0.12	0	3.14277e-11	SvsF2	Skin night up	Dicyanin blue copper protein	Response to stimulus.Stress response.Abiotic stress response.Oxidative stress response								chr09_06811010_06815063	AT5G20230
CHR1_JGVV11_53_T01	VIT_01s0011g06140	0.06	0.39	1.61	1.9	0.59	0	-0.06	-0.83	0.5	0.41	0.57	0	1.30546e-07	SvsF2	Skin night up	Avr9/Cf-9 rapidly elicited protein	Response to stimulus.Stress response.Biotic stress response								chr01_05940567_05942189	AT5G37490
CHR9_JGVV2_15_T01	VIT_09s0002g00220	0.39	1.77	2.22	1.86	0.45	0	-0.36	-0.15	-0.02	0.65	-0.22	0	1.51235e-12	SvsF2	Skin night up	Avr9/Cf-9 rapidly elicited protein 132	Response to stimulus.Stress response.Biotic stress response								chr09_00197510_00198755	AT1G53820
CHR18_RANDOM_JGVV82_5_T01	VIT_18s0001g03620	-0.21	0.85	1.37	1.28	0.42	0	-0.39	-0.41	0	0.39	-0.33	0	3.17167e-10	SvsF2	Skin night up	Avr9/Cf-9 rapidly elicited protein 284	Response to stimulus.Stress response.Biotic stress response								chr18_random_03406275_03409667	AT1G07160
CHR19_JGVV14_483_T01	VIT_19s0014g05430	0.53	0.95	1.24	1.07	0.74	0	0.56	0.34	0.22	0.61	0.27	0	1.3504e-06	SvsF2	Skin night up	NDR1 (non race-specific disease resistance)	Response to stimulus.Stress response.Biotic stress response								chr19_05818419_05819321	AT3G20600
CHR17_JGVV53_60_T01	VIT_17s0053g00860	0.44	0.71	0.79	0.61	0.57	0	-0.13	0.39	-0.23	0.12	-0.51	0	4.57209e-07	SvsF2	Skin night up	Cyclic nucleotide-binding transporter 1	Response to stimulus.Stress response.Biotic stress response.Plant-pathogen interaction	Transport overview.Channels and pores.a-Type channels.The Voltage-gated Ion Channel.Cyclic nucleotide-gated nonselective cation channel	Signaling.Signaling pathway.Calcium sensors and Signaling	Transport overview.Ion transport					chr17_16451488_16453979	AT3G17700
CHR1_JGVV150_44_T01	VIT_01s0150g00440	-0.47	0.56	1.18	1.31	0.51	0	0.11	-0.1	-0.01	0.14	0.06	0	2.22847e-11	SvsF2	Skin night up	Respiratory burst oxidase protein D (RBOHD)	Response to stimulus.Stress response.Biotic stress response.Plant-pathogen interaction	Transport overview.Transmembrane Electron Carriers.Transmembrane 1-electron transfer carriers.Phagocyte (gp91phox) NADPH Oxidase	Metabolism.Cellular metabolism.Oxidation reduction						chr01_22798599_22802956	AT5G47910
CHR12_GSVIVT00030098001_T01	VIT_12s0057g01130	0.17	0.46	1.17	1.16	0.34	0	-0.22	-0.29	-0.17	-0.34	0.02	0	1.18239e-13	SvsF2	Skin night up	R protein disease resistance protein	Response to stimulus.Stress response.Biotic stress response.Plant-pathogen interaction.R proteins from Plant-pathogen interaction								chr12_09797689_09800441	AT3G07040
CHR18_RANDOM_JGVV82_9_T01	VIT_18s0001g03710	-0.09	0.63	1.3	0.86	0	0	-0.16	-0.12	0.21	0.49	0.08	0	5.24457e-10	SvsF2	Skin night up	R protein L6	Response to stimulus.Stress response.Biotic stress response.Plant-pathogen interaction.R proteins from Plant-pathogen interaction								chr18_random_03445662_03453227	AT4G12010
CHR2_JGVV33_95_T01	VIT_02s0033g01380	0.36	1.52	1.78	2.02	1.3	0	0.47	0.2	0.06	0.75	0.38	0	8.88178e-16	SvsF2	Skin night up	Alternative oxidase 1D	Signaling.Hormone Signaling.ABA Signaling.ABA-mediated Signaling pathway	Cellular process.Cellular homeostasis.Cell redox homeostasis							chr02_16900112_16901579	AT1G32350
CHR7_JGVV31_178_T01	VIT_07s0031g01980	-0.86	1.48	2.08	1.43	0.38	0	-0.01	-0.17	-0.09	0.19	0.16	0	3.70882e-09	SvsF2	Skin night up	Ethylene-responsive transcription factor aba repressor 1 abr1/erf111	Signaling.Hormone Signaling.ABA Signaling.ABA-mediated Signaling pathway	Signaling.Hormone Signaling.Ethylene Signaling.Ethylene-mediated Signaling pathway	Regulation overview.Regulation of gene expression.Regulation of transcription.Transcription factor.AP2 family transcription factor						chr07_18105404_18106882	AT5G64750
CHR3_JGVV180_5_T01	VIT_03s0180g00280	0.01	0.25	0.7	0.86	0.19	0	-0.6	-0.8	-0.21	0.27	0	0	6.65977e-09	SvsF2	Skin night up	Indole-3-acetate beta-glucosyltransferase	Signaling.Hormone Signaling.Auxin Signaling.Auxin metabolism.Auxin inactivation by conjugation								chr03_06255489_06257208	AT2G23260
CHR4_JGVV44_17_T01	VIT_04s0044g01880	-0.24	1.87	2.54	2.4	-0.09	0	-0.67	-0.65	-0.36	1.39	-1.18	0	1.81412e-10	SvsF2	Skin night up	Auxin Efflux Carrier	Signaling.Hormone Signaling.Auxin Signaling.Auxin transport	Transport overview.Electrochemical Potential-driven Transporters.Porters.Auxin Efflux Carrier							chr04_23677511_23685104	AT1G76520
CHR19_JGVV27_119_T01	VIT_19s0027g00020	0.24	1.21	1.22	0.61	0	0	-0.07	0.42	-0.01	0.37	0.07	0	8.9391e-09	SvsF2	Skin night up	WAG1	Signaling.Hormone Signaling.Auxin Signaling.Auxin transport								chr19_18129423_18130875	AT1G53700
CHR14_JGVV30_1_T01	VIT_14s0030g02310	0.41	1.43	1.17	0.87	-0.28	0	0.29	0.21	0.54	0.39	-0.32	0	3.79696e-14	SvsF2	Skin night up	Auxin-induced protein 22D	Signaling.Hormone Signaling.Auxin Signaling.Auxin-mediated Signaling pathway	Regulation overview.Regulation of gene expression.Regulation of transcription.Transcription factor.AUXIAA family transcription factor							chr14_07536347_07537679	AT5G43700
CHR6_JGVV4_400_T01	VIT_06s0004g04150	-0.01	1.05	1.52	1.11	0.15	0	-0.67	-0.42	-0.31	-0.07	-0.56	0	6.10512e-13	SvsF2	Skin night up	Auxin-regulated protein	Signaling.Hormone Signaling.Auxin Signaling.Auxin-mediated Signaling pathway								chr06_05115691_05117984	AT5G59790
CHR12_JGVV121_20_T01	VIT_12s0121g00300	0.05	0.78	0.98	1.01	0.68	0	-0.09	0.1	0.1	-0.14	-0.26	0	3.69038e-13	SvsF2	Skin night up	Brassinosteroid insensitive 1-associated receptor kinase 1	Signaling.Hormone Signaling.Brassinosteroid Signaling.Brassinosteroid-mediated Signaling pathway	Response to stimulus.Stress response.Biotic stress response.Plant-pathogen interaction							chr12_12338001_12364121	AT4G33430
CHR6_JGVV4_30_T01	VIT_06s0004g08190	0.17	1.11	1.09	0.7	-0.09	0	-0.16	0.03	0.23	0.01	0.65	0	3.77709e-09	SvsF2	Skin night up	Ethylene-responsive transcription factor cytokinin response factor 1	Signaling.Hormone Signaling.Cytokinin Signaling.Cytokinin-mediated Signaling pathway	Signaling.Hormone Signaling.Ethylene Signaling.Ethylene-mediated Signaling pathway	Regulation overview.Regulation of gene expression.Regulation of transcription.Transcription factor.AP2 family transcription factor						chr06_08968588_08970525	AT4G11140
CHR12_JGVV59_27_T01	VIT_12s0059g00280	0.22	1.1	1.38	0.75	-0.01	0	-0.16	-0.25	0	-0.33	-0.06	0	3.67455e-06	SvsF2	Skin night up	Dehydration-responsive element-binding protein 16	Signaling.Hormone Signaling.Ethylene Signaling.Ethylene-mediated Signaling pathway	Regulation overview.Regulation of gene expression.Regulation of transcription.Transcription factor.AP2 family transcription factor.DREB subfamily transcription factor							chr12_05139472_05141309
CHR14_JGVV81_8_T01	VIT_14s0081g00730	-0.1	1.08	0.9	0.51	-0.22	0	-0.44	-0.23	-0.27	-0.5	-0.48	0	6.43772e-06	SvsF2	Skin night up	Ethylene response factor ERF1	Signaling.Hormone Signaling.Ethylene Signaling.Ethylene-mediated Signaling pathway	Signaling.Hormone Signaling.Jasmonate salicylate signaling.Jasmonate Signaling.Jasmonate-mediated Signaling pathway	Regulation overview.Regulation of gene expression.Regulation of transcription.Transcription factor.AP2 family transcription factor						chr14_09102878_09103625	AT3G23240
CHR7_JGVV5_306_T01	VIT_07s0005g03220	-0.26	2.27	3.21	3.09	0.14	0	-0.23	0.2	0	0.9	0	0	7.35107e-10	SvsF2	Skin night up	Ethylene-responsive transcription factor ERF098	Signaling.Hormone Signaling.Ethylene Signaling.Ethylene-mediated Signaling pathway	Regulation overview.Regulation of gene expression.Regulation of transcription.Transcription factor.AP2 family transcription factor.ERF subfamily transcription factor							chr07_06029202_06029826	AT3G23230
CHR2_JGVV25_126_T01	VIT_02s0025g01360	-0.07	1.08	1.36	0.88	-0.47	0	-1.22	-0.57	-1.02	-0.89	-0.93	0	3.91474e-05	SvsF2	Skin night up	Ethylene-responsive transcription factor related to APETALA2 4	Signaling.Hormone Signaling.Ethylene Signaling.Ethylene-mediated Signaling pathway	Regulation overview.Regulation of gene expression.Regulation of transcription.Transcription factor.AP2 family transcription factor							chr02_01274105_01275209	AT1G64380
CHR7_JGVV5_307_T01	VIT_07s0005g03230	-0.32	0.88	1.3	0.42	-0.32	0	-0.18	0.02	0.02	-0.11	0.09	0	0	SvsF2	Skin night up	Transcription factor TSRF1	Signaling.Hormone Signaling.Ethylene Signaling.Ethylene-mediated Signaling pathway	Signaling.Hormone Signaling.Jasmonate salicylate signaling.Jasmonate Signaling.Jasmonate-mediated Signaling pathway	Regulation overview.Regulation of gene expression.Regulation of transcription.Transcription factor.AP2 family transcription factor.ERF subfamily transcription factor						chr07_06041595_06042634	AT3G23240
CHR17_JGVV0_371_T01	VIT_17s0000g06210	-0.09	0.94	1.68	1.42	0.69	0	0.09	-0.18	0.33	0.34	-0.28	0	9.33616e-09	SvsF2	Skin night up	GASA like	Signaling.Hormone Signaling.Gibberellic acid Signaling.Gibberellic acid-mediated Signaling pathway	Diverse functions.Gene family with diverse functions.GASA family							chr17_06769421_06770613	AT1G74670
CHR12_JGVV134_17_T01	VIT_12s0134g00240	-0.43	0.79	1.13	0.63	-0.37	0	-0.74	-0.41	-0.25	-0.18	-0.65	0	2.61891e-05	SvsF2	Skin night up	Avr9/Cf-9 rapidly elicited protein 20	Signaling.Signaling pathway.Calcium sensors and Signaling	Response to stimulus.Stress response.Biotic stress response							chr12_07768803_07769369	AT4G27280
CHR5_JGVV20_414_T01	VIT_05s0020g04420	-0.78	0.42	1.26	1.35	0.74	0	-0.14	-0.15	-0.12	-0.13	-0.01	0	4.2822e-11	SvsF2	Skin night up	Calmodulin	Signaling.Signaling pathway.Calcium sensors and Signaling	Response to stimulus.Stress response.Biotic stress response.Plant-pathogen interaction							chr05_06213988_06215333	AT3G22930
CHR18_JGVV1_837_T01	VIT_18s0001g11830	-0.24	1.07	1.12	1.11	0.37	0	-1.72	-0.68	-0.05	0.47	-0.63	0	8.79384e-06	SvsF2	Skin night up	Calmodulin	Signaling.Signaling pathway.Calcium sensors and Signaling	Response to stimulus.Stress response.Biotic stress response.Plant-pathogen interaction							chr18_10100593_10101408	AT1G19290
CHR17_JGVV0_628_T01	VIT_17s0000g03370	0.67	1.47	2.13	2.42	1.31	0	0.71	0.3	0.46	1.05	0.37	0	0	SvsF2	Skin night up	Calmodulin-binding protein	Signaling.Signaling pathway.Calcium sensors and Signaling	Response to stimulus.Stress response.Biotic stress response.Plant-pathogen interaction							chr17_03248651_03251712	AT5G57580
CHR4_JGVV8_96_T01	VIT_04s0008g01070	0.36	1.05	1.45	1.47	0.22	0	0.33	0.03	0.59	0.83	-0.02	0	2.22045e-16	SvsF2	Skin night up	Calmodulin-binding region IQD6	Signaling.Signaling pathway.Calcium sensors and Signaling								chr04_00905623_00908685	AT2G26190
CHR11_JGVV16_165_T01	VIT_11s0016g01970	-0.2	0.32	1.76	1.68	-0.44	0	-0.28	-0.32	-0.01	0.07	-0.21	0	1.56751e-08	SvsF2	Skin night up	Calmodulin-binding region IQD6	Signaling.Signaling pathway.Calcium sensors and Signaling								chr11_01596759_01599916	AT2G26190
CHR15_JGVV48_87_T01	VIT_15s0048g02070	0.4	1.83	2.65	2.39	1.13	0	1.31	0.69	-0.13	0.84	-0.08	0	6.21563e-07	SvsF2	Skin night up	BON2-associated protein (BAP2)	Signaling.Signaling pathway.Protein kinase								chr15_16195864_16196634	AT2G45760
CHR14_JGVV66_80_T01	VIT_14s0066g00900	-0.88	0.49	0.74	0.22	0.07	0	-1.02	-0.33	-0.6	-0.5	-0.84	0	5.77316e-15	SvsF2	Skin night up	Cysteine-rich receptor-like protein kinase 42	Signaling.Signaling pathway.Protein kinase								chr14_27360744_27364488	AT5G40380
CHR8_JGVV7_736_T01	VIT_08s0007g01230	0.12	0.46	0.77	0.88	-0.1	0	-1.12	0.21	0.19	0.32	-0.39	0	9.00766e-11	SvsF2	Skin night up	Lectin protein kinase	Signaling.Signaling pathway.Protein kinase								chr08_15345460_15347962	AT2G19130
CHRUN_JGVV1557_1_T01	VIT_00s1557g00010	0.21	0.71	1.16	1.07	0.34	0	-0.24	-0.26	-0.09	-0.04	-0.19	0	1.54099e-13	SvsF2	Skin night up	Lectin-receptor like protein kinase 3	Signaling.Signaling pathway.Protein kinase								chrUn_39596186_39596860	AT4G04960
CHR7_JGVV5_380_T01	VIT_07s0005g04050	-0.23	0.48	0.9	0.73	-0.04	0	0.05	-0.6	-0.24	0.39	-0.13	0	2.77556e-15	SvsF2	Skin night up	Leucine Rich Repeat receptor-like kinase	Signaling.Signaling pathway.Protein kinase								chr07_07145246_07148996	AT4G08850
CHR10_JGVV42_44_T01	VIT_10s0042g00600	-0.52	0.81	1.66	1.4	0.48	0	-0.05	-0.29	0.03	0.15	-0.19	0	1.88738e-15	SvsF2	Skin night up	Leucine Rich Repeat receptor-like kinase	Signaling.Signaling pathway.Protein kinase								chr10_13676298_13679912	AT4G08850
CHR19_JGVV14_60_T01	VIT_19s0014g00700	0.33	1.04	1.74	1.61	0.72	0	-0.8	-0.28	-0.31	0.29	-0.56	0	3.94129e-13	SvsF2	Skin night up	Leucine-rich repeat protein kinase	Signaling.Signaling pathway.Protein kinase								chr19_00715887_00718033
CHR10_JGVV42_50_T01	VIT_10s0042g00700	-0.34	0.84	1.65	1.28	0.53	0	-0.22	-0.49	-0.4	-0.15	-0.42	0	0	SvsF2	Skin night up	Leucine-rich repeat receptor-like protein kinase 1	Signaling.Signaling pathway.Protein kinase								chr10_13872806_13876415	AT4G08850
CHR19_GSVIVT00014133001_T01	VIT_19s0014g00670	-0.15	0.32	1.3	1.26	0.07	0	0.08	0.08	0.17	0.07	-0.23	0	8.11894e-09	SvsF2	Skin night up	LRR receptor-like serine/threonine-protein kinase	Signaling.Signaling pathway.Protein kinase								chr19_00661689_00663430
CHRUN_JGVV2539_1_T01	VIT_00s2539g00010	-0.02	1.2	1.78	1.42	0.12	0	-0.3	-0.04	0.05	0.18	-0.54	0	1.19148e-07	SvsF2	Skin night up	Protein kinase APK1B	Signaling.Signaling pathway.Protein kinase								chrUn_42227032_42228490	AT2G17220
CHR4_JGVV44_164_T01	VIT_04s0044g00050	-0.2	0.83	1.33	1.14	-0.12	0	0.07	0.06	0.28	0.44	-0.18	0	4.81794e-07	SvsF2	Skin night up	Protein kinase APK1B	Signaling.Signaling pathway.Protein kinase								chr04_20730246_20733256	AT2G17220
CHR7_JGVV104_90_T01	VIT_07s0104g00850	-0.59	0.29	1.42	1.29	-0.08	0	-0.68	-0.73	-0.62	0.73	-0.51	0	5.1109e-07	SvsF2	Skin night up	Pto kinase interactor	Signaling.Signaling pathway.Protein kinase								chr07_01998953_02001644	AT5G35960
CHR16_JGVV50_99_T01	VIT_16s0050g01690	0.13	0.99	1.42	1.08	0.3	0	-0.63	-0.94	-0.14	0.1	-0.41	0	0	SvsF2	Skin night up	Receptor kinase homolog LRK10	Signaling.Signaling pathway.Protein kinase								chr16_18629559_18632172	AT1G66920
CHR14_JGVV6_162_T01	VIT_14s0006g02630	0.17	0.72	1.01	0.98	0.68	0	0.06	-0.04	-0.1	-0.06	-0.17	0	3.49885e-11	SvsF2	Skin night up	Receptor-like kinase ARK1AS	Signaling.Signaling pathway.Protein kinase								chr14_20520321_20527104	AT4G18250
CHR19_JGVV14_61_T01	VIT_19s0014g00710	-0.21	0.46	1.36	1.49	0.37	0	-0.41	-0.49	0.02	0.84	-0.54	0	4.32987e-15	SvsF2	Skin night up	RKF1 (receptor-like kinase in flowers 1)	Signaling.Signaling pathway.Protein kinase								chr19_00722093_00726303	AT1G53440
CHR19_JGVV14_65_T01	VIT_19s0014g00810	-0.18	-0.12	0.88	1.02	0	0	-0.35	-0.51	-0.3	0.22	-0.45	0	1.15463e-14	SvsF2	Skin night up	RKF1 (receptor-like kinase in flowers 1)	Signaling.Signaling pathway.Protein kinase								chr19_00813603_00824313	AT1G53440
CHR19_JGVV14_67_T01	VIT_19s0014g00830	-0.27	0.3	1.36	1.34	-0.15	0	-0.14	-0.53	-0.17	0.28	-0.74	0	3.32858e-07	SvsF2	Skin night up	RKF1 (receptor-like kinase in flowers 1)	Signaling.Signaling pathway.Protein kinase								chr19_00831667_00864227	AT1G53440
CHRUN_JGVV270_11_T01	VIT_00s0270g00130	0.2	0.3	0.77	0.95	0.28	0	-0.9	-0.26	0.18	-0.41	0.08	0	1.25678e-11	SvsF2	Skin night up	RKF2 (receptor-like serine/threonine kinase 2)	Signaling.Signaling pathway.Protein kinase								chrUn_20016316_20020294	AT1G70520
CHR7_JGVV104_91_T01	VIT_07s0104g00840	0.19	0.82	1.12	1.15	0.36	0	0.15	0.08	0.27	0.12	0.27	0	8.88178e-15	SvsF2	Skin night up	RKF3 (receptor-like kinase IN in flowers 3)	Signaling.Signaling pathway.Protein kinase								chr07_01985371_01993846	AT2G48010
CHR18_JGVV41_96_T01	VIT_18s0041g01290	0.36	0.86	1.36	1.18	0.29	0	0.15	0.21	0.18	0.46	0.03	0	3.20204e-07	SvsF2	Skin night up	Serine/threonine-protein kinase CCR4	Signaling.Signaling pathway.Protein kinase								chr18_25936364_25938905
CHR4_JGVV8_513_T01	VIT_04s0008g05500	-0.12	0.86	1.2	1.07	0.26	0	-0.12	0.17	0.2	-0.17	-0.14	0	0	SvsF2	Skin night up	S-receptor kinase	Signaling.Signaling pathway.Protein kinase								chr04_04952194_04954666	AT4G32300
CHR4_PDVV44_132_T01	VIT_04s0044g00730	0.15	0.46	0.92	0.51	-0.13	0	-0.75	0.06	-0.28	-0.55	-0.08	0	5.38458e-14	SvsF2	Skin night up	S-receptor kinase	Signaling.Signaling pathway.Protein kinase								chr04_21846428_21849215	AT5G60900
CHR5_JGVV20_304_T01	VIT_05s0020g03240	-0.09	0.49	1.45	1.05	0.66	0	-0.67	-1.2	-0.75	-1.03	-0.55	0	7.04214e-12	SvsF2	Skin night up	S-receptor kinase	Signaling.Signaling pathway.Protein kinase								chr05_05000885_05003269	AT5G60900
CHR5_JGVV20_306_T01	VIT_05s0020g03270	-0.15	0.55	1.08	0.76	0.38	0	-0.34	-0.14	-0.21	-0.02	0	0	8.50431e-14	SvsF2	Skin night up	S-receptor kinase	Signaling.Signaling pathway.Protein kinase								chr05_05047205_05049693	AT5G60900
CHR5_JGVV20_308_T01	VIT_05s0020g03290	0.13	0.42	0.81	1.06	0.27	0	-0.01	0.04	-0.04	0.06	0.03	0	0	SvsF2	Skin night up	S-receptor kinase	Signaling.Signaling pathway.Protein kinase								chr05_05060171_05061280	AT5G60900
CHR12_JGVV28_227_T01	VIT_12s0028g01640	0.26	1.16	1.86	1.35	0.6	0	-0.6	-0.3	-0.29	-0.29	-0.32	0	0	SvsF2	Skin night up	S-receptor kinase	Signaling.Signaling pathway.Protein kinase								chr12_02319670_02321872	AT4G32300
CHR12_JGVV28_226_T01	VIT_12s0028g01650	0.09	0.57	1.15	1.07	0.2	0	0.19	0.25	0.07	0.06	-0.1	0	8.80781e-09	SvsF2	Skin night up	S-receptor kinase	Signaling.Signaling pathway.Protein kinase								chr12_02325209_02327737	AT4G32300
CHR13_JGVV156_50_T01	VIT_13s0156g00580	-0.2	0.33	1.07	1.33	0.32	0	0.19	-0.11	0.39	0.17	-0.08	0	1.06581e-14	SvsF2	Skin night up	S-receptor kinase	Signaling.Signaling pathway.Protein kinase								chr13_24251928_24254388	AT5G60900
CHR1_JGVV11_265_T01	VIT_01s0011g03950	-0.06	0.3	1	0.98	-0.07	0	-0.04	-0.33	-0.29	-0.01	-0.25	0	1.108e-13	SvsF2	Skin night up	Wall-associated kinase	Signaling.Signaling pathway.Protein kinase								chr01_03595451_03600142	AT1G25390
CHR1_JGVV11_263_T01	VIT_01s0011g03980	0.11	0.67	1.2	1.15	-0.03	0	-0.07	-0.02	-0.23	0.12	0.09	0	2.76446e-14	SvsF2	Skin night up	Wall-associated kinase	Signaling.Signaling pathway.Protein kinase								chr01_03628643_03638222	AT1G25390
CHR17_JGVV0_537_T01	VIT_17s0000g04370	-0.44	0.98	1.5	1.3	-0.13	0	0.09	-0.21	-0.05	0.67	-0.37	0	3.15303e-14	SvsF2	Skin night up	Wall-associated kinase	Signaling.Signaling pathway.Protein kinase								chr17_04571322_04575352	AT1G16130
CHR8_JGVV7_821_T01	VIT_08s0007g00310	0.24	1.05	2.04	1.63	0.05	0	0.04	0.11	0.48	0.53	0.2	0	2.51899e-09	SvsF2	Skin night up	Protein phosphatase 2C POLTERGEIST-like 4	Signaling.Signaling pathway.Protein phosphatase.PP2C	Development.Meristem organization and activity							chr08_14615175_14618468	AT1G07630
CHR6_JGVV4_417_T01	VIT_06s0004g03980	-0.29	0.35	0.76	0.58	-0.43	0	-0.21	-0.2	-0.44	-0.2	-0.46	0	3.53381e-05	SvsF2	Skin night up	Ankyrin	Transport overview.Accessory factors involved in transport.Auxiliary transport proteins.Ankyrin	Diverse functions.Gene family with diverse functions.Ankyrin domain family							chr06_04916077_04919403	AT1G07710
CHR4_JGVV8_331_T01	VIT_04s0008g03530	-0.31	0.74	1.32	1.09	0.38	0	0.07	0.27	-0.07	0.29	0.18	0	7.69829e-13	SvsF2	Skin night up	Ankyrin repeat	Transport overview.Accessory factors involved in transport.Auxiliary transport proteins.Ankyrin	Diverse functions.Gene family with diverse functions.Ankyrin domain family							chr04_02889364_02892149	AT1G10340
CHR3_JGVV38_119_T01	VIT_03s0038g03530	-0.18	0.94	1.28	1.17	0.52	0	-1.33	-0.67	-0.44	-0.35	-0.19	0	8.65974e-15	SvsF2	Skin night up	LYS/HIS transporter 7	Transport overview.Electrochemical Potential-driven Transporters.Porters.Amino Acid/Auxin Permease	Transport overview.Macromolecule transport.Amino acid transport							chr03_02545417_02548989	AT1G47670
CHR18_JGVV1_420_T01	VIT_18s0001g07320	0.65	1.44	2.21	1.72	1.12	0	-0.19	-0.37	0.02	-0.29	0.15	0	4.76286e-14	SvsF2	Skin night up	2-oxoglutarate/malate carrier protein, Mitochondrial	Transport overview.Electrochemical Potential-driven Transporters.Porters.Mitochondrial Carrier.Mitochondrial dicarboxilate Carrier	Transport overview.Mitochondrial membrane transport.Mitochondrial membrane carbon compound transport							chr18_05605491_05606704	AT2G22500
CHR12_JGVV35_47_T01	VIT_12s0035g01820	0.04	1.15	2.35	2.05	1.11	0	-0.73	-0.25	-0.62	-0.67	-0.79	0	4.95886e-09	SvsF2	Skin night up	Proton-dependent oligopeptide transport (POT) family protein	Transport overview.Electrochemical Potential-driven Transporters.Porters.Proton-dependent Oligopeptide Transporter	Transport overview.Macromolecule transport.Oligopeptide transport							chr12_22005656_22008887	AT1G59740
CHR9_JGVV2_485_T01	VIT_09s0002g05390	-0.08	0.64	0.8	0.4	0.18	0	0.03	0.31	-0.22	-0.01	-0.85	0	2.4115e-08	SvsF2	Skin night up	ABC transporter g family pleiotropic drug resistance 12 PDR12	Transport overview.Macromolecule transport.Multidrug transport.Multidrug ABC transport								chr09_05135023_05137851	AT1G15520
CHR9_JGVV2_492_T01	VIT_09s0002g05470	-0.05	0.65	0.74	0.47	0.13	0	-0.52	0.49	-0.2	0.02	-0.9	0	2.88674e-08	SvsF2	Skin night up	ABC transporter g family pleiotropic drug resistance 12 PDR12	Transport overview.Macromolecule transport.Multidrug transport.Multidrug ABC transport								chr09_05196786_05198428	AT1G15520
CHR9_JGVV2_332_T01	VIT_09s0002g03640	-0.24	0.92	1.8	1.87	1.1	0	-0.64	-0.48	0	0.19	0.24	0	0	SvsF2	Skin night up	ABC transporter g family pleiotropic drug resistance 7 PDR7	Transport overview.Macromolecule transport.Multidrug transport.Multidrug ABC transport								chr09_03328212_03336626	AT1G15210
CHR9_JGVV2_324_T01	VIT_09s0002g03560	-0.05	1.09	1.61	1.62	1.03	0	0	0.35	0.46	0.46	0.78	0	0	SvsF2	Skin night up	ABC transporter G member 15	Transport overview.Macromolecule transport.Multidrug transport.Multidrug ABC transport								chr09_03242583_03244574	AT3G16340
CHR9_JGVV2_323_T01	VIT_09s0002g03550	0.12	1.77	2.21	1.94	1.17	0	0.75	0.85	0.7	0.59	0.67	0	0	SvsF2	Skin night up	ABC transporter G member 21	Transport overview.Macromolecule transport.Multidrug transport.Multidrug ABC transport								chr09_03229012_03242582	AT1G59870
CHRUN_JGVV179_34_T01	VIT_00s0179g00370	0.3	1.22	1.32	1.31	0.19	0	0.21	0.42	0.56	-0.05	0.53	0	3.55271e-15	SvsF2	Skin night up	ESCRT-I complex subunit TSG101	Transport overview.Macromolecule transport.Protein transport.Tethering factors	Cellular process.Cellular transport.Protein trafficking							chrUn_07612924_07614184
CHR6_JGVV4_414_T01	VIT_06s0004g04010	-0.01	0.6	2.01	1.65	-0.13	0	0.25	0.12	0.08	0.22	0.34	0	2.11597e-08	SvsF2	Skin night up	Exocyst subunit EXO70 H7	Transport overview.Macromolecule transport.Protein transport.Tethering factors	Cellular process.Cellular transport.Protein trafficking.Vesicle-mediated trafficking							chr06_04995327_04997467	AT5G59730
CHRUN_JGVV226_10_T01	VIT_00s0226g00100	0.13	0.7	1.8	1.91	0.54	0	-0.16	-0.27	-0.06	0.63	-0.12	0	3.20003e-09	SvsF2	Skin night up	Regulator of chromosome condensation (RCC1)	Transport overview.Nucleocytoplasmic transport.Nuclear pore complex	Signaling.Signaling pathway.G-protein signaling pathway.RCC1 superfamily protein							chrUn_14870016_14873851	AT5G12350
CHR9_JGVV2_40_T01	VIT_09s0002g00540	-0.14	0.43	0.63	0.39	0.04	0	-1.15	-0.37	-0.2	-0.58	-0.46	0	5.2827e-07	SvsF2	Skin night up	Lipase GDSL 1	Unclear								chr09_00381346_00383443	AT5G40990
CHR8_JGVV40_1_T01	VIT_08s0040g03400	0.06	1.12	1.27	1.32	0.8	0	-0.25	0.13	0.14	0.04	0.14	0	0	SvsF2	Skin night up	Short-chain dehydrogenase/reductase	Unclear								chr08_14354707_14358038	AT5G02540
CHR6_JGVV4_626_T01	VIT_06s0004g01670	-0.16	0.63	0.94	0.93	0.08	0	-0.28	-0.18	0.03	-0.26	-0.15	0	3.1116e-07	SvsF2	Skin night up	UDP-glucoronosyl and UDP-glucosyl transferase	Unclear								chr06_02069631_02071323	AT5G12890
CHR1_JGVV11_260_T01	VIT_01s0011g04010	-0.06	0.7	1.01	0.87	-0.18	0	0.03	-0.2	-0.18	-0.17	-0.16	0	1.40776e-13	SvsF2	Skin night up	Catalytic	Unknown								chr01_03668907_03670738	AT5G38200
CHR11_JGVV118_48_T01	VIT_11s0118g00550	-0.18	0.66	0.9	0.62	-0.02	0	-0.05	0.32	-0.17	0.16	0.09	0	2.85042e-06	SvsF2	Skin night up	CTV.13 Jp18	Unknown								chr11_06332000_06333254	AT2G12462
CHRUN_JGVV404_5_T01	VIT_00s0404g00050	0.04	0.81	0.96	0.61	-0.19	0	-1.11	0.15	-0.09	-0.04	-0.16	0	9.45426e-11	SvsF2	Skin night up	fiber protein	Unknown								chrUn_27716393_27718350	AT1G61260
CHR17_JGVV119_6_T01	VIT_17s0119g00110	-0.39	0.69	1.06	0.9	0.5	0	-0.2	-0.24	-0.84	-0.26	-0.17	0	5.41956e-09	SvsF2	Skin night up	GRAM domain-containing protein / ABA-responsive	Unknown								chr17_13469776_13471509	AT5G08350
CHR18_JGVV1_57_T01	VIT_18s0001g00840	-0.38	1.5	2.28	2.07	-0.02	0	-0.47	0.02	0.24	0.57	-0.19	0	5.76872e-13	SvsF2	Skin night up	Syringolide-induced protein 14-1-1	Unknown								chr18_01575161_01576208	AT1G76070
CHR8_JGVV105_13_T01	VIT_08s0105g00180	-0.41	0.37	1.29	1.07	-0.02	0	0.02	0.09	0.1	-0.04	0.33	0	6.07792e-11	SvsF2	Skin night up	U-box domain-containing protein	Unknown								chr08_07114783_07116201	AT2G35930
CHR8_JGVV105_14_T01	VIT_08s0105g00190	-0.34	0.38	1.12	0.8	0.04	0	-0.18	-0.33	-0.17	-0.21	0.02	0	2.50534e-06	SvsF2	Skin night up	U-box domain-containing protein	Unknown								chr08_07123045_07124512	AT2G35930
CHR18_JGVV166_14_T01	VIT_18s0166g00190	-0.14	0.89	1.66	1.62	-0.09	0	-0.39	-0.31	0.51	0.52	-0.08	0	2.83351e-12	SvsF2	Skin night up	U-box domain-containing protein	Unknown								chr18_14139015_14140400	AT5G64660
CHR6_JGVV9_286_T01	VIT_06s0009g00320	-0.27	0.64	1.93	1.31	0.21	0	0.06	0.27	0.27	0.19	0.28	0	3.31957e-12	SvsF2	Skin night up	U-box protein	Unknown								chr06_10566848_10568125	AT2G35930
CHR5_GSVIVT00021044001_T01	VIT_05s0029g00320	-0.37	1.96	2.84	2.53	-0.2	0	-1.3	-1.08	-1.17	-0.01	-1.52	0	1.38652e-11	SvsF2	Skin night up	Unknown	Unknown								chr05_14776362_14776686
CHR7_JGVV129_98_T01	VIT_07s0129g01010	-0.05	0.95	2.25	1.99	0.62	0	0.47	0.16	0.3	0.44	0.23	0	6.16662e-12	SvsF2	Skin night up	Unknown	Unknown								chr07_16138913_16139325
CHR8_JGVV56_28_T01	VIT_08s0056g00300	0.07	1.01	1.1	1.17	0.75	0	0.05	0.1	-0.1	0.28	-0.06	0	7.99361e-15	SvsF2	Skin night up	Unknown	Unknown								chr08_00425376_00427049
CHR9_JGVV2_505_T01	VIT_09s0002g05610	-0.13	0.95	1.61	1.63	0.44	0	0.32	0.14	0.09	0.3	0.11	0	1.85654e-10	SvsF2	Skin night up	Unknown	Unknown								chr09_05349758_05350131
CHR14_JGVV66_26_T01	VIT_14s0066g00300	-0.27	0.57	1.06	0.73	0.77	0	-0.35	-0.29	-0.37	-0.27	-0.32	0	0	SvsF2	Skin night up	Unknown	Unknown								chr14_26838199_26838790
CHR18_JGVV1_553_T01	VIT_18s0001g08750	0.29	1	0.87	0.59	0.44	0	0.05	0.22	-0.17	0.13	0.05	0	1.38008e-08	SvsF2	Skin night up	Unknown	Unknown								chr18_07253742_07254309
CHR18_JGVV1_1081_T01	VIT_18s0001g14420	0.05	1.14	1.99	1.83	0.29	0	0.32	-0.35	-0.04	0.27	0.18	0	1.5099e-05	SvsF2	Skin night up	Unknown	Unknown								chr18_12403268_12404144
CHR1_JGVV11_275_T01	VIT_01s0011g03850	0.13	1.31	1.8	1.68	0.27	0	-0.16	-0.07	0.17	0.08	-0.24	0	1.55579e-10	SvsF2	Skin night up	Unknown protein	Unknown								chr01_03519426_03521876	AT1G68390
CHR1_JGVV11_197_T01	VIT_01s0011g04650	0.08	1.01	1.51	1.41	0.68	0	0.07	0.14	0.47	0.87	0.23	0	6.46077e-07	SvsF2	Skin night up	Unknown protein	Unknown								chr01_04191249_04191757	AT2G01300
CHR1_JGVV11_96_T01	VIT_01s0011g05680	-0.03	0.87	1.1	0.86	0.6	0	0.27	0.13	-0.1	0.47	0.45	0	3.8961e-09	SvsF2	Skin night up	Unknown protein	Unknown								chr01_05389796_05390268
CHR1_JGVV150_41_T01	VIT_01s0150g00410	-0.39	0.5	0.58	0.13	-0.19	0	-0.85	-0.19	-0.07	0.09	-1.28	0	6.53477e-13	SvsF2	Skin night up	Unknown protein	Unknown								chr01_22777883_22779333
CHR8_JGVV7_48_T01	VIT_08s0007g08520	-0.25	0.83	1.43	0.96	-0.19	0	0	-0.27	-0.22	0.26	-0.21	0	5.46755e-06	SvsF2	Skin night up	Unknown protein	Unknown								chr08_21921253_21921738
CHR12_JGVV35_120_T01	VIT_12s0035g00920	0.23	0.55	0.68	1.15	0.26	0	0	0.36	0.19	-0.09	0.16	0	9.46945e-07	SvsF2	Skin night up	Unknown protein	Unknown								chr12_20537627_20538867	AT3G02430
CHR15_JGVV48_33_T01	VIT_15s0048g02650	0.13	0.77	1.33	1.05	0.22	0	0.11	0.08	0.09	-0.02	-0.01	0	8.01284e-07	SvsF2	Skin night up	Unknown protein	Unknown								chr15_16779776_16780479	AT3G61920
CHR16_JGVV50_90_T01	VIT_16s0050g01780	0.2	1.28	1.5	1.12	0.19	0	-0.56	0.28	0.66	-0.11	-0.99	0	2.19683e-09	SvsF2	Skin night up	Unknown protein	Unknown								chr16_18732093_18733566	AT1G64080
CHR18_JGVV1_559_T01	VIT_18s0001g08810	-0.4	0.37	0.97	1.04	-0.84	0	0.2	-0.73	-0.38	-0.52	-0.85	0	7.69576e-10	SvsF2	Skin night up	Unknown protein	Unknown								chr18_07309263_07310255
CHR18_JGVV1_560_T01	VIT_18s0001g08820	0.16	1.25	1.73	1.37	0.42	0	-0.07	0.13	0.35	0.34	0.17	0	8.30151e-09	SvsF2	Skin night up	Unknown protein	Unknown								chr18_07322747_07323479
CHR18_JGVV1_606_T01	VIT_18s0001g09330	0	0.89	1.37	0.8	0.3	0	-0.11	-0.33	-0.48	-0.54	-0.02	0	1.60375e-08	SvsF2	Skin night up	Unknown protein	Unknown								chr18_07834483_07838408	AT2G23090
CHR18_JGVV1_823_T01	VIT_18s0001g11680	0.08	0.72	1.87	1.57	1.23	0	-1.22	-0.72	-0.76	-0.54	-0.51	0	1.72452e-09	SvsF2	Skin night up	Unknown protein	Unknown								chr18_09946884_09949051	AT4G19390
CHR18_JGVV1_1146_T01	VIT_18s0001g15120	0.07	0.65	1.13	1	0.63	0	-0.16	-0.08	-0.37	-0.21	-0.36	0	8.08242e-14	SvsF2	Skin night up	Unknown protein	Unknown								chr18_13199060_13200303	AT4G19950
CHR1_JGVV26_184_T01	VIT_01s0026g00710	0.24	-1.46	-1.03	-0.08	-1.02	0	-0.12	0.12	0.17	0.08	-0.6	0	5.48739e-10	SvsF3	Skin midnight and noon down	Cyclin delta-2	Cellular process.Cell growth and death	Regulation overview.Regulation of cell cycle							chr01_09503470_09506741	AT1G70210
CHR19_JGVV27_47_T01	VIT_19s0027g01310	-0.24	-0.47	-0.4	-0.48	-0.69	0	-0.28	0.23	0.2	0.61	-0.47	0	3.09306e-07	SvsF3	Skin midnight and noon down	Polygalacturonase GH28	Cellular process.Cellular component organization and biogenesis.Cell wall organization and biogenesis.Cell wall metabolism.Cell wall modification.Pectin modification								chr19_21281602_21282236	AT5G48140
CHR8_JGVV7_66_T01	VIT_08s0007g08330	-0.28	-1.77	-1.62	-0.73	-1.1	0	0.06	-0.03	-0.02	0.05	-0.05	0	1.17906e-13	SvsF3	Skin midnight and noon down	Polygalacturonase PG1	Cellular process.Cellular component organization and biogenesis.Cell wall organization and biogenesis.Cell wall metabolism.Cell wall modification.Pectin modification								chr08_21672950_21675646	AT2G41850
CHR5_JGVV62_45_T01	VIT_05s0062g00610	-1.29	-1.31	-1.46	-0.25	-1.05	0	-0.25	-0.17	-0.5	-0.33	-0.4	0	3.80362e-13	SvsF3	Skin midnight and noon down	Xyloglucan endotransglucosylase/hydrolase 23	Cellular process.Cellular component organization and biogenesis.Cell wall organization and biogenesis.Cell wall metabolism.Cell wall modification.Xyloglucan modification								chr05_18772213_18773855	AT3G23730
CHR5_JGVV62_38_T01	VIT_05s0062g00480	-1.38	-1.41	-1.57	-0.46	-1.16	0	-0.33	-0.26	-0.44	-0.38	-0.46	0	3.08642e-14	SvsF3	Skin midnight and noon down	Xyloglucan endo-transglycosylase, C-terminal	Cellular process.Cellular component organization and biogenesis.Cell wall organization and biogenesis.Cell wall metabolism.Cell wall modification.Xyloglucan modification								chr05_18634388_18636040	AT4G14130
CHR15_JGVV48_4_T01	VIT_15s0048g02970	0.15	-1.59	-1.18	-0.97	-1.43	0	-0.21	-0.63	-0.09	-0.75	-0.83	0	1.60486e-09	SvsF3	Skin midnight and noon down	Extensin	Cellular process.Cellular component organization and biogenesis.Cell wall organization and biogenesis.Cell wall structural protein								chr15_17074858_17076538
CHR11_JGVV16_376_T01	VIT_11s0016g04200	0.02	-1.04	-0.83	0.34	-0.6	0	-0.18	0.21	0.18	0.68	0.21	0	7.37368e-09	SvsF3	Skin midnight and noon down	MEE55 (maternal effect embryo arrest 55)	Development.Reproductive development.Embryo development								chr11_03476713_03483990	AT4G13345
CHR4_JGVV8_304_T01	VIT_04s0008g03240	-0.17	-1.72	-1.01	-0.6	-1.75	0	-0.1	0.28	0.59	0.01	-0.65	0	3.61474e-10	SvsF3	Skin midnight and noon down	BAM2 (big apical meristem 2)	Development.Reproductive development.Flower development	Signaling.Signaling pathway.Protein kinase							chr04_02682072_02685594	AT2G25790
CHR4_JGVV44_72_T01	VIT_04s0044g01260	-0.05	-1.01	-0.96	-0.62	-0.86	0	0.06	0.14	0.11	-0.05	-0.01	0	0	SvsF3	Skin midnight and noon down	SEU3B protein	Development.Reproductive development.Flower development	Regulation overview.Regulation of gene expression.Regulation of transcription.Adaptation of transcription factors							chr04_22755236_22766461	AT1G43850
CHR8_JGVV58_37_T01	VIT_08s0058g01110	0.1	-0.18	-0.81	-0.52	-0.69	0	-0.69	0.17	0.45	-0.3	-0.31	0	3.12595e-07	SvsF3	Skin midnight and noon down	Ovate family protein 4 OFP4	Development.Reproductive development.Fruit development	Regulation overview.Regulation of gene expression.Regulation of transcription.Transcription factor.OFP							chr08_10497749_10502987	AT5G01840
CHR17_JGVV0_847_T01	VIT_17s0000g00830	-0.09	-1.45	-0.93	-0.27	-0.95	0	0.02	0.05	-0.03	0.04	-0.01	0	2.59684e-06	SvsF3	Skin midnight and noon down	Nodulin MtN3 family	Development.Root development								chr17_00551030_00552885	AT5G50790
CHR13_JGVV19_121_T01	VIT_13s0019g04050	0.22	-1.23	-0.91	-0.11	-0.44	0	0.27	0.23	0.14	0.31	0.39	0	1.56323e-08	SvsF3	Skin midnight and noon down	TET6 (tetraspanin6)	Development.Senescence								chr13_05322562_05324648	AT3G12090
CHR1_JGVV11_574_T01	VIT_01s0011g00660	0.05	-0.27	-0.55	-0.73	-0.99	0	0.47	0.16	0.24	0.08	0.05	0	1.09528e-09	SvsF3	Skin midnight and noon down	Pentatricopeptide (PPR) repeat	Diverse functions.Gene family with diverse functions.Pentatricopeptide domain family								chr01_00590563_00592859	AT1G08070
CHR18_JGVV1_661_T01	VIT_18s0001g09910	-0.11	-0.93	-0.66	0.01	-0.61	0	0.24	0.48	0.24	0.51	0.47	0	1.1012e-07	SvsF3	Skin midnight and noon down	L-asparaginase	Metabolism.Primary metabolism.Amino acid metabolism.Alanine and aspartate metabolism	Metabolism.Cellular metabolism.Nitrogen and sulfur metabolism.Nitrogen metabolism	Metabolism.Primary metabolism.Amino acid metabolism.Asparagine, aspartate metabolism						chr18_08278107_08279654	AT3G16150
CHR4_JGVV23_64_T01	VIT_04s0023g03270	0.05	-1.13	-0.88	-0.32	-0.89	0	0.1	-0.12	-0.03	-0.01	0	0	1.26898e-10	SvsF3	Skin midnight and noon down	Anthranilate phosphoribosyltransferase	Metabolism.Primary metabolism.Amino acid metabolism.Aromatic amino acid metabolism.Aromatic amino acid biosynthesis	Metabolism.Primary metabolism.Amino acid metabolism.Amino acid biosynthesis	Metabolism.Primary metabolism.Amino acid metabolism.Aromatic amino acid metabolism.Tryptophan metabolism.Tryptophan biosynthesis						chr04_19816677_19817192	AT5G06850
CHR8_JGVV7_274_T01	VIT_08s0007g06140	0.18	-1.24	-0.99	-0.49	-0.88	0	0.05	-0.09	-0.09	-0.08	-0.21	0	1.8309e-10	SvsF3	Skin midnight and noon down	Anthranilate phosphoribosyltransferase	Metabolism.Primary metabolism.Amino acid metabolism.Aromatic amino acid metabolism.Aromatic amino acid biosynthesis	Metabolism.Primary metabolism.Amino acid metabolism.Amino acid biosynthesis	Metabolism.Primary metabolism.Amino acid metabolism.Aromatic amino acid metabolism.Tryptophan metabolism.Tryptophan biosynthesis						chr08_19953555_19955942	AT5G48060
CHR3_JGVV63_18_T01	VIT_03s0063g00200	-0.34	-1.43	-0.97	-0.49	-0.85	0	-0.26	-0.33	-0.15	-0.06	-0.65	0	4.94049e-13	SvsF3	Skin midnight and noon down	Histidinol-phosphatase	Metabolism.Primary metabolism.Amino acid metabolism.Histidine metabolism								chr03_03812909_03816356	AT1G49740
CHR13_JGVV19_218_T01	VIT_13s0019g03020	-0.37	-1.16	-0.7	-0.13	-1.72	0	-0.22	0.18	0.07	0.27	-0.85	0	5.24851e-09	SvsF3	Skin midnight and noon down	Glucosyltransferase-2	Metabolism.Primary metabolism.Carbohydrate metabolism.Glycosyl transference								chr13_04155707_04160859	AT1G22360
CHR16_JGVV100_98_T01	VIT_16s0100g00290	-0.98	-1.56	-0.89	-0.61	-1.16	0	-0.01	-0.08	0.02	-0.02	-0.16	0	1.35926e-11	SvsF3	Skin midnight and noon down	L-idonate dehydrogenase	Metabolism.Primary metabolism.Carbohydrate metabolism.Monosaccharide metabolism.Fructose and mannose metabolism	Metabolism.Primary metabolism.Organic acid metabolism.Tartaric acid biosynthesis							chr16_15651474_15669267	AT5G51970
CHR4_JGVV44_151_T01	VIT_04s0044g00190	0.14	-1.5	-1.08	-0.22	-0.7	0	0.21	0.43	0.49	0.46	0.29	0	1.1177e-08	SvsF3	Skin midnight and noon down	Mannitol dehydrogenase	Metabolism.Primary metabolism.Carbohydrate metabolism.Monosaccharide metabolism.Fructose and mannose metabolism								chr04_20891405_20894167	AT4G39330
CHR1_JGVV127_39_T01	VIT_01s0127g00470	-0.06	-1.52	-1.62	-0.63	-1.46	0	0.09	-0.26	0.21	0.11	-0.15	0	0	SvsF3	Skin midnight and noon down	Galactinol synthase	Metabolism.Primary metabolism.Carbohydrate metabolism.Monosaccharide metabolism.Galactose metabolism								chr01_07835573_07837529	AT1G60470
CHR7_JGVV5_164_T01	VIT_07s0005g01680	0.03	-0.95	-0.99	-0.23	-0.34	0	0.15	0.25	0.02	0.36	0.21	0	2.05169e-13	SvsF3	Skin midnight and noon down	Stachyose synthase	Metabolism.Primary metabolism.Carbohydrate metabolism.Monosaccharide metabolism.Galactose metabolism	Metabolism.Primary metabolism.Carbohydrate metabolism.Oligosaccharide metabolism.Raffinose metabolism							chr07_04167330_04171817	AT4G01970
CHR19_JGVV138_7_T01	VIT_19s0138g00120	-0.4	-1.71	-1.09	-0.22	-0.69	0	-0.24	-0.32	-0.28	0.2	-0.11	0	7.28319e-08	SvsF3	Skin midnight and noon down	1,3-beta-glucan synthase	Metabolism.Primary metabolism.Carbohydrate metabolism.Polysaccharide metabolism.Starch and sucrose metabolism	Metabolism.Primary metabolism.Carbohydrate metabolism.Polysaccharide metabolism.Beta-1,3 glucan metabolism.Callose biosynthesis							chr19_13993002_14016957	AT3G14570
CHR5_JGVV94_90_T01	VIT_05s0094g00990	0.13	-0.06	-0.23	-0.59	-1.22	0	-0.22	-0.07	-0.1	-0.17	-0.13	0	0	SvsF3	Skin midnight and noon down	UDP-glucose:salicylic acid glucosyltransferase	Metabolism.Primary metabolism.Carbohydrate metabolism.Polysaccharide metabolism.Starch and sucrose metabolism	Metabolism.Secondary metabolism.Aromatic compound metabolism.Aromatic compound glysosylation							chr05_24324827_24326672	AT2G43820
CHR8_JGVV40_249_T01	VIT_08s0040g00710	0.17	-0.92	-0.95	-0.35	-0.67	0	0.4	0.15	0.1	0.12	0.34	0	2.27581e-10	SvsF3	Skin midnight and noon down	3'-5' exonuclease domain-containing protein	Metabolism.Primary metabolism.Nucleobase, nucleoside, nucleotide, nucleic acid metabolism.Nucleic acid metabolism.DNA metabolism								chr08_11650625_11651300
CHR9_JGVV96_36_T01	VIT_09s0096g00430	0.23	-0.61	-1.3	-0.2	-0.39	0	0.82	0.92	0.54	0.42	0.68	0	3.33067e-15	SvsF3	Skin midnight and noon down	C2-HC type zinc finger protein C.e-MyT1	Metabolism.Primary metabolism.Nucleobase, nucleoside, nucleotide, nucleic acid metabolism.Nucleic acid metabolism.DNA metabolism								chr09_11837249_11838834	AT1G78990
CHR9_JGVV96_50_T01	VIT_09s0096g00660	0.14	-1.18	-1.44	-0.43	-0.88	0	0.67	0.8	0.44	0.31	0.57	0	3.81917e-14	SvsF3	Skin midnight and noon down	C2-HC type zinc finger protein C.e-MyT1	Metabolism.Primary metabolism.Nucleobase, nucleoside, nucleotide, nucleic acid metabolism.Nucleic acid metabolism.DNA metabolism								chr09_12107105_12108679
CHR9_JGVV96_51_T01	VIT_09s0096g00680	0.19	-1.32	-1.36	-0.29	-0.56	0	0.85	0.87	0.51	0.42	0.67	0	2.05391e-14	SvsF3	Skin midnight and noon down	C2-HC type zinc finger protein C.e-MyT1	Metabolism.Primary metabolism.Nucleobase, nucleoside, nucleotide, nucleic acid metabolism.Nucleic acid metabolism.DNA metabolism								chr09_12148767_12150257	AT1G78990
CHR9_PDVV96_56_T01	VIT_09s0096g00720	0.15	-1.21	-1.43	-0.39	-0.66	0	0.9	1.03	0.65	0.49	0.69	0	6.66134e-16	SvsF3	Skin midnight and noon down	C2-HC type zinc finger protein C.e-MyT1	Metabolism.Primary metabolism.Nucleobase, nucleoside, nucleotide, nucleic acid metabolism.Nucleic acid metabolism.DNA metabolism								chr09_12211233_12212802
CHRUN_JGVV301_10_T01	VIT_00s0301g00100	0.14	-0.53	-0.44	-0.18	-0.24	0	0.39	0.4	0.86	1	0.32	0	7.08389e-12	SvsF3	Skin midnight and noon down	BFN1 (bifunctional nuclease I)	Metabolism.Primary metabolism.Nucleobase, nucleoside, nucleotide, nucleic acid metabolism.Nucleic acid metabolism.DNA metabolism.DNA catabolism								chrUn_22189601_22191884	AT1G11190
CHR1_JGVV10_126_T01	VIT_01s0010g01830	0.08	-1.6	-1.2	-0.45	-0.86	0	0.14	0.11	0.15	0.21	0.08	0	2.17313e-10	SvsF3	Skin midnight and noon down	Regulator of nonsense transcripts 1	Metabolism.Primary metabolism.Nucleobase, nucleoside, nucleotide, nucleic acid metabolism.Nucleic acid metabolism.RNA metabolism.tRNA metabolism.tRNA processing	Metabolism.Primary metabolism.Nucleobase, nucleoside, nucleotide, nucleic acid metabolism.Nucleic acid metabolism.RNA metabolism.RNA catabolism.RNA surveillance	Transport overview.Macromolecule transport.RNA transport						chr01_18351868_18371412	AT1G65780
CHR13_JGVV156_10_T01	VIT_13s0156g00110	0.3	-1.34	-1.41	-0.96	-1.49	0	0.03	-0.11	-0.14	-0.57	-0.67	0	8.25029e-10	SvsF3	Skin midnight and noon down	Chaperone BCS1 mitochondrial	Metabolism.Primary metabolism.Protein metabolism and modification.Protein folding.Chaperone-mediated protein folding								chr13_23876862_23878521	AT4G30250
CHR13_JGVV67_187_T01	VIT_13s0067g00990	0.59	-0.62	-0.21	0.12	-0.46	0	0.11	0.85	0.68	0.35	0.02	0	7.21881e-09	SvsF3	Skin midnight and noon down	Heat shock protein-related	Metabolism.Primary metabolism.Protein metabolism and modification.Protein folding.Chaperone-mediated protein folding.HSP-mediated protein folding								chr13_00564994_00571193	AT2G29970
CHR10_JGVV71_38_T01	VIT_10s0071g00770	-0.09	-1.52	-1.12	-0.64	-0.96	0	0	-0.05	0.2	-0.01	0.03	0	1.28564e-12	SvsF3	Skin midnight and noon down	Aspartic proteinase nepenthesin-1 precursor	Metabolism.Primary metabolism.Protein metabolism and modification.Proteolysis.Peptidase-mediated proteolysis								chr10_17285008_17286586	AT3G20015
CHR5_JGVV94_109_T01	VIT_05s0094g01200	0.3	-0.17	-0.97	-0.34	-0.57	0	-0.01	0.25	0.41	-0.24	-0.02	0	1.81179e-08	SvsF3	Skin midnight and noon down	flavonoid 3'-hydroxylase cytochrome P450	Metabolism.Secondary metabolism.Phenylpropanoid metabolism.Flavonoid metabolism.Flavonoid biosynthesis								chr05_24503807_24504338	AT4G12300
CHR8_JGVV40_174_T01	VIT_08s0040g01510	-0.43	-0.86	-0.6	-0.53	-1.19	0	-0.2	-0.08	-0.03	0.5	-0.48	0	1.09474e-07	SvsF3	Skin midnight and noon down	No hit	No hit								chr08_12667462_12668122
CHR11_JGVV16_320_T01	VIT_11s0016g03570	0.1	-2.19	-1.11	-0.3	-0.74	0	0.23	0.14	0.1	0.33	0.28	0	1.68147e-09	SvsF3	Skin midnight and noon down	No hit	No hit								chr11_02922363_02922536
CHR13_JGVV67_95_T01	VIT_13s0067g02420	-0.2	-0.69	-0.46	0.61	-0.14	0	-0.12	0.33	0.33	0.81	0.29	0	5.67896e-10	SvsF3	Skin midnight and noon down	No hit	No hit								chr13_01326313_01328003
CHR14_JGVV60_224_T01	VIT_14s0060g00310	-0.23	-1.52	-1.2	-0.28	-1.66	0	-0.19	-0.21	0.32	0.07	-0.91	0	1.15372e-06	SvsF3	Skin midnight and noon down	No hit	No hit								chr14_00318667_00319143
CHR15_JGVV24_84_T01	VIT_15s0024g00770	-0.07	-1.61	-1.34	-0.45	-1.01	0	-0.25	-0.46	0.09	-0.35	-0.52	0	2.84172e-10	SvsF3	Skin midnight and noon down	No hit	No hit								chr15_01509059_01510269
CHR16_JGVV98_31_T01	VIT_16s0098g01640	-0.56	-1.95	-0.84	-0.46	-0.47	0	0.34	0.27	0.63	0.77	1	0	4.97103e-07	SvsF3	Skin midnight and noon down	No hit	No hit								chr16_21768747_21769293
CHR17_GSVIVT00008577001_T01	VIT_17s0000g01060	0.04	-1.7	-1.18	-0.45	-1.35	0	-0.16	-0.35	-0.18	-0.07	-0.77	0	1.46121e-09	SvsF3	Skin midnight and noon down	No hit	No hit								chr17_00751113_00752057
CHR18_JGVV1_1055_T01	VIT_18s0001g14140	-0.37	-0.27	-0.52	-0.03	-1.3	0	-0.56	0.39	0.57	0.67	-0.83	0	5.4717e-06	SvsF3	Skin midnight and noon down	No hit	No hit								chr18_12191289_12193271
CHR18_JGVV72_41_T01	VIT_18s0072g00850	-0.1	-0.91	-0.61	0.23	-0.58	0	-1.12	-0.47	-0.04	-0.17	-0.76	0	7.75733e-10	SvsF3	Skin midnight and noon down	No hit	No hit								chr18_20210427_20210707
CHR13_JGVV67_161_T01	VIT_13s0067g01450	-0.37	-1.45	-1.16	-1.1	-1.39	0	0.47	-0.15	0.22	0.17	0.02	0	0	SvsF3	Skin midnight and noon down	Lateral organ boundaries domain 21	Regulation overview.Regulation of gene expression.Regulation of transcription.Transcription factor.AS2 family transcription factor								chr13_00817035_00817722	AT3G11090
CHR19_JGVV14_413_T01	VIT_19s0014g04670	-0.05	-1.07	-1.17	-0.75	-1.09	0	0.03	0.22	0.07	-0.13	-0.07	0	6.23945e-13	SvsF3	Skin midnight and noon down	Basic helix-loop-helix (bHLH) family	Regulation overview.Regulation of gene expression.Regulation of transcription.Transcription factor.bHLH family transcription factor								chr19_04970993_04973892	AT3G20640
CHR4_JGVV23_139_T01	VIT_04s0023g02430	-0.51	-1.87	-1.17	-0.81	-1.68	0	-0.2	0.18	0.7	0.43	-0.85	0	1.28872e-08	SvsF3	Skin midnight and noon down	Basic leucine-zipper 11 GBF6	Regulation overview.Regulation of gene expression.Regulation of transcription.Transcription factor.bZIP family transcription factor								chr04_18983616_18984767	AT1G75390
CHR16_JGVV98_53_T01	VIT_16s0098g01420	-0.01	-0.93	-0.64	-0.38	-1.46	0	0.01	0.33	0.53	0.25	-0.37	0	2.76223e-13	SvsF3	Skin midnight and noon down	DOF affecting germination 1	Regulation overview.Regulation of gene expression.Regulation of transcription.Transcription factor.C2C2-DOF family transcription factor								chr16_21635846_21637912	AT4G24060
CHRUN_JGVV253_6_T01	VIT_00s0253g00060	0.19	-0.94	-0.74	-0.17	-0.61	0	0.41	0.46	0.57	0.3	0.16	0	1.85596e-12	SvsF3	Skin midnight and noon down	OBF binding protein 2	Regulation overview.Regulation of gene expression.Regulation of transcription.Transcription factor.C2C2-DOF family transcription factor								chrUn_17750019_17752319	AT5G60200
CHR1_JGVV26_170_T01	VIT_01s0026g00850	-0.27	-0.25	-0.28	0.01	-1.17	0	-0.05	0.27	0.37	0.29	-0.07	0	1.98128e-08	SvsF3	Skin midnight and noon down	Zinc finger protein 5	Regulation overview.Regulation of gene expression.Regulation of transcription.Transcription factor.C2H2 family transcription factor								chr01_09724613_09725478
CHR5_JGVV49_161_T01	VIT_05s0049g01830	0.12	-0.91	-0.86	-0.15	-0.78	0	0.11	0.43	0.37	0.3	-0.1	0	1.13839e-10	SvsF3	Skin midnight and noon down	CCT motif constans-like	Regulation overview.Regulation of gene expression.Regulation of transcription.Transcription factor.CCT family transcription factor								chr05_09257866_09260111	AT1G04500
CHR15_JGVV48_163_T01	VIT_15s0048g01270	-0.14	-1.21	-1.23	-0.31	-0.68	0	0.24	0.34	0.3	0.2	0.27	0	1.33227e-15	SvsF3	Skin midnight and noon down	MADS-box agamous-like 6	Regulation overview.Regulation of gene expression.Regulation of transcription.Transcription factor.MADS-box family transcription factor								chr15_15406740_15424210	AT2G45650
CHR4_JGVV44_51_T01	VIT_04s0044g01500	-0.19	-1.09	-0.87	-0.53	-1.02	0	-0.19	0.1	-0.17	-0.19	-0.75	0	1.91672e-10	SvsF3	Skin midnight and noon down	NAC domain containing protein 104	Regulation overview.Regulation of gene expression.Regulation of transcription.Transcription factor.NAC family transcription factor								chr04_23068733_23069708	AT5G64530
CHR17_JGVV0_890_T01	VIT_17s0000g00170	-0.48	-0.81	-0.35	-0.73	-0.92	0	0.33	0.1	0.07	-0.03	0.12	0	1.30131e-07	SvsF3	Skin midnight and noon down	ORTH2/VIM1 (variant in methylation 1)	Regulation overview.Regulation of gene expression.Regulation of transcription.Transcription factor.SET PCG family transcription factor								chr17_00088282_00089690	AT1G57820
CHR12_JGVV28_144_T01	VIT_12s0028g02520	0.12	-1.02	-0.63	-0.59	-0.69	0	-0.01	0.01	0.18	-0.13	-0.45	0	1.35942e-10	SvsF3	Skin midnight and noon down	TCP family transcription factor 4	Regulation overview.Regulation of gene expression.Regulation of transcription.Transcription factor.TCP family transcription factor								chr12_03280661_03283143	AT3G15030
CHRUN_JGVV956_3_T01	VIT_00s0956g00030	0.18	-0.89	-0.9	0.03	-0.61	0	0.38	0.33	0.54	0.98	-0.12	0	1.97427e-07	SvsF3	Skin midnight and noon down	DNA-binding protein	Regulation overview.Regulation of gene expression.Regulation of transcription.Transcription factor.Trihelix family transcription factor								chrUn_37120731_37121640	AT5G47660
CHR2_JGVV25_186_T01	VIT_02s0025g01990	0.56	-0.83	-0.88	-0.31	-0.87	0	0.2	0.46	0.52	0.17	-0.55	0	9.27844e-08	SvsF3	Skin midnight and noon down	Zinc finger (C3HC4-type ring finger)	Regulation overview.Regulation of gene expression.Regulation of transcription.Transcription factor.Zinc finger C3HC4 family transcription factor								chr02_01813641_01814163	AT4G24015
CHR12_JGVV28_233_T01	VIT_12s0028g01570	0.37	-1.64	-1.28	-0.21	-0.78	0	0.27	0.06	0.4	0.29	0.03	0	3.11633e-10	SvsF3	Skin midnight and noon down	Zinc finger (C3HC4-type ring finger)	Regulation overview.Regulation of gene expression.Regulation of transcription.Transcription factor.Zinc finger C3HC4 family transcription factor								chr12_02274491_02275931	AT3G58720
CHR4_JGVV23_25_T01	VIT_04s0023g03680	0.36	-0.74	-0.61	0.13	-0.46	0	0.02	0.28	0.7	0.16	0.15	0	7.18274e-08	SvsF3	Skin midnight and noon down	Histidine kinase 1 (AHK1)	Response to stimulus.Stress response.Abiotic stress response.Osmotic stress response	Signaling.Signaling pathway.Protein kinase							chr04_20226445_20235895	AT2G17820
CHR4_JGVV79_64_T01	VIT_04s0079g00810	-0.2	-0.46	-0.3	-0.28	-1.14	0	0.06	0	0.12	-0.09	-0.09	0	3.03164e-10	SvsF3	Skin midnight and noon down	Cold induced protein	Response to stimulus.Stress response.Abiotic stress response.Temperature stress response.Cold stress response								chr04_11908565_11909460
CHR5_JGVV77_139_T01	VIT_05s0077g01680	-0.16	-0.2	-0.06	-0.16	-0.77	0	0.31	0.26	0.16	0.23	0.33	0	0	SvsF3	Skin midnight and noon down	Mal d 1 allergen	Response to stimulus.Stress response.Biotic stress response								chr05_01305091_01305699
CHR3_GSVIVT00015707001_T01	VIT_03s0017g00900	-0.09	-1.39	-0.79	0.01	-0.37	0	-0.15	-0.03	0.08	0.12	-0.31	0	5.04217e-09	SvsF3	Skin midnight and noon down	R protein PRF disease resistance protein	Response to stimulus.Stress response.Biotic stress response.Plant-pathogen interaction.R proteins from Plant-pathogen interaction								chr03_16128956_16130695
CHR3_JGVV17_49_T01	VIT_03s0017g00920	-0.33	-2.48	-1.49	-0.41	-1.07	0	0.07	0.01	0.15	0.43	0.14	0	1.81705e-08	SvsF3	Skin midnight and noon down	R protein PRF disease resistance protein	Response to stimulus.Stress response.Biotic stress response.Plant-pathogen interaction.R proteins from Plant-pathogen interaction								chr03_16159523_16162175	AT1G53350
CHR5_JGVV102_85_T01	VIT_05s0102g00940	0.13	-1.21	-0.66	0.01	-0.44	0	-0.19	-0.06	0.03	-0.06	-0.33	0	4.76745e-08	SvsF3	Skin midnight and noon down	R protein PRF disease resistance protein	Response to stimulus.Stress response.Biotic stress response.Plant-pathogen interaction.R proteins from Plant-pathogen interaction								chr05_22918211_22919944	AT3G46710
CHR5_JGVV102_91_T01	VIT_05s0102g01010	-0.09	-1.61	-0.79	-0.46	-0.94	0	-0.13	-0.09	-0.05	0.07	-0.37	0	2.00384e-09	SvsF3	Skin midnight and noon down	R protein PRF disease resistance protein	Response to stimulus.Stress response.Biotic stress response.Plant-pathogen interaction.R proteins from Plant-pathogen interaction								chr05_23033531_23036755
CHR5_JGVV102_93_T01	VIT_05s0102g01040	-0.44	-1.65	-1.03	-0.5	-0.91	0	-0.17	-0.22	0	0.1	-0.3	0	9.82411e-08	SvsF3	Skin midnight and noon down	R protein PRF disease resistance protein	Response to stimulus.Stress response.Biotic stress response.Plant-pathogen interaction.R proteins from Plant-pathogen interaction								chr05_23101407_23104466
CHR9_JGVV2_348_T01	VIT_09s0002g03800	-0.21	-1.09	-0.69	-0.19	-0.25	0	-0.07	0.25	0.09	0.46	0.46	0	2.51503e-09	SvsF3	Skin midnight and noon down	RPS5 (resistant to p. syringae 5)	Response to stimulus.Stress response.Biotic stress response.Plant-pathogen interaction.R proteins from Plant-pathogen interaction	Diverse functions.Gene family with diverse functions.NBS-LRR superfamily							chr09_03474831_03478940	AT5G63020
CHR9_JGVV2_350_T01	VIT_09s0002g03840	-0.48	-0.79	-0.75	-0.41	-0.69	0	-0.06	-0.04	0.48	0.49	0.38	0	4.11831e-05	SvsF3	Skin midnight and noon down	RPS5 (resistant to p. syringae 5)	Response to stimulus.Stress response.Biotic stress response.Plant-pathogen interaction.R proteins from Plant-pathogen interaction	Diverse functions.Gene family with diverse functions.NBS-LRR superfamily							chr09_03523496_03527617
CHR9_JGVV2_353_T01	VIT_09s0002g03870	-0.22	-1.03	-0.57	0.02	-0.4	0	-0.15	0.08	0.37	0.77	0.16	0	2.33353e-11	SvsF3	Skin midnight and noon down	RPS5 (resistant to p. syringae 5)	Response to stimulus.Stress response.Biotic stress response.Plant-pathogen interaction.R proteins from Plant-pathogen interaction	Diverse functions.Gene family with diverse functions.NBS-LRR superfamily							chr09_03570947_03574796	AT5G63020
CHR4_JGVV8_463_T01	VIT_04s0008g04990	0.07	-1.08	-1.04	-0.35	-0.72	0	-0.24	0.17	0.12	0.11	-0.1	0	3.66374e-13	SvsF3	Skin midnight and noon down	Potassium channel AKT1	Signaling.Hormone Signaling.ABA Signaling.ABA-mediated Signaling pathway	Transport overview.Channels and pores.a-Type channels.The Voltage-gated Ion Channel.K+ channel	Transport overview.Ion transport.Cation transport.Potassium transport						chr04_04478744_04485166	AT2G26650
CHR13_JGVV67_225_T01	VIT_13s0067g00330	0.1	-0.85	-0.21	0.44	-0.37	0	-0.21	0.31	0.25	0.41	0.1	0	1.84644e-06	SvsF3	Skin midnight and noon down	AUX1 auxin influx carrier protein	Signaling.Hormone Signaling.Auxin Signaling.Auxin transport	Transport overview.Electrochemical Potential-driven Transporters.Porters.Amino Acid/Auxin Permease							chr13_00221035_00225885	AT2G38120
CHR4_JGVV23_320_T01	VIT_04s0023g00320	0.4	-1.09	-0.71	0.12	-0.71	0	0.18	0.59	0.89	0.64	0.52	0	9.87151e-08	SvsF3	Skin midnight and noon down	Auxin efflux carrier protein 8	Signaling.Hormone Signaling.Auxin Signaling.Auxin transport	Transport overview.Electrochemical Potential-driven Transporters.Porters.Auxin Efflux Carrier							chr04_16483873_16487262	AT5G16530
CHR8_JGVV40_202_T01	VIT_08s0040g01230	-0.03	-0.67	-0.68	-0.34	-1.09	0	-0.23	0.23	0.5	-0.1	-0.92	0	4.3518e-07	SvsF3	Skin midnight and noon down	Auxin transport protein (PIN3)	Signaling.Hormone Signaling.Auxin Signaling.Auxin transport	Transport overview.Electrochemical Potential-driven Transporters.Porters.Auxin Efflux Carrier							chr08_12268377_12270922	AT1G73590
CHR17_JGVV0_711_T01	VIT_17s0000g02420	0.25	-0.24	-0.5	0.08	-0.51	0	0.35	0.98	1.15	0.78	0.4	0	1.02083e-07	SvsF3	Skin midnight and noon down	Auxin transport protein (PIN3)	Signaling.Hormone Signaling.Auxin Signaling.Auxin transport	Transport overview.Electrochemical Potential-driven Transporters.Porters.Auxin Efflux Carrier							chr17_02148995_02152470	AT1G73590
CHR3_JGVV38_252_T01	VIT_03s0038g02140	-0.18	-1.44	-0.71	-0.29	-1.12	0	-0.12	-0.2	0.09	0.07	-0.58	0	3.43646e-10	SvsF3	Skin midnight and noon down	Auxin transporter protein 2	Signaling.Hormone Signaling.Auxin Signaling.Auxin transport	Transport overview.Electrochemical Potential-driven Transporters.Porters.Amino Acid/Auxin Permease							chr03_01472504_01476160	AT2G21050
CHR11_JGVV16_317_T01	VIT_11s0016g03540	0.38	-0.66	-0.53	-0.07	-0.42	0	0.05	0.25	0.63	0.4	0.17	0	2.27129e-09	SvsF3	Skin midnight and noon down	Auxin-responsive protein IAA27	Signaling.Hormone Signaling.Auxin Signaling.Auxin-mediated Signaling pathway	Regulation overview.Regulation of gene expression.Regulation of transcription.Transcription factor.AUXIAA family transcription factor							chr11_02881444_02885216	AT4G29080
CHR7_JGVV31_249_T01	VIT_07s0031g02740	0.45	-1.94	-1.96	-0.13	-1.31	0	-0.19	-0.73	-0.74	0.16	-0.19	0	3.09635e-10	SvsF3	Skin midnight and noon down	Auxin-responsive SAUR12	Signaling.Hormone Signaling.Auxin Signaling.Auxin-mediated Signaling pathway	Signaling.Hormone Signaling.Auxin Signaling.Auxin responsive							chr07_19209927_19210526
CHR14_JGVV83_97_T01	VIT_14s0083g01110	-0.72	-0.9	-1	-0.82	-1.42	0	-0.25	0.08	0.09	-0.18	-0.6	0	1.85383e-10	SvsF3	Skin midnight and noon down	Brassinosteroid-6-oxidase	Signaling.Hormone Signaling.Brassinosteroid Signaling.Brassinosteroid metabolism.Brassinosteroid biosynthesis	Metabolism.Primary metabolism.Lipid metabolism.Steroid metabolism							chr14_23435436_23438457	AT3G30180
CHR1_JGVV11_27_T01	VIT_01s0011g06410	-0.28	-1.11	-1	-0.33	-0.96	0	0	0.43	0.71	0.17	-0.33	0	4.41108e-09	SvsF3	Skin midnight and noon down	BRL2 (BRI1-like 2)	Signaling.Hormone Signaling.Brassinosteroid Signaling.Brassinosteroid-mediated Signaling pathway								chr01_06227185_06230660	AT2G01950
CHR7_JGVV104_148_T01	VIT_07s0104g00270	0.23	-0.89	-0.68	-0.22	-0.81	0	-0.09	0.04	0.49	-0.08	-0.11	0	1.39671e-10	SvsF3	Skin midnight and noon down	Isopentenyltransferase 5	Signaling.Hormone Signaling.Cytokinin Signaling.Cytokinin metabolism.Cytokinin biosynthesis								chr07_01521786_01523000	AT3G63110
CHR8_JGVV40_178_T01	VIT_08s0040g01470	-0.36	-0.1	-0.08	-0.09	-1.08	0	-0.14	0.47	0.19	0.55	0.24	0	5.85532e-13	SvsF3	Skin midnight and noon down	Cis-zeatin O-beta-D-glucosyltransferase	Signaling.Hormone Signaling.Cytokinin Signaling.Cytokinin metabolism.Cytokinin inactivation by glycosylation								chr08_12639897_12641957	AT2G36970
CHR11_JGVV52_92_T01	VIT_11s0052g00840	-0.32	-2.19	-0.83	-0.04	-2.05	0	-0.11	0.01	0.62	0.36	-1.03	0	1.05571e-06	SvsF3	Skin midnight and noon down	AP2-like AIL5 (AINTEGUMENTA-like 5)	Signaling.Hormone Signaling.Ethylene Signaling.Ethylene-mediated Signaling pathway	Regulation overview.Regulation of gene expression.Regulation of transcription.Transcription factor.AP2 family transcription factor.RAV subfamily transcription factor							chr11_18415752_18418607	AT5G57390
CHR9_JGVV2_375_T01	VIT_09s0002g04120	0.14	-1.26	-0.8	-0.09	-0.84	0	0.03	0.37	0.41	0.46	0.19	0	3.77032e-13	SvsF3	Skin midnight and noon down	Ethylene-responsive protein	Signaling.Hormone Signaling.Ethylene Signaling.Ethylene-mediated Signaling pathway	Regulation overview.Regulation of gene expression.Regulation of transcription.Transcription factor.bHLH family transcription factor							chr09_03786287_03789281	AT4G29100
CHR11_JGVV16_319_T01	VIT_11s0016g03560	0.04	-1.32	-0.92	-0.28	-0.65	0	0.08	0.13	0.09	0.08	0.05	0	8.57554e-07	SvsF3	Skin midnight and noon down	Ethylene-responsive protein	Signaling.Hormone Signaling.Ethylene Signaling.Ethylene-mediated Signaling pathway	Regulation overview.Regulation of gene expression.Regulation of transcription.Transcription factor.bHLH family transcription factor							chr11_02919128_02922362	AT4G29100
CHR6_JGVV4_366_T01	VIT_06s0004g04520	0.02	-1.77	-1.25	-0.52	-0.91	0	0.03	0	0.21	0.05	-0.03	0	1.20906e-11	SvsF3	Skin midnight and noon down	OBP3 (OBF-binding protein 3)	Signaling.Hormone Signaling.Jasmonate salicylate signaling.Jasmonate Signaling.Jasmonate-mediated Signaling pathway	Regulation overview.Regulation of gene expression.Regulation of transcription.Transcription factor.C2C2-DOF family transcription factor							chr06_05492077_05493425	AT3G55370
CHR17_JGVV0_190_T01	VIT_17s0000g08240	-0.97	-0.83	-0.89	-0.88	-1.3	0	-0.37	0.02	-0.09	-0.34	-0.26	0	2.58582e-12	SvsF3	Skin midnight and noon down	HT1 (high leaf temperature 1)	Signaling.Signaling pathway.Protein kinase								chr17_09308934_09314042	AT1G62400
CHR8_JGVV40_311_T01	VIT_08s0040g00060	-0.06	-0.64	-0.3	0.3	-0.76	0	0.16	0.67	0.83	0.75	-0.13	0	1.18389e-07	SvsF3	Skin midnight and noon down	Receptor protein kinase	Signaling.Signaling pathway.Protein kinase								chr08_10966664_10968960	AT5G58300
CHR13_JGVV73_11_T01	VIT_13s0073g00600	0.01	-0.4	-0.27	-0.5	-1.09	0	-0.28	0.04	-0.28	-0.26	0.04	0	1.95877e-12	SvsF3	Skin midnight and noon down	Receptor-like kinase 17	Signaling.Signaling pathway.Protein kinase								chr13_14534544_14540591	AT3G03770
CHR1_JGVV11_255_T01	VIT_01s0011g04060	0.04	-1.45	-1.14	-0.3	-0.62	0	-0.69	-0.48	0.45	-0.08	-0.7	0	1.46382e-06	SvsF3	Skin midnight and noon down	Receptor-like kinase RHG1	Signaling.Signaling pathway.Protein kinase								chr01_03716220_03718893	AT2G01210
CHR19_JGVV14_397_T01	VIT_19s0014g04490	-1.1	-1.42	-0.96	-0.58	-0.93	0	-0.72	-0.28	-0.2	0.04	-0.26	0	3.31039e-09	SvsF3	Skin midnight and noon down	S-locus protein kinase	Signaling.Signaling pathway.Protein kinase								chr19_04797479_04799404	AT4G27300
CHR10_JGVV3_443_T01	VIT_10s0003g05170	-0.22	-0.81	-0.72	-0.12	-0.6	0	0.45	0.97	1.03	0.94	0.59	0	8.12979e-09	SvsF3	Skin midnight and noon down	Wall-associated kinase 3 (WAK3)	Signaling.Signaling pathway.Protein kinase								chr10_09488700_09510312	AT1G21230
CHR2_JGVV25_65_T01	VIT_02s0025g00700	-0.06	-1.02	-0.84	-0.46	-0.77	0	0.15	-0.05	0.25	0.36	0.03	0	1.3126e-09	SvsF3	Skin midnight and noon down	Aluminum-activated malate transporter 9	Transport overview.Electrochemical Potential-driven Transporters.Porters.Aromatic Acid Exporter	Response to stimulus.Stress response.Abiotic stress response.Heavy metal stress response.Aluminium stress response	Transport overview.Macromolecule transport.Organic ion transport.Organic anion transport.Malate transport.Malate excretion						chr02_00753213_00756161	AT3G18440
CHR18_JGVV41_198_T01	VIT_18s0041g00090	-0.04	-1.84	-0.92	-0.08	-0.78	0	0.14	0.31	0.16	0.44	0.32	0	1.44777e-07	SvsF3	Skin midnight and noon down	Cation efflux MTP11	Transport overview.Electrochemical Potential-driven Transporters.Porters.Cation Diffusion Facilitator	Transport overview.Ion transport.Cation transport.Heavy metal ion transport							chr18_24385916_24389459	AT5G17680
CHR1_JGVV26_217_T01	VIT_01s0026g00360	0.28	-0.91	-0.71	-0.21	-0.21	0	0.07	0.19	0.39	0.16	0.44	0	6.772e-10	SvsF3	Skin midnight and noon down	Nodulin MtN21 family	Transport overview.Electrochemical Potential-driven Transporters.Porters.Drug/Metabolite Transporter.Plant Drug/Metabolite Exporter								chr01_09117703_09120234	AT5G40240
CHR13_JGVV84_9_T01	VIT_13s0084g00090	0.68	-0.63	-0.29	0.43	-0.2	0	0.03	0.78	0	0.25	0.92	0	3.68446e-08	SvsF3	Skin midnight and noon down	Nodulin MtN21 family	Transport overview.Electrochemical Potential-driven Transporters.Porters.Drug/Metabolite Transporter.Plant Drug/Metabolite Exporter								chr13_18659451_18661710	AT5G07050
CHR18_JGVV1_981_T01	VIT_18s0001g13360	-0.01	-0.61	-0.11	-0.34	-0.34	0	-0.26	0.57	1.41	-0.89	-0.21	0	7.05008e-07	SvsF3	Skin midnight and noon down	Nodulin MtN21 family	Transport overview.Electrochemical Potential-driven Transporters.Porters.Drug/Metabolite Transporter.Plant Drug/Metabolite Exporter								chr18_11384285_11387145	AT1G75500
CHR5_JGVV49_125_T01	VIT_05s0049g01410	-0.11	-1.84	-1.2	-0.14	-0.9	0	-0.2	-0.1	-0.15	0.15	-0.09	0	2.18865e-07	SvsF3	Skin midnight and noon down	Phosphate transporter 1	Transport overview.Electrochemical Potential-driven Transporters.Porters.Phosphate Permease (Pho1)	Transport overview.Ion transport.Anion transport.Phosphate transport	Transport overview.Macromolecule transport.Carbohydrate transport.Sugar transport						chr05_08695011_08700349	AT3G23430
CHR18_JGVV41_151_T01	VIT_18s0041g00630	-0.48	-1.46	-0.55	-0.54	-0.71	0	0.16	-0.21	0.01	-0.03	-0.17	0	1.60982e-13	SvsF3	Skin midnight and noon down	Proton-dependent oligopeptide transport (POT) family protein	Transport overview.Electrochemical Potential-driven Transporters.Porters.Proton-dependent Oligopeptide Transporter	Transport overview.Macromolecule transport.Oligopeptide transport							chr18_25113910_25122036	AT1G22540
CHR18_JGVV1_1137_T01	VIT_18s0001g15020	0.01	-0.78	-0.28	0.24	-0.2	0	0.05	0.27	0.51	0.87	0.39	0	1.07977e-06	SvsF3	Skin midnight and noon down	DnaJ homolog, subfamily A, member 4	Transport overview.Primary Active Transporters.P-P-bond hydrolysis-driven transporters.General Secretory Pathway (Sec)	Metabolism.Primary metabolism.Protein metabolism and modification.Protein folding.Chaperone-mediated protein folding.HSP-mediated protein folding.HSP-mediated protein folding co-chaperone							chr18_13043063_13050564	AT1G77020
CHR11_JGVV103_34_T01	VIT_11s0103g00370	0.32	-1.61	-1.31	-0.3	-0.93	0	-0.33	-0.39	-0.07	-0.4	-0.72	0	3.10646e-08	SvsF3	Skin midnight and noon down	Cd2+-exporting ATPase HMA2 (Heavy metal ATPase 2)	Transport overview.Primary Active Transporters.P-P-bond hydrolysis-driven transporters.P-type ATPase (P-ATPase).heavy metal ATPase	Transport overview.Ion transport.Cation transport.Heavy metal ion transport							chr11_16080171_16085813	AT4G30110
CHR11_JGVV103_33_T01	VIT_11s0103g00380	0.25	-1.55	-1.35	-0.22	-0.95	0	-0.16	-0.46	-0.08	-0.11	-0.44	0	3.76949e-09	SvsF3	Skin midnight and noon down	Cd2+-exporting ATPase HMA2 (Heavy metal ATPase 2)	Transport overview.Primary Active Transporters.P-P-bond hydrolysis-driven transporters.P-type ATPase (P-ATPase).heavy metal ATPase	Transport overview.Ion transport.Cation transport.Heavy metal ion transport							chr11_16085814_16086799	AT4G30110
CHR15_JGVV46_162_T01	VIT_15s0046g01900	-0.07	-1.24	-0.79	-0.47	-0.75	0	0.03	-0.02	0.05	-0.05	-0.1	0	4.02793e-10	SvsF3	Skin midnight and noon down	ferric reduction oxidase 2	Transport overview.Transmembrane Electron Carriers.Transmembrane 1-electron transfer carriers.Plant Photosystem I Supercomplex	Metabolism.Cellular metabolism.Iron metabolism.Iron assimilation							chr15_18731177_18735110	AT1G01580
CHR14_JGVV60_62_T01	VIT_14s0060g02000	-0.8	-1.34	-1.13	-0.72	-0.97	0	0.6	-0.09	0.21	-0.08	-0.68	0	0	SvsF3	Skin midnight and noon down	ATPP2-B14	Unclassified								chr14_01608037_01610312	AT1G56240
CHR14_JGVV60_60_T01	VIT_14s0060g02020	-0.67	-1.01	-0.78	-0.4	-0.65	0	0.35	-0.33	0.37	0.02	-0.67	0	5.21805e-14	SvsF3	Skin midnight and noon down	ATPP2-B15 (Phloem protein 2-B15)	Unclassified								chr14_01613773_01615727	AT1G09155
CHR12_JGVV59_63_T01	VIT_12s0059g00670	0.09	-1.37	-0.98	-0.35	-0.74	0	0.06	-0.1	-0.27	-0.02	-0.23	0	2.29527e-09	SvsF3	Skin midnight and noon down	NADP-dependent oxidoreductase	Unclear								chr12_05504434_05508516	AT5G16970
CHR1_JGVV137_47_T01	VIT_01s0137g00360	-0.09	-1.41	-0.95	-0.59	-1.13	0	-0.14	-0.05	0.3	-0.2	-0.29	0	1.64795e-11	SvsF3	Skin midnight and noon down	Transducin family protein / WD-40 repeat	Unclear								chr01_06886601_06888081	AT1G24530
CHR18_JGVV122_90_T01	VIT_18s0122g00360	0.46	-0.4	-0.5	0.07	-0.59	0	0.16	0.48	0.62	0.5	0.04	0	8.81347e-08	SvsF3	Skin midnight and noon down	DC1 domain-containing protein	Unknown								chr18_00337459_00338523	AT1G20990
CHR18_JGVV1_616_T01	VIT_18s0001g09430	-0.11	-1.11	-0.53	0.06	-0.72	0	-0.24	0.01	0.33	0.69	-0.07	0	2.26507e-08	SvsF3	Skin midnight and noon down	Tetratricopeptide repeat (TPR)-containing	Unknown								chr18_07895461_07897711	AT5G43120
CHRUN_JGVV324_3_T01	VIT_00s0324g00030	-0.1	-1.1	-0.69	-0.32	-1.18	0	0.1	-0.21	0.41	0.02	-0.04	0	4.82614e-10	SvsF3	Skin midnight and noon down	Unknown	Unknown								chrUn_23401044_23402612
CHR1_JGVV26_147_T01	VIT_01s0026g01090	0.34	-0.7	-0.58	-0.1	-0.76	0	0.2	0.36	0.64	0.36	-0.53	0	4.76721e-10	SvsF3	Skin midnight and noon down	Unknown	Unknown								chr01_10078421_10080153
CHR3_PDVV38_333_T01	VIT_03s0038g00980	0.07	-1.47	-0.97	0.1	-0.59	0	-0.03	0.3	0.29	0.39	0.23	0	7.57558e-09	SvsF3	Skin midnight and noon down	Unknown	Unknown								chr03_00783897_00784664
CHR4_JGVV8_376_T01	VIT_04s0008g03990	0.12	-1.1	-0.45	-0.27	-0.39	0	-0.05	0.23	0.62	0.11	0.27	0	8.51386e-10	SvsF3	Skin midnight and noon down	Unknown	Unknown								chr04_03337949_03338864
CHR8_JGVV40_109_T01	VIT_08s0040g02190	0.24	-0.88	-0.43	0.08	-0.32	0	0.04	0.43	0.1	0.59	0.44	0	1.97838e-09	SvsF3	Skin midnight and noon down	Unknown	Unknown								chr08_13306978_13307971
CHR8_JGVV58_36_T01	VIT_08s0058g01120	-0.21	-0.82	-0.86	-0.51	-1.03	0	0.49	0.25	0.19	0.39	-0.4	0	2.22045e-16	SvsF3	Skin midnight and noon down	Unknown	Unknown								chr08_10508427_10510197
CHR9_JGVV96_47_T01	VIT_09s0096g00630	-0.02	-0.96	-1.22	-0.48	-0.9	0	0.96	1.25	0.63	0.53	0.79	0	1.33227e-15	SvsF3	Skin midnight and noon down	Unknown	Unknown								chr09_12071384_12071659
CHR1_JGVV11_618_T01	VIT_01s0011g00120	0.13	-1.3	-0.63	-0.84	-1.17	0	0.18	0.74	0.64	0.01	0.04	0	1.52138e-11	SvsF3	Skin midnight and noon down	Unknown protein	Unknown								chr01_00220849_00222050	AT1G69160
CHR1_JGVV137_43_T01	VIT_01s0137g00400	0.35	-1.22	-0.8	0.44	-0.66	0	0.33	0.26	1.03	1.34	0.13	0	7.30141e-07	SvsF3	Skin midnight and noon down	Unknown protein	Unknown								chr01_06925542_06929045	AT1G67790
CHR6_JGVV9_287_T01	VIT_06s0009g00310	0.23	-1.31	-0.76	-0.55	-1.52	0	-0.14	-0.03	0.55	-0.41	-1.14	0	1.18677e-07	SvsF3	Skin midnight and noon down	Unknown protein	Unknown								chr06_10481383_10483490
CHR7_JGVV129_90_T01	VIT_07s0129g00930	-0.48	-1.17	-0.76	-0.82	-0.96	0	0.03	-0.06	-0.02	-0.08	-0.11	0	7.52998e-12	SvsF3	Skin midnight and noon down	Unknown protein	Unknown								chr07_16103553_16104413	AT4G37300
CHR9_JGVV2_131_T01	VIT_09s0002g01520	0.28	-0.84	-0.4	-0.15	-1.42	0	0.08	0.79	1.27	0.78	-0.37	0	6.55048e-10	SvsF3	Skin midnight and noon down	Unknown protein	Unknown								chr09_01296073_01297748	AT1G54200
CHR10_JGVV3_22_T01	VIT_10s0003g00230	-0.02	-0.27	-0.35	0.15	-0.47	0	0.11	0.41	1.01	0.8	0.29	0	2.19457e-08	SvsF3	Skin midnight and noon down	Unknown protein	Unknown								chr10_01500009_01500662	AT2G33855
CHR11_JGVV103_40_T01	VIT_11s0103g00310	0.37	-0.76	-0.74	-0.27	-0.39	0	0.24	0.2	0.36	0.31	0.24	0	1.90292e-13	SvsF3	Skin midnight and noon down	Unknown protein	Unknown								chr11_15968991_15972002	AT4G30130
CHR13_JGVV156_9_T01	VIT_13s0156g00100	0.27	-0.75	-0.04	0.62	-0.01	0	0.17	0.33	0.18	0.95	0.62	0	9.24279e-06	SvsF3	Skin midnight and noon down	Unknown protein	Unknown								chr13_23869564_23870145	AT2G31940
CHR16_JGVV13_132_T01	VIT_16s0013g02030	-0.03	-1.47	-1.13	-0.7	-0.78	0	0.09	-0.14	0.18	0.12	0.04	0	1.4877e-12	SvsF3	Skin midnight and noon down	Unknown protein	Unknown								chr16_09660439_09665736	AT4G25170
CHR18_JGVV1_297_T01	VIT_18s0001g05370	0.13	-0.72	-0.4	-0.09	-1.06	0	-0.18	0.34	0.43	0.27	-0.54	0	3.61486e-10	SvsF3	Skin midnight and noon down	Unknown protein	Unknown								chr18_04279252_04280705	AT1G78110
CHR18_JGVV1_917_T01	VIT_18s0001g12680	-0.05	-1.06	-0.65	-0.31	-0.5	0	0.39	0.3	0.35	0.24	0.18	0	2.24265e-14	SvsF3	Skin midnight and noon down	Unknown protein	Unknown								chr18_10838362_10839539
CHR2_JGVV25_179_T01	VIT_02s0025g01920	-0.16	-0.03	0.65	1.26	0.44	0	-0.03	-0.32	-0.29	-0.03	-0.02	0	3.77142e-07	SvsF4	Skin night up, afternoon down	Cellulose synthase CSLG3	Cellular process.Cellular component organization and biogenesis.Cell wall organization and biogenesis.Cell wall metabolism.Cell wall biosynthesis.Cellulose biosynthesis								chr02_01788205_01791845	AT4G23990
CHR14_JGVV66_191_T01	VIT_14s0066g02070	0.24	0.59	1.05	1.12	1.1	0	0.39	0.26	0.36	0.06	0.28	0	1.50107e-08	SvsF4	Skin night up, afternoon down	AAA-type ATPase	Diverse functions.Gene family with diverse functions.AAA-type ATPase domain family								chr14_28341659_28342528	AT5G40010
CHR14_JGVV66_193_T01	VIT_14s0066g02090	0.44	0.68	1.42	1.45	1.4	0	0.64	0.64	0.24	0.56	0.51	0	4.17031e-07	SvsF4	Skin night up, afternoon down	AAA-type ATPase	Diverse functions.Gene family with diverse functions.AAA-type ATPase domain family								chr14_28348200_28349805	AT5G40010
CHRUN_JGVV174_6_T01	VIT_00s0174g00070	-0.05	0.01	0.97	1.33	0.7	0	0.34	-0.28	0.11	0.22	-0.06	0	4.52991e-08	SvsF4	Skin night up, afternoon down	Ankyrin repeat protein	Diverse functions.Gene family with diverse functions.Ankyrin domain family								chrUn_06863467_06866787
CHR14_JGVV60_178_T01	VIT_14s0060g00790	0.12	1.46	1.64	1.32	1.08	0	-0.42	-0.34	-0.72	0.48	0.94	0	9.40694e-06	SvsF4	Skin night up, afternoon down	Galactinol synthase	Metabolism.Primary metabolism.Carbohydrate metabolism.Monosaccharide metabolism.Galactose metabolism								chr14_00645172_00647263	AT2G47180
CHR16_JGVV22_159_T01	VIT_16s0022g00660	0.1	0.87	1.33	1.45	1.12	0	-0.53	-0.36	-0.71	0.14	-0.14	0	2.48781e-10	SvsF4	Skin night up, afternoon down	Trehalose-6-phosphate phosphatase	Metabolism.Primary metabolism.Carbohydrate metabolism.Polysaccharide metabolism.Starch and sucrose metabolism	Metabolism.Primary metabolism.Carbohydrate metabolism.Oligosaccharide metabolism.Trehalose metabolism							chr16_12003194_12006082	AT5G51460
CHR16_JGVV39_60_T01	VIT_16s0039g01070	-0.27	0.12	0.72	0.93	0.23	0	0.1	-0.66	-0.06	-0.24	-0.28	0	4.77107e-07	SvsF4	Skin night up, afternoon down	Glutathione S-transferase 25 GSTU7	Metabolism.Primary metabolism.Coenzyme and prosthetic group metabolism.Peptide derived compounds biosynthesis.Glutathione metabolism	Response to stimulus.Stress response.Abiotic stress response.Oxidative stress response							chr16_00578418_00579964	AT2G29420
CHR3_JGVV63_183_T01	VIT_03s0063g01960	-0.51	-0.3	0.75	0.3	0.17	0	-0.03	-0.66	-0.59	0.12	-0.19	0	1.56294e-10	SvsF4	Skin night up, afternoon down	Non-symbiotic hemoglobin class 1	Metabolism.Primary metabolism.Cofactor metabolism.Tetrapyrrole metabolism	Transport overview.Gaseous transport.Oxygen transport							chr03_05259073_05260806	AT2G16060
CHR17_JGVV53_72_T01	VIT_17s0053g01050	-0.92	-0.97	0.32	0.09	-0.1	0	-0.19	-0.78	-0.72	-0.03	-0.24	0	3.34643e-08	SvsF4	Skin night up, afternoon down	Non-symbiotic hemoglobin class 1	Metabolism.Primary metabolism.Cofactor metabolism.Tetrapyrrole metabolism	Transport overview.Gaseous transport.Oxygen transport							chr17_17032749_17033157
CHRUN_JGVV2376_1_T01	VIT_00s2376g00010	0.13	0.77	1.3	1.36	1.05	0	-0.6	-0.71	-0.91	-0.55	-0.59	0	3.88578e-14	SvsF4	Skin night up, afternoon down	NADH dehydrogenase, putative	Metabolism.Primary metabolism.Generation of metabolite precursors and energy.Electron transport.Respiratory-chain phosphorylation	Transport overview.Primary Active Transporters.Oxidoreduction-driven transporters.Proton-translocating NADH Dehydrogenase							chrUn_41819261_41821240
CHR19_JGVV14_15_T01	VIT_19s0014g00160	0.57	0.47	0.48	1.07	0.99	0	0.09	0.26	0.2	0.05	0.6	0	6.35981e-09	SvsF4	Skin night up, afternoon down	LHCII type I CAB-1	Metabolism.Primary metabolism.Generation of metabolite precursors and energy.Photosynthesis.Antenna proteins	Transport overview.Transmembrane Electron Carriers.Transmembrane 1-electron transfer carriers.Plant Photosystem I Supercomplex	Transport overview.Macromolecule transport.Protein transport.Thylakoid targeting pathway						chr19_00150633_00151462	AT1G29930
CHR17_JGVV0_447_T01	VIT_17s0000g05360	-0.15	0.46	0.97	0.87	0.43	0	0.46	-0.52	-0.05	0.1	0.18	0	9.65894e-15	SvsF4	Skin night up, afternoon down	Germin	Metabolism.Primary metabolism.Generation of metabolite precursors and energy.Storage proteins								chr17_05833510_05834553	AT1G18980
CHR15_GSVIVT00026811001_T01	VIT_15s0045g01600	-0.03	0.08	-0.04	0.12	1.43	0	0.06	0.25	0.17	0.45	0.25	0	3.55271e-15	SvsF4	Skin night up, afternoon down	Eceriferum 1 (CER1 protein) Sterol desaturase	Metabolism.Primary metabolism.Lipid metabolism.Wax metabolism.Wax biosynthesis								chr15_07647421_07648971
CHR9_JGVV54_81_T01	VIT_09s0054g00910	0.32	0.68	1.29	1.7	2.32	0	0.22	-0.26	0.02	0.34	-0.01	0	5.3979e-12	SvsF4	Skin night up, afternoon down	Chaperone BCS1 mitochondrial	Metabolism.Primary metabolism.Protein metabolism and modification.Protein folding.Chaperone-mediated protein folding								chr09_21785351_21786962	AT3G50940
CHR17_RANDOM_JGVV133_16_T01	VIT_17s0000g00940	0.13	0.01	0.66	0.89	0.5	0	-0.49	-0.77	-0.5	-0.01	-0.59	0	1.4415e-06	SvsF4	Skin night up, afternoon down	F-box protein	Metabolism.Primary metabolism.Protein metabolism and modification.Proteolysis.cytoplasmic and nuclear protein degradation.Ubiquitin-mediated proteolysis								chr17_random_00693698_00696084
CHR8_JGVV40_213_T01	VIT_08s0040g01110	-0.59	-0.03	0.75	1.02	1.06	0	-0.44	-0.47	-0.5	-0.12	-0.05	0	7.37213e-10	SvsF4	Skin night up, afternoon down	Serine carboxypeptidase II	Metabolism.Primary metabolism.Protein metabolism and modification.Proteolysis.Peptidase-mediated proteolysis								chr08_12127838_12130203	AT1G28110
CHR8_JGVV40_217_T01	VIT_08s0040g01060	-0.56	-0.03	0.79	1.16	0.99	0	-0.61	-0.55	-0.53	-0.1	-0.14	0	7.99979e-10	SvsF4	Skin night up, afternoon down	Serine carboxypeptidase S10	Metabolism.Primary metabolism.Protein metabolism and modification.Proteolysis.Peptidase-mediated proteolysis								chr08_12093772_12096141	AT1G28110
CHR18_RANDOM_JGVV152_11_T01	VIT_18s0001g00920	-0.39	-0.42	0.45	0.76	0.48	0	0.03	-0.65	-0.04	0.13	-0.71	0	4.72194e-06	SvsF4	Skin night up, afternoon down	Laccase	Metabolism.single reactions	Transport overview.Incompletely characterized transport systems.Recognized transporters of unknown biochemical mechanism.Iron/Lead Transporter.Oxidase-dep Fe2+ Transporter	Metabolism.Secondary metabolism.Phenylpropanoid metabolism.Lignin metabolism	Response to stimulus.Stress response.Abiotic stress response.Oxidative stress response					chr18_random_01628975_01630321
CHRUN_JGVV199_29_T01	VIT_00s0199g00310	-0.61	0.83	1.2	1.12	0.45	0	0.25	-0.39	-0.95	0.17	-0.1	0	5.36609e-06	SvsF4	Skin night up, afternoon down	No hit	No hit								chrUn_11325070_11325981
CHRUN_JGVV477_1_T01	VIT_00s0477g00010	-0.71	0.53	1.04	0.91	0.3	0	0.33	-0.46	-0.98	0.12	-0.13	0	8.10087e-06	SvsF4	Skin night up, afternoon down	No hit	No hit								chrUn_30034354_30034945
CHR2_JGVV12_196_T01	VIT_02s0012g00690	-0.32	0.16	0.61	1.22	0.7	0	0.11	0.04	0.17	-0.05	0.17	0	4.86144e-12	SvsF4	Skin night up, afternoon down	No hit	No hit								chr02_06595171_06595804
CHR9_JGVV2_407_T01	VIT_09s0002g04470	-0.02	0.01	0.18	0.13	0.15	0	-0.43	-0.38	-0.89	0.12	-0.02	0	7.10099e-06	SvsF4	Skin night up, afternoon down	No hit	No hit								chr09_04065357_04065774
CHR9_PDVV54_104_T01	VIT_09s0054g00570	-0.29	0.26	0.57	0.98	0.48	0	0.43	-0.73	-0.55	0.58	-0.84	0	6.061e-08	SvsF4	Skin night up, afternoon down	No hit	No hit								chr09_21318471_21318725
CHR18_JGVV166_20_T01	VIT_18s0166g00250	-0.34	0.06	0.06	-0.25	-0.09	0	0.05	-1.07	0.12	-0.16	0.42	0	5.08149e-11	SvsF4	Skin night up, afternoon down	No hit	No hit								chr18_14230226_14231594
CHR14_JGVV66_172_T01	VIT_14s0066g01880	-0.09	-0.05	-0.42	-0.21	1.89	0	-0.08	-0.92	-0.95	-0.89	0.73	0	3.03717e-05	SvsF4	Skin night up, afternoon down	Zf AN1 domain-containing stress-associated protein 12 (SAP12)	Regulation overview.Regulation of gene expression.Regulation of transcription.Transcription factor.C2H2 family transcription factor								chr14_28172501_28173215	AT3G28210
CHR18_JGVV41_103_T01	VIT_18s0041g01220	0.39	0.2	0.65	1.78	1.8	0	0.32	0.16	0.44	0.34	0.38	0	1.37274e-11	SvsF4	Skin night up, afternoon down	GCN5 N-acetyltransferase (GNAT)	Regulation overview.Regulation of gene expression.Regulation of transcription.Transcription factor.GNAT								chr18_25838008_25839742	AT1G72030
CHR1_JGVV26_6_T01	VIT_01s0026g02710	-0.32	0.29	0.44	0.15	-0.29	0	-0.08	-0.35	-0.94	0.07	0.04	0	4.55412e-07	SvsF4	Skin night up, afternoon down	NAC domain-containing protein 29	Regulation overview.Regulation of gene expression.Regulation of transcription.Transcription factor.NAC family transcription factor								chr01_12442003_12443186	AT1G69490
CHR17_JGVV0_334_T01	VIT_17s0000g06610	0	-0.47	0.38	0.67	0.59	0	-0.16	-0.52	-0.52	-0.59	-0.13	0	1.75948e-06	SvsF4	Skin night up, afternoon down	Zinc finger (C3HC4-type ring finger)	Regulation overview.Regulation of gene expression.Regulation of transcription.Transcription factor.Zinc finger C3HC4 family transcription factor								chr17_07139083_07151180	AT1G18660
CHR16_JGVV22_186_T01	VIT_16s0022g00310	-0.28	-0.36	0.5	0.23	0.21	0	-0.28	-0.38	-0.93	0.06	0.14	0	1.30374e-10	SvsF4	Skin night up, afternoon down	EIX receptor 2	Response to stimulus.Stress response.Biotic stress response.Plant-pathogen interaction	Diverse functions.Gene family with diverse functions.NBS-LRR superfamily							chr16_11176006_11179984	AT2G34930
CHR15_JGVV46_323_T01	VIT_15s0046g00070	-0.3	0.06	0.36	1.24	0.3	0	0.68	0.01	-1.02	0.19	0.01	0	7.08796e-10	SvsF4	Skin night up, afternoon down	PBP1 (pinoid-binding protein 1)	Signaling.Hormone Signaling.Auxin Signaling.Auxin transport	Signaling.Signaling pathway.Calcium sensors and Signaling							chr15_17143740_17144185	AT2G46600
CHR18_GSVIVT00037177001_T01	VIT_18s0089g00510	0.17	0.72	0.7	0.5	0.79	0	-0.16	-0.39	-0.36	-0.26	-0.44	0	9.99201e-16	SvsF4	Skin night up, afternoon down	Isopentenyltransferase 1	Signaling.Hormone Signaling.Cytokinin Signaling.Cytokinin metabolism.Cytokinin biosynthesis								chr18_28294818_28296663	AT1G25410
CHR18_JGVV1_787_T01	VIT_18s0001g11240	0.07	0.15	1.13	1.31	1.07	0	-0.29	-0.37	-0.48	-0.11	-0.16	0	4.04724e-09	SvsF4	Skin night up, afternoon down	MAPKKK5 (Mitogen-activated protein kinase kinase kinase 5)	Signaling.Hormone Signaling.Ethylene Signaling.Ethylene-mediated Signaling pathway	Signaling.Signaling pathway.Protein kinase.MAPK cascade							chr18_09550551_09559415	AT5G66850
CHR17_JGVV0_252_T01	VIT_17s0000g07560	0.19	0.44	0.82	1.01	0.8	0	0.13	0.09	-0.32	0.62	0.19	0	1.89359e-06	SvsF4	Skin night up, afternoon down	EDS1 (Enhanced disease susceptibility 1)	Signaling.Hormone Signaling.Jasmonate salicylate signaling.Jasmonate Signaling.Jasmonate-mediated Signaling pathway	Response to stimulus.Stress response.Biotic stress response	Signaling.Hormone Signaling.Jasmonate salicylate signaling.Salicylic acid Signaling.Salicylic acid-mediated Signaling pathway						chr17_08554067_08556246	AT3G48090
CHR3_JGVV88_50_T01	VIT_03s0088g00700	0.57	0.34	0.43	0.55	0.39	0	0.75	-0.81	-0.93	-0.51	-0.64	0	3.11008e-09	SvsF4	Skin night up, afternoon down	Pathogenesis related protein 1 precursor (pr1 gene)	Signaling.Hormone Signaling.Jasmonate salicylate signaling.Jasmonate Signaling.Jasmonate-mediated Signaling pathway	Response to stimulus.Stress response.Biotic stress response.Plant-pathogen interaction	Signaling.Hormone Signaling.Jasmonate salicylate signaling.Salicylic acid Signaling.Salicylic acid-responsive						chr03_08911524_08912111	AT1G50060
CHR18_JGVV122_103_T01	VIT_18s0122g00180	0.01	0.42	0.29	-0.03	1.74	0	0.39	-0.5	-1.2	-0.89	0.67	0	7.15471e-06	SvsF4	Skin night up, afternoon down	Calmodulin CML37	Signaling.Signaling pathway.Calcium sensors and Signaling	Response to stimulus.Stress response.Biotic stress response.Plant-pathogen interaction							chr18_00227392_00228170	AT5G42380
CHR18_JGVV72_29_T01	VIT_18s0072g00990	0.35	0.93	1.26	1.03	0.85	0	0.09	-0.56	-0.39	0.21	-0.13	0	2.89435e-13	SvsF4	Skin night up, afternoon down	Leucine-rich repeat protein kinase	Signaling.Signaling pathway.Protein kinase								chr18_20438330_20441668	AT1G34420
CHR4_JGVV8_233_T01	VIT_04s0008g02510	-0.12	1.09	1.57	1.48	1.19	0	0.87	-0.19	-0.16	1.04	0.37	0	5.55112e-15	SvsF4	Skin night up, afternoon down	Receptor kinase homolog LRK10	Signaling.Signaling pathway.Protein kinase								chr04_02071153_02073104	AT1G70250
CHR5_JGVV77_83_T01	VIT_05s0077g01090	-0.13	0.02	0.29	0.25	0.43	0	-0.13	-0.72	-0.61	-0.18	-0.6	0	2.99113e-09	SvsF4	Skin night up, afternoon down	RKF2 (receptor-like serine/threonine kinase 2)	Signaling.Signaling pathway.Protein kinase								chr05_00850411_00853541	AT1G70520
CHR16_JGVV98_78_T01	VIT_16s0098g01160	0.47	-0.49	0.2	0.68	0.61	0	0.11	-0.62	-0.49	-0.51	0.22	0	2.19713e-13	SvsF4	Skin night up, afternoon down	Subtilisin protease	Transport overview.Channels and pores.├ƒ-Barrel porins.Autotransporter	Metabolism.Primary metabolism.Protein metabolism and modification.Proteolysis.Peptidase-mediated proteolysis.Subtilase-mediated proteolysis							chr16_21420064_21423364	AT1G32940
CHR3_JGVV38_54_T01	VIT_03s0038g04210	0.38	-0.39	0.05	0.84	0.81	0	-0.39	-0.33	-0.14	-0.4	-0.17	0	0	SvsF4	Skin night up, afternoon down	Phototropin-2	Transport overview.Channels and pores.a-Type channels.The Voltage-gated Ion Channel	Signaling.Signaling pathway.Light Signaling.Blue light Signaling							chr03_03038835_03048390	AT5G58140
CHR7_JGVV31_218_T01	VIT_07s0031g02400	-0.91	0.25	0.63	0.37	0.75	0	0.14	0.1	-0.05	-0.02	0.17	0	7.96739e-08	SvsF4	Skin night up, afternoon down	Amino acid permease	Transport overview.Electrochemical Potential-driven Transporters.Porters.Amino Acid/Auxin Permease	Transport overview.Macromolecule transport.Amino acid transport							chr07_18540755_18543956	AT2G01170
CHR7_JGVV104_19_T01	VIT_07s0104g01650	-0.43	0.2	0.7	0.15	0.65	0	0.03	-0.23	-0.31	0.03	0.02	0	5.44009e-14	SvsF4	Skin night up, afternoon down	HAK5 (High affinity K+ transporter 5)	Transport overview.Electrochemical Potential-driven Transporters.Porters.K+ uptake porter (aka permease)	Transport overview.Ion transport.Cation transport.Potassium transport							chr07_02653254_02655542	AT4G13420
CHR14_JGVV68_120_T01	VIT_14s0068g01250	0.02	0.76	1.25	1.15	0.85	0	0.49	-0.01	-0.46	0.62	0.09	0	2.45803e-13	SvsF4	Skin night up, afternoon down	Mitochondrial phosphate transporter	Transport overview.Electrochemical Potential-driven Transporters.Porters.Mitochondrial Carrier.Phosphate carrier	Transport overview.Mitochondrial membrane transport.Mitochondrial membrane phosphate transport							chr14_25013051_25017304
CHRUN_JGVV399_3_T01	VIT_00s0399g00030	0.26	-0.35	-0.37	-0.09	0.8	0	-0.22	-0.45	-0.08	0.03	-0.51	0	1.81078e-09	SvsF4	Skin night up, afternoon down	Extracellular ligand-gated ion channel	Transport overview.Incompletely characterized transport systems.Putative transport protein.Transporter unknown	Transport overview.Ion transport							chrUn_27534746_27536561	AT3G20300
CHR14_JGVV6_155_T01	VIT_14s0006g02530	-0.03	0.07	0.45	-0.09	0.68	0	0.11	-1	-1.25	-0.05	0.1	0	5.76916e-12	SvsF4	Skin night up, afternoon down	Non-specific lipid-transfer protein 2 (LTP 2)	Transport overview.Macromolecule transport.Lipid transport								chr14_20241929_20242530	AT3G18280
CHR2_JGVV154_28_T01	VIT_02s0154g00320	-0.13	0.26	0.13	-0.1	0.12	0	0.21	-0.5	-0.65	-0.1	1.17	0	1.31193e-07	SvsF4	Skin night up, afternoon down	Protease inhibitor/seed storage/lipid transfer protein (LTP)	Transport overview.Macromolecule transport.Lipid transport								chr02_05141572_05142327	AT2G45180
CHR7_JGVV5_258_T01	VIT_07s0005g02660	-0.38	0.5	1.19	1.12	0.87	0	-0.02	-0.04	0.1	0.37	0.01	0	7.27573e-08	SvsF4	Skin night up, afternoon down	ABC transporter B member 13	Transport overview.Macromolecule transport.Multidrug transport.Multidrug ABC transport								chr07_04974331_04981303	AT2G47000
CHR18_JGVV117_23_T01	VIT_18s0117g00280	-1.2	-0.19	0.45	0.66	1.17	0	0.35	0.1	0.13	0.44	0.22	0	5.15542e-10	SvsF4	Skin night up, afternoon down	Coatomer protein complex, subunit beta 2	Transport overview.Macromolecule transport.Protein transport.Protein coat	Cellular process.Cellular transport.Protein trafficking.Vesicle-mediated trafficking							chr18_23527370_23531204	AT1G52360
CHR18_JGVV117_21_T01	VIT_18s0117g00300	-1.27	-0.18	0.3	0.53	0.87	0	-0.2	-0.27	-0.51	0.43	-0.26	0	2.90311e-08	SvsF4	Skin night up, afternoon down	Coatomer protein complex, subunit beta 2	Transport overview.Macromolecule transport.Protein transport.Protein coat	Cellular process.Cellular transport.Protein trafficking.Vesicle-mediated trafficking							chr18_23559862_23561853	AT1G52360
CHRUN_PDVV317_11_T01	VIT_00s0317g00140	0.51	0.47	0.65	1.03	1.2	0	0.06	0.25	0.22	0.31	0.03	0	7.75116e-10	SvsF4	Skin night up, afternoon down	Exocyst subunit EXO70 H2	Transport overview.Macromolecule transport.Protein transport.Tethering factors	Cellular process.Cellular transport.Protein trafficking.Vesicle-mediated trafficking							chrUn_23062496_23064497	AT2G39380
CHRUN_JGVV2648_1_T01	VIT_00s2648g00010	-0.08	0.27	1.06	1.28	0.86	0	-0.43	-0.56	-0.65	-0.37	-0.72	0	1.53211e-14	SvsF4	Skin night up, afternoon down	FAD-dependent pyridine nucleotide-disulphide oxidoreductase	Unclear								chrUn_42595342_42597305	AT4G05020
CHR2_JGVV25_33_T01	VIT_02s0025g00350	0.13	0.98	1.22	1.43	1.4	0	0.73	-0.1	0.07	0.69	0.77	0	1.20276e-08	SvsF4	Skin night up, afternoon down	Heavy-metal-associated domain-containing protein	Unclear								chr02_00459808_00461019
CHR12_JGVV57_126_T01	VIT_12s0057g01430	0.15	0.76	1.83	1.61	1.36	0	0.96	0.11	0.29	0.3	0.92	0	1.56289e-11	SvsF4	Skin night up, afternoon down	Heavy-metal-associated domain-containing protein	Unclear								chr12_10135156_10136024
CHR16_JGVV50_137_T01	VIT_16s0050g01240	0.01	0.49	1.24	1.38	0.72	0	0.37	-0.11	0	0.5	0.26	0	8.80022e-06	SvsF4	Skin night up, afternoon down	Heavy-metal-associated domain-containing protein	Unclear								chr16_18120458_18125942	AT1G01490
CHR18_JGVV1_685_T01	VIT_18s0001g10180	-0.76	-0.2	0.55	0.68	0.53	0	-0.42	-0.68	-0.54	0.24	0.04	0	4.26648e-12	SvsF4	Skin night up, afternoon down	N-hydroxycinnamoyl/benzoyltransferase 3	Unclear								chr18_08533149_08534718	AT5G42830
CHR4_JGVV8_532_T01	VIT_04s0008g05700	-0.27	-0.03	0.77	1.05	0.32	0	-0.05	-0.19	-0.26	0.2	-0.01	0	2.7564e-06	SvsF4	Skin night up, afternoon down	ACT domain-containing protein	Unknown								chr04_05201795_05204411	AT5G25320
CHR17_JGVV0_203_T01	VIT_17s0000g08080	0.66	0.24	0.42	1.2	2.36	0	0.2	-1.01	-0.93	0.02	1.92	0	3.9109e-09	SvsF4	Skin night up, afternoon down	Armadillo/beta-catenin repeat protein / U-box domain-containing protein	Unknown								chr17_09075799_09078072	AT1G60190
CHR4_JGVV8_234_T01	VIT_04s0008g02520	-0.17	0.42	0.76	0.56	0.83	0	0.71	0.05	-0.32	0.49	0.27	0	4.44089e-16	SvsF4	Skin night up, afternoon down	ATP binding protein	Unknown								chr04_02074652_02076451	AT1G34300
CHR4_JGVV8_235_T01	VIT_04s0008g02530	-0.14	0.92	1.3	1.25	1.07	0	0.87	0.01	-0.14	0.92	0.51	0	0	SvsF4	Skin night up, afternoon down	ATP binding protein	Unknown								chr04_02082926_02084438	AT1G34300
CHR15_JGVV24_111_T01	VIT_15s0024g00410	-0.23	0.68	1.68	1.89	0.82	0	0.54	-0.28	-0.54	0.4	0.25	0	2.57199e-07	SvsF4	Skin night up, afternoon down	Lectin	Unknown								chr15_00586098_00587215	AT4G19840
CHR1_JGVV26_165_T01	VIT_01s0026g00910	-0.23	0.14	0.55	0.51	1.11	0	0.32	-0.22	-0.49	0.01	0.87	0	1.22362e-06	SvsF4	Skin night up, afternoon down	Unknown	Unknown								chr01_09804365_09804769	AT3G48180
CHR2_JGVV25_160_T01	VIT_02s0025g01710	0.46	0.37	0.63	1.52	0.92	0	0.2	0.09	0.67	0.43	0.3	0	2.96135e-11	SvsF4	Skin night up, afternoon down	Unknown	Unknown								chr02_01628584_01630021
CHR2_JGVV236_10_T01	VIT_02s0236g00100	-0.57	0.73	1.27	1.28	0.75	0	-0.79	-1.2	-0.43	0.89	-0.59	0	4.44089e-16	SvsF4	Skin night up, afternoon down	Unknown	Unknown								chr02_05533778_05534430
CHR4_JGVV23_290_T01	VIT_04s0023g00720	0.39	-0.02	0.64	1.19	0.82	0	-0.24	-0.38	-0.46	-0.15	-0.22	0	1.78968e-13	SvsF4	Skin night up, afternoon down	Unknown protein	Unknown								chr04_17091847_17094639	AT1G65230
CHR4_JGVV23_252_T01	VIT_04s0023g01150	0.26	0.15	0.42	0.31	0.78	0	-0.1	-0.18	-0.3	-0.09	-0.29	0	3.15592e-11	SvsF4	Skin night up, afternoon down	Unknown protein	Unknown								chr04_17573420_17575433	AT2G23790
CHR7_JGVV5_105_T01	VIT_07s0005g01080	0.14	0.59	0.37	0.86	1.9	0	-0.02	-0.52	-0.79	0.47	0.13	0	1.32624e-06	SvsF4	Skin night up, afternoon down	Unknown protein	Unknown								chr07_03628048_03629013	AT1G02700
CHR13_JGVV67_87_T01	VIT_13s0067g02560	0.27	0.05	0.3	0.53	0.61	0	-0.23	-0.2	0.09	-0.17	-0.4	0	2.29609e-09	SvsF4	Skin night up, afternoon down	Unknown protein	Unknown								chr13_01388786_01389883	AT3G56290
CHR13_JGVV67_41_T01	VIT_13s0067g03220	0.15	0.61	0.89	0.88	0.89	0	0.15	-0.15	-0.45	0.22	-0.19	0	2.95759e-11	SvsF4	Skin night up, afternoon down	Unknown protein	Unknown								chr13_01785241_01789660	AT5G05190
CHR18_JGVV122_94_T01	VIT_18s0122g00300	-0.13	0.47	1.04	1.04	0.82	0	0.39	-0.13	-0.16	0.53	0.46	0	2.42759e-10	SvsF4	Skin night up, afternoon down	Unknown protein	Unknown								chr18_00314332_00315076	AT1G76600
CHR19_JGVV14_302_T01	VIT_19s0014g03390	-0.22	0.71	0.66	0.71	0.51	0	0.53	0	-0.5	0.42	0.09	0	2.13886e-08	SvsF4	Skin night up, afternoon down	Unknown protein	Unknown								chr19_03543574_03544316	AT1G52855
CHR18_JGVV1_1147_T01	VIT_18s0001g15130	-0.14	0.1	0.82	0.77	0.51	0	0.41	-0.13	-0.64	-0.11	-0.35	0	5.89756e-08	SvsF4	Skin night up, afternoon down	WD40 repeat protein	Unknown								chr18_13201886_13203120
CHR16_PDVV22_139_T01	VIT_16s0022g00940	-0.37	-0.35	0.02	-0.45	-0.13	0	-0.5	-1.01	-1.69	-0.98	-0.93	0	2.57236e-07	SvsF5	Flesh day up	Pectinesterase PME3	Cellular process.Cellular component organization and biogenesis.Cell wall organization and biogenesis.Cell wall metabolism.Cell wall modification.Pectin modification								chr16_12508848_12510055
CHR11_JGVV52_49_T01	VIT_11s0052g01330	-1.04	0.06	-0.3	0.18	-0.93	0	-1.73	-0.65	-1.32	-1	-1.58	0	0.000118467	SvsF5	Flesh day up	Xyloglucan endotransglucosylase/hydrolase 23	Cellular process.Cellular component organization and biogenesis.Cell wall organization and biogenesis.Cell wall metabolism.Cell wall modification.Xyloglucan modification								chr11_19013045_19015143	AT5G57560
CHR15_JGVV48_119_T01	VIT_15s0048g01750	-1.39	-1.21	-0.99	-0.72	-0.52	0	-2.11	-0.91	-2.29	-1.68	-1.11	0	7.54588e-07	SvsF5	Flesh day up	fasciclin arabinogalactan-protein (FLA8)	Cellular process.Cellular component organization and biogenesis.Cell wall organization and biogenesis.Cell wall structural protein								chr15_15946906_15948451	AT2G45470
CHR18_JGVV1_676_T01	VIT_18s0001g10090	-0.1	-0.46	-0.5	-0.54	0.05	0	-1.12	-0.5	-0.52	-0.87	-0.58	0	5.2911e-06	SvsF5	Flesh day up	Kinesin protein FRA1 (fragile fiber 1)	Cellular process.Cellular component organization and biogenesis.Cytoskeleton organization and biogenesis								chr18_08428536_08444610	AT5G47820
CHR5_JGVV49_153_T01	VIT_05s0049g01740	0.08	-0.74	-0.63	-1.13	0.21	0	-0.4	-0.96	-1.84	-1.95	-0.57	0	1.54334e-06	SvsF5	Flesh day up	Actin related protein 2/3 complex, subunit 2	Cellular process.Cellular component organization and biogenesis.Cytoskeleton organization and biogenesis.Actin organization and biogenesis								chr05_09179075_09185260	AT2G33385
CHR11_JGVV16_449_T01	VIT_11s0016g05000	-0.41	-0.22	-0.23	-0.39	-0.33	0	-1.72	-0.56	-1.27	-1.81	-1.26	0	9.90875e-07	SvsF5	Flesh day up	Dynein light chain LC8-type	Cellular process.Cellular component organization and biogenesis.Cytoskeleton organization and biogenesis.Microtubule organization and biogenesis.Microtubule-driven movement								chr11_04311189_04313198	AT5G20110
CHR18_JGVV1_298_T01	VIT_18s0001g05380	-0.46	-0.47	-0.28	-0.32	-0.58	0	-1.63	-1.74	-1.75	-1.26	-1.89	0	1.89934e-06	SvsF5	Flesh day up	TTL1 (tetratricopetide-repeat thioredoxin-like 1)	Cellular process.Cellular homeostasis.Homeostasis of anions.Homeostasis of sulfates								chr18_04284177_04287720	AT5G65160
CHR5_JGVV49_7_T01	VIT_05s0049g00070	0.2	1.19	0.33	0.08	0.31	0	-0.84	-0.11	-0.13	-0.31	-0.69	0	4.21885e-15	SvsF5	Flesh day up	PhSUP1 SUPERMAN	Development.Reproductive development.Flower development	Regulation overview.Regulation of gene expression.Regulation of transcription.Transcription factor.C2H2 family transcription factor							chr05_07082504_07083190	AT3G23130
CHR18_JGVV1_503_T01	VIT_18s0001g08230	-0.57	0.44	0.75	0.43	0.12	0	-1.15	-0.34	-0.72	-0.95	-0.45	0	9.83125e-12	SvsF5	Flesh day up	Receptor-like protein kinase HAIKU2	Development.Reproductive development.Seed development								chr18_06719499_06723019	AT1G09970
CHR1_JGVV26_174_T01	VIT_01s0026g00810	-0.16	0.45	0.56	0.58	0.33	0	-1.29	-0.99	-1.42	-0.7	-0.95	0	9.62365e-07	SvsF5	Flesh day up	Leaf senescence protein	Development.Senescence								chr01_09655841_09657741	AT1G70230
CHRUN_JGVV256_4_T01	VIT_00s0256g00040	0.04	0.38	0.55	0.29	0.21	0	-1.02	-0.45	-0.32	-0.38	0.12	0	1.53931e-05	SvsF5	Flesh day up	Ankyrin repeat protein	Diverse functions.Gene family with diverse functions.Ankyrin domain family								chrUn_18099911_18100547
CHR3_JGVV63_70_T01	VIT_03s0063g00770	-0.15	-0.6	-0.2	-0.52	-0.39	0	-1.22	-0.82	-1.04	-0.8	-0.74	0	2.67867e-08	SvsF5	Flesh day up	Carboxyesterase 12; CXE12	Metabolism.Cellular metabolism.Esterase activity								chr03_04272686_04276417	AT3G48690
CHR2_JGVV12_26_T01	VIT_02s0012g02810	-0.15	0.09	0	-0.42	-0.11	0	-1.04	-1.23	-1.79	-1.57	-0.93	0	0	SvsF5	Flesh day up	CYP76C4	Metabolism.Cellular metabolism.Oxidation reduction.Cytochrome P450 oxidoreductase								chr02_10784957_10786852	AT2G45550
CHR14_JGVV30_126_T01	VIT_14s0030g00670	0.02	0.31	0.55	0.66	0.13	0	-1.22	-0.27	-0.32	-0.79	-0.37	0	4.81615e-13	SvsF5	Flesh day up	Dehydroquinate dehydratase	Metabolism.Primary metabolism.Amino acid metabolism.Aromatic amino acid metabolism.Aromatic amino acid biosynthesis	Metabolism.Cellular metabolism.Shikimate metabolism							chr14_04811295_04820590	AT3G06350
CHR13_JGVV19_80_T01	VIT_13s0019g04460	0	-0.07	-0.16	-0.09	0	0	-0.64	-0.85	-1.43	-1.26	0.11	0	4.44089e-16	SvsF5	Flesh day up	Phenylalanine ammonia-lyase 2 (PAL2)	Metabolism.Primary metabolism.Amino acid metabolism.Aromatic amino acid metabolism.Tyrosine metabolism	Metabolism.Primary metabolism.Amino acid metabolism.Aromatic amino acid metabolism.Phenylalanine metabolism.Phenylalanine biosynthesis	Metabolism.Cellular metabolism.Nitrogen and sulfur metabolism.Nitrogen metabolism	Metabolism.Secondary metabolism.Phenylpropanoid metabolism.Phenylpropanoid biosynthesis					chr13_05881334_05885161	AT3G53260
CHR9_JGVV18_136_T01	VIT_09s0018g01870	-0.2	0.05	-0.08	-0.43	-0.39	0	-1.53	-0.82	-1.6	-1.58	-0.96	0	6.25056e-14	SvsF5	Flesh day up	D-3-phosphoglycerate dehydrogenase, chloroplast precursor (3-PGDH)	Metabolism.Primary metabolism.Amino acid metabolism.Glycine, serine, and threonine metabolism.Glycine, serine, and threonine biosynthesis	Metabolism.Primary metabolism.Amino acid metabolism.Amino acid biosynthesis							chr09_19476936_19482695	AT1G17745
CHR4_JGVV23_106_T01	VIT_04s0023g02810	0.02	-0.58	-1.05	-1.18	0.74	0	-0.28	-1.54	-0.62	-0.72	-0.38	0	0	SvsF5	Flesh day up	Aldehyde dehydrogenase 3B1	Metabolism.Primary metabolism.Carbohydrate metabolism.Glycolysis Gluconeogenesis	Metabolism.Primary metabolism.Lipid metabolism.Fatty acid metabolism	Metabolism.Primary metabolism.Amino acid metabolism.Arginine and proline metabolism.Urea cycle	Metabolism.Primary metabolism.Amino acid metabolism.Valine, leucine, and isoleucine metabolism.Valine, leucine, and isoleucine catabolism	Metabolism.Primary metabolism.Amino acid metabolism.Histidine metabolism	Metabolism.Primary metabolism.Amino acid metabolism.Beta-Alanine metabolism	Metabolism.Primary metabolism.Lipid metabolism.Glycerolipid metabolism	Metabolism.Primary metabolism.Carbohydrate metabolism.Monosaccharide metabolism.Pyruvate metabolism	chr04_19380582_19383896	AT4G36250
CHR17_JGVV0_640_T01	VIT_17s0000g03230	-0.43	-0.57	0.11	-0.18	0.17	0	-1.13	-0.73	-1.1	-1.03	-0.71	0	1.63169e-12	SvsF5	Flesh day up	Alpha-mannosidase	Metabolism.Primary metabolism.Carbohydrate metabolism.Oligosaccharide metabolism.N-Glycan metabolism.N-Glycan biosynthesis	Metabolism.Primary metabolism.Carbohydrate metabolism.Oligosaccharide metabolism.Glycan metabolism.Glycan structures-biosynthesis1	Metabolism.Primary metabolism.Protein metabolism and modification.Protein processing in endoplasmic reticulum						chr17_03111086_03118447	AT5G13980
CHR18_JGVV1_289_T01	VIT_18s0001g05180	0.03	0.12	0.18	-0.17	0.03	0	-0.72	-0.61	-1.31	-1.37	-0.61	0	3.83553e-11	SvsF5	Flesh day up	Beta-D-xylosidase	Metabolism.Primary metabolism.Carbohydrate metabolism.Polysaccharide metabolism.Starch and sucrose metabolism	Metabolism.Primary metabolism.Carbohydrate metabolism.Monosaccharide metabolism.Nucleotide sugar metabolism	Cellular process.Cellular component organization and biogenesis.Cell wall organization and biogenesis.Cell wall metabolism.Cell wall catabolism.Xylan catabolism						chr18_04185500_04189977	AT1G78060
CHR7_JGVV104_4_T01	VIT_07s0104g01800	-0.04	-0.15	-0.24	-0.22	-0.19	0	-0.82	-0.86	-1.29	-0.92	-0.5	0	2.22045e-16	SvsF5	Flesh day up	Glutathione S-transferase 13 GSTF13	Metabolism.Primary metabolism.Coenzyme and prosthetic group metabolism.Peptide derived compounds biosynthesis.Glutathione metabolism	Response to stimulus.Stress response.Abiotic stress response.Oxidative stress response							chr07_02806916_02808289	AT3G62760
CHR7_JGVV104_3_T01	VIT_07s0104g01810	0.05	0.16	0.03	-0.05	0.02	0	-0.93	-0.96	-1.72	-1.17	-0.56	0	2.22045e-15	SvsF5	Flesh day up	Glutathione S-transferase 13 GSTF13	Metabolism.Primary metabolism.Coenzyme and prosthetic group metabolism.Peptide derived compounds biosynthesis.Glutathione metabolism	Response to stimulus.Stress response.Abiotic stress response.Oxidative stress response							chr07_02812485_02813808	AT3G62760
CHR19_JGVV14_450_T01	VIT_19s0014g05080	0.14	0.2	0.54	0.56	-0.25	0	-1.04	-0.58	-0.48	-0.7	-0.77	0	2.89646e-08	SvsF5	Flesh day up	Oxygen evolving enhancer 3 (PsbQ)	Metabolism.Primary metabolism.Generation of metabolite precursors and energy.Photosynthesis.Photosystem II	Transport overview.Macromolecule transport.Protein transport.Thylakoid targeting pathway	Transport overview.Primary Active Transporters.Light absorption-driven transporters.Photosynthetic Reaction Center						chr19_05394391_05395616	AT3G01440
CHR6_JGVV4_635_T01	VIT_06s0004g01580	0.6	0.81	0.91	0.66	0.85	0	-0.96	-0.44	-1.22	-2.14	-0.53	0	7.09463e-09	SvsF5	Flesh day up	Lipoxygenase	Metabolism.Primary metabolism.Lipid metabolism.Fatty acid metabolism.Alpha-linolenic acid metabolism	Metabolism.Primary metabolism.Lipid metabolism.Fatty acid metabolism.Oxylipin biosynthesis							chr06_01988366_01989856	AT1G55020
CHR14_JGVV128_73_T01	VIT_14s0128g00780	0.37	0.61	0.65	0.61	0.64	0	-1.79	-0.61	-1.69	-2.77	-0.46	0	4.6697e-09	SvsF5	Flesh day up	Lipoxygenase	Metabolism.Primary metabolism.Lipid metabolism.Fatty acid metabolism.Alpha-linolenic acid metabolism	Metabolism.Primary metabolism.Lipid metabolism.Fatty acid metabolism.Oxylipin biosynthesis							chr14_03311605_03315678	AT1G55020
CHR14_JGVV128_74_T01	VIT_14s0128g00790	0.37	0.45	0.75	0.52	0.62	0	-1.64	-0.71	-1.94	-2.72	-0.6	0	2.65706e-09	SvsF5	Flesh day up	Lipoxygenase (LOX1)	Metabolism.Primary metabolism.Lipid metabolism.Fatty acid metabolism.Alpha-linolenic acid metabolism	Metabolism.Primary metabolism.Lipid metabolism.Fatty acid metabolism.Oxylipin biosynthesis							chr14_03318257_03322994	AT1G55020
CHR7_PDVV289_10_T01	VIT_07s0289g00100	0.3	0.94	0.88	0.2	0.77	0	-0.49	-0.02	-0.34	-0.54	-0.49	0	1.13176e-12	SvsF5	Flesh day up	Acetyl-CoA carboxylase	Metabolism.Primary metabolism.Lipid metabolism.Fatty acid metabolism.Fatty acid biosynthesis	Metabolism.Primary metabolism.Carbohydrate metabolism.Monosaccharide metabolism.Pyruvate metabolism							chr07_13976340_13976971
CHR18_JGVV122_73_T01	VIT_18s0122g00610	-0.16	-0.04	-0.14	-0.47	-0.54	0	-1.14	-0.94	-1.7	-1.57	-1.25	0	3.19933e-06	SvsF5	Flesh day up	3-hydroxy-3-methylglutaryl-coenzyme A reductase 3	Metabolism.Primary metabolism.Lipid metabolism.Steroid metabolism.Steroid biosynthesis	Transport overview.Electrochemical Potential-driven Transporters.Porters.Resistance-Nodulation-Cell Division.Eukaryotic (Putative) Sterol Transporter	Metabolism.Secondary metabolism.Terpenoid metabolism.Terpenoid biosynthesis.Mevalonate biosynthesis						chr18_00494280_00498316	AT1G76490
CHR8_JGVV7_482_T01	VIT_08s0007g03900	0.28	0.73	0.7	0.42	0.62	0	-0.49	-0.9	-0.6	-0.54	-0.65	0	5.51064e-11	SvsF5	Flesh day up	Heat stress transcription factor A3	Metabolism.Primary metabolism.Protein metabolism and modification.Protein folding.Chaperone-mediated protein folding.HSP-mediated protein folding	Regulation overview.Regulation of gene expression.Regulation of transcription.Transcription factor.HSF family transcription factor	Response to stimulus.Stress response.Abiotic stress response.Temperature stress response						chr08_17877295_17880217	AT5G03720
CHR13_JGVV19_409_T01	VIT_13s0019g00420	0.45	0.11	0.28	0.6	0.76	0	-0.45	-0.56	-0.76	-0.32	-0.43	0	8.21565e-15	SvsF5	Flesh day up	F-box family protein	Metabolism.Primary metabolism.Protein metabolism and modification.Proteolysis.cytoplasmic and nuclear protein degradation.Ubiquitin-mediated proteolysis								chr13_02466447_02468391
CHR8_JGVV40_74_T01	VIT_08s0040g02600	0.01	-0.17	0.04	-0.34	-0.5	0	-1.19	-1.07	-1.14	-1.28	-0.87	0	1.47826e-12	SvsF5	Flesh day up	F-box protein	Metabolism.Primary metabolism.Protein metabolism and modification.Proteolysis.cytoplasmic and nuclear protein degradation.Ubiquitin-mediated proteolysis								chr08_13642556_13644731
CHR17_JGVV0_573_T01	VIT_17s0000g03990	-0.08	0.73	0.95	0.57	0.64	0	-0.78	-0.6	-0.86	-0.46	-0.4	0	3.55271e-15	SvsF5	Flesh day up	Aspartyl protease	Metabolism.Primary metabolism.Protein metabolism and modification.Proteolysis.Peptidase-mediated proteolysis								chr17_04010086_04011979	AT3G18490
CHR19_JGVV85_13_T01	VIT_19s0085g01110	-1.38	-0.94	-0.54	0.06	-0.93	0	-1.62	-0.72	-1.61	-0.7	-1.29	0	2.29721e-08	SvsF5	Flesh day up	Aspartyl protease	Metabolism.Primary metabolism.Protein metabolism and modification.Proteolysis.Peptidase-mediated proteolysis								chr19_23804028_23807006	AT3G12700
CHR8_JGVV7_590_T01	VIT_08s0007g02800	0.16	0.2	0.29	-0.13	-0.04	0	-1.35	-0.99	-1.41	-1.66	-0.85	0	0	SvsF5	Flesh day up	Pro-X carboxypeptidase Lysosomal	Metabolism.Primary metabolism.Protein metabolism and modification.Proteolysis.Peptidase-mediated proteolysis								chr08_16849094_16855174	AT2G24280
CHR8_JGVV40_210_T01	VIT_08s0040g01140	-0.03	-0.14	0.03	0.01	-0.09	0	-1.77	-1.27	-1.96	-1.65	-1.02	0	2.07994e-09	SvsF5	Flesh day up	Serine carboxypeptidase K10B2.2 precursor	Metabolism.Primary metabolism.Protein metabolism and modification.Proteolysis.Peptidase-mediated proteolysis								chr08_12150451_12157978	AT1G28110
CHR3_JGVV88_87_T01	VIT_03s0088g00260	-0.04	-0.4	-0.21	-0.46	0	0	-1.41	-1.37	-1.95	-1.81	-0.67	0	0	SvsF5	Flesh day up	Serine carboxypeptidase S10	Metabolism.Primary metabolism.Protein metabolism and modification.Proteolysis.Peptidase-mediated proteolysis								chr03_08252549_08257129	AT3G12220
CHR11_JGVV206_11_T01	VIT_11s0206g00110	0.27	0.19	0.1	0.18	-0.04	0	-1.01	-0.28	0.08	-0.96	-0.55	0	0	SvsF5	Flesh day up	Serine carboxypeptidase S28	Metabolism.Primary metabolism.Protein metabolism and modification.Proteolysis.Peptidase-mediated proteolysis								chr11_07448706_07453212	AT2G24280
CHR14_JGVV68_87_T01	VIT_14s0068g00920	0.06	0.03	0.04	0.09	0.09	0	-0.62	-0.72	-1.01	-0.68	-0.26	0	0	SvsF5	Flesh day up	Chalcone synthase (CHS)	Metabolism.Secondary metabolism.Phenylpropanoid metabolism.Flavonoid metabolism.Flavonoid biosynthesis								chr14_24673459_24675059	AT5G13930
CHR16_JGVV22_118_T01	VIT_16s0022g01140	0.13	0.28	0.51	0.19	0.3	0	-1.12	-0.5	-0.1	-0.39	-0.75	0	0	SvsF5	Flesh day up	Chalcone synthase [Vitis vinifera]	Metabolism.Secondary metabolism.Phenylpropanoid metabolism.Flavonoid metabolism.Flavonoid biosynthesis								chr16_12948452_12949378	AT5G13930
CHR16_PDVV22_118_T01	VIT_16s0022g01190	0.19	0.31	0.55	0.23	0.31	0	-1.11	-0.59	-0.13	-0.19	-0.94	0	0	SvsF5	Flesh day up	Chalcone synthase [Vitis vinifera]	Metabolism.Secondary metabolism.Phenylpropanoid metabolism.Flavonoid metabolism.Flavonoid biosynthesis								chr16_13046370_13047296	AT5G13930
CHR16_JGVV98_105_T01	VIT_16s0098g00860	0.12	-0.29	0.33	0.48	-0.27	0	-0.46	-1.22	-1.52	-0.98	-1.34	0	9.81968e-08	SvsF5	Flesh day up	Flavanone 3-hydroxylase	Metabolism.Secondary metabolism.Phenylpropanoid metabolism.Flavonoid metabolism.Flavonoid biosynthesis								chr16_21183195_21186806	AT5G24530
CHR6_JGVV9_83_T01	VIT_06s0009g02810	0.04	0.1	0.06	0.01	0.08	0	-0.82	-0.72	-1.14	-1.21	0.05	0	0	SvsF5	Flesh day up	Flavonoid 3',5'-hydroxylase	Metabolism.Secondary metabolism.Phenylpropanoid metabolism.Flavonoid metabolism.Flavonoid biosynthesis								chr06_15670201_15671940	AT5G07990
CHR6_JGVV9_82_T01	VIT_06s0009g02830	0.25	0.18	0.03	0.12	0.24	0	-0.89	-0.59	-0.98	-1.33	-0.03	0	0	SvsF5	Flesh day up	Flavonoid 3',5'-hydroxylase	Metabolism.Secondary metabolism.Phenylpropanoid metabolism.Flavonoid metabolism.Flavonoid biosynthesis								chr06_15714613_15715979	AT5G07990
CHR6_JGVV9_81_T01	VIT_06s0009g02840	0.05	0.03	0.02	0.01	0.06	0	-0.97	-0.73	-1.1	-1.29	-0.05	0	0	SvsF5	Flesh day up	Flavonoid 3',5'-hydroxylase	Metabolism.Secondary metabolism.Phenylpropanoid metabolism.Flavonoid metabolism.Flavonoid biosynthesis								chr06_15718264_15720492	AT5G07990
CHR6_JGVV9_79_T01	VIT_06s0009g02880	0.2	0.16	0.14	0.17	0.17	0	-0.89	-0.81	-1.04	-1.01	0.06	0	0	SvsF5	Flesh day up	Flavonoid 3',5'-hydroxylase	Metabolism.Secondary metabolism.Phenylpropanoid metabolism.Flavonoid metabolism.Flavonoid biosynthesis								chr06_15914820_15916287
CHR6_JGVV9_71_T01	VIT_06s0009g02970	0.03	-0.01	0.02	-0.01	0.02	0	-0.85	-0.63	-0.99	-1.08	0.01	0	0	SvsF5	Flesh day up	Flavonoid 3',5'-hydroxylase	Metabolism.Secondary metabolism.Phenylpropanoid metabolism.Flavonoid metabolism.Flavonoid biosynthesis								chr06_16008909_16011102	AT5G07990
CHR6_JGVV9_67_T01	VIT_06s0009g03040	0.23	0.16	0.1	0.03	0.26	0	-0.74	-0.59	-1.01	-1.23	0.03	0	0	SvsF5	Flesh day up	Flavonoid 3',5'-hydroxylase	Metabolism.Secondary metabolism.Phenylpropanoid metabolism.Flavonoid metabolism.Flavonoid biosynthesis								chr06_16106732_16107655	AT5G07990
CHR6_JGVV9_66_T01	VIT_06s0009g03050	0.38	0.34	0.31	0.21	0.36	0	-0.91	-0.55	-1.06	-1.18	-0.05	0	0	SvsF5	Flesh day up	Flavonoid 3',5'-hydroxylase	Metabolism.Secondary metabolism.Phenylpropanoid metabolism.Flavonoid metabolism.Flavonoid biosynthesis								chr06_16108368_16109243
CHR6_PDVV9_92_T01	VIT_06s0009g02860	0.11	0.05	0.04	-0.04	0.13	0	-0.61	-0.5	-0.94	-1.23	0.23	0	0	SvsF5	Flesh day up	flavonoid 3',5'-hydroxylase [Vitis vinifera]	Metabolism.Secondary metabolism.Phenylpropanoid metabolism.Flavonoid metabolism.Flavonoid biosynthesis								chr06_15798846_15800864	AT5G07990
CHR6_JGVV9_75_T01	VIT_06s0009g02920	0.17	0.21	0.1	0.07	0.21	0	-0.79	-0.67	-1.08	-1.12	-0.02	0	0	SvsF5	Flesh day up	flavonoid 3',5'-hydroxylase [Vitis vinifera]	Metabolism.Secondary metabolism.Phenylpropanoid metabolism.Flavonoid metabolism.Flavonoid biosynthesis								chr06_15956471_15958286	AT5G07990
CHR6_JGVV9_68_T01	VIT_06s0009g03010	0.14	-0.1	-0.19	-0.28	0.36	0	-0.54	-0.95	-1.46	-1.27	0.37	0	0	SvsF5	Flesh day up	flavonoid 3',5'-hydroxylase [Vitis vinifera]	Metabolism.Secondary metabolism.Phenylpropanoid metabolism.Flavonoid metabolism.Flavonoid biosynthesis								chr06_16048722_16050400	AT5G07990
CHR9_JGVV2_90_T01	VIT_09s0002g01090	-0.43	0.08	0.09	0.04	0.16	0	-0.31	-0.43	-1.01	-0.45	-0.11	0	0	SvsF5	Flesh day up	flavonoid 3-monooxygenase	Metabolism.Secondary metabolism.Phenylpropanoid metabolism.Flavonoid metabolism.Flavonoid biosynthesis								chr09_00829416_00831978	AT5G07990
CHR6_JGVV9_60_T01	VIT_06s0009g03110	0.29	0.11	0.12	0.05	0.25	0	-0.83	-0.65	-1.05	-1.3	-0.01	0	0	SvsF5	Flesh day up	flavonoid-3,5'-hydroxylase [Vitis vinifera]	Metabolism.Secondary metabolism.Phenylpropanoid metabolism.Flavonoid metabolism.Flavonoid biosynthesis								chr06_16228524_16229447	AT5G07990
CHR13_JGVV47_72_T01	VIT_13s0047g00210	-0.5	-0.6	0.34	-0.3	-0.34	0	-1.53	-1.46	-2.31	-2.35	-1.8	0	4.17283e-05	SvsF5	Flesh day up	flavonol synthase	Metabolism.Secondary metabolism.Phenylpropanoid metabolism.Flavonoid metabolism.Flavonoid biosynthesis								chr13_15729787_15734335	AT5G24530
CHR2_JGVV12_223_T01	VIT_02s0012g00410	-0.44	-0.07	-0.24	0.06	-0.3	0	-0.64	-0.59	-1.48	-0.49	-0.5	0	7.70194e-09	SvsF5	Flesh day up	Naringenin,2-oxoglutarate 3-dioxygenase	Metabolism.Secondary metabolism.Phenylpropanoid metabolism.Flavonoid metabolism.Flavonoid biosynthesis								chr02_06193683_06198742	AT1G17020
CHR9_JGVV2_591_T01	VIT_09s0002g06590	0.38	-0.25	-0.82	-0.58	1.36	0	0.04	-0.18	-0.49	-0.66	0.27	0	7.28306e-14	SvsF5	Flesh day up	UDP-glucose:flavonoid 7-O-glucosyltransferase	Metabolism.Secondary metabolism.Phenylpropanoid metabolism.Flavonoid metabolism.Flavonoid biosynthesis.Flavonoid-glycoside biosynthesis								chr09_06522419_06523811	AT4G15550
CHR1_JGVV10_258_T01	VIT_01s0010g03470	0.03	-0.39	-0.3	-0.36	0.42	0	-1.4	-1.9	-2.26	-2.64	0.06	0	1.4085e-11	SvsF5	Flesh day up	Caffeoyl-CoA O-methyltransferase	Metabolism.Secondary metabolism.Phenylpropanoid metabolism.Phenylpropanoid biosynthesis								chr01_20819229_20822809	AT1G67990
CHR1_JGVV10_260_T01	VIT_01s0010g03490	0.08	-0.42	-0.38	-0.38	0.35	0	-0.96	-1.18	-1.49	-1.89	-0.04	0	1.25677e-13	SvsF5	Flesh day up	Caffeoyl-CoA O-methyltransferase	Metabolism.Secondary metabolism.Phenylpropanoid metabolism.Phenylpropanoid biosynthesis								chr01_20828338_20830656	AT1G67990
CHR2_JGVV12_25_T01	VIT_02s0012g02820	0	0.15	0.24	-0.41	-0.07	0	-1.02	-1.71	-1.48	-1.76	-1.11	0	0	SvsF5	Flesh day up	Geraniol 10-hydroxylase	Metabolism.Secondary metabolism.Terpenoid metabolism.Monoterpenoid metabolism.Monoterpenoid biosynthesis	Metabolism.Secondary metabolism.Primary amino acids derivated metabolism.Alkaloid metabolism.Alkaloid biosynthesis.Monoterpenoid indole alkaloid metabolism.Monoterpenoid indole alkaloid biosynthesis							chr02_10832753_10835365	AT2G45550
CHR3_JGVV97_32_T01	VIT_03s0097g00460	0.26	0.28	0.34	-0.19	0.12	0	-0.9	-0.88	-1.69	-1.39	-0.68	0	0	SvsF5	Flesh day up	Geraniol 10-hydroxylase	Metabolism.Secondary metabolism.Terpenoid metabolism.Monoterpenoid metabolism.Monoterpenoid biosynthesis	Metabolism.Secondary metabolism.Primary amino acids derivated metabolism.Alkaloid metabolism.Alkaloid biosynthesis.Monoterpenoid indole alkaloid metabolism.Monoterpenoid indole alkaloid biosynthesis							chr03_10701289_10703308	AT2G45550
CHR13_JGVV84_23_T01	VIT_13s0084g00240	0.14	0.15	-0.1	-0.57	-0.11	0	-0.53	-0.67	-1.46	-0.84	-1.49	0	0	SvsF5	Flesh day up	Steroid sulfotransferase	Metabolism.single reactions	Metabolism.Primary metabolism.Lipid metabolism.Steroid metabolism.Steroid modification							chr13_19001916_19003049	AT5G07010
CHRUN_JGVV131_7_T01	VIT_00s0131g00070	0.25	-0.79	-0.67	0.23	0.79	0	-0.33	-0.8	-0.27	-1.4	-0.72	0	7.78671e-08	SvsF5	Flesh day up	No hit	No hit								chrUn_02275894_02277221
CHR2_PDVV33_94_T01	VIT_02s0033g01200	0.1	-1.1	-0.31	-0.41	0.15	0	-1.06	-1	-0.7	-0.91	-0.94	0	8.81406e-12	SvsF5	Flesh day up	No hit	No hit								chr02_16599767_16602267
CHR6_JGVV9_204_T01	VIT_06s0009g01410	-0.27	0.1	0.23	-0.15	0.3	0	-0.6	-0.92	-1.11	-0.74	-0.88	0	2.07612e-14	SvsF5	Flesh day up	No hit	No hit								chr06_13134343_13134780
CHR7_JGVV5_163_T01	VIT_07s0005g01670	-0.32	-0.25	0.09	0.06	0.26	0	-0.25	-1.29	-1.21	-0.87	0.63	0	1.22491e-11	SvsF5	Flesh day up	No hit	No hit								chr07_04164548_04165683
CHR9_JGVV2_192_T01	VIT_09s0002g02160	0.03	-0.18	-0.12	-0.13	-0.02	0	-0.01	-1.15	-1.42	-1.27	-0.71	0	1.15077e-05	SvsF5	Flesh day up	No hit	No hit								chr09_01985726_01986197
CHR12_JGVV28_85_T01	VIT_12s0028g03120	0.08	0.5	0.42	-0.07	-0.24	0	-0.99	-0.31	-0.75	-1.84	-0.68	0	1.32545e-11	SvsF5	Flesh day up	No hit	No hit								chr12_03891877_03892934
CHR13_JGVV19_410_T01	VIT_13s0019g00410	0	-0.44	-0.26	-0.21	-0.03	0	-1.05	-0.29	-0.21	-0.04	-0.62	0	0.000690064	SvsF5	Flesh day up	No hit	No hit								chr13_02465293_02465658
CHRUN_JGVV1312_1_T01	VIT_00s1312g00010	0.29	0.17	-0.05	-0.14	-0.08	0	-1.66	-0.65	-1.11	-1.92	-0.85	0	1.35479e-06	SvsF5	Flesh day up	Basic helix-loop-helix (bHLH) family	Regulation overview.Regulation of gene expression.Regulation of transcription.Transcription factor.bHLH family transcription factor								chrUn_38418945_38420758	AT5G65640
CHRUN_JGVV2739_1_T01	VIT_00s2739g00010	-0.14	0.06	-0.11	-0.19	-0.17	0	-1.33	-1.2	-1.29	-1.45	-1.08	0	4.57483e-09	SvsF5	Flesh day up	Basic helix-loop-helix (bHLH) family	Regulation overview.Regulation of gene expression.Regulation of transcription.Transcription factor.bHLH family transcription factor								chrUn_42841353_42842084	AT5G65640
CHR4_JGVV44_93_T01	VIT_04s0044g01040	0.36	1.13	0.59	0.44	0.42	0	-0.66	0.3	-0.15	-1.04	0	0	1.53523e-07	SvsF5	Flesh day up	Basic helix-loop-helix (bHLH) family	Regulation overview.Regulation of gene expression.Regulation of transcription.Transcription factor.bHLH family transcription factor								chr04_22358786_22359457
CHR18_JGVV1_1199_T01	VIT_18s0001g15730	-0.1	0	0.24	-0.15	-0.3	0	-0.55	-0.92	-1.19	-0.59	-0.33	0	4.83844e-08	SvsF5	Flesh day up	Dof zinc finger protein DOF3.5	Regulation overview.Regulation of gene expression.Regulation of transcription.Transcription factor.C2C2-DOF family transcription factor								chr18_13865318_13866466	AT3G52440
CHR1_JGVV11_235_T01	VIT_01s0011g04260	-0.07	-0.12	-0.39	-0.27	-0.32	0	0.08	-0.29	-1.63	-0.23	-0.66	0	5.45978e-11	SvsF5	Flesh day up	Zinc finger (CCCH-type) family protein	Regulation overview.Regulation of gene expression.Regulation of transcription.Transcription factor.C3H family transcription factor								chr01_03858749_03862275	AT1G68200
CHR1_JGVV26_109_T01	VIT_01s0026g01550	0.18	0.01	-0.1	0.07	0.33	0	-0.94	-0.76	-0.56	-1.28	0.07	0	1.11022e-16	SvsF5	Flesh day up	Homeodomain leucine zipper protein HB-1	Regulation overview.Regulation of gene expression.Regulation of transcription.Transcription factor.Homeobox domain family transcription factor								chr01_10605157_10607755	AT3G01470
CHR1_JGVV127_64_T01	VIT_01s0127g00210	0.01	0.36	0.3	0.28	-0.05	0	-0.81	0.07	-0.17	-0.97	-0.52	0	9.61172e-05	SvsF5	Flesh day up	KNAT2 (knotted1-like homeobox gene 6)	Regulation overview.Regulation of gene expression.Regulation of transcription.Transcription factor.Homeobox domain family transcription factor	Regulation overview.Regulation of gene expression.Regulation of transcription.Transcription factor.zf-HD family transcription factor							chr01_07552407_07562349	AT1G23380
CHR14_JGVV60_142_T01	VIT_14s0060g01180	0.06	0.75	0.54	0.29	0.05	0	-1.11	-0.44	-0.65	-1.5	-0.36	0	6.12807e-07	SvsF5	Flesh day up	KNAT2 (knotted1-like homeobox gene 6)	Regulation overview.Regulation of gene expression.Regulation of transcription.Transcription factor.Homeobox domain family transcription factor	Regulation overview.Regulation of gene expression.Regulation of transcription.Transcription factor.zf-HD family transcription factor							chr14_00928397_00935619	AT1G23380
CHR18_JGVV1_683_T01	VIT_18s0001g10160	-0.07	0.22	0.04	-0.03	-0.05	0	-1.4	-0.93	-1.48	-1.59	-1.06	0	4.66043e-11	SvsF5	Flesh day up	Wuschel homeobox 4	Regulation overview.Regulation of gene expression.Regulation of transcription.Transcription factor.Homeobox domain family transcription factor								chr18_08514173_08515534	AT1G46480
CHR2_JGVV33_30_T01	VIT_02s0033g00380	0.15	0.07	0.1	0.09	0.16	0	-0.62	-0.65	-1.04	-0.26	0	0	0	SvsF5	Flesh day up	Myb VvMYBA1	Regulation overview.Regulation of gene expression.Regulation of transcription.Transcription factor.MYB family transcription factor								chr02_14179439_14179684
CHR2_JGVV33_36_T01	VIT_02s0033g00450	0.22	0.18	0.14	0.2	0.24	0	-0.52	-0.6	-1.09	-0.31	0.09	0	0	SvsF5	Flesh day up	Myb VvMYBA3 [Vitis vinifera]	Regulation overview.Regulation of gene expression.Regulation of transcription.Transcription factor.MYB family transcription factor								chr02_14308526_14309284	AT1G66380
CHR3_JGVV38_131_T01	VIT_03s0038g03410	-0.01	0.13	0.66	0.78	0.41	0	-1.8	-1.15	-1.59	-1.41	-1.58	0	1.68015e-07	SvsF5	Flesh day up	NAC domain containing protein 36	Regulation overview.Regulation of gene expression.Regulation of transcription.Transcription factor.NAC family transcription factor								chr03_02465579_02466852	AT2G17040
CHR18_JGVV1_987_T01	VIT_18s0001g13420	0.19	-0.16	-0.13	-0.14	-0.14	0	-1.55	-0.75	-1.2	-1.76	-0.26	0	1.30983e-08	SvsF5	Flesh day up	SHI-related sequence 5	Regulation overview.Regulation of gene expression.Regulation of transcription.Transcription factor.SRS family transcription factor								chr18_11486984_11488357	AT1G75520
CHR12_JGVV28_327_T01	VIT_12s0028g00270	-0.13	-0.22	-0.09	-0.13	0.2	0	-1.2	-0.93	-0.22	-0.54	-0.08	0	0	SvsF5	Flesh day up	WRKY DNA-binding protein 71	Regulation overview.Regulation of gene expression.Regulation of transcription.Transcription factor.WRKY family transcription factor								chr12_00878978_00881517	AT1G29860
CHR5_JGVV49_45_T01	VIT_05s0049g00480	-0.35	0.43	0.76	-0.51	-0.86	0	-1.21	-0.91	-1.13	-1.28	-1.79	0	1.51993e-05	SvsF5	Flesh day up	Zinc finger (C3HC4-type ring finger)	Regulation overview.Regulation of gene expression.Regulation of transcription.Transcription factor.Zinc finger C3HC4 family transcription factor								chr05_07527982_07529676	AT5G43420
CHR19_JGVV14_304_T01	VIT_19s0014g03410	-0.14	-0.67	-0.79	-0.75	-0.6	0	-0.19	-0.89	-1.91	-1.62	-1.06	0	3.77476e-15	SvsF5	Flesh day up	Late embryogenesis abundant protein	Response to stimulus.Stress response.Abiotic stress response.Desiccation stress response								chr19_03561636_03563675	AT5G54370
CHR4_JGVV8_194_T01	VIT_04s0008g02070	0.28	0.37	0.07	0.35	0.61	0	-0.26	-0.12	-0.26	-0.63	-0.53	0	2.22045e-16	SvsF5	Flesh day up	Avr9/Cf-9 induced kinase 1	Response to stimulus.Stress response.Biotic stress response								chr04_01691099_01693262	AT2G05940
CHR1_JGVV11_148_T01	VIT_01s0011g05150	-0.04	0.65	0.59	0.17	0.86	0	-0.51	-0.72	-1.12	-0.08	-0.73	0	0	SvsF5	Flesh day up	Bet v I allergen	Response to stimulus.Stress response.Biotic stress response								chr01_04790444_04792233	AT1G70830
CHR14_JGVV171_2_T01	VIT_14s0171g00040	0.05	-0.44	-0.31	-0.1	0.05	0	-1.27	-0.64	-0.8	-0.97	-0.97	0	0.000416272	SvsF5	Flesh day up	Cf-2 gene	Response to stimulus.Stress response.Biotic stress response.Plant-pathogen interaction								chr14_25918266_25921247	AT4G20140
CHR17_JGVV0_591_T01	VIT_17s0000g03750	0.27	0.19	-0.08	-0.05	0.35	0	-1.2	-0.65	-0.91	-0.42	-0.57	0	9.33364e-13	SvsF5	Flesh day up	Chitin elicitor-binding CEBIP LysM domain-containing	Response to stimulus.Stress response.Biotic stress response.Plant-pathogen interaction								chr17_03690417_03693999	AT1G21880
CHR14_JGVV81_3_T01	VIT_14s0081g00800	-0.75	-1.08	-0.54	-1.04	-0.18	0	-0.96	-1.21	-1.42	-1.01	-1.23	0	1.37636e-08	SvsF5	Flesh day up	R protein PRF disease resistance protein	Response to stimulus.Stress response.Biotic stress response.Plant-pathogen interaction.R proteins from Plant-pathogen interaction								chr14_09306048_09317036	AT4G27190
CHR13_GSVIVT00032161001_T01	VIT_13s0064g00410	-0.16	0.34	0.3	0.06	0.56	0	-0.28	-0.75	-0.69	-0.52	-0.53	0	3.52307e-10	SvsF5	Flesh day up	R protein MLA10	Response to stimulus.Stress response.Biotic stress response.Plant-pathogen interaction.R proteins from Plant-pathogen interaction								chr13_21985280_21986521	AT3G14470
CHR4_JGVV44_20_T01	VIT_04s0044g01850	0.18	0.09	0.2	0.04	0.26	0	-0.37	-0.54	-1.15	-0.49	-0.63	0	1.66533e-14	SvsF5	Flesh day up	Auxin efflux carrier	Signaling.Hormone Signaling.Auxin Signaling.Auxin transport	Transport overview.Electrochemical Potential-driven Transporters.Porters.Auxin Efflux Carrier							chr04_23647426_23652709	AT1G20925
CHR18_JGVV1_217_T01	VIT_18s0001g03540	0.37	0.62	0.23	0.35	0.01	0	-0.91	-0.41	-0.9	-1.53	-0.51	0	1.28718e-09	SvsF5	Flesh day up	Auxin transporter protein 4	Signaling.Hormone Signaling.Auxin Signaling.Auxin transport	Transport overview.Electrochemical Potential-driven Transporters.Porters.Amino Acid/Auxin Permease							chr18_03380455_03383288	AT1G77690
CHR14_JGVV108_94_T01	VIT_14s0108g01020	0.23	0.45	0.56	-0.69	-0.45	0	-0.55	-0.58	-0.7	-0.68	-0.37	0	2.33147e-14	SvsF5	Flesh day up	Alpha-expansin 1 precursor	Signaling.Hormone Signaling.Auxin Signaling.Auxin-mediated Signaling pathway	Cellular process.Cell growth and death.Cell growth							chr14_29649238_29650647	AT1G26770
CHR8_JGVV7_809_T01	VIT_08s0007g00440	-1.05	-0.58	-0.3	-1.61	-0.9	0	-1.06	-0.7	-1.9	-1.89	-1.32	0	1.09545e-09	SvsF5	Flesh day up	Alpha-expansin 6 precursor	Signaling.Hormone Signaling.Auxin Signaling.Auxin-mediated Signaling pathway	Cellular process.Cell growth and death.Cell growth							chr08_14732840_14734936	AT2G28950
CHRUN_JGVV1455_1_T01	VIT_00s1455g00010	-0.05	0.07	-0.23	0	0.21	0	-1.26	-0.62	-0.98	-2.39	-0.6	0	7.83934e-07	SvsF5	Flesh day up	Expansin beta 1 precursor	Signaling.Hormone Signaling.Auxin Signaling.Auxin-mediated Signaling pathway	Cellular process.Cellular component organization and biogenesis.Cell wall organization and biogenesis.Cell wall metabolism.Cell wall modification							chrUn_39210439_39212051	AT4G17030
CHRUN_JGVV309_4_T01	VIT_00s0309g00050	0.06	0.31	-0.11	0.34	0.4	0	-2.04	-0.66	-1.28	-2.57	-1.18	0	9.10522e-06	SvsF5	Flesh day up	EXPANSIN-like B1	Signaling.Hormone Signaling.Auxin Signaling.Auxin-mediated Signaling pathway	Cellular process.Cell growth and death.Cell growth							chrUn_22613261_22614876	AT4G17030
CHR6_JGVV9_33_T01	VIT_06s0009g03450	0.5	1.05	0.94	0.15	0.62	0	-0.06	0.21	-0.12	-0.54	0.01	0	5.14032e-08	SvsF5	Flesh day up	LRP1 (lateral root primordium 1)	Signaling.Hormone Signaling.Auxin Signaling.Auxin-mediated Signaling pathway	Regulation overview.Regulation of gene expression.Regulation of transcription.Transcription factor.SRS family transcription factor	Signaling.Hormone Signaling.Auxin Signaling.Auxin responsive						chr06_16710976_16712276	AT5G12330
CHRUN_JGVV324_7_T01	VIT_00s0324g00070	-0.19	-0.05	-0.18	-0.18	-0.54	0	-0.83	-0.91	-1.24	-1.14	-0.81	0	2.24533e-08	SvsF5	Flesh day up	Cis-zeatin O-beta-D-glucosyltransferase	Signaling.Hormone Signaling.Cytokinin Signaling.Cytokinin metabolism.Cytokinin inactivation by glycosylation								chrUn_23446819_23448704	AT1G22360
CHR8_JGVV7_297_T01	VIT_08s0007g05860	-0.22	-0.59	-0.33	-0.7	-0.27	0	-0.24	-1.08	-1.35	-1.44	-0.49	0	2.15856e-05	SvsF5	Flesh day up	GASA like	Signaling.Hormone Signaling.Gibberellic acid Signaling.Gibberellic acid-mediated Signaling pathway	Diverse functions.Gene family with diverse functions.GASA family							chr08_19734965_19736181	AT1G74670
CHR14_JGVV66_164_T01	VIT_14s0066g01790	-0.73	-0.42	-0.48	-0.86	-0.8	0	-1.66	-1.07	-1.85	-1.9	-1	0	1.75562e-07	SvsF5	Flesh day up	GASA like	Signaling.Hormone Signaling.Gibberellic acid Signaling.Gibberellic acid-mediated Signaling pathway	Diverse functions.Gene family with diverse functions.GASA family							chr14_28107504_28110935	AT5G14920
CHR14_JGVV108_70_T01	VIT_14s0108g00740	-0.26	0.06	0.4	-0.08	0.02	0	-0.75	-0.63	-0.99	-1.18	-0.74	0	9.10383e-15	SvsF5	Flesh day up	GASA4	Signaling.Hormone Signaling.Gibberellic acid Signaling.Gibberellic acid-mediated Signaling pathway	Diverse functions.Gene family with diverse functions.GASA family							chr14_29446314_29447909	AT5G15230
CHR3_RANDOM_PDVV114_3_T01	VIT_03s0038g00120	0.05	0.41	0.63	0.24	0.26	0	-0.64	-0.46	-0.75	-1.05	-0.51	0	0	SvsF5	Flesh day up	Gibberellin-regulated protein 4 (GASA4)	Signaling.Hormone Signaling.Gibberellic acid Signaling.Gibberellic acid-mediated Signaling pathway	Diverse functions.Gene family with diverse functions.GASA family							chr03_random_00088444_00088805
CHR3_JGVV88_45_T01	VIT_03s0088g00750	0.31	0.3	0.34	0.49	0.28	0	0.23	-0.96	-1.38	-0.79	-0.33	0	1.08263e-07	SvsF5	Flesh day up	Pathogenesis related protein 1 precursor [Vitis vinifera]	Signaling.Hormone Signaling.Jasmonate salicylate signaling.Jasmonate Signaling.Jasmonate-mediated Signaling pathway	Response to stimulus.Stress response.Biotic stress response.Plant-pathogen interaction	Signaling.Hormone Signaling.Jasmonate salicylate signaling.Salicylic acid Signaling.Salicylic acid-responsive						chr03_08949588_08950233	AT4G33720
CHR3_JGVV88_49_T01	VIT_03s0088g00710	0.43	0.1	0.21	0.44	0.31	0	0.17	-1.45	-1.66	-1.06	-0.73	0	5.10373e-08	SvsF5	Flesh day up	Pathogenesis-related protein 1 precursor (PRP 1)	Signaling.Hormone Signaling.Jasmonate salicylate signaling.Jasmonate Signaling.Jasmonate-mediated Signaling pathway	Response to stimulus.Stress response.Biotic stress response.Plant-pathogen interaction	Signaling.Hormone Signaling.Jasmonate salicylate signaling.Salicylic acid Signaling.Salicylic acid-responsive						chr03_08916223_08916893	AT2G14580
CHRUN_JGVV286_1_T01	VIT_00s0286g00010	-0.59	0.01	0.44	0.11	0.65	0	-0.71	-1.53	-1.64	-0.86	0	0	2.18387e-09	SvsF5	Flesh day up	ARK3 (Arabidopsis Receptor Kinase 3)	Signaling.Signaling pathway.Protein kinase								chrUn_21395739_21396014	AT4G21380
CHRUN_JGVV353_6_T01	VIT_00s0353g00060	-0.42	0.15	0.39	0.11	0.59	0	-0.8	-1.39	-1.63	-1.17	-0.69	0	2.04223e-11	SvsF5	Flesh day up	ARK3 (Arabidopsis Receptor Kinase 3)	Signaling.Signaling pathway.Protein kinase								chrUn_25199833_25204702	AT4G21380
CHRUN_JGVV484_1_T01	VIT_00s0484g00010	-0.24	-0.07	0.07	0	-0.03	0	-1.06	-1.12	-0.76	-0.87	-0.43	0	0	SvsF5	Flesh day up	ARK3 (Arabidopsis Receptor Kinase 3)	Signaling.Signaling pathway.Protein kinase								chrUn_30319531_30320937	AT4G21380
CHR19_PDVV14_478_T01	VIT_19s0014g05320	0.32	0.55	0.62	0.46	0.26	0	-0.61	-0.36	-0.41	-0.32	-0.81	0	0	SvsF5	Flesh day up	Leucine-rich repeat transmembrane protein kinase, putative	Signaling.Signaling pathway.Protein kinase								chr19_05714949_05715632	AT1G06840
CHRUN_JGVV484_2_T01	VIT_00s0484g00020	-0.02	-0.26	0.13	-0.01	0.12	0	-1.54	-1.11	-1.18	-1.21	-0.47	0	0	SvsF5	Flesh day up	Receptor kinase ARK3	Signaling.Signaling pathway.Protein kinase								chrUn_30320938_30327831
CHRUN_JGVV388_2_T01	VIT_00s0388g00020	0.17	-0.89	-0.7	-0.37	-0.34	0	-0.48	-1.11	-1.09	-1.6	-0.08	0	1.35354e-11	SvsF5	Flesh day up	Receptor serine/threonine kinase PR5K	Signaling.Signaling pathway.Protein kinase								chrUn_26996900_26997993	AT5G38280
CHRUN_JGVV1830_1_T01	VIT_00s1830g00010	0.28	-0.76	-0.54	-0.29	-0.1	0	-1.04	-1.4	-1.72	-2.3	-0.29	0	1.65255e-10	SvsF5	Flesh day up	Ser/Thr receptor-like kinase1	Signaling.Signaling pathway.Protein kinase								chrUn_40543756_40544842	AT5G38280
CHRUN_JGVV286_12_T01	VIT_00s0286g00140	0.23	0.1	0.2	0.29	0.36	0	-1.05	-0.78	-0.64	-0.89	-0.17	0	0	SvsF5	Flesh day up	Serine/threonine-protein kinase receptor ARK3	Signaling.Signaling pathway.Protein kinase								chrUn_21499488_21517972	AT4G21380
CHR19_JGVV15_195_T01	VIT_19s0015g02420	-0.15	-0.62	-0.68	-0.5	0.35	0	-0.4	-1.09	-1.8	-1.13	0.26	0	1.25891e-07	SvsF5	Flesh day up	Serine/threonine-protein kinase receptor ARK3	Signaling.Signaling pathway.Protein kinase								chr19_12255232_12256705	AT4G21380
CHRUN_JGVV374_1_T01	VIT_00s0374g00010	-0.13	0.03	0.26	0.16	0.21	0	-1.08	-1.15	-0.6	-1	-0.55	0	0	SvsF5	Flesh day up	S-locus lectin protein kinase	Signaling.Signaling pathway.Protein kinase								chrUn_26323352_26324767	AT1G11340
CHR19_JGVV14_373_T01	VIT_19s0014g04210	-0.04	-0.44	0.04	0.57	-0.1	0	-0.43	-0.32	-0.46	-0.66	-0.39	0	1.62048e-12	SvsF5	Flesh day up	S-locus protein kinase	Signaling.Signaling pathway.Protein kinase								chr19_04507989_04516227	AT4G27290
CHR4_JGVV44_115_T01	VIT_04s0044g00750	-0.01	-0.25	0.65	0.41	0.75	0	-0.95	-0.74	-1.01	-0.9	-1.17	0	1.14262e-07	SvsF5	Flesh day up	S-receptor kinase	Signaling.Signaling pathway.Protein kinase								chr04_21863871_21865330	AT5G60900
CHR6_JGVV4_653_T01	VIT_06s0004g01380	0.35	0.25	0.19	0.19	0.19	0	-0.97	-0.85	-0.69	-1.45	-0.64	0	0	SvsF5	Flesh day up	S-receptor kinase	Signaling.Signaling pathway.Protein kinase								chr06_01640235_01648262	AT5G60900
CHRUN_JGVV269_9_T01	VIT_00s0269g00140	-0.05	-0.42	0.31	-0.12	-0.19	0	-1.02	-0.97	-0.99	-1.2	-1.23	0	9.45033e-12	SvsF5	Flesh day up	Ankyrin	Transport overview.Accessory factors involved in transport.Auxiliary transport proteins.Ankyrin	Diverse functions.Gene family with diverse functions.Ankyrin domain family							chrUn_19833853_19834898
CHR2_JGVV25_263_T01	VIT_02s0025g02840	0.27	-0.17	0.22	-0.63	0	0	-1.15	-0.85	-1.12	-1.4	-0.42	0	1.33227e-15	SvsF5	Flesh day up	Ankyrin 3, epithelial isoform a	Transport overview.Accessory factors involved in transport.Auxiliary transport proteins.Ankyrin	Diverse functions.Gene family with diverse functions.Ankyrin domain family							chr02_02451946_02456109	AT5G14230
CHR5_JGVV165_8_T01	VIT_05s0165g00130	-0.02	-0.48	-0.38	0.15	0.19	0	-0.87	-1.35	-1.67	-1.88	-1.11	0	2.32544e-07	SvsF5	Flesh day up	Ankyrin repeat family	Transport overview.Accessory factors involved in transport.Auxiliary transport proteins.Ankyrin	Diverse functions.Gene family with diverse functions.Ankyrin domain family							chr05_21555625_21564501	AT4G03490
CHR6_JGVV61_85_T01	VIT_06s0061g00730	0.01	0.23	0.55	-0.59	-0.18	0	-1.22	-0.62	-0.81	-1.33	-1.02	0	8.61376e-09	SvsF5	Flesh day up	Aquaporin GAMMA-TIP3/TIP1;3	Transport overview.Channels and pores.a-Type channels.Major Intrinsic Protein	Transport overview.Water transport.Aquaporins.TIP							chr06_18257635_18258750	AT4G01470
CHRUN_JGVV194_23_T01	VIT_00s0194g00250	0.07	-0.14	0.2	-0.09	-0.63	0	-1.06	-0.67	-0.86	-0.52	-0.84	0	1.44149e-08	SvsF5	Flesh day up	KCO1 (two pore K channel)	Transport overview.Channels and pores.a-Type channels.The Voltage-gated Ion Channel.outward rectifying K+ channel	Transport overview.Ion transport.Cation transport.Potassium transport							chrUn_10715320_10716705	AT5G55630
CHRUN_JGVV187_12_T01	VIT_00s0187g00130	-0.18	-0.88	-0.8	-0.51	0.33	0	-0.27	-1.49	-2.12	-0.46	-0.46	0	1.22181e-05	SvsF5	Flesh day up	Tonoplast dicarboxylate transporter	Transport overview.Electrochemical Potential-driven Transporters.Porters.Divalent Anion:Na+ Symporter	Transport overview.Macromolecule transport.Organic ion transport.Organic anion transport.Malate transport.Vacuolar malate transport							chrUn_09075683_09078589	AT5G47560
CHR3_JGVV63_210_T01	VIT_03s0063g02250	0.4	0.54	0.31	0.72	0.5	0	-1.23	-0.64	-0.15	-0.5	0.09	0	1.4988e-14	SvsF5	Flesh day up	Polyol transporter 5	Transport overview.Electrochemical Potential-driven Transporters.Porters.Major Facilitator Superfamily.Sugar Porter	Transport overview.Macromolecule transport.Carbohydrate transport.Sugar transport							chr03_05487856_05489879	AT3G18830
CHR8_JGVV7_419_T01	VIT_08s0007g04550	0.26	0.3	0.21	0.31	0.38	0	-0.34	-0.36	-1.31	-0.57	-0.37	0	8.52166e-09	SvsF5	Flesh day up	NCS1 nucleoside transporter family protein	Transport overview.Electrochemical Potential-driven Transporters.Porters.Nucleobase:Cation Symporter-1	Transport overview.Macromolecule transport.Nucleobase or ascorbate transport							chr08_18465310_18467476	AT5G03555
CHR3_JGVV97_36_T01	VIT_03s0097g00510	-0.26	-0.03	0.03	-0.34	-0.35	0	-0.89	-0.9	-1.54	-1.17	-1.07	0	0	SvsF5	Flesh day up	Oligopeptide transporter OPT4	Transport overview.Electrochemical Potential-driven Transporters.Porters.Oligopeptide Transporter	Transport overview.Macromolecule transport.Oligopeptide transport							chr03_10825468_10834239	AT5G64410
CHR12_JGVV59_117_T01	VIT_12s0059g01240	0.15	0.05	0.04	0.08	0.14	0	-0.52	-0.91	-1.16	-0.53	0.02	0	1.75415e-14	SvsF5	Flesh day up	Nitrate transporter (NTP3)	Transport overview.Electrochemical Potential-driven Transporters.Porters.Proton-dependent Oligopeptide Transporter	Transport overview.Ion transport.Anion transport.Nitrate transport							chr12_06163261_06166465	AT3G21670
CHR9_JGVV2_376_T01	VIT_09s0002g04130	0.22	0.05	0	-0.39	-0.14	0	-0.8	-0.69	-0.55	-1.28	-0.6	0	9.32587e-15	SvsF5	Flesh day up	Proton-dependent oligopeptide transport (POT) family protein	Transport overview.Electrochemical Potential-driven Transporters.Porters.Proton-dependent Oligopeptide Transporter	Transport overview.Macromolecule transport.Oligopeptide transport							chr09_03805236_03809167	AT1G52190
CHRUN_JGVV253_4_T01	VIT_00s0253g00040	-0.59	-0.93	-0.88	-0.39	-0.84	0	-2.45	-1.29	-1.57	-1.52	-2.03	0	1.88882e-07	SvsF5	Flesh day up	Monocopper oxidase SKS17 (SKU5 Similar 17)	Transport overview.Incompletely characterized transport systems.Recognized transporters of unknown biochemical mechanism.Iron/Lead Transporter.Oxidase-dep Fe2+ Transporter	Metabolism.Cellular metabolism.Oxidation reduction.Copper oxidase family							chrUn_17736901_17740780	AT5G66920
CHR18_JGVV1_31_T01	VIT_18s0001g00470	-0.73	-1.61	-0.56	-0.84	-0.91	0	-1.19	-0.96	-1.58	-1.36	-0.96	0	4.41824e-06	SvsF5	Flesh day up	Monocopper oxidase SKS5 (SKU5 Similar 5)	Transport overview.Incompletely characterized transport systems.Recognized transporters of unknown biochemical mechanism.Iron/Lead Transporter.Oxidase-dep Fe2+ Transporter	Metabolism.Cellular metabolism.Oxidation reduction.Copper oxidase family							chr18_01351342_01356940	AT1G76160
CHR2_JGVV154_7_T01	VIT_02s0154g00080	-1	-1.28	-1	-1.09	-0.67	0	-2.31	-0.97	-1.85	-1.76	-1.46	0	2.22108e-07	SvsF5	Flesh day up	Multi-copper oxidase (SKU5)	Transport overview.Incompletely characterized transport systems.Recognized transporters of unknown biochemical mechanism.Iron/Lead Transporter.Oxidase-dep Fe2+ Transporter	Metabolism.Cellular metabolism.Oxidation reduction.Copper oxidase family							chr02_04870560_04875244	AT4G12420
CHR6_JGVV9_203_T01	VIT_06s0009g01420	-0.19	0.1	0.18	-0.02	0.31	0	-0.73	-0.96	-1.08	-0.82	-0.95	0	1.45439e-14	SvsF5	Flesh day up	Protease inhibitor/seed storage/lipid transfer protein (LTP)	Transport overview.Macromolecule transport.Lipid transport								chr06_13136263_13138356	AT3G43720
CHR16_JGVV39_1_T01	VIT_16s0039g00010	0.06	0.17	0.23	0.12	0.3	0	-1.08	-0.94	-0.65	-0.26	0.2	0	0	SvsF5	Flesh day up	ABC transporter G member 7	Transport overview.Macromolecule transport.Multidrug transport.Multidrug ABC transport								chr16_00007763_00012080	AT1G17840
CHRUN_JGVV208_4_T01	VIT_00s0208g00050	0.3	0.64	0.64	0.34	0.62	0	-0.3	-0.15	-0.5	-0.5	-0.4	0	0	SvsF5	Flesh day up	Multidrug resistance-associated protein 3	Transport overview.Macromolecule transport.Multidrug transport.Multidrug ABC transport								chrUn_12637034_12637860
CHR8_JGVV40_63_T01	VIT_08s0040g02730	-0.09	0.8	1.4	1.55	0.44	0	-1.36	-1.87	-2.28	-1.24	-0.66	0	3.31268e-12	SvsF5	Flesh day up	Exocyst subunit EXO70 H4	Transport overview.Macromolecule transport.Protein transport.Tethering factors	Cellular process.Cellular transport.Protein trafficking.Vesicle-mediated trafficking							chr08_13769698_13772696	AT3G09520
CHR7_JGVV5_126_T01	VIT_07s0005g01290	0.16	0.54	0.07	-0.19	-0.35	0	-0.92	-0.43	-1.09	-0.75	-1.07	0	2.64966e-12	SvsF5	Flesh day up	DnaJ homolog, subfamily C, member 7	Transport overview.Primary Active Transporters.P-P-bond hydrolysis-driven transporters.General Secretory Pathway (Sec)	Metabolism.Primary metabolism.Protein metabolism and modification.Protein folding.Chaperone-mediated protein folding.HSP-mediated protein folding.HSP-mediated protein folding co-chaperone							chr07_03832985_03835753	AT2G47440
CHR19_JGVV14_126_T01	VIT_19s0014g01470	-0.47	-0.78	-0.8	-1.28	-0.1	0	-1.89	-1.45	-1.69	-2.48	-1.54	0	4.06817e-06	SvsF5	Flesh day up	Thioredoxin TTL1 (Tetratricopetide-repeat thioredoxin-like 1)	Transport overview.Primary Active Transporters.P-P-bond hydrolysis-driven transporters.Mitochondrial Protein Translocase	Cellular process.Cellular homeostasis.Cell redox homeostasis							chr19_01566156_01570258	AT1G53300
CHR18_JGVV1_613_T01	VIT_18s0001g09400	-0.08	-0.25	-0.26	-0.27	0	0	-0.79	-0.9	-1.27	-1.17	-0.19	0	0	SvsF5	Flesh day up	Cytochrome b5 DIF-F	Unclear								chr18_07880335_07881000	AT5G48810
CHR18_JGVV1_1115_T01	VIT_18s0001g14790	0.1	0.09	0.02	-0.26	0.29	0	-0.81	-0.93	-0.97	-0.84	0.15	0	0	SvsF5	Flesh day up	Lipase 3 (EXL3) family II extracellular	Unclear								chr18_12853195_12855945	AT1G75900
CHR10_JGVV3_192_T01	VIT_10s0003g02120	0.6	1.47	1.17	0.26	0.77	0	-0.66	-0.44	-0.21	-0.51	-0.41	0	0	SvsF5	Flesh day up	Lipase GDSL	Unclear								chr10_03809666_03812023	AT5G45670
CHR17_JGVV0_239_T01	VIT_17s0000g07690	-0.11	0.3	-0.11	0.07	-0.17	0	-0.94	-0.7	-1.36	-2.17	-0.46	0	3.20878e-09	SvsF5	Flesh day up	Transducin family protein / WD-40	Unclear								chr17_08671015_08672326	AT5G50120
CHR11_JGVV16_383_T01	VIT_11s0016g04270	-0.04	-0.1	-0.21	-0.4	-0.39	0	-0.11	-1.13	-0.02	-0.69	-0.16	0	0	SvsF5	Flesh day up	Hydrolase, alpha/beta fold	Unknown								chr11_03566515_03569072	AT3G24420
CHRUN_JGVV480_2_T01	VIT_00s0480g00020	-0.19	0.36	0.44	0.34	0.48	0	-0.56	-0.48	-0.47	-0.52	-0.56	0	9.47326e-10	SvsF5	Flesh day up	Hydroxyproline-rich glycoprotein family protein	Unknown								chrUn_30162207_30163608	AT4G04980
CHR2_JGVV87_64_T01	VIT_02s0087g00340	0.23	0.1	0.05	0.04	0.44	0	-0.8	-0.72	-1.35	-0.88	0.12	0	0	SvsF5	Flesh day up	NFD4 (nuclear fusion defective 4)	Unknown								chr02_17609691_17614793	AT5G45275
CHR3_JGVV17_47_T01	VIT_03s0017g00870	0.28	-0.06	-0.16	-0.34	0.3	0	-0.94	-0.72	-1.17	-1.51	-0.11	0	5.55112e-16	SvsF5	Flesh day up	Transferase family	Unknown								chr03_16023963_16025246
CHRUN_GSVIVT00003487001_T01	VIT_00s0194g00220	0.07	-0.1	0.17	-0.07	-0.54	0	-1.12	-0.58	-0.72	-0.7	-0.78	0	1.33227e-15	SvsF5	Flesh day up	Unknown	Unknown								chrUn_10680884_10681310
CHR1_JGVV11_184_T01	VIT_01s0011g04780	-0.73	0.05	0.87	0.79	0.59	0	-1.14	-1.11	-1.57	-1.76	-0.77	0	9.90403e-07	SvsF5	Flesh day up	Unknown protein	Unknown								chr01_04359698_04363065	AT2G01340
CHR1_JGVV11_10_T01	VIT_01s0011g06580	0.3	0.62	0.51	0.32	0.26	0	-1.24	-0.37	-0.33	-1.16	-0.36	0	4.88498e-15	SvsF5	Flesh day up	Unknown protein	Unknown								chr01_06416983_06418659	AT2G01990
CHR4_JGVV8_465_T01	VIT_04s0008g05010	0.04	0.02	0.12	0.03	-0.01	0	-0.69	-0.13	-0.49	-1.24	-0.36	0	1.54756e-07	SvsF5	Flesh day up	Unknown protein	Unknown								chr04_04513055_04516401	AT5G11420
CHR9_JGVV2_605_T01	VIT_09s0002g06770	0.18	0.3	-0.02	-0.07	0.29	0	0.3	-0.46	-1.06	-0.34	0.59	0	1.59497e-08	SvsF5	Flesh day up	Unknown protein	Unknown								chr09_06687611_06688272	AT1G52565
CHR11_JGVV16_256_T01	VIT_11s0016g02920	-1.13	-0.4	-0.7	-0.32	-0.87	0	-2.63	-0.86	-1.81	-1.09	-1.82	0	6.21638e-05	SvsF5	Flesh day up	Unknown protein	Unknown								chr11_02348994_02351981	AT4G29310
CHR14_JGVV36_31_T01	VIT_14s0036g01090	0.09	-0.37	-0.42	-0.39	0.58	0	-0.25	-0.61	-1.18	-1.16	-0.54	0	5.57122e-11	SvsF5	Flesh day up	Unknown protein	Unknown								chr14_11729359_11730824	AT5G28910
CHR14_JGVV66_4_T01	VIT_14s0066g00050	0.26	-0.12	0.01	0.34	0.3	0	-1.03	-1.04	-0.96	-1.11	-0.72	0	3.97498e-06	SvsF5	Flesh day up	Unknown protein	Unknown								chr14_26604840_26607872	AT3G01680
CHR17_JGVV0_623_T01	VIT_17s0000g03420	-0.49	-0.58	-1.14	-0.81	-0.23	0	-0.72	-1.63	-1.58	-2.02	-1.26	0	7.43647e-11	SvsF5	Flesh day up	Unknown protein	Unknown								chr17_03284712_03285857	AT1G68390
CHR15_JGVV48_235_T01	VIT_15s0048g00510	-0.2	-0.23	0.49	0.26	-0.23	0	0.46	-0.04	0.8	1.5	-0.1	0	8.09502e-07	SvsF6	Flesh night-morning up	Pectinesterase family	Cellular process.Cellular component organization and biogenesis.Cell wall organization and biogenesis.Cell wall metabolism.Cell wall modification.Pectin modification								chr15_14632320_14634885	AT2G45220
CHR16_JGVV13_66_T01	VIT_16s0013g00880	0.12	0.31	0.56	0.21	0.14	0	-0.13	0.45	0.11	1.5	0.36	0	2.01821e-11	SvsF6	Flesh night-morning up	Oleosin OLE-4	Cellular process.Cellular component organization and biogenesis.Oil body organization and biogenesis	Development.Reproductive development.Seed development							chr16_06563525_06564248	AT4G25140
CHR2_JGVV33_46_T01	VIT_02s0033g00630	-0.04	0.06	0.16	0.18	-0.01	0	0.25	0.05	0.85	1.4	0.11	0	0	SvsF6	Flesh night-morning up	Nitrilase	Metabolism.Cellular metabolism.Amino acid derivative metabolism.Cyanoamino acid metabolism	Metabolism.Cellular metabolism.Nitrogen and sulfur metabolism.Nitrogen metabolism	Signaling.Hormone Signaling.Auxin Signaling.Auxin metabolism						chr02_15083007_15086780	AT5G22300
CHR2_JGVV33_49_T01	VIT_02s0033g00660	-0.02	0.08	0.15	0.18	0	0	0.3	0.24	0.95	1.41	-0.07	0	0	SvsF6	Flesh night-morning up	Nitrilase 4B	Metabolism.Cellular metabolism.Amino acid derivative metabolism.Cyanoamino acid metabolism	Metabolism.Cellular metabolism.Nitrogen and sulfur metabolism.Nitrogen metabolism	Signaling.Hormone Signaling.Auxin Signaling.Auxin metabolism						chr02_15250145_15252075	AT5G22300
CHR2_JGVV33_50_T01	VIT_02s0033g00670	-0.11	0.05	0.18	0.18	-0.02	0	0.36	0.12	0.94	1.36	0.19	0	0	SvsF6	Flesh night-morning up	Nitrilase 4B	Metabolism.Cellular metabolism.Amino acid derivative metabolism.Cyanoamino acid metabolism	Metabolism.Cellular metabolism.Nitrogen and sulfur metabolism.Nitrogen metabolism	Signaling.Hormone Signaling.Auxin Signaling.Auxin metabolism						chr02_15294883_15296794	AT5G22300
CHR2_JGVV33_56_T01	VIT_02s0033g00790	0.04	0.22	0.34	0.26	0.12	0	0.2	0.06	1	1.67	-0.12	0	1.33227e-15	SvsF6	Flesh night-morning up	Nitrilase 4B	Metabolism.Cellular metabolism.Amino acid derivative metabolism.Cyanoamino acid metabolism	Metabolism.Cellular metabolism.Nitrogen and sulfur metabolism.Nitrogen metabolism	Signaling.Hormone Signaling.Auxin Signaling.Auxin metabolism						chr02_15479009_15480899	AT5G22300
CHR2_JGVV33_59_T01	VIT_02s0033g00840	-0.04	0.04	0.18	0.17	-0.03	0	0.42	0.04	0.96	1.41	0.14	0	0	SvsF6	Flesh night-morning up	Nitrilase 4B	Metabolism.Cellular metabolism.Amino acid derivative metabolism.Cyanoamino acid metabolism	Metabolism.Cellular metabolism.Nitrogen and sulfur metabolism.Nitrogen metabolism	Signaling.Hormone Signaling.Auxin Signaling.Auxin metabolism						chr02_15547958_15557175	AT5G22300
CHR2_JGVV33_61_T01	VIT_02s0033g00870	0.02	0.11	0.21	0.18	-0.07	0	0.1	-0.18	0.95	1.43	-0.01	0	0	SvsF6	Flesh night-morning up	Nitrilase 4B	Metabolism.Cellular metabolism.Amino acid derivative metabolism.Cyanoamino acid metabolism	Metabolism.Cellular metabolism.Nitrogen and sulfur metabolism.Nitrogen metabolism	Signaling.Hormone Signaling.Auxin Signaling.Auxin metabolism						chr02_15588025_15590439	AT5G22300
CHR5_JGVV20_282_T01	VIT_05s0020g03010	0.22	0.61	0.68	0.62	-0.73	0	0.2	0.86	0.7	1.22	0.41	0	7.59209e-06	SvsF6	Flesh night-morning up	Carboxylesterase CXE	Metabolism.Cellular metabolism.Esterase activity								chr05_04745806_04746810	AT1G47480
CHR2_JGVV33_57_T01	VIT_02s0033g00800	0.05	0.09	0.21	0.18	0.01	0	0.27	0.15	1.03	1.34	0.2	0	0	SvsF6	Flesh night-morning up	Nitrilase 4 (NIT4)	Metabolism.Cellular metabolism.Nitrogen and sulfur metabolism.Nitrogen metabolism	Signaling.Hormone Signaling.Auxin Signaling.Auxin metabolism							chr02_15494322_15496744	AT5G22300
CHR1_JGVV10_134_T01	VIT_01s0010g01920	0.28	0.41	0.19	0.49	0.16	0	1.62	1.26	0.82	0.46	0.03	0	5.85991e-07	SvsF6	Flesh night-morning up	Anionic peroxidase	Metabolism.Primary metabolism.Amino acid metabolism.Aromatic amino acid metabolism.Phenylalanine metabolism.Phenylalanine biosynthesis	Metabolism.Cellular metabolism.Methane metabolism							chr01_18557872_18558676	AT5G05340
CHR4_JGVV44_82_T01	VIT_04s0044g01160	-0.19	-0.07	-0.35	-0.19	-0.18	0	1.38	1.13	1.49	0.73	-0.71	0	0	SvsF6	Flesh night-morning up	Aminotransferase, class V	Metabolism.Primary metabolism.Amino acid metabolism.Valine, leucine, and isoleucine metabolism								chr04_22531677_22533280
CHR4_JGVV23_90_T01	VIT_04s0023g03010	0.36	0.15	0.39	0.43	0.2	0	0.36	0.37	1.54	0.56	0.67	0	0	SvsF6	Flesh night-morning up	fructose-bisphosphate aldolase, chloroplast precursor	Metabolism.Primary metabolism.Carbohydrate metabolism.Glycolysis Gluconeogenesis	Metabolism.Primary metabolism.Carbohydrate metabolism.Monosaccharide metabolism.Monosaccharide catabolism.Pentose-phosphate shunt	Metabolism.Primary metabolism.Carbohydrate metabolism.Monosaccharide metabolism.Fructose and mannose metabolism	Metabolism.Primary metabolism.Carbon fixation	Metabolism.Primary metabolism.Generation of metabolite precursors and energy.Photosynthesis.Calvin cycle				chr04_19605037_19607046	AT4G38970
CHR5_JGVV94_32_T01	VIT_05s0094g00360	-1.12	-0.32	0.68	0.43	0.3	0	0.42	-0.1	0.98	0.97	0.53	0	1.42256e-09	SvsF6	Flesh night-morning up	Chitinase class IV	Metabolism.Primary metabolism.Carbohydrate metabolism.Monosaccharide metabolism.Amino sugar metabolism	Response to stimulus.Stress response							chr05_23676514_23677901	AT3G54420
CHR13_JGVV158_11_T01	VIT_13s0158g00130	-0.31	-0.1	-0.06	0.06	-0.23	0	0.54	-0.04	1.15	0.75	0.36	0	4.66294e-15	SvsF6	Flesh night-morning up	Lactoylglutathione lyase	Metabolism.Primary metabolism.Carbohydrate metabolism.Monosaccharide metabolism.Pyruvate metabolism	Metabolism.Primary metabolism.Organic acid metabolism.Pyruvate fermentation	Response to stimulus.Stress response.Abiotic stress response.Oxidative stress response						chr13_21021503_21029782	AT2G28420
CHRUN_JGVV270_10_T01	VIT_00s0270g00120	0.03	-0.13	0.3	0.59	-0.28	0	1.55	0.16	1.19	2.39	0.56	0	1.54127e-09	SvsF6	Flesh night-morning up	Alpha-amylase/subtilisin inhibitor	Metabolism.Primary metabolism.Carbohydrate metabolism.Polysaccharide metabolism.Starch and sucrose metabolism.Starch biosynthesis catabolism.Starch catabolism inhibitor	Metabolism.Primary metabolism.Protein metabolism and modification.Proteolysis.Protease inhibition							chrUn_19993241_19993943	AT1G17860
CHR1_JGVV26_125_T01	VIT_01s0026g01340	-0.81	-0.54	-0.17	-0.46	-0.01	0	2.53	0.85	3.46	2.56	1.8	0	6.04726e-09	SvsF6	Flesh night-morning up	Glutathione S-transferase 29 GSTU18	Metabolism.Primary metabolism.Coenzyme and prosthetic group metabolism.Peptide derived compounds biosynthesis.Glutathione metabolism	Response to stimulus.Stress response.Abiotic stress response.Oxidative stress response							chr01_10305753_10306860	AT1G10360
CHR14_JGVV60_1_T01	VIT_14s0060g02760	-0.1	0.11	0.32	0.9	0.44	0	0.96	0.17	0.8	1	0.2	0	3.10279e-07	SvsF6	Flesh night-morning up	Germin-like protein 3 [Vitis vinifera]	Metabolism.Primary metabolism.Generation of metabolite precursors and energy.Storage proteins								chr14_02561666_02562529	AT5G39120
CHR14_JGVV128_97_T01	VIT_14s0128g01040	-0.44	-0.51	-0.12	0.57	0.23	0	0.76	0.12	0.88	1.05	0.14	0	3.22115e-07	SvsF6	Flesh night-morning up	Germin-like protein 8-11	Metabolism.Primary metabolism.Generation of metabolite precursors and energy.Storage proteins								chr14_03551551_03552023
CHR7_JGVV141_3_T01	VIT_07s0141g00060	0.07	0.44	0	0.18	-0.02	0	0.99	0.98	1.04	0.89	0.91	0	1.02923e-09	SvsF6	Flesh night-morning up	Beta-ketoacyl-CoA-synthase	Metabolism.Primary metabolism.Lipid metabolism.Fatty acid metabolism.Fatty acid biosynthesis								chr07_00026730_00038544	AT5G43760
CHR4_JGVV23_246_T01	VIT_04s0023g01210	-0.07	-0.32	0.01	0.4	-0.7	0	-0.09	0.3	1.17	0.62	0.26	0	7.36126e-08	SvsF6	Flesh night-morning up	Geranylgeranyl pyrophosphate synthetase 1, chloroplast precursor	Metabolism.Primary metabolism.Lipid metabolism.Steroid metabolism.Steroid biosynthesis	Metabolism.Secondary metabolism.Terpenoid metabolism.Terpenoid biosynthesis							chr04_17612820_17614296	AT4G36810
CHR5_JGVV20_474_T01	VIT_05s0020g05020	-0.11	-0.15	0.73	0.27	0.22	0	1.74	0.11	0.55	2.52	0.29	0	2.07946e-06	SvsF6	Flesh night-morning up	Inhibitor of trypsin and hageman factor (CMTI-V)	Metabolism.Primary metabolism.Protein metabolism and modification.Proteolysis								chr05_06967446_06967893
CHR5_JGVV20_476_T01	VIT_05s0020g05040	-0.44	-0.42	-0.29	0.11	0.12	0	0.71	-0.41	0.32	1.34	0.26	0	4.90346e-11	SvsF6	Flesh night-morning up	Proteinase inhibitor 1 PPI3B2	Metabolism.Primary metabolism.Protein metabolism and modification.Proteolysis.Protease inhibition								chr05_06989281_06989770
CHR16_JGVV100_25_T01	VIT_16s0100g01070	-0.49	0.47	1.16	1	0.71	0	0.92	-0.06	1.27	1.69	0.09	0	5.45941e-12	SvsF6	Flesh night-morning up	Resveratrol synthase [Vitis vinifera]	Metabolism.Secondary metabolism.Phenylpropanoid metabolism.Phenylpropanoid biosynthesis	Metabolism.Cellular metabolism.Phytoalexin metabolism.Phytoalexin biosynthesis	Metabolism.Secondary metabolism.Phenylpropanoid metabolism.Stilbenoid metabolism.Stilbenoid biosynthesis						chr16_16526141_16527943	AT5G13930
CHR16_JGVV100_49_T01	VIT_16s0100g00780	-0.22	0.54	0.88	0.8	0.65	0	1.25	-0.36	1.92	2.3	0.49	0	5.301e-09	SvsF6	Flesh night-morning up	Stilbene synthase	Metabolism.Secondary metabolism.Phenylpropanoid metabolism.Phenylpropanoid biosynthesis	Metabolism.Cellular metabolism.Phytoalexin metabolism.Phytoalexin biosynthesis	Metabolism.Secondary metabolism.Phenylpropanoid metabolism.Stilbenoid metabolism.Stilbenoid biosynthesis						chr16_16276570_16278316	AT5G13930
CHR16_JGVV100_43_T01	VIT_16s0100g00850	-0.37	0.81	1.47	1.32	0.83	0	1	0.5	1.65	2.23	0.63	0	2.5584e-12	SvsF6	Flesh night-morning up	Stilbene synthase	Metabolism.Secondary metabolism.Phenylpropanoid metabolism.Phenylpropanoid biosynthesis	Metabolism.Cellular metabolism.Phytoalexin metabolism.Phytoalexin biosynthesis	Metabolism.Secondary metabolism.Phenylpropanoid metabolism.Stilbenoid metabolism.Stilbenoid biosynthesis						chr16_16346418_16347950	AT5G13930
CHR16_JGVV100_31_T01	VIT_16s0100g01010	-0.38	0.4	1.01	0.79	0.59	0	1.2	0.13	1.78	2.26	0.5	0	2.93437e-10	SvsF6	Flesh night-morning up	Stilbene synthase	Metabolism.Secondary metabolism.Phenylpropanoid metabolism.Phenylpropanoid biosynthesis	Metabolism.Cellular metabolism.Phytoalexin metabolism.Phytoalexin biosynthesis	Metabolism.Secondary metabolism.Phenylpropanoid metabolism.Stilbenoid metabolism.Stilbenoid biosynthesis						chr16_16491413_16493132	AT5G13930
CHR16_JGVV100_26_T01	VIT_16s0100g01060	-0.91	0.08	0.77	0.45	0.25	0	0.97	0.2	0.9	1.02	0.13	0	5.40901e-13	SvsF6	Flesh night-morning up	Stilbene synthase	Metabolism.Secondary metabolism.Phenylpropanoid metabolism.Phenylpropanoid biosynthesis	Metabolism.Cellular metabolism.Phytoalexin metabolism.Phytoalexin biosynthesis	Metabolism.Secondary metabolism.Phenylpropanoid metabolism.Stilbenoid metabolism.Stilbenoid biosynthesis						chr16_16520942_16521965	AT5G13930
CHR16_JGVV100_22_T01	VIT_16s0100g01100	-0.36	0.22	0.78	0.52	0.24	0	1.27	0.06	1.3	1.45	0.28	0	9.53992e-12	SvsF6	Flesh night-morning up	Stilbene synthase	Metabolism.Secondary metabolism.Phenylpropanoid metabolism.Phenylpropanoid biosynthesis	Metabolism.Cellular metabolism.Phytoalexin metabolism.Phytoalexin biosynthesis	Metabolism.Secondary metabolism.Phenylpropanoid metabolism.Stilbenoid metabolism.Stilbenoid biosynthesis						chr16_16555715_16557501	AT5G13930
CHR16_JGVV100_20_T01	VIT_16s0100g01120	-0.29	0.72	1.37	1.17	0.79	0	1.72	0.81	2.09	2.31	0.77	0	2.82652e-12	SvsF6	Flesh night-morning up	Stilbene synthase	Metabolism.Secondary metabolism.Phenylpropanoid metabolism.Phenylpropanoid biosynthesis	Metabolism.Cellular metabolism.Phytoalexin metabolism.Phytoalexin biosynthesis	Metabolism.Secondary metabolism.Phenylpropanoid metabolism.Stilbenoid metabolism.Stilbenoid biosynthesis						chr16_16615515_16617259	AT5G13930
CHR16_JGVV100_12_T01	VIT_16s0100g01200	-0.6	0.28	0.96	0.86	0.56	0	1.38	0	1.56	1.96	0.51	0	1.38979e-11	SvsF6	Flesh night-morning up	Stilbene synthase	Metabolism.Secondary metabolism.Phenylpropanoid metabolism.Phenylpropanoid biosynthesis	Metabolism.Cellular metabolism.Phytoalexin metabolism.Phytoalexin biosynthesis	Metabolism.Secondary metabolism.Phenylpropanoid metabolism.Stilbenoid metabolism.Stilbenoid biosynthesis						chr16_16710107_16711898	AT5G13930
CHR16_JGVV100_39_T01	VIT_16s0100g00910	-0.24	0.82	1.45	1.32	0.74	0	1.5	0.69	1.9	2.25	0.69	0	8.55827e-12	SvsF6	Flesh night-morning up	Stilbene synthase - grape	Metabolism.Secondary metabolism.Phenylpropanoid metabolism.Phenylpropanoid biosynthesis	Metabolism.Cellular metabolism.Phytoalexin metabolism.Phytoalexin biosynthesis	Metabolism.Secondary metabolism.Phenylpropanoid metabolism.Stilbenoid metabolism.Stilbenoid biosynthesis						chr16_16398234_16399992	AT5G13930
CHR16_JGVV100_28_T01	VIT_16s0100g01040	-0.35	0.61	1.09	0.96	0.8	0	1.31	0.51	1.77	2.06	0.45	0	1.85411e-11	SvsF6	Flesh night-morning up	Stilbene synthase - grape	Metabolism.Secondary metabolism.Phenylpropanoid metabolism.Phenylpropanoid biosynthesis	Metabolism.Cellular metabolism.Phytoalexin metabolism.Phytoalexin biosynthesis	Metabolism.Secondary metabolism.Phenylpropanoid metabolism.Stilbenoid metabolism.Stilbenoid biosynthesis						chr16_16509480_16512735	AT5G13930
CHR10_JGVV42_61_T01	VIT_10s0042g00840	-0.12	0.72	0.97	0.88	0.5	0	1.06	-0.25	1.76	2.17	0.63	0	4.11169e-09	SvsF6	Flesh night-morning up	Stilbene synthase [Vitis pseudoreticulata]	Metabolism.Secondary metabolism.Phenylpropanoid metabolism.Phenylpropanoid biosynthesis	Metabolism.Cellular metabolism.Phytoalexin metabolism.Phytoalexin biosynthesis	Metabolism.Secondary metabolism.Phenylpropanoid metabolism.Stilbenoid metabolism.Stilbenoid biosynthesis						chr10_14216111_14217284	AT5G13930
CHR16_JGVV100_34_T01	VIT_16s0100g00960	-0.37	0.77	1.2	1.1	0.77	0	1.47	0.55	2.21	2.56	0.48	0	1.49214e-12	SvsF6	Flesh night-morning up	Stilbene synthase [Vitis pseudoreticulata]	Metabolism.Secondary metabolism.Phenylpropanoid metabolism.Phenylpropanoid biosynthesis	Metabolism.Cellular metabolism.Phytoalexin metabolism.Phytoalexin biosynthesis	Metabolism.Secondary metabolism.Phenylpropanoid metabolism.Stilbenoid metabolism.Stilbenoid biosynthesis						chr16_16440652_16441618	AT5G13930
CHR16_JGVV100_30_T01	VIT_16s0100g01020	-0.4	0.68	1.27	1.16	0.52	0	1.46	0.54	2.12	2.95	0.76	0	6.15717e-10	SvsF6	Flesh night-morning up	Stilbene synthase [Vitis pseudoreticulata]	Metabolism.Secondary metabolism.Phenylpropanoid metabolism.Phenylpropanoid biosynthesis	Metabolism.Cellular metabolism.Phytoalexin metabolism.Phytoalexin biosynthesis	Metabolism.Secondary metabolism.Phenylpropanoid metabolism.Stilbenoid metabolism.Stilbenoid biosynthesis						chr16_16503611_16505168	AT5G13930
CHR16_JGVV100_29_T01	VIT_16s0100g01030	-0.43	0.68	1.09	0.95	0.59	0	1.06	0.21	1.74	1.87	0.3	0	3.26807e-11	SvsF6	Flesh night-morning up	Stilbene synthase [Vitis quinquangularis]	Metabolism.Secondary metabolism.Phenylpropanoid metabolism.Phenylpropanoid biosynthesis	Metabolism.Cellular metabolism.Phytoalexin metabolism.Phytoalexin biosynthesis	Metabolism.Secondary metabolism.Phenylpropanoid metabolism.Stilbenoid metabolism.Stilbenoid biosynthesis						chr16_16507726_16509479	AT5G13930
CHR16_JGVV100_46_T01	VIT_16s0100g00810	-0.34	0.87	1.36	1.33	0.76	0	1.14	0.64	1.79	2.21	0.6	0	2.17881e-12	SvsF6	Flesh night-morning up	Stilbene synthase [Vitis vinifera]	Metabolism.Secondary metabolism.Phenylpropanoid metabolism.Phenylpropanoid biosynthesis	Metabolism.Cellular metabolism.Phytoalexin metabolism.Phytoalexin biosynthesis	Metabolism.Secondary metabolism.Phenylpropanoid metabolism.Stilbenoid metabolism.Stilbenoid biosynthesis						chr16_16289329_16290878	AT5G13930
CHR16_JGVV100_17_T01	VIT_16s0100g01150	-0.87	0.21	0.85	0.77	0.27	0	1.25	0.21	1.18	1.25	0.24	0	3.86025e-13	SvsF6	Flesh night-morning up	Stilbene synthase [Vitis vinifera]	Metabolism.Secondary metabolism.Phenylpropanoid metabolism.Phenylpropanoid biosynthesis	Metabolism.Cellular metabolism.Phytoalexin metabolism.Phytoalexin biosynthesis	Metabolism.Secondary metabolism.Phenylpropanoid metabolism.Stilbenoid metabolism.Stilbenoid biosynthesis						chr16_16644049_16645804	AT5G13930
CHR16_JGVV100_16_T01	VIT_16s0100g01160	-0.39	0.63	1.24	1.05	0.74	0	1.25	0.32	1.53	1.85	0.14	0	7.31093e-12	SvsF6	Flesh night-morning up	Stilbene synthase [Vitis vinifera]	Metabolism.Secondary metabolism.Phenylpropanoid metabolism.Phenylpropanoid biosynthesis	Metabolism.Cellular metabolism.Phytoalexin metabolism.Phytoalexin biosynthesis	Metabolism.Secondary metabolism.Phenylpropanoid metabolism.Stilbenoid metabolism.Stilbenoid biosynthesis						chr16_16673901_16675545	AT5G13930
CHR16_JGVV100_15_T01	VIT_16s0100g01170	-0.39	0.6	1.11	1.05	0.72	0	1.1	-0.06	1.43	1.69	0.21	0	5.22407e-11	SvsF6	Flesh night-morning up	Stilbene synthase 1 [Vitis vinifera]	Metabolism.Secondary metabolism.Phenylpropanoid metabolism.Phenylpropanoid biosynthesis	Metabolism.Cellular metabolism.Phytoalexin metabolism.Phytoalexin biosynthesis	Metabolism.Secondary metabolism.Phenylpropanoid metabolism.Stilbenoid metabolism.Stilbenoid biosynthesis						chr16_16682549_16684265	AT5G13930
CHR16_JGVV100_37_T01	VIT_16s0100g00930	-0.37	0.86	1.51	1.42	0.74	0	1.29	0.79	1.68	2.13	0.67	0	3.40283e-13	SvsF6	Flesh night-morning up	Stilbene synthase 2	Metabolism.Secondary metabolism.Phenylpropanoid metabolism.Phenylpropanoid biosynthesis	Metabolism.Cellular metabolism.Phytoalexin metabolism.Phytoalexin biosynthesis	Metabolism.Secondary metabolism.Phenylpropanoid metabolism.Stilbenoid metabolism.Stilbenoid biosynthesis						chr16_16408318_16409839
CHR16_JGVV100_51_T01	VIT_16s0100g00760	-0.14	0.57	0.82	0.71	0.63	0	1.18	0.1	1.72	1.99	0.52	0	7.80092e-10	SvsF6	Flesh night-morning up	Stilbene synthase 2 [Vitis sp. cv. 'Norton']	Metabolism.Secondary metabolism.Phenylpropanoid metabolism.Phenylpropanoid biosynthesis	Metabolism.Cellular metabolism.Phytoalexin metabolism.Phytoalexin biosynthesis	Metabolism.Secondary metabolism.Phenylpropanoid metabolism.Stilbenoid metabolism.Stilbenoid biosynthesis						chr16_16252494_16253565	AT5G13930
CHR16_JGVV100_47_T01	VIT_16s0100g00800	-0.52	0.69	1.52	1.39	0.84	0	1.29	1.1	1.5	2.11	0.95	0	5.08482e-14	SvsF6	Flesh night-morning up	Stilbene synthase 4	Metabolism.Secondary metabolism.Phenylpropanoid metabolism.Phenylpropanoid biosynthesis	Metabolism.Cellular metabolism.Phytoalexin metabolism.Phytoalexin biosynthesis	Metabolism.Secondary metabolism.Phenylpropanoid metabolism.Stilbenoid metabolism.Stilbenoid biosynthesis						chr16_16286794_16288079	AT5G13930
CHR18_RANDOM_JGVV82_28_T01	VIT_18s0001g04120	-0.09	-0.07	-0.2	-0.1	-0.03	0	1.01	0.44	1.35	0.66	-0.18	0	0	SvsF6	Flesh night-morning up	(-)-germacrene D synthase	Metabolism.Secondary metabolism.Terpenoid metabolism.Terpenoid biosynthesis	Metabolism.Secondary metabolism.Terpenoid metabolism.Sesquiterpenoid metabolism.Sesquiterpenoid biosynthesis							chr18_random_03717755_03720275	AT5G23960
CHR18_RANDOM_JGVV82_73_T01	VIT_18s0001g05240	-0.06	-0.04	-0.12	0.04	0.24	0	1.09	0.19	1.24	0.48	0.09	0	4.44089e-16	SvsF6	Flesh night-morning up	(-)-germacrene D synthase	Metabolism.Secondary metabolism.Terpenoid metabolism.Terpenoid biosynthesis	Metabolism.Secondary metabolism.Terpenoid metabolism.Sesquiterpenoid metabolism.Sesquiterpenoid biosynthesis							chr18_random_04217610_04220002	AT5G23960
CHRUN_JGVV444_1_T01	VIT_00s0444g00010	-0.52	-0.3	0.19	1.11	0.34	0	0.65	-0.04	0.85	0.63	-0.57	0	3.56849e-06	SvsF6	Flesh night-morning up	Laccase	Metabolism.single reactions	Transport overview.Incompletely characterized transport systems.Recognized transporters of unknown biochemical mechanism.Iron/Lead Transporter.Oxidase-dep Fe2+ Transporter	Metabolism.Secondary metabolism.Phenylpropanoid metabolism.Lignin metabolism	Response to stimulus.Stress response.Abiotic stress response.Oxidative stress response					chrUn_29142549_29152224	AT5G48100
CHRUN_JGVV731_1_T01	VIT_00s0731g00010	-0.53	-0.58	0.37	0.96	0.27	0	0.53	0.47	0.99	0.86	0.23	0	4.4421e-06	SvsF6	Flesh night-morning up	Laccase	Metabolism.single reactions	Transport overview.Incompletely characterized transport systems.Recognized transporters of unknown biochemical mechanism.Iron/Lead Transporter.Oxidase-dep Fe2+ Transporter	Metabolism.Secondary metabolism.Phenylpropanoid metabolism.Lignin metabolism	Response to stimulus.Stress response.Abiotic stress response.Oxidative stress response					chrUn_34754165_34757007
CHR18_RANDOM_JGVV152_9_T01	VIT_18s0001g00790	-0.34	-0.46	0.42	1.05	0.39	0	0.74	0.29	0.99	1.12	-0.2	0	2.53581e-07	SvsF6	Flesh night-morning up	Laccase	Metabolism.single reactions	Transport overview.Incompletely characterized transport systems.Recognized transporters of unknown biochemical mechanism.Iron/Lead Transporter.Oxidase-dep Fe2+ Transporter	Metabolism.Secondary metabolism.Phenylpropanoid metabolism.Lignin metabolism	Response to stimulus.Stress response.Abiotic stress response.Oxidative stress response					chr18_random_01549790_01580093	AT5G09360
CHR18_RANDOM_PDVV152_21_T01	VIT_18s0001g01280	-0.37	-0.23	0.4	1.08	0.56	0	0.68	0.14	1.24	0.78	-0.11	0	1.80224e-06	SvsF6	Flesh night-morning up	Laccase	Metabolism.single reactions	Transport overview.Incompletely characterized transport systems.Recognized transporters of unknown biochemical mechanism.Iron/Lead Transporter.Oxidase-dep Fe2+ Transporter	Metabolism.Secondary metabolism.Phenylpropanoid metabolism.Lignin metabolism	Response to stimulus.Stress response.Abiotic stress response.Oxidative stress response					chr18_random_01866582_01868344
CHR18_JGVV75_40_T01	VIT_18s0075g00530	-0.24	-0.55	0.52	1.13	0.42	0	1.32	0.8	1.66	1.6	0.61	0	1.92319e-09	SvsF6	Flesh night-morning up	Laccase	Metabolism.single reactions	Transport overview.Incompletely characterized transport systems.Recognized transporters of unknown biochemical mechanism.Iron/Lead Transporter.Oxidase-dep Fe2+ Transporter	Metabolism.Secondary metabolism.Phenylpropanoid metabolism.Lignin metabolism	Response to stimulus.Stress response.Abiotic stress response.Oxidative stress response					chr18_22026785_22029469	AT5G48100
CHR18_JGVV75_43_T01	VIT_18s0075g00580	-0.23	-0.42	0.18	0.82	0.39	0	0.86	0.35	0.76	0.48	0.02	0	1.56078e-06	SvsF6	Flesh night-morning up	Laccase	Metabolism.single reactions	Transport overview.Incompletely characterized transport systems.Recognized transporters of unknown biochemical mechanism.Iron/Lead Transporter.Oxidase-dep Fe2+ Transporter	Metabolism.Secondary metabolism.Phenylpropanoid metabolism.Lignin metabolism	Response to stimulus.Stress response.Abiotic stress response.Oxidative stress response					chr18_22105717_22110945	AT5G09360
CHR4_GSVIVT00019085001_T01	VIT_04s0023g00630	0.08	-0.08	-0.03	0.28	-0.01	0	1.44	0.78	0.64	0.52	-0.37	0	4.70441e-07	SvsF6	Flesh night-morning up	No hit	No hit								chr04_16845198_16845383
CHR5_JGVV20_439_T01	VIT_05s0020g04670	0.09	1.22	1.21	0.97	-0.97	0	-0.1	1.76	2.52	1.34	-0.95	0	6.62711e-09	SvsF6	Flesh night-morning up	No hit	No hit								chr05_06535985_06536582
CHR5_PDVV77_67_T01	VIT_05s0077g00900	-0.38	-0.62	-0.24	0.35	0.19	0	0.94	0.48	0.96	3.39	1.85	0	1.34751e-08	SvsF6	Flesh night-morning up	No hit	No hit								chr05_00688699_00689460
CHR6_JGVV4_596_T01	VIT_06s0004g01990	-0.46	-0.05	0.36	-0.05	-0.11	0	1.78	0.43	1.1	1.48	0.8	0	1.14535e-08	SvsF6	Flesh night-morning up	No hit	No hit								chr06_02429809_02430850
CHR6_GSVIVT00025284001_T01	VIT_06s0004g02010	-0.36	0.11	0.5	0	-0.09	0	1.46	0.19	1.02	0.8	0.58	0	6.13439e-09	SvsF6	Flesh night-morning up	No hit	No hit								chr06_02443493_02443835
CHR9_JGVV2_267_T01	VIT_09s0002g02950	-0.17	-0.03	0.23	0.1	0.03	0	0.83	-0.07	0.34	1.12	0.31	0	4.90497e-09	SvsF6	Flesh night-morning up	No hit	No hit								chr09_02667046_02668499
CHR11_GSVIVT00012882001_T01	VIT_11s0118g00730	-0.26	0.12	0.31	0.05	-0.09	0	1.03	-0.26	0.31	1.02	0.45	0	2.01557e-07	SvsF6	Flesh night-morning up	No hit	No hit								chr11_06499733_06502531
CHR18_RANDOM_JGVV82_81_T01	VIT_18s0001g05410	-0.38	-0.98	-0.03	0	-0.42	0	0.04	-0.03	0.43	1.41	-0.24	0	1.41069e-06	SvsF6	Flesh night-morning up	No hit	No hit								chr18_random_04306109_04307716
CHR3_JGVV38_1_T01	VIT_03s0038g04760	0.09	-0.27	0.06	0.33	-0.54	0	0.13	0.75	1	1.01	0.1	0	7.1313e-12	SvsF6	Flesh night-morning up	Basic helix-loop-helix (bHLH) family	Regulation overview.Regulation of gene expression.Regulation of transcription.Transcription factor.bHLH family transcription factor								chr03_03488696_03491589	AT4G34530
CHR18_JGVV1_487_T01	VIT_18s0001g08040	-0.2	0.28	0.83	0.38	0.09	0	0.27	1.05	1.96	1.2	0.44	0	4.75339e-10	SvsF6	Flesh night-morning up	Basic helix-loop-helix (bHLH) family	Regulation overview.Regulation of gene expression.Regulation of transcription.Transcription factor.bHLH family transcription factor								chr18_06502795_06504168	AT5G65640
CHR14_JGVV219_22_T01	VIT_14s0219g00220	-0.01	0.19	0.26	0.07	-0.94	0	-0.04	0.65	1.13	0.94	0.29	0	5.10703e-14	SvsF6	Flesh night-morning up	CCT motif constans-like	Regulation overview.Regulation of gene expression.Regulation of transcription.Transcription factor.CCT family transcription factor								chr14_26474559_26476320	AT5G14370
CHR1_GSVIVT00010353001_T01	VIT_01s0010g02680	0.08	0.08	0.14	0.41	-0.23	0	0.02	0.89	0.74	1.49	0.26	0	7.21224e-07	SvsF6	Flesh night-morning up	DNA-binding storekeeper protein	Regulation overview.Regulation of gene expression.Regulation of transcription.Transcription factor.GeBP family transcription factor								chr01_19729451_19730764	AT5G14280
CHR4_JGVV23_236_T01	VIT_04s0023g01330	-0.15	0.79	0.37	0.68	-0.61	0	0.35	0.75	0.41	0.96	0.45	0	4.8703e-07	SvsF6	Flesh night-morning up	Homeobox protein 5	Regulation overview.Regulation of gene expression.Regulation of transcription.Transcription factor.Homeobox domain family transcription factor								chr04_17798124_17799829	AT4G36740
CHR13_JGVV67_103_T01	VIT_13s0067g02290	0.05	0.18	0.07	0.14	-0.02	0	0.88	-0.29	0.54	1.22	0.01	0	1.51101e-13	SvsF6	Flesh night-morning up	BTB/POZ domain-containing protein	Regulation overview.Regulation of gene expression.Regulation of transcription.Transcription factor.TRAF	Metabolism.Primary metabolism.Protein metabolism and modification.Proteolysis.cytoplasmic and nuclear protein degradation.Ubiquitin-mediated proteolysis							chr13_01280451_01282648	AT3G56230
CHR4_JGVV23_135_T01	VIT_04s0023g02480	-0.02	0.1	-0.08	0.14	0.06	0	0.39	-0.28	0.28	1.49	0.26	0	8.63348e-07	SvsF6	Flesh night-morning up	Dehydrin 1b	Response to stimulus.Stress response.Abiotic stress response.Desiccation stress response								chr04_19034554_19035405
CHR4_JGVV44_165_T01	VIT_04s0044g00040	-1.07	0.19	0.6	0.45	0.29	0	0.76	0.15	0.74	1.89	0.28	0	7.43849e-14	SvsF6	Flesh night-morning up	Dirigent	Response to stimulus.Stress response.Biotic stress response								chr04_20712932_20713781
CHR6_JGVV4_685_T01	VIT_06s0004g01020	0.03	0.28	0.6	0.6	0.34	0	1.99	0.45	0.65	1.38	0.01	0	2.89107e-11	SvsF6	Flesh night-morning up	Dirigent protein	Response to stimulus.Stress response.Biotic stress response								chr06_01125325_01138513	AT3G13650
CHR6_JGVV4_684_T01	VIT_06s0004g01030	0.01	0.23	0.29	0.38	0.11	0	1.46	-0.24	0.09	1.46	-0.45	0	1.18994e-12	SvsF6	Flesh night-morning up	Dirigent protein	Response to stimulus.Stress response.Biotic stress response								chr06_01139834_01142936	AT3G13650
CHR6_PDVV4_672_T01	VIT_06s0004g01010	-0.1	0	0.56	0.57	0.24	0	1.36	0.15	0.68	1.44	0.23	0	8.04001e-12	SvsF6	Flesh night-morning up	Dirigent protein pDIR9	Response to stimulus.Stress response.Biotic stress response								chr06_01101659_01102509	AT1G58170
CHR5_JGVV77_124_T01	VIT_05s0077g01530	-0.64	-0.59	0.56	0.04	0.14	0	1.1	-0.04	0.26	0.99	-0.35	0	1.55025e-10	SvsF6	Flesh night-morning up	Pathogenesis protein 10 [Vitis vinifera]	Response to stimulus.Stress response.Biotic stress response								chr05_01232007_01232847
CHR5_JGVV77_131_T01	VIT_05s0077g01600	-0.51	-0.27	0.39	-0.05	-0.04	0	0.99	0.26	1.17	0.78	0.44	0	1.36468e-07	SvsF6	Flesh night-morning up	Pathogenesis protein 10 [Vitis vinifera]	Response to stimulus.Stress response.Biotic stress response								chr05_01271452_01272235
CHR8_JGVV58_93_T01	VIT_08s0058g00470	-0.38	-0.31	-0.28	0.04	-0.15	0	0.69	0.13	1.36	0.81	-0.53	0	0	SvsF6	Flesh night-morning up	Abscisic acid receptor PYL4 RCAR10	Signaling.Hormone Signaling.ABA Signaling.ABA-mediated Signaling pathway								chr08_09468378_09469243	AT2G38310
CHR5_JGVV20_440_T01	VIT_05s0020g04680	0.2	1.3	1.25	1.05	-0.99	0	0.02	1.75	2.69	1.08	-0.81	0	4.64908e-09	SvsF6	Flesh night-morning up	Auxin-induced protein 22D	Signaling.Hormone Signaling.Auxin Signaling.Auxin-mediated Signaling pathway	Regulation overview.Regulation of gene expression.Regulation of transcription.Transcription factor.AUXIAA family transcription factor							chr05_06536583_06537443	AT5G43700
CHR5_JGVV20_96_T01	VIT_05s0020g01070	-0.13	0.32	0.47	0.21	0.08	0	0.18	1.56	1.88	0.99	0.79	0	2.4539e-06	SvsF6	Flesh night-morning up	IAA31	Signaling.Hormone Signaling.Auxin Signaling.Auxin-mediated Signaling pathway	Regulation overview.Regulation of gene expression.Regulation of transcription.Transcription factor.AUXIAA family transcription factor							chr05_02845633_02846772	AT3G17600
CHR15_JGVV48_155_T01	VIT_15s0048g01350	-0.23	0.75	0.99	1.03	0.49	0	1.17	0.76	1	1.68	0.47	0	0	SvsF6	Flesh night-morning up	Gibberellin receptor GID1L3	Signaling.Hormone Signaling.Gibberellic acid Signaling.Gibberellic acid-mediated Signaling pathway								chr15_15485260_15486403
CHRUN_JGVV194_7_T01	VIT_00s0194g00080	0.17	-0.17	0.24	0.38	-0.47	0	0.13	0.71	1.29	0.93	0.16	0	2.04615e-08	SvsF6	Flesh night-morning up	Phototropic-responsive NPH3	Signaling.Signaling pathway.Light Signaling								chrUn_10586711_10589305	AT5G47800
CHR7_JGVV104_18_T01	VIT_07s0104g01660	-0.59	0.22	0.2	0	0.05	0	0.65	0.88	1.21	0.98	1.06	0	4.88498e-15	SvsF6	Flesh night-morning up	HAK5 (High affinity K+ transporter 5)	Transport overview.Electrochemical Potential-driven Transporters.Porters.K+ uptake porter (aka permease)	Transport overview.Ion transport.Cation transport.Potassium transport							chr07_02664033_02668904	AT4G13420
CHR5_JGVV20_295_T01	VIT_05s0020g03140	-0.32	0.82	1.71	1.56	0.7	0	1.05	0.59	1.28	3.2	0.83	0	9.09907e-11	SvsF6	Flesh night-morning up	Sugar transporter 13	Transport overview.Electrochemical Potential-driven Transporters.Porters.Major Facilitator Superfamily.Sugar Porter	Transport overview.Macromolecule transport.Carbohydrate transport.Sugar transport							chr05_04868741_04873368	AT5G26340
CHR5_JGVV49_138_T01	VIT_05s0049g01550	-0.84	-0.35	-0.02	-0.32	-0.75	0	0.2	-0.43	1.22	1.59	0.05	0	7.21645e-14	SvsF6	Flesh night-morning up	Peptide transporter protein 3	Transport overview.Electrochemical Potential-driven Transporters.Porters.Proton-dependent Oligopeptide Transporter	Transport overview.Macromolecule transport.Oligopeptide transport							chr05_08924486_08929265	AT5G46050
CHR6_JGVV4_359_T01	VIT_06s0004g04590	-0.03	0	0.11	0.29	0.46	0	0.32	0.07	0.25	1.43	0.21	0	0	SvsF6	Flesh night-morning up	Epsin N-terminal homology (ENTH) domain-containing	Transport overview.Macromolecule transport.Protein transport.Protein coat	Cellular process.Cellular transport.Protein trafficking.Vesicle-mediated trafficking							chr06_05564299_05566010	AT3G46540
CHR10_JGVV42_73_T01	VIT_10s0042g00960	0.23	0.2	0.33	-0.32	-0.89	0	0.24	0.09	0.45	0.01	0.12	0	1.19904e-14	SvsF6	Flesh night-morning up	DNAJ heat shock N-terminal domain-containing protein	Transport overview.Primary Active Transporters.P-P-bond hydrolysis-driven transporters.General Secretory Pathway (Sec)	Metabolism.Primary metabolism.Protein metabolism and modification.Protein folding.Chaperone-mediated protein folding.HSP-mediated protein folding.HSP-mediated protein folding co-chaperone							chr10_14458409_14461750	AT5G23240
CHR8_JGVV7_656_T01	VIT_08s0007g02100	-0.11	0.58	0.6	0.68	0.1	0	0.91	0.39	0.34	1.27	0.33	0	2.10227e-06	SvsF6	Flesh night-morning up	Alpha-1,4-glycosyltransferase	Unclassified								chr08_16139347_16140838	AT3G09020
CHRUN_JGVV187_35_T01	VIT_00s0187g00370	-0.31	-0.26	-0.49	0.08	-0.75	0	1.36	0.06	1.15	0.54	0.37	0	0	SvsF6	Flesh night-morning up	Blue (type 1) copper domain	Unclassified								chrUn_09288113_09289217	AT3G27200
CHR9_JGVV2_43_T01	VIT_09s0002g00580	0.14	0.02	-0.16	-0.45	-0.24	0	0.66	1.28	1.22	2.3	1.32	0	1.31411e-06	SvsF6	Flesh night-morning up	Lipase GDSL 3	Unclear								chr09_00402340_00404568	AT1G53990
CHR9_JGVV70_77_T01	VIT_09s0070g00950	-0.2	-0.15	-0.05	0.09	-0.09	0	0.44	0.47	0.96	1.16	0.39	0	6.94785e-09	SvsF6	Flesh night-morning up	CTV.22	Unknown								chr09_14812046_14813479
CHR1_JGVV11_239_T01	VIT_01s0011g04220	0.11	0.41	0.29	0.18	-0.12	0	0.21	-0.14	1.74	0.7	-0.33	0	2.10312e-05	SvsF6	Flesh night-morning up	Unknown	Unknown								chr01_03833982_03836659
CHR7_JGVV5_129_T01	VIT_07s0005g01320	-0.26	-0.47	-0.11	0.12	-0.92	0	0.19	0.5	1.21	0.69	0.14	0	9.95044e-07	SvsF6	Flesh night-morning up	Unknown	Unknown								chr07_03854148_03854869
CHR9_JGVV2_269_T01	VIT_09s0002g02970	-0.16	-0.48	0.05	0.19	-0.23	0	1.43	0.09	0.14	1.6	0.57	0	3.33515e-10	SvsF6	Flesh night-morning up	Unknown	Unknown								chr09_02678232_02678776
CHR12_JGVV28_285_T01	VIT_12s0028g01010	-0.14	0.16	0.16	0.03	-0.09	0	0.35	0.67	0.8	1.03	0.27	0	1.8627e-05	SvsF6	Flesh night-morning up	Unknown	Unknown								chr12_01501480_01504870
CHR12_JGVV28_283_T01	VIT_12s0028g01030	0.02	0.58	0.55	0.14	-1.15	0	0.45	0.23	0.23	0.34	-0.12	0	7.17503e-05	SvsF6	Flesh night-morning up	Unknown	Unknown								chr12_01514018_01514783
CHR6_GSVIVT00025255001_T01	VIT_06s0004g02230	0.05	-0.01	0.06	0.38	-0.53	0	0.22	0.65	0.73	0.73	0.53	0	3.04201e-14	SvsF6	Flesh night-morning up	Unknown protein	Unknown								chr06_02665995_02667367
CHR6_JGVV4_523_T01	VIT_06s0004g02830	-0.11	0.48	0.31	0.29	-0.97	0	0.33	0.51	0.28	0.55	0.43	0	0.000186685	SvsF6	Flesh night-morning up	Unknown protein	Unknown								chr06_03560786_03561501	AT5G60680
CHR15_JGVV21_49_T01	VIT_15s0021g02270	-0.23	0.22	0.11	0	0.22	0	0.99	0.54	1.03	0.82	0.58	0	1.08097e-06	SvsF6	Flesh night-morning up	Unknown protein	Unknown								chr15_13226858_13227805	AT3G60520
CHR18_JGVV1_249_T01	VIT_18s0001g04380	-0.04	0.08	0.05	-0.12	-0.82	0	0.18	0.91	1.05	0.73	-0.1	0	1.32826e-08	SvsF6	Flesh night-morning up	Unknown protein	Unknown								chr18_03831159_03832784	AT1G22030
CHR7_JGVV141_49_T01	VIT_07s0141g00890	-0.6	0.36	0.88	0.76	0.49	0	0.85	0.58	0.49	0.7	0.45	0	1.66533e-15	SvsF7	Skin night up, flesh morning up	CYP94A1	Metabolism.Cellular metabolism.Oxidation reduction.Cytochrome P450 oxidoreductase								chr07_00517619_00519409	AT5G63450
CHR5_JGVV20_307_T01	VIT_05s0020g03280	-0.2	-0.24	0.95	0.67	0.03	0	1.03	0.16	0.09	0.88	-0.16	0	3.96349e-09	SvsF7	Skin night up, flesh morning up	Copper amine oxidase	Metabolism.Primary metabolism.Amino acid metabolism.Arginine and proline metabolism.Urea cycle	Metabolism.Primary metabolism.Amino acid metabolism.Histidine metabolism	Metabolism.Primary metabolism.Amino acid metabolism.Aromatic amino acid metabolism.Tyrosine metabolism	Metabolism.Primary metabolism.Amino acid metabolism.Aromatic amino acid metabolism.Phenylalanine metabolism.Phenylalanine biosynthesis	Signaling.Hormone Signaling.Auxin Signaling.Auxin metabolism	Metabolism.Cellular metabolism.Nitrogen and sulfur metabolism.Nitrogen metabolism.Amine metabolism			chr05_05055644_05058990	AT1G31710
CHRUN_JGVV2508_1_T01	VIT_00s2508g00010	-0.4	1.08	1.45	1.19	0.7	0	0.14	0.1	0.39	0.78	0.15	0	7.32747e-15	SvsF7	Skin night up, flesh morning up	Phenylalanine ammonia-lyase	Metabolism.Primary metabolism.Amino acid metabolism.Aromatic amino acid metabolism.Tyrosine metabolism	Metabolism.Primary metabolism.Amino acid metabolism.Aromatic amino acid metabolism.Phenylalanine metabolism.Phenylalanine biosynthesis	Metabolism.Cellular metabolism.Nitrogen and sulfur metabolism.Nitrogen metabolism	Metabolism.Secondary metabolism.Phenylpropanoid metabolism.Phenylpropanoid biosynthesis					chrUn_42140091_42140645
CHR16_JGVV39_68_T01	VIT_16s0039g01170	-0.45	1	1.38	1.3	0.78	0	0.44	-0.32	0.34	1.12	0.19	0	5.10703e-14	SvsF7	Skin night up, flesh morning up	Phenylalanine ammonium lyase	Metabolism.Primary metabolism.Amino acid metabolism.Aromatic amino acid metabolism.Tyrosine metabolism	Metabolism.Primary metabolism.Amino acid metabolism.Aromatic amino acid metabolism.Phenylalanine metabolism.Phenylalanine biosynthesis	Metabolism.Cellular metabolism.Nitrogen and sulfur metabolism.Nitrogen metabolism	Metabolism.Secondary metabolism.Phenylpropanoid metabolism.Phenylpropanoid biosynthesis					chr16_00649907_00652554	AT2G37040
CHRUN_JGVV480_4_T01	VIT_00s0480g00040	-0.11	0.7	0.78	0.44	0.56	0	0.18	0.2	-0.29	0.84	0	0	2.88658e-14	SvsF7	Skin night up, flesh morning up	Polyphenol oxidase II, chloroplast precursor	Metabolism.Primary metabolism.Amino acid metabolism.Aromatic amino acid metabolism.Tyrosine metabolism.Tyrosine catabolism	Transport overview.Incompletely characterized transport systems.Recognized transporters of unknown biochemical mechanism.Iron/Lead Transporter.Oxidase-dep Fe2+ Transporter	Metabolism.Primary metabolism.Amino acid metabolism.Amino acid catabolism	Metabolism.Secondary metabolism.Aromatic compound metabolism.Rosmarinic acid biosynthesis	Response to stimulus.Stress response.Abiotic stress response.Oxidative stress response				chrUn_30168378_30169815
CHR15_JGVV46_136_T01	VIT_15s0046g02170	-0.83	0.72	1.37	1.46	0.94	0	0.22	-0.21	0.06	0.31	0.01	0	1.71401e-09	SvsF7	Skin night up, flesh morning up	3-methyl-2-oxobutanoate hydroxy-methyl-transferase	Metabolism.Primary metabolism.Coenzyme and prosthetic group metabolism.Pantothenate and CoA metabolism.Pantothenate and CoA biosynthesis								chr15_18949026_18953195	AT2G46110
CHR4_JGVV79_62_T01	VIT_04s0079g00790	-0.41	0.92	1.38	1.19	1.12	0	0.53	0.37	0.37	0.47	0.34	0	1.3658e-12	SvsF7	Skin night up, flesh morning up	Acyl-CoA synthetases (Acyl-activating enzyme 11)	Metabolism.Primary metabolism.Lipid metabolism.Fatty acid metabolism	Transport overview.Group translocators.Acyl CoA ligase-coupled transporters.Proposed Fatty Acid Transporter							chr04_11742088_11744231	AT1G65890
CHR9_JGVV2_89_T01	VIT_09s0002g01080	0.61	1.39	2.28	2.02	0.37	0	1.23	0.73	1.02	1.64	0.18	0	2.31771e-07	SvsF7	Skin night up, flesh morning up	Lipoxygenase	Metabolism.Primary metabolism.Lipid metabolism.Fatty acid metabolism.Alpha-linolenic acid metabolism	Metabolism.Primary metabolism.Lipid metabolism.Fatty acid metabolism.Oxylipin biosynthesis							chr09_00812030_00816741	AT1G17420
CHR4_JGVV8_299_T01	VIT_04s0008g03190	-0.18	1.38	1.61	1.57	-0.11	0	0.08	0.35	0.68	0.98	0.13	0	9.07299e-08	SvsF7	Skin night up, flesh morning up	F-box family protein (FBX13)	Metabolism.Primary metabolism.Protein metabolism and modification.Proteolysis.cytoplasmic and nuclear protein degradation.Ubiquitin-mediated proteolysis								chr04_02648241_02649536	AT4G33160
CHR16_JGVV100_42_T01	VIT_16s0100g00860	-0.5	0.98	1.62	1.52	0.71	0	0.87	0.47	1.09	1.56	0.22	0	2.67342e-13	SvsF7	Skin night up, flesh morning up	Chalcone synthase	Metabolism.Secondary metabolism.Phenylpropanoid metabolism.Flavonoid metabolism.Flavonoid biosynthesis								chr16_16349897_16351446
CHR5_JGVV62_25_T01	VIT_05s0062g00310	0.35	0.38	1.7	1.7	0.62	0	-0.22	0.21	0.33	1.42	0.02	0	1.12623e-06	SvsF7	Skin night up, flesh morning up	UDP-glucoronosyl/UDP-glucosyl transferase UGT75C1	Metabolism.Secondary metabolism.Phenylpropanoid metabolism.Flavonoid metabolism.Flavonoid biosynthesis.Anthocyanin biosynthesis.Anthocyanin-glycoside biosynthesis								chr05_18459916_18461598	AT4G15550
CHR5_JGVV62_27_T01	VIT_05s0062g00340	0.19	0.28	1.58	1.71	0.73	0	0.09	0.37	0.51	1.65	-0.02	0	1.34849e-05	SvsF7	Skin night up, flesh morning up	UDP-glucose:flavonoid 7-O-glucosyltransferase	Metabolism.Secondary metabolism.Phenylpropanoid metabolism.Flavonoid metabolism.Flavonoid biosynthesis.Flavonoid-glycoside biosynthesis								chr05_18468063_18470641
CHRUN_JGVV218_1_T01	VIT_00s0218g00010	-0.71	0.18	0.68	0.73	0.53	0	0.48	-0.03	0.16	0.23	0.44	0	0	SvsF7	Skin night up, flesh morning up	Cinnamyl alcohol dehydrogenase	Metabolism.Secondary metabolism.Phenylpropanoid metabolism.Phenylpropanoid biosynthesis								chrUn_13915095_13917298	AT4G37990
CHR16_JGVV100_21_T01	VIT_16s0100g01110	-1.37	0.03	1.37	1.14	-0.13	0	0.13	-0.02	0.2	0.3	0.1	0	4.81848e-07	SvsF7	Skin night up, flesh morning up	Resveratrol synthase (RS1)	Metabolism.Secondary metabolism.Phenylpropanoid metabolism.Phenylpropanoid biosynthesis	Metabolism.Cellular metabolism.Phytoalexin metabolism.Phytoalexin biosynthesis	Metabolism.Secondary metabolism.Phenylpropanoid metabolism.Stilbenoid metabolism.Stilbenoid biosynthesis						chr16_16587220_16614892	AT5G13930
CHR10_JGVV42_69_T01	VIT_10s0042g00920	-0.54	0.86	1.44	1.27	0.44	0	0.76	-0.08	1.14	1.82	-0.11	0	3.18634e-13	SvsF7	Skin night up, flesh morning up	Stilbene synthase	Metabolism.Secondary metabolism.Phenylpropanoid metabolism.Phenylpropanoid biosynthesis	Metabolism.Cellular metabolism.Phytoalexin metabolism.Phytoalexin biosynthesis	Metabolism.Secondary metabolism.Phenylpropanoid metabolism.Stilbenoid metabolism.Stilbenoid biosynthesis						chr10_14298956_14300552	AT5G13930
CHR16_JGVV100_52_T01	VIT_16s0100g00750	-0.3	0.49	1.36	1.13	0.89	0	1.04	0.13	0.83	1.05	0.15	0	3.28182e-13	SvsF7	Skin night up, flesh morning up	Stilbene synthase	Metabolism.Secondary metabolism.Phenylpropanoid metabolism.Phenylpropanoid biosynthesis	Metabolism.Cellular metabolism.Phytoalexin metabolism.Phytoalexin biosynthesis	Metabolism.Secondary metabolism.Phenylpropanoid metabolism.Stilbenoid metabolism.Stilbenoid biosynthesis						chr16_16238965_16240683	AT5G13930
CHR16_JGVV100_50_T01	VIT_16s0100g00770	-0.96	0.27	2.04	2.01	0.59	0	0.49	0.12	0.23	0.37	0.02	0	7.01061e-12	SvsF7	Skin night up, flesh morning up	Stilbene synthase	Metabolism.Secondary metabolism.Phenylpropanoid metabolism.Phenylpropanoid biosynthesis	Metabolism.Cellular metabolism.Phytoalexin metabolism.Phytoalexin biosynthesis	Metabolism.Secondary metabolism.Phenylpropanoid metabolism.Stilbenoid metabolism.Stilbenoid biosynthesis						chr16_16268744_16270610	AT5G13930
CHR16_JGVV100_45_T01	VIT_16s0100g00830	-0.51	0.89	2.04	1.77	0.87	0	0.77	0.07	1.1	1.2	0.12	0	2.52687e-13	SvsF7	Skin night up, flesh morning up	Stilbene synthase	Metabolism.Secondary metabolism.Phenylpropanoid metabolism.Phenylpropanoid biosynthesis	Metabolism.Cellular metabolism.Phytoalexin metabolism.Phytoalexin biosynthesis	Metabolism.Secondary metabolism.Phenylpropanoid metabolism.Stilbenoid metabolism.Stilbenoid biosynthesis						chr16_16335657_16337482	AT5G13930
CHR16_JGVV100_38_T01	VIT_16s0100g00920	-0.61	0.77	1.47	1.29	0.8	0	1	0.55	1.45	1.73	0.3	0	1.19682e-13	SvsF7	Skin night up, flesh morning up	Stilbene synthase - grape	Metabolism.Secondary metabolism.Phenylpropanoid metabolism.Phenylpropanoid biosynthesis	Metabolism.Cellular metabolism.Phytoalexin metabolism.Phytoalexin biosynthesis	Metabolism.Secondary metabolism.Phenylpropanoid metabolism.Stilbenoid metabolism.Stilbenoid biosynthesis						chr16_16405075_16406533	AT5G13930
CHR10_JGVV42_62_T01	VIT_10s0042g00850	-0.82	0.69	1.57	1.27	0.37	0	0.82	0.12	0.84	1.56	-0.14	0	3.53051e-14	SvsF7	Skin night up, flesh morning up	Stilbene synthase [Vitis pseudoreticulata]	Metabolism.Secondary metabolism.Phenylpropanoid metabolism.Phenylpropanoid biosynthesis	Metabolism.Cellular metabolism.Phytoalexin metabolism.Phytoalexin biosynthesis	Metabolism.Secondary metabolism.Phenylpropanoid metabolism.Stilbenoid metabolism.Stilbenoid biosynthesis						chr10_14217285_14217506	AT5G13930
CHR10_JGVV42_63_T01	VIT_10s0042g00860	-0.64	1.04	1.86	1.7	0.52	0	1	0.14	1.43	1.72	0.16	0	1.06226e-12	SvsF7	Skin night up, flesh morning up	Stilbene synthase [Vitis pseudoreticulata]	Metabolism.Secondary metabolism.Phenylpropanoid metabolism.Phenylpropanoid biosynthesis	Metabolism.Cellular metabolism.Phytoalexin metabolism.Phytoalexin biosynthesis	Metabolism.Secondary metabolism.Phenylpropanoid metabolism.Stilbenoid metabolism.Stilbenoid biosynthesis						chr10_14217507_14217694	AT5G13930
CHR10_JGVV42_68_T01	VIT_10s0042g00910	-0.91	1.4	2.1	1.99	0.41	0	0.7	1.02	1.04	1.53	0.32	0	1.33227e-15	SvsF7	Skin night up, flesh morning up	Stilbene synthase [Vitis pseudoreticulata]	Metabolism.Secondary metabolism.Phenylpropanoid metabolism.Phenylpropanoid biosynthesis	Metabolism.Cellular metabolism.Phytoalexin metabolism.Phytoalexin biosynthesis	Metabolism.Secondary metabolism.Phenylpropanoid metabolism.Stilbenoid metabolism.Stilbenoid biosynthesis						chr10_14284185_14285736	AT5G13930
CHR10_JGVV42_70_T01	VIT_10s0042g00930	-0.56	0.97	1.69	1.47	0.38	0	0.62	-0.03	1.23	1.61	-0.07	0	3.32401e-13	SvsF7	Skin night up, flesh morning up	Stilbene synthase [Vitis pseudoreticulata]	Metabolism.Secondary metabolism.Phenylpropanoid metabolism.Phenylpropanoid biosynthesis	Metabolism.Cellular metabolism.Phytoalexin metabolism.Phytoalexin biosynthesis	Metabolism.Secondary metabolism.Phenylpropanoid metabolism.Stilbenoid metabolism.Stilbenoid biosynthesis						chr10_14304786_14306520	AT5G13930
CHR16_JGVV100_41_T01	VIT_16s0100g00880	-0.48	0.89	1.69	1.56	0.88	0	0.99	0.54	1.75	2.3	0.37	0	1.81144e-12	SvsF7	Skin night up, flesh morning up	Stilbene synthase [Vitis pseudoreticulata]	Metabolism.Secondary metabolism.Phenylpropanoid metabolism.Phenylpropanoid biosynthesis	Metabolism.Cellular metabolism.Phytoalexin metabolism.Phytoalexin biosynthesis	Metabolism.Secondary metabolism.Phenylpropanoid metabolism.Stilbenoid metabolism.Stilbenoid biosynthesis						chr16_16366812_16368417	AT5G13930
CHR10_JGVV42_64_T01	VIT_10s0042g00870	-0.64	1.04	1.62	1.51	0.26	0	0.49	0.22	0.61	1.23	-0.32	0	2.62013e-14	SvsF7	Skin night up, flesh morning up	Stilbene synthase [Vitis vinifera]	Metabolism.Secondary metabolism.Phenylpropanoid metabolism.Phenylpropanoid biosynthesis	Metabolism.Cellular metabolism.Phytoalexin metabolism.Phytoalexin biosynthesis	Metabolism.Secondary metabolism.Phenylpropanoid metabolism.Stilbenoid metabolism.Stilbenoid biosynthesis						chr10_14246930_14248625	AT5G13930
CHR16_JGVV100_19_T01	VIT_16s0100g01130	-0.68	0.28	1.12	0.86	0.41	0	1.03	0.37	0.65	0.93	0.24	0	3.15081e-13	SvsF7	Skin night up, flesh morning up	Stilbene synthase [Vitis vinifera]	Metabolism.Secondary metabolism.Phenylpropanoid metabolism.Phenylpropanoid biosynthesis	Metabolism.Cellular metabolism.Phytoalexin metabolism.Phytoalexin biosynthesis	Metabolism.Secondary metabolism.Phenylpropanoid metabolism.Stilbenoid metabolism.Stilbenoid biosynthesis						chr16_16618991_16624707	AT5G13930
CHR16_JGVV100_13_T01	VIT_16s0100g01190	-1.01	-0.38	1.76	1.43	0.64	0	0.49	0.12	0.35	0.53	-0.04	0	2.00127e-11	SvsF7	Skin night up, flesh morning up	Stilbene synthase [Vitis vinifera]	Metabolism.Secondary metabolism.Phenylpropanoid metabolism.Phenylpropanoid biosynthesis	Metabolism.Cellular metabolism.Phytoalexin metabolism.Phytoalexin biosynthesis	Metabolism.Secondary metabolism.Phenylpropanoid metabolism.Stilbenoid metabolism.Stilbenoid biosynthesis						chr16_16698041_16699922	AT5G13930
CHR10_JGVV42_66_T01	VIT_10s0042g00890	-0.67	0.99	1.78	1.54	0.49	0	1.25	0.17	1.14	1.46	0.36	0	9.88098e-14	SvsF7	Skin night up, flesh morning up	Stilbene synthase 1 [Vitis vinifera]	Metabolism.Secondary metabolism.Phenylpropanoid metabolism.Phenylpropanoid biosynthesis	Metabolism.Cellular metabolism.Phytoalexin metabolism.Phytoalexin biosynthesis	Metabolism.Secondary metabolism.Phenylpropanoid metabolism.Stilbenoid metabolism.Stilbenoid biosynthesis						chr10_14264601_14265706
CHR16_JGVV100_33_T01	VIT_16s0100g00990	-0.66	0.74	1.51	1.15	0.58	0	1.4	0.04	1.32	1.86	0.52	0	3.49554e-12	SvsF7	Skin night up, flesh morning up	Stilbene synthase 2	Metabolism.Secondary metabolism.Phenylpropanoid metabolism.Phenylpropanoid biosynthesis	Metabolism.Cellular metabolism.Phytoalexin metabolism.Phytoalexin biosynthesis	Metabolism.Secondary metabolism.Phenylpropanoid metabolism.Stilbenoid metabolism.Stilbenoid biosynthesis						chr16_16466739_16468638
CHR16_JGVV100_18_T01	VIT_16s0100g01140	-1.01	0.06	1.23	0.96	0.52	0	0.32	0.12	0.74	0.47	-0.01	0	1.86517e-14	SvsF7	Skin night up, flesh morning up	Stilbene synthase 2	Metabolism.Secondary metabolism.Phenylpropanoid metabolism.Phenylpropanoid biosynthesis	Metabolism.Cellular metabolism.Phytoalexin metabolism.Phytoalexin biosynthesis	Metabolism.Secondary metabolism.Phenylpropanoid metabolism.Stilbenoid metabolism.Stilbenoid biosynthesis						chr16_16627367_16629171	AT5G13930
CHR16_JGVV100_35_T01	VIT_16s0100g00950	-0.74	0.76	1.4	1.31	0.48	0	1.27	-0.02	1.51	1.72	0.1	0	6.37168e-12	SvsF7	Skin night up, flesh morning up	Stilbene synthase 3	Metabolism.Secondary metabolism.Phenylpropanoid metabolism.Phenylpropanoid biosynthesis	Metabolism.Cellular metabolism.Phytoalexin metabolism.Phytoalexin biosynthesis	Metabolism.Secondary metabolism.Phenylpropanoid metabolism.Stilbenoid metabolism.Stilbenoid biosynthesis						chr16_16430833_16431392	AT5G13930
CHR16_JGVV100_36_T01	VIT_16s0100g00940	-0.33	0.9	1.52	1.4	0.75	0	1	0.46	1.46	2.15	0.51	0	1.08713e-12	SvsF7	Skin night up, flesh morning up	Stilbene synthase 3 [Vitis sp. cv. 'Norton']	Metabolism.Secondary metabolism.Phenylpropanoid metabolism.Phenylpropanoid biosynthesis	Metabolism.Cellular metabolism.Phytoalexin metabolism.Phytoalexin biosynthesis	Metabolism.Secondary metabolism.Phenylpropanoid metabolism.Stilbenoid metabolism.Stilbenoid biosynthesis						chr16_16411757_16413318	AT5G13930
CHR16_JGVV100_44_T01	VIT_16s0100g00840	-0.61	0.76	1.73	1.57	0.9	0	0.48	0.32	0.68	1.27	-0.03	0	1.65423e-14	SvsF7	Skin night up, flesh morning up	Stilbene synthase 4	Metabolism.Secondary metabolism.Phenylpropanoid metabolism.Phenylpropanoid biosynthesis	Metabolism.Cellular metabolism.Phytoalexin metabolism.Phytoalexin biosynthesis	Metabolism.Secondary metabolism.Phenylpropanoid metabolism.Stilbenoid metabolism.Stilbenoid biosynthesis						chr16_16343076_16344518	AT5G13930
CHR16_JGVV100_32_T01	VIT_16s0100g01000	-0.83	1.13	2.53	2.24	0.82	0	0.45	0.32	1.12	1.31	0.2	0	3.33067e-15	SvsF7	Skin night up, flesh morning up	Stilbene synthase 4	Metabolism.Secondary metabolism.Phenylpropanoid metabolism.Phenylpropanoid biosynthesis	Metabolism.Cellular metabolism.Phytoalexin metabolism.Phytoalexin biosynthesis	Metabolism.Secondary metabolism.Phenylpropanoid metabolism.Stilbenoid metabolism.Stilbenoid biosynthesis						chr16_16476944_16478681
CHR19_JGVV140_8_T01	VIT_19s0140g00120	-0.48	1.4	1.91	0.9	-0.95	0	-0.19	0.32	1.09	1.19	0.17	0	1.71415e-09	SvsF7	Skin night up, flesh morning up	Gibberellin 2-beta-dioxygenase 1	Metabolism.Secondary metabolism.Terpenoid metabolism.Diterpenoid metabolism.Diterpenoid biosynthesis	Signaling.Hormone Signaling.Gibberellic acid Signaling.Gibberellic acid metabolism.Gibberellic acid catabolism							chr19_15497747_15499547	AT1G78440
CHR18_JGVV75_61_T01	VIT_18s0075g00810	-0.21	-0.13	0.66	1.2	0.51	0	0.06	-0.01	0.53	0.46	-0.64	0	4.54749e-08	SvsF7	Skin night up, flesh morning up	Laccase	Metabolism.single reactions	Transport overview.Incompletely characterized transport systems.Recognized transporters of unknown biochemical mechanism.Iron/Lead Transporter.Oxidase-dep Fe2+ Transporter	Metabolism.Secondary metabolism.Phenylpropanoid metabolism.Lignin metabolism	Response to stimulus.Stress response.Abiotic stress response.Oxidative stress response					chr18_22524258_22526965	AT5G48100
CHR18_JGVV75_78_T01	VIT_18s0075g01030	-0.27	-0.48	0.37	1.13	0.45	0	-0.08	-0.21	0.36	0.61	-0.7	0	9.13452e-08	SvsF7	Skin night up, flesh morning up	Laccase	Metabolism.single reactions	Transport overview.Incompletely characterized transport systems.Recognized transporters of unknown biochemical mechanism.Iron/Lead Transporter.Oxidase-dep Fe2+ Transporter	Metabolism.Secondary metabolism.Phenylpropanoid metabolism.Lignin metabolism	Response to stimulus.Stress response.Abiotic stress response.Oxidative stress response					chr18_22877730_22879017	AT5G48100
CHR12_JGVV59_163_T01	VIT_12s0059g01720	-0.88	1.69	2.41	1.99	0.5	0	0.24	0.42	0.39	1.08	0.29	0	3.44169e-14	SvsF7	Skin night up, flesh morning up	No hit	No hit								chr12_06608981_06609848
CHR13_JGVV19_171_T01	VIT_13s0019g03520	-0.69	0.24	0.76	0.3	0.13	0	0.49	0.04	0.22	0.5	0.3	0	6.14175e-13	SvsF7	Skin night up, flesh morning up	No hit	No hit								chr13_04655017_04655413
CHR18_JGVV1_554_T01	VIT_18s0001g08760	-0.84	0.4	0.72	0.48	0.28	0	0.3	0.19	0.23	0.38	0.37	0	3.44169e-15	SvsF7	Skin night up, flesh morning up	No hit	No hit								chr18_07260119_07260659
CHR18_JGVV166_21_T01	VIT_18s0166g00260	-0.33	0.68	0.51	-0.17	-0.03	0	-0.86	-1.25	0.94	0.44	0.7	0	1.88464e-10	SvsF7	Skin night up, flesh morning up	No hit	No hit								chr18_14233967_14234837
CHRUN_GSVIVT00006476001_T01	VIT_00s0373g00050	-1.29	0.17	0.68	0.11	0.2	0	0.04	-0.05	0.1	-0.02	0.15	0	2.11474e-10	SvsF7	Skin night up, flesh morning up	Basic helix-loop-helix (bHLH) family	Regulation overview.Regulation of gene expression.Regulation of transcription.Transcription factor.bHLH family transcription factor								chrUn_26304791_26320891	AT4G37850
CHR5_JGVV20_346_T01	VIT_05s0020g03690	-0.41	0.63	1.18	1.06	0.61	0	0.56	-0.07	0.18	1.51	0.2	0	1.9118e-13	SvsF7	Skin night up, flesh morning up	GCN5 N-acetyltransferase (GNAT)	Regulation overview.Regulation of gene expression.Regulation of transcription.Transcription factor.GNAT								chr05_05401299_05402084	AT2G32030
CHR5_JGVV20_348_T01	VIT_05s0020g03710	-0.4	0.65	0.91	0.89	0.54	0	0.63	0.16	0.27	1.53	0.15	0	2.05724e-13	SvsF7	Skin night up, flesh morning up	GCN5 N-acetyltransferase (GNAT)	Regulation overview.Regulation of gene expression.Regulation of transcription.Transcription factor.GNAT								chr05_05408291_05409013	AT2G32030
CHR6_JGVV4_329_T01	VIT_06s0004g04950	0.13	1.39	1.86	1.66	0.25	0	0.24	0.56	0.83	1.23	0.37	0	2.06671e-10	SvsF7	Skin night up, flesh morning up	Scarecrow-like transcription factor 14 SCL14	Regulation overview.Regulation of gene expression.Regulation of transcription.Transcription factor.GRAS family transcription factor								chr06_05918377_05921385	AT2G29060
CHRUN_JGVV203_6_T01	VIT_00s0203g00070	-0.98	0.2	1.21	0.16	-0.98	0	0.15	-0.06	0	-0.08	0.34	0	8.97042e-07	SvsF7	Skin night up, flesh morning up	Myb domain protein 102	Regulation overview.Regulation of gene expression.Regulation of transcription.Transcription factor.MYB family transcription factor								chrUn_11882228_11883522	AT4G21440
CHR7_JGVV5_317_T01	VIT_07s0005g03340	-0.35	0.77	1.01	0.74	0.04	0	0.05	-0.25	-0.05	0.61	-0.44	0	0	SvsF7	Skin night up, flesh morning up	Myb domain protein 14	Regulation overview.Regulation of gene expression.Regulation of transcription.Transcription factor.MYB family transcription factor								chr07_06210930_06212669	AT2G31180
CHR7_JGVV31_237_T01	VIT_07s0031g02610	0.12	0.98	1.28	1.09	-0.02	0	-0.15	-0.02	0.28	1.34	-0.35	0	8.18422e-10	SvsF7	Skin night up, flesh morning up	NAC domain containing protein 2	Regulation overview.Regulation of gene expression.Regulation of transcription.Transcription factor.NAC family transcription factor								chr07_18930483_18932500	AT1G01720
CHR8_JGVV7_129_T01	VIT_08s0007g07670	-0.43	0.07	0.68	0.83	-0.09	0	0.03	0.04	-0.41	0.5	-0.08	0	1.03606e-05	SvsF7	Skin night up, flesh morning up	NAC domain containing protein 47	Regulation overview.Regulation of gene expression.Regulation of transcription.Transcription factor.NAC family transcription factor								chr08_21134424_21136523
CHR19_GSVIVT00020388001_T01	VIT_19s0027g00870	-0.2	0.02	1.03	1.85	-0.18	0	0.2	0.4	0.43	0.15	0.29	0	4.85652e-10	SvsF7	Skin night up, flesh morning up	NAC domain-containing protein 42	Regulation overview.Regulation of gene expression.Regulation of transcription.Transcription factor.NAC family transcription factor								chr19_20230675_20232220	AT2G43000
CHR9_JGVV18_11_T01	VIT_09s0018g00240	-0.1	1.32	2.07	1.6	0.14	0	-0.3	-0.54	1.1	2.07	0.44	0	2.30068e-10	SvsF7	Skin night up, flesh morning up	WRKY DNA-binding protein 40	Regulation overview.Regulation of gene expression.Regulation of transcription.Transcription factor.WRKY family transcription factor								chr09_16094245_16096198	AT1G80840
CHR2_JGVV25_118_T01	VIT_02s0025g01280	0.33	0.66	2.21	1.46	0.23	0	-0.09	0.11	0.68	1.11	0.37	0	1.34854e-06	SvsF7	Skin night up, flesh morning up	WRKY DNA-binding protein 53	Regulation overview.Regulation of gene expression.Regulation of transcription.Transcription factor.WRKY family transcription factor								chr02_01228115_01229951	AT4G23810
CHR10_JGVV116_63_T01	VIT_10s0116g01200	-0.41	1.15	1.58	1.2	-0.3	0	0.04	-0.29	0.36	0.89	-0.26	0	7.06111e-07	SvsF7	Skin night up, flesh morning up	WRKY DNA-binding protein 6	Regulation overview.Regulation of gene expression.Regulation of transcription.Transcription factor.WRKY family transcription factor								chr10_00618665_00621093	AT1G62300
CHR2_PDVV25_369_T01	VIT_02s0025g04320	-0.23	0.6	1.04	0.95	0.32	0	0.41	-0.31	-0.49	0.56	-0.3	0	2.9754e-14	SvsF7	Skin night up, flesh morning up	Thaumatin	Response to stimulus.Stress response								chr02_03816872_03817375	AT4G11650
CHR10_JGVV3_37_T01	VIT_10s0003g00390	-0.42	-0.05	0.84	1.16	0.04	0	0.56	-0.26	-0.48	0.65	0	0	1.15974e-08	SvsF7	Skin night up, flesh morning up	Glutaredoxin	Response to stimulus.Stress response.Abiotic stress response.Oxidative stress response								chr10_01675553_01676274	AT1G28480
CHR5_JGVV77_140_T01	VIT_05s0077g01690	-0.69	0.52	2.06	2.26	0.1	0	0.06	-0.27	-0.07	0.72	-0.31	0	3.41691e-11	SvsF7	Skin night up, flesh morning up	Pathogenesis protein 10 [Vitis vinifera]	Response to stimulus.Stress response.Biotic stress response								chr05_01307369_01308430
CHR1_JGVV11_599_T01	VIT_01s0011g00380	-0.49	0.67	1.12	1.03	0.67	0	0.45	-0.2	-0.15	0.56	-0.09	0	0	SvsF7	Skin night up, flesh morning up	SP1L1 (SPIRAL1-like1)	Response to stimulus.Stress response.Biotic stress response								chr01_00397196_00400518	AT3G29770
CHR8_JGVV58_74_T01	VIT_08s0058g00690	0.07	1.75	2.46	2.23	0.46	0	0.36	0.37	1.32	2.47	0.61	0	1.46105e-13	SvsF7	Skin night up, flesh morning up	WRKY DNA-binding protein 33	Response to stimulus.Stress response.Biotic stress response.Plant-pathogen interaction	Regulation overview.Regulation of gene expression.Regulation of transcription.Transcription factor.WRKY family transcription factor							chr08_09796097_09798804	AT2G38470
CHR1_JGVV137_37_T01	VIT_01s0137g00460	-0.56	0.15	0.83	0.63	0.29	0	0.29	0.01	-0.24	0.44	-0.09	0	9.09671e-11	SvsF7	Skin night up, flesh morning up	RGLG2 (ring Domain LIGASE2)	Signaling.Hormone Signaling.Auxin Signaling.Auxin transport								chr01_06977522_06983072	AT5G14420
CHR12_JGVV57_37_T01	VIT_12s0057g00420	-0.19	1.08	1.8	1.66	0.45	0	0.7	0.06	1.15	1.35	0.58	0	3.39728e-14	SvsF7	Skin night up, flesh morning up	Auxin-responsive protein AIR12	Signaling.Hormone Signaling.Auxin Signaling.Auxin-mediated Signaling pathway								chr12_09023067_09024891	AT5G35735
CHR16_JGVV13_81_T01	VIT_16s0013g01080	0.04	2.47	2.7	2.18	0.36	0	0.71	1.11	1.46	2.12	0.52	0	3.89026e-09	SvsF7	Skin night up, flesh morning up	Ethylene-responsive transcription factor ERF105	Signaling.Hormone Signaling.Ethylene Signaling.Ethylene-mediated Signaling pathway	Regulation overview.Regulation of gene expression.Regulation of transcription.Transcription factor.AP2 family transcription factor.ERF subfamily transcription factor							chr16_06973919_06975043	AT5G51190
CHR18_JGVV72_93_T01	VIT_18s0072g00260	-1.07	0.68	1.16	0.92	0.01	0	0.44	-0.32	0.52	1.35	-0.08	0	4.8609e-07	SvsF7	Skin night up, flesh morning up	Ethylene-responsive transcription factor related to APETALA2 6	Signaling.Hormone Signaling.Ethylene Signaling.Ethylene-mediated Signaling pathway	Regulation overview.Regulation of gene expression.Regulation of transcription.Transcription factor.AP2 family transcription factor							chr18_19427010_19431008
CHR19_JGVV14_411_T01	VIT_19s0014g04650	-0.66	0.78	1.26	1.67	-0.05	0	0.58	0.11	0.38	0.88	0.31	0	3.61576e-05	SvsF7	Skin night up, flesh morning up	Avr9/Cf-9 rapidly elicited protein 20	Signaling.Signaling pathway.Calcium sensors and Signaling	Response to stimulus.Stress response.Biotic stress response							chr19_04955233_04956196	AT4G27280
CHR2_JGVV25_372_T01	VIT_02s0025g04120	-0.75	0.36	1.18	0.63	0.05	0	0.15	0.03	0.16	0.09	-0.03	0	4.16078e-07	SvsF7	Skin night up, flesh morning up	Calmodulin binding protein	Signaling.Signaling pathway.Calcium sensors and Signaling								chr02_03644671_03649056	AT4G23060
CHR11_JGVV16_271_T01	VIT_11s0016g03080	-0.68	0.67	1.25	1.16	0.75	0	0.84	0	0.27	1.37	0.13	0	2.50822e-12	SvsF7	Skin night up, flesh morning up	Clavata1 receptor kinase (CLV1)	Signaling.Signaling pathway.Protein kinase								chr11_02478085_02481786	AT5G25930
CHR7_JGVV5_377_T01	VIT_07s0005g04020	0.06	0.71	0.85	0.47	-0.01	0	0.43	-0.43	0	1.03	-0.21	0	2.22045e-15	SvsF7	Skin night up, flesh morning up	Leucine Rich Repeat receptor-like kinase	Signaling.Signaling pathway.Protein kinase								chr07_07095873_07099689	AT4G08850
CHR18_JGVV1_126_T01	VIT_18s0001g01960	0.31	1.65	2.37	2.35	0.5	0	0.59	0.61	1.05	2.08	0.54	0	6.86253e-06	SvsF7	Skin night up, flesh morning up	RKF3 (receptor-like kinase IN in flowers 3)	Signaling.Signaling pathway.Protein kinase								chr18_02415255_02417215	AT1G11050
CHR5_JGVV20_303_T01	VIT_05s0020g03220	-0.33	0.25	1.17	0.77	0.33	0	0.82	-0.11	0.3	0.22	0.75	0	9.61764e-11	SvsF7	Skin night up, flesh morning up	S-receptor kinase	Signaling.Signaling pathway.Protein kinase								chr05_04977347_04978110	AT5G60900
CHR17_JGVV0_536_T01	VIT_17s0000g04380	-0.29	0.28	1.43	0.89	-0.24	0	0.09	0.13	-0.02	0.32	0.16	0	6.70243e-08	SvsF7	Skin night up, flesh morning up	Wall-associated kinase 1 (WAK1)	Signaling.Signaling pathway.Protein kinase								chr17_04578143_04582285	AT1G16130
CHRUN_JGVV1328_2_T01	VIT_00s1328g00020	-1.12	-0.12	0.6	0.68	0.29	0	0.11	0.16	0.43	0.81	0.16	0	7.06557e-09	SvsF7	Skin night up, flesh morning up	Phytosulfokines PSK4	Signaling.Signaling pathway.Signaling molecules.Signaling peptide.Ligand peptide								chrUn_38581446_38582032
CHR5_RANDOM_JGVV172_1_T01	VIT_05s0077g00030	-0.65	0.92	1.15	1.02	0.4	0	0.26	0.11	0.14	0.99	0.19	0	0	SvsF7	Skin night up, flesh morning up	Ammonium transporter 1, member 1 (AMT1.1)	Transport overview.Channels and pores.a-Type channels.Ammonia Channel Transporter	Metabolism.Cellular metabolism.Nitrogen and sulfur metabolism.Nitrogen metabolism.Nitrogen assimilation	Transport overview.Ion transport.Cation transport.Ammonium transport						chr05_random_00011192_00012931	AT4G13510
CHR8_JGVV58_119_T01	VIT_08s0058g00150	-0.33	0.87	1.43	1.21	0.42	0	0.72	0	0.41	0.69	0.4	0	1.05471e-14	SvsF7	Skin night up, flesh morning up	Ammonium transporter 2	Transport overview.Channels and pores.a-Type channels.Ammonia Channel Transporter	Metabolism.Cellular metabolism.Nitrogen and sulfur metabolism.Nitrogen metabolism.Nitrogen assimilation	Transport overview.Ion transport.Cation transport.Ammonium transport						chr08_08786927_08789593	AT2G38290
CHR18_JGVV117_22_T01	VIT_18s0117g00290	-1.06	-0.03	0.36	0.47	0.69	0	0.4	0.06	-0.24	0.63	0.24	0	9.16821e-08	SvsF7	Skin night up, flesh morning up	Coatomer protein complex, subunit beta 2	Transport overview.Macromolecule transport.Protein transport.Protein coat	Cellular process.Cellular transport.Protein trafficking.Vesicle-mediated trafficking							chr18_23531601_23547587	AT1G52360
CHR1_JGVV11_403_T01	VIT_01s0011g02480	0.06	0.6	1.41	1.29	0.4	0	0.21	0.31	0.4	0.63	0.25	0	9.6483e-07	SvsF7	Skin night up, flesh morning up	Phospholipid-transporting ATPase	Transport overview.Primary Active Transporters.P-P-bond hydrolysis-driven transporters.P-type ATPase (P-ATPase).phospholipid transporting	Transport overview.Macromolecule transport.Lipid transport							chr01_02253605_02261314	AT1G68710
CHR13_GSVIVT00034766001_T01	VIT_13s0074g00800	-0.2	0.3	1.49	1.54	0.61	0	0.63	0.14	0.44	0.54	0.31	0	1.43319e-11	SvsF7	Skin night up, flesh morning up	CCHC-type integrase	Transposable elements viral and plasmid proteins.Protein from transposable element								chr13_09250055_09250801
CHR15_JGVV46_30_T01	VIT_15s0046g03430	-0.05	1.15	2	2.12	0.82	0	0.8	0.85	0.68	2.89	0.71	0	4.865e-13	SvsF7	Skin night up, flesh morning up	Metal ion binding	Unclear								chr15_20036089_20036825
CHR15_JGVV46_24_T01	VIT_15s0046g03500	-0.7	0.8	1	0.92	0.09	0	0.3	-0.06	-0.06	1.38	-0.23	0	1.49458e-12	SvsF7	Skin night up, flesh morning up	Metal ion binding	Unclear								chr15_20072267_20073016
CHR4_GSVIVT00026626001_T01	VIT_04s0044g00230	-0.23	0.58	1.06	1.11	0.85	0	0.78	0.32	0.2	0.61	0.38	0	5.20251e-13	SvsF7	Skin night up, flesh morning up	Monooxygenase (MO2)	Unclear								chr04_20912726_20914980	AT4G38540
CHR14_JGVV108_92_T01	VIT_14s0108g01000	-0.11	2.06	2.51	2.13	0.47	0	0.71	0.5	0.87	1.37	0.3	0	3.51565e-08	SvsF7	Skin night up, flesh morning up	Calcium-binding EF hand	Unknown								chr14_29638769_29639506	AT5G39670
CHR1_JGVV11_120_T01	VIT_01s0011g05430	-0.45	-0.18	1.08	1.45	-0.07	0	0.35	0.17	0.44	0.39	-0.11	0	8.14257e-10	SvsF7	Skin night up, flesh morning up	Fw2.2 ORFX	Unknown								chr01_05088214_05089186	AT1G14870
CHR14_JGVV66_243_T01	VIT_14s0066g02610	-0.18	0.99	1.17	1.45	0.7	0	0.67	0.39	0.02	1.02	0.4	0	6.56782e-06	SvsF7	Skin night up, flesh morning up	Unknown	Unknown								chr14_28778066_28778792
CHR15_JGVV46_31_T01	VIT_15s0046g03420	-0.32	0.66	1.54	1.73	0.44	0	-0.08	0.08	0.16	1.03	-0.01	0	1.77636e-15	SvsF7	Skin night up, flesh morning up	Unknown	Unknown								chr15_20029924_20030765
CHR15_JGVV48_182_T01	VIT_15s0048g01080	0.07	0.88	1.04	0.93	-0.21	0	0.28	0.31	0	0.72	-0.14	0	1.17665e-10	SvsF7	Skin night up, flesh morning up	Unknown	Unknown								chr15_15203473_15204045
CHR19_PDVV90_34_T01	VIT_19s0090g00360	-0.51	0.61	1.77	0.97	-0.88	0	-0.02	-0.1	0.07	0.52	-0.1	0	1.92531e-05	SvsF7	Skin night up, flesh morning up	Unknown	Unknown								chr19_06505413_06506163
CHR1_JGVV11_119_T01	VIT_01s0011g05440	-0.26	0.18	1.67	2.17	0.15	0	0.9	0.03	0.5	0.66	0.38	0	3.28356e-07	SvsF7	Skin night up, flesh morning up	Unknown protein	Unknown								chr01_05089187_05104138	AT1G14870
CHR1_JGVV127_20_T01	VIT_01s0127g00700	-0.13	0.74	2.31	2.15	-0.14	0	0.74	0.06	0.92	0.93	0.48	0	8.00997e-09	SvsF7	Skin night up, flesh morning up	Unknown protein	Unknown								chr01_08036754_08037995	AT1G23710
CHR13_JGVV84_60_T01	VIT_13s0084g00670	-0.27	0.87	1.07	1.2	0.49	0	1.36	0.24	-0.17	0.82	0.37	0	5.25225e-10	SvsF7	Skin night up, flesh morning up	Unknown protein	Unknown								chr13_19831919_19832444
CHR14_JGVV6_160_T01	VIT_14s0006g02610	-0.77	0.64	1.01	0.24	-0.16	0	0.24	0.18	0.25	0.18	0.25	0	1.04506e-11	SvsF7	Skin night up, flesh morning up	Unknown protein	Unknown								chr14_20464218_20465903	AT4G25130
CHR14_JGVV66_143_T01	VIT_14s0066g01570	-0.67	0.4	1.51	1.23	0.31	0	0.21	0.23	0.13	0.17	0.15	0	2.31415e-12	SvsF7	Skin night up, flesh morning up	Unknown protein	Unknown								chr14_27940202_27941441	AT1G23840
CHR12_JGVV28_99_T01	VIT_12s0028g02970	-0.82	0.06	0.14	0.25	0.06	0	0.48	0.3	0.52	0.37	0.29	0	5.71279e-08	SvsF8	Skin night up, then steady	MLO1	Cellular process.Cell growth and death.Cell death	Response to stimulus.Stress response.Biotic stress response							chr12_03714693_03718251	AT2G39200
CHR14_JGVV219_18_T01	VIT_14s0219g00180	0.1	-0.18	0.15	0.18	0.32	0	1.18	0.42	-0.06	0.11	0.63	0	7.1388e-08	SvsF8	Skin night up, then steady	Phosphoprotein NtEPb3	Development.Reproductive development.Embryo development								chr14_26436070_26436859	AT1G48940
CHR15_JGVV48_135_T01	VIT_15s0048g01570	-1.03	-0.73	-0.54	-0.43	-0.44	0	0.08	0.1	0.21	0.17	0.13	0	3.143e-08	SvsF8	Skin night up, then steady	CYP76C2	Metabolism.Cellular metabolism.Oxidation reduction.Cytochrome P450 oxidoreductase								chr15_15703530_15707230	AT2G45570
CHR1_JGVV10_141_T01	VIT_01s0010g02000	-0.04	-0.21	-0.13	0.55	0.18	0	1.67	1.3	0.82	0.48	0.31	0	6.66422e-11	SvsF8	Skin night up, then steady	Peroxidase	Metabolism.Primary metabolism.Amino acid metabolism.Aromatic amino acid metabolism.Phenylalanine metabolism.Phenylalanine biosynthesis	Metabolism.Cellular metabolism.Methane metabolism	Response to stimulus.Stress response.Abiotic stress response.Oxidative stress response						chr01_18652546_18653975	AT1G14550
CHR18_JGVV157_11_T01	VIT_18s0157g00140	-0.13	-0.54	0.13	0.4	-0.61	0	0.49	0.08	-0.03	0.15	0.43	0	2.0778e-06	SvsF8	Skin night up, then steady	Alliin lyase	Metabolism.Primary metabolism.Amino acid metabolism.Cysteine metabolism	Metabolism.Cellular metabolism.Nitrogen and sulfur metabolism.Sulfur metabolism.Sulfur compound metabolism	Response to stimulus.Stress response.Biotic stress response						chr18_18930346_18934536	AT1G34040
CHR4_JGVV44_81_T01	VIT_04s0044g01170	-0.47	-0.37	-0.32	-0.39	-0.16	0	1.07	0.48	0.85	0.59	-0.2	0	4.65312e-08	SvsF8	Skin night up, then steady	Aminotransferase, class V	Metabolism.Primary metabolism.Amino acid metabolism.Valine, leucine, and isoleucine metabolism								chr04_22551652_22554070
CHR14_PDVV6_235_T01	VIT_14s0006g03030	-0.3	-0.02	-0.09	-0.29	-0.22	0	1.11	0.72	0.65	0.53	0.61	0	1.34717e-07	SvsF8	Skin night up, then steady	Glyceraldehyde-3-phosphate dehydrogenase GAPC1,cytosolic	Metabolism.Primary metabolism.Carbohydrate metabolism.Glycolysis Gluconeogenesis								chr14_21419495_21419856
CHR7_JGVV5_248_T01	VIT_07s0005g02560	-1.18	-0.36	0.26	0.49	0.33	0	0.03	0.04	0.42	0.45	0.4	0	6.75007e-08	SvsF8	Skin night up, then steady	Chitinase Class I	Metabolism.Primary metabolism.Carbohydrate metabolism.Monosaccharide metabolism.Amino sugar metabolism	Response to stimulus.Stress response							chr07_04889306_04890198	AT1G02360
CHR19_JGVV90_97_T01	VIT_19s0090g01070	-1.13	-0.34	-0.02	-0.26	-0.08	0	0.01	0.14	0.24	0.9	0.12	0	4.01099e-09	SvsF8	Skin night up, then steady	Glucan endo-1,3-beta-glucosidase 7 precursor	Metabolism.Primary metabolism.Carbohydrate metabolism.Polysaccharide metabolism.Starch and sucrose metabolism	Metabolism.Primary metabolism.Carbohydrate metabolism.Polysaccharide metabolism.Beta-1,3 glucan metabolism.Beta-1,3 glucan catabolism							chr19_07150554_07152427	AT5G55180
CHR1_JGVV26_124_T01	VIT_01s0026g01380	-2.76	-0.7	0.13	-0.78	0.27	0	0.26	-0.25	0.39	0.59	-0.02	0	5.44518e-11	SvsF8	Skin night up, then steady	Glutathione S-transferase 29 GSTU18	Metabolism.Primary metabolism.Coenzyme and prosthetic group metabolism.Peptide derived compounds biosynthesis.Glutathione metabolism	Response to stimulus.Stress response.Abiotic stress response.Oxidative stress response							chr01_10337712_10348270	AT1G10360
CHR14_JGVV68_7_T01	VIT_14s0068g00080	-0.88	-0.61	0.25	-0.02	-0.07	0	0.13	-0.38	-0.33	0.17	0.02	0	1.4982e-08	SvsF8	Skin night up, then steady	Non-symbiotic hemoglobin class 1	Metabolism.Primary metabolism.Cofactor metabolism.Tetrapyrrole metabolism	Transport overview.Gaseous transport.Oxygen transport							chr14_23790042_23793197	AT2G16060
CHR18_JGVV41_36_T01	VIT_18s0041g02010	-0.83	-0.99	-0.03	0.73	0.24	0	0.35	0.37	0.36	0.43	0.23	0	5.18572e-06	SvsF8	Skin night up, then steady	12-oxophytodienoate reductase 1	Metabolism.Primary metabolism.Lipid metabolism.Fatty acid metabolism.Alpha-linolenic acid metabolism	Metabolism.Primary metabolism.Lipid metabolism.Fatty acid metabolism.Oxylipin biosynthesis	Signaling.Hormone Signaling.Jasmonate salicylate signaling.Jasmonate Signaling.Jasmonate metabolism.Jasmonate biosynthesis						chr18_27122027_27124017	AT1G76680
CHR18_JGVV41_33_T01	VIT_18s0041g02050	-1.11	-1.06	0.01	0.66	0.13	0	0.02	-0.05	0.25	0.03	-0.05	0	1.02302e-07	SvsF8	Skin night up, then steady	12-oxophytodienoate reductase 1	Metabolism.Primary metabolism.Lipid metabolism.Fatty acid metabolism.Alpha-linolenic acid metabolism	Metabolism.Primary metabolism.Lipid metabolism.Fatty acid metabolism.Oxylipin biosynthesis	Signaling.Hormone Signaling.Jasmonate salicylate signaling.Jasmonate Signaling.Jasmonate metabolism.Jasmonate biosynthesis						chr18_27178512_27179917	AT1G76680
CHR8_JGVV40_211_T01	VIT_08s0040g01130	-2.05	-0.38	0.75	0.28	0.36	0	0.19	0.08	0.35	0.11	0.13	0	5.51652e-10	SvsF8	Skin night up, then steady	Serine carboxypeptidase II	Metabolism.Primary metabolism.Protein metabolism and modification.Proteolysis.Peptidase-mediated proteolysis								chr08_12137642_12140264	AT2G33530
CHR9_JGVV96_18_T01	VIT_09s0096g00210	-0.12	0.01	-0.1	-0.04	-0.03	0	0.94	0.65	0.55	0.6	1.25	0	5.2305e-11	SvsF8	Skin night up, then steady	Coniferyl alcohol acyltransferase	Metabolism.Secondary metabolism.Phenylpropanoid metabolism.Phenylpropanoid biosynthesis								chr09_11654624_11655437	AT1G32910
CHR2_JGVV12_220_T01	VIT_02s0012g00440	-1.12	-1.2	-0.96	-1.04	-0.97	0	-0.15	0.01	-0.09	0.01	-0.22	0	4.04504e-08	SvsF8	Skin night up, then steady	Norcoclaurine synthase	Metabolism.Secondary metabolism.Primary amino acids derivated metabolism.Alkaloid metabolism.Alkaloid biosynthesis								chr02_06209000_06209468	AT4G25310
CHR18_RANDOM_JGVV82_35_T01	VIT_18s0001g04280	-0.5	-1.19	0.13	-0.31	-0.55	0	0.61	0.06	0.11	0.81	0.05	0	2.43156e-08	SvsF8	Skin night up, then steady	(-)-germacrene D synthase	Metabolism.Secondary metabolism.Terpenoid metabolism.Terpenoid biosynthesis	Metabolism.Secondary metabolism.Terpenoid metabolism.Sesquiterpenoid metabolism.Sesquiterpenoid biosynthesis							chr18_random_03776068_03798237	AT5G23960
CHR18_JGVV75_51_T01	VIT_18s0075g00670	-0.4	-0.46	0.21	0.54	0.02	0	0.62	0.29	0.54	0.49	0.34	0	9.1154e-09	SvsF8	Skin night up, then steady	Laccase	Metabolism.single reactions	Transport overview.Incompletely characterized transport systems.Recognized transporters of unknown biochemical mechanism.Iron/Lead Transporter.Oxidase-dep Fe2+ Transporter	Metabolism.Secondary metabolism.Phenylpropanoid metabolism.Lignin metabolism	Response to stimulus.Stress response.Abiotic stress response.Oxidative stress response					chr18_22269791_22273738	AT5G09360
CHR18_PDVV75_79_T01	VIT_18s0075g01090	-0.62	-1	-0.69	0.41	0.04	0	0.39	0.18	0.78	0.23	0.03	0	3.87646e-09	SvsF8	Skin night up, then steady	Laccase	Metabolism.single reactions	Transport overview.Incompletely characterized transport systems.Recognized transporters of unknown biochemical mechanism.Iron/Lead Transporter.Oxidase-dep Fe2+ Transporter	Metabolism.Secondary metabolism.Phenylpropanoid metabolism.Lignin metabolism	Response to stimulus.Stress response.Abiotic stress response.Oxidative stress response					chr18_23014688_23017179	AT5G48100
CHRUN_JGVV413_1_T01	VIT_00s0413g00010	-0.65	-0.73	-0.28	0.43	0	0	0.46	0.1	0.83	0.62	0.31	0	7.87266e-09	SvsF8	Skin night up, then steady	Laccase (diphenol oxidase) family protein	Metabolism.single reactions	Transport overview.Incompletely characterized transport systems.Recognized transporters of unknown biochemical mechanism.Iron/Lead Transporter.Oxidase-dep Fe2+ Transporter	Metabolism.Secondary metabolism.Phenylpropanoid metabolism.Lignin metabolism	Response to stimulus.Stress response.Abiotic stress response.Oxidative stress response					chrUn_28165164_28167932	AT5G48100
CHR15_JGVV46_282_T01	VIT_15s0046g00490	0.08	-0.12	-0.05	0.31	0.32	0	0.04	0.52	0.82	0.83	1.38	0	0	SvsF8	Skin night up, then steady	Wax synthase	Metabolism.single reactions	Metabolism.Primary metabolism.Lipid metabolism.Wax metabolism.Wax biosynthesis							chr15_17444781_17448228	AT3G49200
CHR15_GSVIVT00027131001_T01	VIT_15s0046g00640	-0.84	-1.29	-0.73	-0.6	0.03	0	-0.03	-0.04	0.04	-0.26	0.06	0	0	SvsF8	Skin night up, then steady	Wax synthase	Metabolism.single reactions	Metabolism.Primary metabolism.Lipid metabolism.Wax metabolism.Wax biosynthesis							chr15_17582079_17582499	AT3G49200
CHR1_JGVV11_384_T01	VIT_01s0011g02710	-0.27	-0.04	0.11	0.09	-0.04	0	0.22	0.11	0.22	0.41	1.36	0	6.66996e-07	SvsF8	Skin night up, then steady	No hit	No hit								chr01_02424497_02425150
CHR1_PDVV11_362_T01	VIT_01s0011g03000	-0.63	-0.1	-0.2	-1.12	-0.5	0	0.32	0.84	0.31	0.14	0.45	0	1.631e-06	SvsF8	Skin night up, then steady	No hit	No hit								chr01_02688188_02688578
CHR6_GSVIVT00037481001_T01	VIT_06s0009g01280	-0.9	-1.13	-0.42	-0.59	-0.25	0	0.15	0.02	0.15	0.08	0.19	0	2.06242e-07	SvsF8	Skin night up, then steady	No hit	No hit								chr06_12939301_12940125
CHR7_JGVV5_308_T01	VIT_07s0005g03250	-0.76	-0.1	0.37	-0.29	-0.32	0	0.72	0.44	0.22	0.32	0.37	0	6.89544e-07	SvsF8	Skin night up, then steady	No hit	No hit								chr07_06055718_06057216
CHR14_JGVV128_88_T01	VIT_14s0128g00940	-0.73	-0.83	-0.44	0.42	-0.06	0	0.31	0.01	0.6	0.65	0.08	0	1.33186e-07	SvsF8	Skin night up, then steady	No hit	No hit								chr14_03481669_03481939
CHR15_GSVIVT00027134001_T01	VIT_15s0046g00600	-1.11	-1.31	-1.07	-0.98	-0.23	0	0.35	-0.14	0.81	0.51	0.41	0	0	SvsF8	Skin night up, then steady	No hit	No hit								chr15_17557053_17560577
CHR13_JGVV19_151_T01	VIT_13s0019g03720	0.01	-0.08	-0.13	-0.06	-0.02	0	1.29	0.11	0.51	0.36	0.3	0	1.25162e-10	SvsF8	Skin night up, then steady	Lateral organ boundaries protein 11	Regulation overview.Regulation of gene expression.Regulation of transcription.Transcription factor.AS2 family transcription factor								chr13_04909976_04910671	AT2G28500
CHRUN_JGVV880_1_T01	VIT_00s0880g00010	-1.67	-1.24	-0.45	-1.16	0.01	0	-0.19	-0.09	-0.02	-0.12	0.02	0	3.04902e-08	SvsF8	Skin night up, then steady	Basic helix-loop-helix (bHLH) family	Regulation overview.Regulation of gene expression.Regulation of transcription.Transcription factor.bHLH family transcription factor								chrUn_36433266_36434193
CHR11_JGVV16_498_T01	VIT_11s0016g05540	-0.85	0.02	0.23	-0.32	0.17	0	1.47	0.42	-0.05	0.53	0.39	0	1.91128e-11	SvsF8	Skin night up, then steady	Dicyanin	Response to stimulus.Stress response.Abiotic stress response.Oxidative stress response								chr11_04932374_04933547	AT2G25060
CHR7_JGVV5_225_T01	VIT_07s0005g02310	-1.94	-0.54	-0.06	-1.02	0	0	0.05	0.11	0.1	0.23	0.15	0	1.52227e-07	SvsF8	Skin night up, then steady	Expansin EXPA17	Signaling.Hormone Signaling.Auxin Signaling.Auxin-mediated Signaling pathway	Cellular process.Cell growth and death.Cell growth							chr07_04682986_04683989	AT4G01630
CHR4_JGVV8_261_T01	VIT_04s0008g02800	-0.94	-0.65	-0.23	-0.73	-1.2	0	0.07	-0.1	-0.22	-0.22	-0.49	0	4.56972e-08	SvsF8	Skin night up, then steady	SAUR_D	Signaling.Hormone Signaling.Auxin Signaling.Auxin-mediated Signaling pathway	Signaling.Hormone Signaling.Auxin Signaling.Auxin responsive							chr04_02328075_02329742	AT2G24400
CHR17_JGVV0_888_T01	VIT_17s0000g00200	-1.42	-0.36	-0.3	-0.36	-0.15	0	0.31	-0.31	-0.45	0.47	0.33	0	2.46543e-07	SvsF8	Skin night up, then steady	Ethylene-responsive transcription factor ERF114	Signaling.Hormone Signaling.Ethylene Signaling.Ethylene-mediated Signaling pathway	Regulation overview.Regulation of gene expression.Regulation of transcription.Transcription factor.AP2 family transcription factor.ERF subfamily transcription factor							chr17_00108842_00110719	AT5G61890
CHR12_PDVV59_24_T01	VIT_12s0059g00320	-0.17	-0.14	-0.48	0.26	0.22	0	0.89	0.05	0.09	0.11	-0.26	0	5.0894e-10	SvsF8	Skin night up, then steady	EF hand	Signaling.Signaling pathway.Calcium sensors and Signaling								chr12_05171960_05172373	AT2G44310
CHR16_JGVV22_70_T01	VIT_16s0022g01720	-0.85	-0.5	0.41	0.15	-0.22	0	0.43	-0.06	-0.05	0.15	0.18	0	1.64313e-14	SvsF8	Skin night up, then steady	Receptor kinase homolog LRK10	Signaling.Signaling pathway.Protein kinase								chr16_13821011_13822836	AT1G66920
CHR16_RANDOM_PDVV307_6_T01	VIT_16s0039g01250	-0.53	-0.61	-0.21	-0.41	-0.28	0	0.39	0.26	0.53	0.25	0.87	0	1.06581e-09	SvsF8	Skin night up, then steady	Receptor kinase homolog LRK10	Signaling.Signaling pathway.Protein kinase								chr16_random_00688617_00689589	AT1G66920
CHRUN_JGVV409_4_T01	VIT_00s0409g00050	0.11	-0.46	0.44	0.35	-0.16	0	0.25	0.34	0.39	0.13	0.93	0	4.14637e-10	SvsF8	Skin night up, then steady	Receptor-like serine-threonine protein kinase	Signaling.Signaling pathway.Protein kinase								chrUn_27950497_27964601	AT1G11410
CHRUN_JGVV294_7_T01	VIT_00s0294g00090	-0.97	-1.14	-0.56	-0.38	-0.49	0	0.04	-0.38	-0.14	-0.25	-0.29	0	9.64758e-09	SvsF8	Skin night up, then steady	Ser/Thr receptor-like kinase1	Signaling.Signaling pathway.Protein kinase								chrUn_21980318_21981638	AT5G38280
CHR19_JGVV14_399_T01	VIT_19s0014g04510	-0.69	-1.13	-0.76	-0.15	-0.39	0	0.11	-0.09	0.2	0.05	0.38	0	3.46256e-12	SvsF8	Skin night up, then steady	S-locus protein kinase	Signaling.Signaling pathway.Protein kinase								chr19_04811350_04812360	AT4G27300
CHR7_JGVV5_532_T01	VIT_07s0005g06000	-2.7	-1.1	-0.88	-1.11	-0.51	0	-0.07	-0.09	0.28	-0.28	0.08	0	2.87255e-10	SvsF8	Skin night up, then steady	Pore-forming toxin-like protein Hfr-2	Transport overview.Channels and pores.Pore-forming toxins.Aerolysin Channel-forming Toxin								chr07_10631431_10632853
CHR7_JGVV5_536_T01	VIT_07s0005g06060	-3	-1.19	-0.97	-1.17	-0.69	0	0.3	0.01	0.47	-0.04	0.16	0	5.03564e-09	SvsF8	Skin night up, then steady	Pore-forming toxin-like protein Hfr-2	Transport overview.Channels and pores.Pore-forming toxins.Aerolysin Channel-forming Toxin								chr07_10811582_10813072
CHR7_JGVV5_539_T01	VIT_07s0005g06090	-3.11	-1.12	-0.83	-1.18	-0.67	0	0.01	0.16	0.44	-0.02	0.02	0	3.34799e-12	SvsF8	Skin night up, then steady	Pore-forming toxin-like protein Hfr-2	Transport overview.Channels and pores.Pore-forming toxins.Aerolysin Channel-forming Toxin								chr07_10873424_10875055
CHR7_JGVV5_541_T01	VIT_07s0005g06110	-2.64	-0.88	-0.57	-0.83	-0.41	0	0.3	0.08	0.18	-0.21	0.09	0	4.77741e-10	SvsF8	Skin night up, then steady	Pore-forming toxin-like protein Hfr-2	Transport overview.Channels and pores.Pore-forming toxins.Aerolysin Channel-forming Toxin								chr07_10892808_10894205
CHR7_JGVV104_12_T01	VIT_07s0104g01720	-1.05	-0.37	-0.19	-0.37	-0.31	0	0.04	0.38	0.73	0.19	0.16	0	2.61122e-07	SvsF8	Skin night up, then steady	HAK5 (High affinity K+ transporter 5)	Transport overview.Electrochemical Potential-driven Transporters.Porters.K+ uptake porter (aka permease)	Transport overview.Ion transport.Cation transport.Potassium transport							chr07_02721251_02725821	AT4G13420
CHR13_JGVV47_87_T01	VIT_13s0047g00020	-1.07	-0.83	-0.64	-0.66	-0.79	0	-0.05	-0.18	-0.26	-0.14	-0.09	0	1.25948e-11	SvsF8	Skin night up, then steady	ZIF1 (zinc induced facilitator 1); carbohydrate transporter	Transport overview.Electrochemical Potential-driven Transporters.Porters.Major Facilitator Superfamily.Drug:H+ Antiporter-1 (12 Spanner)	Transport overview.Macromolecule transport.Carbohydrate transport							chr13_15320701_15327839	AT5G13740
CHR6_JGVV4_226_T01	VIT_06s0004g06080	-1.18	-0.25	0.05	-0.19	0.05	0	0.17	-0.16	0.26	0.36	0.16	0	1.9984e-15	SvsF8	Skin night up, then steady	Proton-dependent oligopeptide transport (POT) family protein	Transport overview.Electrochemical Potential-driven Transporters.Porters.Proton-dependent Oligopeptide Transporter	Transport overview.Macromolecule transport.Oligopeptide transport							chr06_06873243_06875628	AT3G54140
CHR3_JGVV17_72_T01	VIT_03s0017g01280	-0.61	-0.2	0.15	-0.25	0.01	0	0.64	0.21	0.49	0.43	1.12	0	0	SvsF8	Skin night up, then steady	ABC transporter G member 7	Transport overview.Macromolecule transport.Multidrug transport.Multidrug ABC transport								chr03_17161781_17167061	AT1G17840
CHRUN_GSVIVT00006682001_T01	VIT_00s0398g00050	-0.97	-1.07	-0.31	-0.78	-0.54	0	0.06	0.12	0.19	-0.13	0.61	0	2.11729e-10	SvsF8	Skin night up, then steady	Inter-alpha-trypsin inhibitor heavy chain	Transposable elements viral and plasmid proteins.Protein from transposable element								chrUn_27460645_27461032
CHR18_PDVV1_715_T01	VIT_18s0001g10240	-1.24	-0.89	-0.26	0.02	-0.38	0	-0.18	-0.1	0.11	0.56	0.04	0	1.23641e-07	SvsF8	Skin night up, then steady	N-hydroxycinnamoyl/benzoyltransferase 6	Unclear								chr18_08572722_08574101	AT5G42830
CHR15_JGVV48_70_T01	VIT_15s0048g02250	-0.91	-0.79	-0.29	-0.08	0.16	0	0.18	-0.44	-0.76	-0.26	-0.4	0	1.1574e-08	SvsF8	Skin night up, then steady	Calcium ion binding protein	Unknown								chr15_16445764_16446785	AT2G41610
CHRUN_JGVV239_10_T01	VIT_00s0239g00150	-0.66	-1.09	-0.83	-0.56	-0.58	0	0.46	0.2	0.65	0.76	0.61	0	2.38839e-06	SvsF8	Skin night up, then steady	CTV.22	Unknown								chrUn_16494806_16510034	AT1G15780
CHR16_JGVV50_217_T01	VIT_16s0050g00400	-0.63	-0.39	-0.65	-0.15	-0.28	0	0.67	-0.52	-0.34	0.47	0.43	0	8.39744e-09	SvsF8	Skin night up, then steady	Photoassimilate-responsive protein PAR-1a	Unknown								chr16_17218589_17219782	AT5G52390
CHR16_JGVV50_214_T01	VIT_16s0050g00430	-0.42	-0.51	-0.35	-0.2	-0.41	0	0.34	0.05	0.02	1.02	0.14	0	3.29604e-08	SvsF8	Skin night up, then steady	Photoassimilate-responsive protein PAR-1a	Unknown								chr16_17238829_17239980	AT5G52390
CHR7_JGVV205_16_T01	VIT_07s0205g00010	-1.15	0.2	-0.07	-0.58	-0.56	0	0.07	-0.3	-0.44	-0.78	-0.62	0	5.56778e-09	SvsF8	Skin night up, then steady	Unknown	Unknown								chr07_15069112_15069937
