# Supplementary material for: Circadian oscillatory transcriptional programs in grapevine ripening fruits
Source: BMC Plant Biol. 2014 Mar 25;14:78. doi: 10.1186/1471-2229-14-78 (PMC3986946; doi:10.1186/1471-2229-14-78)
Supplement: Additional file 6 — Functional enrichment analysis in clusters of transcripts differentially oscillating in expression between Tempranillo skin and flesh table. [file 1471-2229-14-78-S6.xlsx]

## Sheet: TableSvsF4x2
Additional file 6 – Functional enrichment analysis in clusters of transcripts differentially oscillating in expression between Tempranillo berry skin and flesh. Functional categories* significanly over-represented (0.05 Benjamini-Hochber adjusted p-value in a Fisher's exact test) within each expression profile of DEG between both berry tissues.
Functional category	Category level	p-value	Category size in array	Cluster positive transcripts	Cluster negative transcripts	Cluster %	Array %	Cluster positive IDs
Cluster SvsF1. Skin day up (205 transcripts)
Response to stimulus.Stress response.Abiotic stress response	3	0.0265226	740	16	189	7.8	2.43	VIT_06s0009g00450,VIT_09s0002g06430,VIT_11s0016g05280,VIT_11s0016g05320,VIT_12s0057g00070,VIT_12s0057g00080,VIT_12s0057g00090,VIT_12s0057g00100,VIT_12s0057g00110,VIT_12s0057g00120,VIT_12s0057g00140,VIT_12s0057g00150,VIT_12s0057g00170,VIT_12s0057g00180,VIT_13s0067g02300,VIT_18s0001g15390
Response to stimulus.Stress response.Abiotic stress response.Wounding	4	7.2253e-15	18	10	195	4.88	0.03	VIT_12s0057g00070,VIT_12s0057g00080,VIT_12s0057g00090,VIT_12s0057g00100,VIT_12s0057g00110,VIT_12s0057g00120,VIT_12s0057g00140,VIT_12s0057g00150,VIT_12s0057g00170,VIT_12s0057g00180
Cluster SvsF2. Skin night up (182 transcripts)
Signaling	1	2.3784e-09	3668	58	124	31.87	12.12	VIT_00s0226g00100,VIT_00s0270g00130,VIT_00s1557g00010,VIT_00s2539g00010,VIT_01s0011g03950,VIT_01s0011g03980,VIT_02s0025g01360,VIT_02s0033g01380,VIT_02s0087g00710,VIT_03s0180g00280,VIT_04s0008g01070,VIT_04s0008g05500,VIT_04s0044g00050,VIT_04s0044g00730,VIT_04s0044g01880,VIT_05s0020g03240,VIT_05s0020g03270,VIT_05s0020g03290,VIT_05s0020g03310,VIT_05s0020g04420,VIT_06s0004g04150,VIT_06s0004g06660,VIT…
Signaling.Signaling pathway	2	1.43134e-06	2528	41	141	22.53	8.35	VIT_00s0226g00100,VIT_00s0270g00130,VIT_00s1557g00010,VIT_00s2539g00010,VIT_01s0011g03950,VIT_01s0011g03980,VIT_04s0008g01070,VIT_04s0008g05500,VIT_04s0044g00050,VIT_04s0044g00730,VIT_05s0020g03240,VIT_05s0020g03270,VIT_05s0020g03290,VIT_05s0020g04420,VIT_06s0004g06660,VIT_07s0005g04050,VIT_07s0104g00840,VIT_07s0104g00850,VIT_08s0007g00310,VIT_08s0007g01230,VIT_10s0042g00600,VIT_10s0042g00700,VIT…
Signaling.Signaling pathway.Protein kinase	3	1.43134e-06	1566	31	151	17.03	5.15	VIT_00s0270g00130,VIT_00s1557g00010,VIT_00s2539g00010,VIT_01s0011g03950,VIT_01s0011g03980,VIT_04s0008g05500,VIT_04s0044g00050,VIT_04s0044g00730,VIT_05s0020g03240,VIT_05s0020g03270,VIT_05s0020g03290,VIT_07s0005g04050,VIT_07s0104g00840,VIT_07s0104g00850,VIT_08s0007g01230,VIT_10s0042g00600,VIT_10s0042g00700,VIT_12s0028g01640,VIT_12s0028g01650,VIT_13s0156g00580,VIT_14s0006g02630,VIT_14s0066g00900,VIT…
Regulation overview.Regulation of gene expression.Regulation of transcription.Transcription factor.AP2 family transcription factor	5	0.00476034	140	7	175	3.85	0.45	VIT_02s0025g01360,VIT_06s0004g08190,VIT_07s0005g03220,VIT_07s0005g03230,VIT_07s0031g01980,VIT_12s0059g00280,VIT_14s0081g00730
Regulation overview.Regulation of gene expression.Regulation of transcription.Transcription factor.WRKY family transcription factor	5	1.43134e-06	62	8	174	4.4	0.18	VIT_01s0026g01730,VIT_04s0008g05760,VIT_04s0069g00920,VIT_04s0069g00970,VIT_10s0003g01600,VIT_10s0003g02810,VIT_11s0052g00450,VIT_15s0046g01140
Cluster SvsF3. Skin midnight and noon down (126 transcripts)
Transport overview.Electrochemical Potential-driven Transporters	2	0.0275947	969	13	113	10.32	3.2	VIT_01s0026g00360,VIT_02s0025g00700,VIT_03s0038g02140,VIT_04s0023g00320,VIT_05s0049g01410,VIT_08s0040g01230,VIT_08s0058g01120,VIT_13s0067g00330,VIT_13s0084g00090,VIT_17s0000g02420,VIT_18s0001g13360,VIT_18s0041g00090,VIT_18s0041g00630
Transport overview.Electrochemical Potential-driven Transporters.Porters	3	0.0275947	967	13	113	10.32	3.2	VIT_01s0026g00360,VIT_02s0025g00700,VIT_03s0038g02140,VIT_04s0023g00320,VIT_05s0049g01410,VIT_08s0040g01230,VIT_08s0058g01120,VIT_13s0067g00330,VIT_13s0084g00090,VIT_17s0000g02420,VIT_18s0001g13360,VIT_18s0041g00090,VIT_18s0041g00630
Response to stimulus.Stress response.Biotic stress response.Plant-pathogen interaction.R proteins from plant-pathogen interaction	5	0.025055	349	8	118	6.35	1.14	VIT_03s0017g00900,VIT_03s0017g00920,VIT_05s0102g00940,VIT_05s0102g01010,VIT_05s0102g01040,VIT_09s0002g03800,VIT_09s0002g03840,VIT_09s0002g03870
Signaling.Hormone signaling	2	0.025055	1219	16	110	12.7	4.03	VIT_01s0011g06410,VIT_03s0038g02140,VIT_04s0008g04990,VIT_04s0023g00320,VIT_06s0004g04520,VIT_07s0031g02740,VIT_07s0104g00270,VIT_08s0040g01230,VIT_08s0040g01470,VIT_09s0002g04120,VIT_11s0016g03540,VIT_11s0016g03560,VIT_11s0052g00840,VIT_13s0067g00330,VIT_14s0083g01110,VIT_17s0000g02420
Regulation overview.Regulation of gene expression.Regulation of transcription.Transcription factor.C2C2-DOF family transcription factor	5	0.025055	25	3	123	2.38	0.07	VIT_00s0253g00060,VIT_06s0004g04520,VIT_16s0098g01420
Signaling.Hormone signaling.Auxin signaling.Auxin transport	4	0.00259294	52	5	121	3.97	0.16	VIT_03s0038g02140,VIT_04s0023g00320,VIT_08s0040g01230,VIT_13s0067g00330,VIT_17s0000g02420
Transport overview.Electrochemical Potential-driven Transporters.Porters.Auxin efflux carrier	4	0.025055	24	3	123	2.38	0.07	VIT_04s0023g00320,VIT_08s0040g01230,VIT_17s0000g02420
Transport overview.Primary Active Transporters.P-P-bond hydrolysis-driven transporters.P-type ATPase.Heavy metal ATPase	5	0.025055	4	2	124	1.59	0.01	VIT_11s0103g00370,VIT_11s0103g00380
Cluster SvsF4. Skin night up, afternoon down (71 transcripts)
No significant enrichement
Cluster SvsF5. Flesh day up (153 transcripts)
Metabolism.Secondary metabolism	2	4.45839e-05	1398	24	129	15.69	4.61	VIT_01s0010g03470,VIT_01s0010g03490,VIT_02s0012g02820,VIT_03s0097g00460,VIT_06s0009g02810,VIT_06s0009g02830,VIT_06s0009g02840,VIT_06s0009g02860,VIT_06s0009g02880,VIT_06s0009g02920,VIT_06s0009g02970,VIT_06s0009g03010,VIT_06s0009g03040,VIT_06s0009g03050,VIT_06s0009g03110,VIT_09s0002g01090,VIT_09s0002g06590,VIT_13s0019g04460,VIT_13s0047g00210,VIT_14s0068g00920,VIT_16s0022g01140,VIT_16s0022g01190,VIT…
Metabolism.Secondary metabolism.Phenylpropanoid metabolism	3	2.39475e-09	616	21	132	13.73	2	VIT_01s0010g03470,VIT_01s0010g03490,VIT_06s0009g02810,VIT_06s0009g02830,VIT_06s0009g02840,VIT_06s0009g02860,VIT_06s0009g02880,VIT_06s0009g02920,VIT_06s0009g02970,VIT_06s0009g03010,VIT_06s0009g03040,VIT_06s0009g03050,VIT_06s0009g03110,VIT_09s0002g01090,VIT_09s0002g06590,VIT_13s0019g04460,VIT_13s0047g00210,VIT_14s0068g00920,VIT_16s0022g01140,VIT_16s0022g01190,VIT_16s0098g00860
Diverse functions.Gene family with diverse functions.GASA family	3	0.000121079	14	4	149	2.61	0.03	VIT_03s0038g00120,VIT_08s0007g05860,VIT_14s0066g01790,VIT_14s0108g00740
Signaling.Hormone signaling.Gibberellic acid signaling.Gibberellic acid-mediated signaling pathway	4	0.00544048	36	4	149	2.61	0.11	VIT_03s0038g00120,VIT_08s0007g05860,VIT_14s0066g01790,VIT_14s0108g00740
Metabolism.Secondary metabolism.Phenylpropanoid metabolism.Flavonoid metabolism	4	1.43061e-11	306	18	135	11.76	0.97	VIT_06s0009g02810,VIT_06s0009g02830,VIT_06s0009g02840,VIT_06s0009g02860,VIT_06s0009g02880,VIT_06s0009g02920,VIT_06s0009g02970,VIT_06s0009g03010,VIT_06s0009g03040,VIT_06s0009g03050,VIT_06s0009g03110,VIT_09s0002g01090,VIT_09s0002g06590,VIT_13s0047g00210,VIT_14s0068g00920,VIT_16s0022g01140,VIT_16s0022g01190,VIT_16s0098g00860
Metabolism.Secondary metabolism.Phenylpropanoid metabolism.Flavonoid metabolism.Flavonoid biosynthesis	5	6.88807e-13	247	18	135	11.76	0.77	VIT_06s0009g02810,VIT_06s0009g02830,VIT_06s0009g02840,VIT_06s0009g02860,VIT_06s0009g02880,VIT_06s0009g02920,VIT_06s0009g02970,VIT_06s0009g03010,VIT_06s0009g03040,VIT_06s0009g03050,VIT_06s0009g03110,VIT_09s0002g01090,VIT_09s0002g06590,VIT_13s0047g00210,VIT_14s0068g00920,VIT_16s0022g01140,VIT_16s0022g01190,VIT_16s0098g00860
Metabolism.Cellular metabolism.Oxidation reduction.Copper oxidase family	4	0.00781309	15	3	150	1.96	0.04	VIT_00s0253g00040,VIT_02s0154g00080,VIT_18s0001g00470
Regulation overview.Regulation of gene expression.Regulation of transcription.Transcription factor.SRS family transcription factor	5	0.0308833	5	2	151	1.31	0.01	VIT_06s0009g03450,VIT_18s0001g13420
Cluster SvsF6. Flesh night-morning up (96 transcripts)
Transport overview.Incompletely characterized transport systems	2	0.0326327	338	6	90	6.25	1.11	VIT_00s0444g00010,VIT_00s0731g00010,VIT_18s0001g00790,VIT_18s0001g01280,VIT_18s0075g00530,VIT_18s0075g00580
Transport overview.Incompletely characterized transport systems.Recognized transporters of unknown biochemical mechanism	3	0.00604477	242	6	90	6.25	0.79	VIT_00s0444g00010,VIT_00s0731g00010,VIT_18s0001g00790,VIT_18s0001g01280,VIT_18s0075g00530,VIT_18s0075g00580
Metabolism	1	0.000113013	9233	52	44	54.17	30.73	VIT_00s0270g00120,VIT_00s0444g00010,VIT_00s0731g00010,VIT_01s0010g01920,VIT_01s0026g01340,VIT_02s0033g00630,VIT_02s0033g00660,VIT_02s0033g00670,VIT_02s0033g00790,VIT_02s0033g00800,VIT_02s0033g00840,VIT_02s0033g00870,VIT_04s0023g01210,VIT_04s0023g03010,VIT_04s0044g01160,VIT_05s0020g03010,VIT_05s0020g05020,VIT_05s0020g05040,VIT_05s0094g00360,VIT_07s0141g00060,VIT_10s0042g00840,VIT_10s0042g00960,VIT…
Response to stimulus	1	0.0382656	2099	16	80	16.67	6.97	VIT_00s0444g00010,VIT_00s0731g00010,VIT_01s0026g01340,VIT_04s0023g02480,VIT_04s0044g00040,VIT_05s0077g01530,VIT_05s0077g01600,VIT_05s0094g00360,VIT_06s0004g01010,VIT_06s0004g01020,VIT_06s0004g01030,VIT_13s0158g00130,VIT_18s0001g00790,VIT_18s0001g01280,VIT_18s0075g00530,VIT_18s0075g00580
Response to stimulus.Stress response	2	0.0382656	2099	16	80	16.67	6.97	VIT_00s0444g00010,VIT_00s0731g00010,VIT_01s0026g01340,VIT_04s0023g02480,VIT_04s0044g00040,VIT_05s0077g01530,VIT_05s0077g01600,VIT_05s0094g00360,VIT_06s0004g01010,VIT_06s0004g01020,VIT_06s0004g01030,VIT_13s0158g00130,VIT_18s0001g00790,VIT_18s0001g01280,VIT_18s0075g00530,VIT_18s0075g00580
Response to stimulus.Stress response.Abiotic stress response	3	0.0272704	740	9	87	9.38	2.45	VIT_00s0444g00010,VIT_00s0731g00010,VIT_01s0026g01340,VIT_04s0023g02480,VIT_13s0158g00130,VIT_18s0001g00790,VIT_18s0001g01280,VIT_18s0075g00530,VIT_18s0075g00580
Metabolism.Cellular metabolism	2	7.84336e-18	1114	30	66	31.25	3.63	VIT_01s0010g01920,VIT_02s0033g00630,VIT_02s0033g00660,VIT_02s0033g00670,VIT_02s0033g00790,VIT_02s0033g00800,VIT_02s0033g00840,VIT_02s0033g00870,VIT_05s0020g03010,VIT_10s0042g00840,VIT_16s0100g00760,VIT_16s0100g00780,VIT_16s0100g00800,VIT_16s0100g00810,VIT_16s0100g00850,VIT_16s0100g00910,VIT_16s0100g00930,VIT_16s0100g00960,VIT_16s0100g01010,VIT_16s0100g01020,VIT_16s0100g01030,VIT_16s0100g01040,VIT…
Metabolism.single reactions	2	0.000909275	169	6	90	6.25	0.55	VIT_00s0444g00010,VIT_00s0731g00010,VIT_18s0001g00790,VIT_18s0001g01280,VIT_18s0075g00530,VIT_18s0075g00580
Response to stimulus.Stress response.Abiotic stress response.Oxidative stress response	4	0.00247766	408	8	88	8.33	1.34	VIT_00s0444g00010,VIT_00s0731g00010,VIT_01s0026g01340,VIT_13s0158g00130,VIT_18s0001g00790,VIT_18s0001g01280,VIT_18s0075g00530,VIT_18s0075g00580
Signaling.Hormone signaling.Auxin signaling	3	0.000470734	422	9	87	9.38	1.38	VIT_02s0033g00630,VIT_02s0033g00660,VIT_02s0033g00670,VIT_02s0033g00790,VIT_02s0033g00800,VIT_02s0033g00840,VIT_02s0033g00870,VIT_05s0020g01070,VIT_05s0020g04680
Metabolism.Secondary metabolism	2	3.60392e-15	1398	30	66	31.25	4.58	VIT_00s0444g00010,VIT_00s0731g00010,VIT_04s0023g01210,VIT_10s0042g00840,VIT_16s0100g00760,VIT_16s0100g00780,VIT_16s0100g00800,VIT_16s0100g00810,VIT_16s0100g00850,VIT_16s0100g00910,VIT_16s0100g00930,VIT_16s0100g00960,VIT_16s0100g01010,VIT_16s0100g01020,VIT_16s0100g01030,VIT_16s0100g01040,VIT_16s0100g01060,VIT_16s0100g01070,VIT_16s0100g01100,VIT_16s0100g01120,VIT_16s0100g01150,VIT_16s0100g01160,VIT…
Metabolism.Secondary metabolism.Phenylpropanoid metabolism	3	3.62885e-21	616	27	69	28.12	1.97	VIT_00s0444g00010,VIT_00s0731g00010,VIT_10s0042g00840,VIT_16s0100g00760,VIT_16s0100g00780,VIT_16s0100g00800,VIT_16s0100g00810,VIT_16s0100g00850,VIT_16s0100g00910,VIT_16s0100g00930,VIT_16s0100g00960,VIT_16s0100g01010,VIT_16s0100g01020,VIT_16s0100g01030,VIT_16s0100g01040,VIT_16s0100g01060,VIT_16s0100g01070,VIT_16s0100g01100,VIT_16s0100g01120,VIT_16s0100g01150,VIT_16s0100g01160,VIT_16s0100g01170,VIT…
Metabolism.Secondary metabolism.Phenylpropanoid metabolism.Phenylpropanoid biosynthesis	4	1.38173e-22	230	21	75	21.88	0.7	VIT_10s0042g00840,VIT_16s0100g00760,VIT_16s0100g00780,VIT_16s0100g00800,VIT_16s0100g00810,VIT_16s0100g00850,VIT_16s0100g00910,VIT_16s0100g00930,VIT_16s0100g00960,VIT_16s0100g01010,VIT_16s0100g01020,VIT_16s0100g01030,VIT_16s0100g01040,VIT_16s0100g01060,VIT_16s0100g01070,VIT_16s0100g01100,VIT_16s0100g01120,VIT_16s0100g01150,VIT_16s0100g01160,VIT_16s0100g01170,VIT_16s0100g01200
Metabolism.Cellular metabolism.Nitrogen and sulfur metabolism	3	0.000417663	221	7	89	7.29	0.72	VIT_02s0033g00630,VIT_02s0033g00660,VIT_02s0033g00670,VIT_02s0033g00790,VIT_02s0033g00800,VIT_02s0033g00840,VIT_02s0033g00870
Metabolism.Cellular metabolism.Nitrogen and sulfur metabolism.Nitrogen metabolism	4	7.88877e-05	163	7	89	7.29	0.52	VIT_02s0033g00630,VIT_02s0033g00660,VIT_02s0033g00670,VIT_02s0033g00790,VIT_02s0033g00800,VIT_02s0033g00840,VIT_02s0033g00870
Metabolism.Cellular metabolism.Phytoalexin metabolism	3	2.27629e-34	69	21	75	21.88	0.16	VIT_10s0042g00840,VIT_16s0100g00760,VIT_16s0100g00780,VIT_16s0100g00800,VIT_16s0100g00810,VIT_16s0100g00850,VIT_16s0100g00910,VIT_16s0100g00930,VIT_16s0100g00960,VIT_16s0100g01010,VIT_16s0100g01020,VIT_16s0100g01030,VIT_16s0100g01040,VIT_16s0100g01060,VIT_16s0100g01070,VIT_16s0100g01100,VIT_16s0100g01120,VIT_16s0100g01150,VIT_16s0100g01160,VIT_16s0100g01170,VIT_16s0100g01200
Metabolism.Cellular metabolism.Phytoalexin metabolism.Phytoalexin biosynthesis	4	2.27629e-34	69	21	75	21.88	0.16	VIT_10s0042g00840,VIT_16s0100g00760,VIT_16s0100g00780,VIT_16s0100g00800,VIT_16s0100g00810,VIT_16s0100g00850,VIT_16s0100g00910,VIT_16s0100g00930,VIT_16s0100g00960,VIT_16s0100g01010,VIT_16s0100g01020,VIT_16s0100g01030,VIT_16s0100g01040,VIT_16s0100g01060,VIT_16s0100g01070,VIT_16s0100g01100,VIT_16s0100g01120,VIT_16s0100g01150,VIT_16s0100g01160,VIT_16s0100g01170,VIT_16s0100g01200
Metabolism.Cellular metabolism.Amino acid derivative metabolism	3	0.000106133	109	6	90	6.25	0.34	VIT_02s0033g00630,VIT_02s0033g00660,VIT_02s0033g00670,VIT_02s0033g00790,VIT_02s0033g00840,VIT_02s0033g00870
Metabolism.Cellular metabolism.Amino acid derivative metabolism.Cyanoamino acid metabolism	4	1.23491e-07	34	6	90	6.25	0.09	VIT_02s0033g00630,VIT_02s0033g00660,VIT_02s0033g00670,VIT_02s0033g00790,VIT_02s0033g00840,VIT_02s0033g00870
Signaling.Hormone signaling.Auxin signaling.Auxin metabolism	4	2.5227e-06	96	7	89	7.29	0.3	VIT_02s0033g00630,VIT_02s0033g00660,VIT_02s0033g00670,VIT_02s0033g00790,VIT_02s0033g00800,VIT_02s0033g00840,VIT_02s0033g00870
Transport overview.Incompletely characterized transport systems.Recognized transporters of unknown biochemical mechanism.Iron/Lead Transporter	4	0.000219951	128	6	90	6.25	0.41	VIT_00s0444g00010,VIT_00s0731g00010,VIT_18s0001g00790,VIT_18s0001g01280,VIT_18s0075g00530,VIT_18s0075g00580
Transport overview.Incompletely characterized transport systems.Recognized transporters of unknown biochemical mechanism.Iron/Lead Transporter.Oxidase-dep Fe2+ Transporter	5	0.000219951	128	6	90	6.25	0.41	VIT_00s0444g00010,VIT_00s0731g00010,VIT_18s0001g00790,VIT_18s0001g01280,VIT_18s0075g00530,VIT_18s0075g00580
Metabolism.Secondary metabolism.Phenylpropanoid metabolism.Lignin metabolism	4	5.58058e-05	95	6	90	6.25	0.3	VIT_00s0444g00010,VIT_00s0731g00010,VIT_18s0001g00790,VIT_18s0001g01280,VIT_18s0075g00530,VIT_18s0075g00580
Metabolism.Secondary metabolism.Phenylpropanoid metabolism.Stilbenoid metabolism	4	6.74425e-39	45	21	75	21.88	0.08	VIT_10s0042g00840,VIT_16s0100g00760,VIT_16s0100g00780,VIT_16s0100g00800,VIT_16s0100g00810,VIT_16s0100g00850,VIT_16s0100g00910,VIT_16s0100g00930,VIT_16s0100g00960,VIT_16s0100g01010,VIT_16s0100g01020,VIT_16s0100g01030,VIT_16s0100g01040,VIT_16s0100g01060,VIT_16s0100g01070,VIT_16s0100g01100,VIT_16s0100g01120,VIT_16s0100g01150,VIT_16s0100g01160,VIT_16s0100g01170,VIT_16s0100g01200
Metabolism.Secondary metabolism.Phenylpropanoid metabolism.Stilbenoid metabolism.Stilbenoid biosynthesis	5	6.74425e-39	45	21	75	21.88	0.08	VIT_10s0042g00840,VIT_16s0100g00760,VIT_16s0100g00780,VIT_16s0100g00800,VIT_16s0100g00810,VIT_16s0100g00850,VIT_16s0100g00910,VIT_16s0100g00930,VIT_16s0100g00960,VIT_16s0100g01010,VIT_16s0100g01020,VIT_16s0100g01030,VIT_16s0100g01040,VIT_16s0100g01060,VIT_16s0100g01070,VIT_16s0100g01100,VIT_16s0100g01120,VIT_16s0100g01150,VIT_16s0100g01160,VIT_16s0100g01170,VIT_16s0100g01200
Cluster SvsF7. Skin night up, flesh morning up (89 transcripts)
Metabolism.Cellular metabolism	2	1.16675e-15	1114	27	62	30.34	3.64	VIT_00s2508g00010,VIT_05s0020g03280,VIT_05s0077g00030,VIT_07s0141g00890,VIT_08s0058g00150,VIT_10s0042g00850,VIT_10s0042g00860,VIT_10s0042g00870,VIT_10s0042g00890,VIT_10s0042g00910,VIT_10s0042g00920,VIT_10s0042g00930,VIT_16s0039g01170,VIT_16s0100g00750,VIT_16s0100g00770,VIT_16s0100g00830,VIT_16s0100g00840,VIT_16s0100g00880,VIT_16s0100g00920,VIT_16s0100g00940,VIT_16s0100g00950,VIT_16s0100g00990,VIT…
Metabolism.Secondary metabolism	2	3.35478e-17	1398	31	58	34.83	4.57	VIT_00s0218g00010,VIT_00s0480g00040,VIT_00s2508g00010,VIT_05s0062g00310,VIT_05s0062g00340,VIT_10s0042g00850,VIT_10s0042g00860,VIT_10s0042g00870,VIT_10s0042g00890,VIT_10s0042g00910,VIT_10s0042g00920,VIT_10s0042g00930,VIT_16s0039g01170,VIT_16s0100g00750,VIT_16s0100g00770,VIT_16s0100g00830,VIT_16s0100g00840,VIT_16s0100g00860,VIT_16s0100g00880,VIT_16s0100g00920,VIT_16s0100g00940,VIT_16s0100g00950,VIT…
Metabolism.Secondary metabolism.Phenylpropanoid metabolism	3	7.02787e-25	616	29	60	32.58	1.96	VIT_00s0218g00010,VIT_00s2508g00010,VIT_05s0062g00310,VIT_05s0062g00340,VIT_10s0042g00850,VIT_10s0042g00860,VIT_10s0042g00870,VIT_10s0042g00890,VIT_10s0042g00910,VIT_10s0042g00920,VIT_10s0042g00930,VIT_16s0039g01170,VIT_16s0100g00750,VIT_16s0100g00770,VIT_16s0100g00830,VIT_16s0100g00840,VIT_16s0100g00860,VIT_16s0100g00880,VIT_16s0100g00920,VIT_16s0100g00940,VIT_16s0100g00950,VIT_16s0100g00990,VIT…
Metabolism.Secondary metabolism.Phenylpropanoid metabolism.Phenylpropanoid biosynthesis	4	2.0482e-28	230	24	65	26.97	0.69	VIT_00s0218g00010,VIT_00s2508g00010,VIT_10s0042g00850,VIT_10s0042g00860,VIT_10s0042g00870,VIT_10s0042g00890,VIT_10s0042g00910,VIT_10s0042g00920,VIT_10s0042g00930,VIT_16s0039g01170,VIT_16s0100g00750,VIT_16s0100g00770,VIT_16s0100g00830,VIT_16s0100g00840,VIT_16s0100g00880,VIT_16s0100g00920,VIT_16s0100g00940,VIT_16s0100g00950,VIT_16s0100g00990,VIT_16s0100g01000,VIT_16s0100g01110,VIT_16s0100g01130,VIT…
Metabolism.Cellular metabolism.Nitrogen and sulfur metabolism	3	0.041856	221	5	84	5.62	0.72	VIT_00s2508g00010,VIT_05s0020g03280,VIT_05s0077g00030,VIT_08s0058g00150,VIT_16s0039g01170
Metabolism.Cellular metabolism.Nitrogen and sulfur metabolism.Nitrogen metabolism	4	0.0123857	163	5	84	5.62	0.53	VIT_00s2508g00010,VIT_05s0020g03280,VIT_05s0077g00030,VIT_08s0058g00150,VIT_16s0039g01170
Transport overview.Channels and pores.a-Type channels.Ammonia Channel Transporter	4	0.041856	12	2	87	2.25	0.03	VIT_05s0077g00030,VIT_08s0058g00150
Transport overview.Ion transport.Cation transport.Ammonium transport	4	0.0413016	11	2	87	2.25	0.03	VIT_05s0077g00030,VIT_08s0058g00150
Metabolism.Cellular metabolism.Phytoalexin metabolism	3	3.83149e-35	69	21	68	23.6	0.16	VIT_10s0042g00850,VIT_10s0042g00860,VIT_10s0042g00870,VIT_10s0042g00890,VIT_10s0042g00910,VIT_10s0042g00920,VIT_10s0042g00930,VIT_16s0100g00750,VIT_16s0100g00770,VIT_16s0100g00830,VIT_16s0100g00840,VIT_16s0100g00880,VIT_16s0100g00920,VIT_16s0100g00940,VIT_16s0100g00950,VIT_16s0100g00990,VIT_16s0100g01000,VIT_16s0100g01110,VIT_16s0100g01130,VIT_16s0100g01140,VIT_16s0100g01190
Metabolism.Cellular metabolism.Phytoalexin metabolism.Phytoalexin biosynthesis	4	3.83149e-35	69	21	68	23.6	0.16	VIT_10s0042g00850,VIT_10s0042g00860,VIT_10s0042g00870,VIT_10s0042g00890,VIT_10s0042g00910,VIT_10s0042g00920,VIT_10s0042g00930,VIT_16s0100g00750,VIT_16s0100g00770,VIT_16s0100g00830,VIT_16s0100g00840,VIT_16s0100g00880,VIT_16s0100g00920,VIT_16s0100g00940,VIT_16s0100g00950,VIT_16s0100g00990,VIT_16s0100g01000,VIT_16s0100g01110,VIT_16s0100g01130,VIT_16s0100g01140,VIT_16s0100g01190
Regulation overview.Regulation of gene expression.Regulation of transcription.Transcription factor.WRKY family transcription factor	5	0.00380547	62	4	85	4.49	0.19	VIT_02s0025g01280,VIT_08s0058g00690,VIT_09s0018g00240,VIT_10s0116g01200
Metabolism.Secondary metabolism.Phenylpropanoid metabolism.Stilbenoid metabolism	4	1.12912e-39	45	21	68	23.6	0.08	VIT_10s0042g00850,VIT_10s0042g00860,VIT_10s0042g00870,VIT_10s0042g00890,VIT_10s0042g00910,VIT_10s0042g00920,VIT_10s0042g00930,VIT_16s0100g00750,VIT_16s0100g00770,VIT_16s0100g00830,VIT_16s0100g00840,VIT_16s0100g00880,VIT_16s0100g00920,VIT_16s0100g00940,VIT_16s0100g00950,VIT_16s0100g00990,VIT_16s0100g01000,VIT_16s0100g01110,VIT_16s0100g01130,VIT_16s0100g01140,VIT_16s0100g01190
Metabolism.Secondary metabolism.Phenylpropanoid metabolism.Stilbenoid metabolism.Stilbenoid biosynthesis	5	1.12912e-39	45	21	68	23.6	0.08	VIT_10s0042g00850,VIT_10s0042g00860,VIT_10s0042g00870,VIT_10s0042g00890,VIT_10s0042g00910,VIT_10s0042g00920,VIT_10s0042g00930,VIT_16s0100g00750,VIT_16s0100g00770,VIT_16s0100g00830,VIT_16s0100g00840,VIT_16s0100g00880,VIT_16s0100g00920,VIT_16s0100g00940,VIT_16s0100g00950,VIT_16s0100g00990,VIT_16s0100g01000,VIT_16s0100g01110,VIT_16s0100g01130,VIT_16s0100g01140,VIT_16s0100g01190
Cluster SvsF8. Skin night up, then steady (55 transcripts)
Metabolism.single reactions	2	0.00478098	169	5	50	9.09	0.55	VIT_00s0413g00010,VIT_15s0046g00490,VIT_15s0046g00640,VIT_18s0075g00670,VIT_18s0075g01090
Response to stimulus.Stress response.Abiotic stress response.Oxidative stress response	4	0.0243999	408	6	49	10.91	1.34	VIT_00s0413g00010,VIT_01s0010g02000,VIT_01s0026g01380,VIT_11s0016g05540,VIT_18s0075g00670,VIT_18s0075g01090
Transport overview.Channels and pores.Pore-forming toxins	3	6.12036e-07	9	4	51	7.27	0.02	VIT_07s0005g06000,VIT_07s0005g06060,VIT_07s0005g06090,VIT_07s0005g06110
Transport overview.Channels and pores.Pore-forming toxins.Aerolysin Channel-forming toxin	4	9.78126e-09	4	4	51	7.27	0	VIT_07s0005g06000,VIT_07s0005g06060,VIT_07s0005g06090,VIT_07s0005g06110
*Functional classification from Grimplet et al., BMC Res Notes 2012
