# Supplementary material for: Circadian oscillatory transcriptional programs in grapevine ripening fruits
Source: BMC Plant Biol. 2014 Mar 25;14:78. doi: 10.1186/1471-2229-14-78 (PMC3986946; doi:10.1186/1471-2229-14-78)
Supplement: Additional file 7 — DEG throughout a 24 h cycle in Verdejo pericarp table. [file 1471-2229-14-78-S7.xlsx]

## Sheet: V limma 3x1 SOM
Additiona file 7 - Transcripts oscillating in expression throughout a 24h daily period in Verdejo berry pericarp. Differentially oscillating transcripts according to 0.05 Benjamini-Hochberg adjusted p-value in a 6-class Limma and ≥2-fold change between any two stages. Log2 expression normalized to the last time point (18:00h in the second day), Limma adjusted p-value, SOM clustering and transcrip…
SEQ_ID_Nimblegen	ID 12X V1	V18h-1/18h-2	V23:45h/18h-2	V4:30h/18h-2	V8:45h/18h-2	V13:45h/18h-2	V18h-2/18h-2	Limma adj p-value	Cluster	Cluster definition	Functional annotation	Functionnal category 1	Functionnal category 2	Functionnal category 3	Functionnal category 4	Functionnal category 5	Functionnal category 6	Functionnal category 7	Functionnal category 8	Chromosome position 12X	Best arabidopsis match
CHR14_JGVV66_111_T01	VIT_14s0066g01220	-0.3113	-0.615533	-0.7692	-0.7961	0.330133	0	0.00143478	V1	Verdejo night-morning down	ATMYB66/WER/WER1 (WEREWOLF 1)	Cellular process.Cell growth and death	Regulation overview.Regulation of gene expression.Regulation of transcription.Transcription factor.MYB family transcription factor	Development						chr14_27708124_27709246	AT5G14750
CHR1_JGVV146_14_T01	VIT_01s0146g00150	-1.46257	-1.56	-1.72133	-2.5812	1.34777	0	0.0328301	V1	Verdejo night-morning down	BCL-2-associated athanogene 5	Cellular process.Cell growth and death.Inhibitor of cell death								chr01_21937512_21939274
CHR18_JGVV72_72_T01	VIT_18s0072g00480	-0.3959	-0.4454	-0.987933	-0.8958	0.0964333	0	0.0038587	V1	Verdejo night-morning down	Hydroxyproline-rich glycoprotein family protein	Cellular process.Cellular component organization and biogenesis.Cell wall organization and biogenesis								chr18_19689715_19690961	AT1G21090
CHRUN_JGVV323_4_T01	VIT_00s0323g00050	-0.714367	-0.3019	-0.0123667	0.324933	0.65	0	0.0323753	V1	Verdejo night-morning down	Invertase/pectin methylesterase inhibitor	Cellular process.Cellular component organization and biogenesis.Cell wall organization and biogenesis	Metabolism.Primary metabolism.Carbohydrate metabolism.Carbohydrate metabolism enzyme inhibitor.Invertase/pectin methylesterase inhibitor family							chrUn_23319770_23320629	AT4G12390
CHR18_JGVV89_108_T01	VIT_18s0089g00210	-0.606267	-1.1583	-1.11673	-1.372	0.759867	0	0.00142028	V1	Verdejo night-morning down	Endo-1,4-beta-glucanase	Cellular process.Cellular component organization and biogenesis.Cell wall organization and biogenesis.Cell wall metabolism.Cell wall catabolism.Cellulose catabolism								chr18_27952657_27956129	AT1G22880
CHR14_JGVV60_216_T01	VIT_14s0060g00390	-0.158267	-0.454233	-0.683533	-0.955367	0.0685	0	0.0389711	V1	Verdejo night-morning down	Pectinesterase family	Cellular process.Cellular component organization and biogenesis.Cell wall organization and biogenesis.Cell wall metabolism.Cell wall modification.Pectin modification								chr14_00371097_00372452	AT2G26450
CHR16_JGVV13_14_T01	VIT_16s0013g00140	-0.436433	-0.753	-0.869367	-1.0631	-0.0379667	0	0.00277457	V1	Verdejo night-morning down	Pectinesterase family	Cellular process.Cellular component organization and biogenesis.Cell wall organization and biogenesis.Cell wall metabolism.Cell wall modification.Pectin modification								chr16_04915538_04917247	AT5G61680
CHR11_JGVV16_28_T01	VIT_11s0016g00480	-0.7196	-0.346667	0.00356667	0.2302	0.7701	0	0.0228819	V1	Verdejo night-morning down	Pectinesterase PME2	Cellular process.Cellular component organization and biogenesis.Cell wall organization and biogenesis.Cell wall metabolism.Cell wall modification.Pectin modification								chr11_00494384_00497941	AT1G53830
CHR12_GSVIVT00000790001_T01	VIT_12s0142g00210	-0.203833	-0.448267	-0.3167	-0.7022	0.627833	0	0.0136775	V1	Verdejo night-morning down	Xyloglucan endotransglycosylase/hydrolase precursor XTH-14	Cellular process.Cellular component organization and biogenesis.Cell wall organization and biogenesis.Cell wall metabolism.Cell wall modification.Xyloglucan modification								chr12_00182994_00183785	AT4G14130
CHR8_JGVV40_256_T01	VIT_08s0040g00630	-0.457467	-0.692867	-0.942233	-1.3386	-0.3078	0	0.00622009	V1	Verdejo night-morning down	Hydroxyproline-rich glycoprotein	Cellular process.Cellular component organization and biogenesis.Cell wall organization and biogenesis.Cell wall structural protein								chr08_11586566_11592074	AT3G56590
CHRUN_JGVV211_5_T01	VIT_00s0211g00050	-0.377233	-0.784433	-1.03047	-1.0815	-0.140833	0	0.00143478	V1	Verdejo night-morning down	Protein BRICK1 (AtBRK1)	Cellular process.Cellular component organization and biogenesis.Cytoskeleton organization and biogenesis.Actin organization and biogenesis								chrUn_12824108_12825400	AT2G22640
CHR7_JGVV104_78_T01	VIT_07s0104g01000	0.112767	-0.364033	-0.398967	-0.772633	0.518367	0	0.0332109	V1	Verdejo night-morning down	Histone H2AXa HTA5	Cellular process.Cellular component organization and biogenesis.Nucleus.Chromosome organization and biogenesis.Chromatin assembly								chr07_02095634_02096425	AT1G08880
CHR10_JGVV3_299_T01	VIT_10s0003g03310	-0.6169	-0.6658	-0.871733	-1.02007	-0.169	0	0.00446348	V1	Verdejo night-morning down	EMB2756 (embryo defective 2756)	Development.Reproductive development.Embryo development								chr10_05509933_05512714	AT5G46220
CHR2_JGVV25_354_T01	VIT_02s0025g03910	-0.483533	-0.658233	-0.752567	-0.815467	0.266967	0	0.00385477	V1	Verdejo night-morning down	VIP3 (vernalization independence 3); nucleotide binding	Development.Reproductive development.Flower development	Regulation overview.Regulation of gene expression.Epigenetic regulation of gene expression							chr02_03441027_03442782	AT4G29830
CHR13_JGVV47_78_T01	VIT_13s0047g00110	-1.74207	-2.08817	-2.5328	-2.46637	0.944367	0	0.00226802	V1	Verdejo night-morning down	Ripening regulated protein DDTFR8	Development.Reproductive development.Fruit development								chr13_15502250_15510451	AT3G03773
CHR7_JGVV31_211_T01	VIT_07s0031g02320	-0.487867	-0.3394	-0.642833	-1.0602	-0.381933	0	0.00499926	V1	Verdejo night-morning down	Leaf senescence protein	Development.Senescence								chr07_18433090_18434320	AT5G20680
CHR3_GSVIVT00015808001_T01	VIT_03s0017g01620	-0.478067	-0.772733	-1.0089	-1.1692	-0.0647333	0	0.0169817	V1	Verdejo night-morning down	Disease resistance protein RGA4	Diverse functions.Gene family with diverse functions.NBS-LRR superfamily	Response to stimulus.Stress response.Biotic stress response							chr03_17711834_17712934
CHR5_JGVV51_32_T01	VIT_05s0051g00390	-0.0423333	-0.1399	-0.668567	-0.914067	0.153267	0	0.0152194	V1	Verdejo night-morning down	Disease resistance-responsive	Diverse functions.Gene family with diverse functions.NBS-LRR superfamily	Response to stimulus.Stress response.Biotic stress response							chr05_10938180_10938948	AT4G13580
CHR8_JGVV7_198_T01	VIT_08s0007g06940	-1.0172	-0.644133	-0.665433	-0.481967	-0.529467	0	0.0376453	V1	Verdejo night-morning down	Disease resistance-responsive	Diverse functions.Gene family with diverse functions.NBS-LRR superfamily	Response to stimulus.Stress response.Biotic stress response							chr08_20582890_20586497
CHR5_JGVV51_33_T01	VIT_05s0051g00400	-0.602767	-1.16337	-1.64173	-2.17313	-0.00676667	0	6.7533e-05	V1	Verdejo night-morning down	Disease resistance-responsive family	Diverse functions.Gene family with diverse functions.NBS-LRR superfamily	Response to stimulus.Stress response.Biotic stress response							chr05_10940651_10941540	AT3G24020
CHR15_JGVV48_43_T01	VIT_15s0048g02550	-0.931033	-0.695333	-0.6628	-0.448267	0.234333	0	0.0201142	V1	Verdejo night-morning down	Pentatricopeptide (PPR) repeat	Diverse functions.Gene family with diverse functions.Pentatricopeptide domain family								chr15_16694582_16697490	AT4G01400
CHR14_JGVV68_198_T01	VIT_14s0068g02080	-0.332133	-0.171267	-0.1931	-0.295867	0.727267	0	0.0265198	V1	Verdejo night-morning down	Pentatricopeptide repeat-containing protein	Diverse functions.Gene family with diverse functions.Pentatricopeptide domain family								chr14_25693147_25694577	AT5G14150
CHR16_JGVV22_33_T01	VIT_16s0022g02140	-1.0849	-0.990367	-1.18013	-1.16243	0.415733	0	0.000664325	V1	Verdejo night-morning down	CYP704A2	Metabolism.Cellular metabolism.Oxidation reduction.Cytochrome P450 oxidoreductase								chr16_14576735_14592040	AT2G45510
CHR4_JGVV8_99_T01	VIT_04s0008g01100	0.5002	0.1091	0.274267	-0.0623	1.25633	0	0.0437266	V1	Verdejo night-morning down	CYP706A12	Metabolism.Cellular metabolism.Oxidation reduction.Cytochrome P450 oxidoreductase								chr04_00916045_00919492	AT2G26170
CHR12_JGVV55_71_T01	VIT_12s0055g00920	-0.3647	-0.5255	-0.358067	-0.5193	0.549833	0	0.0348553	V1	Verdejo night-morning down	Aspartate aminotransferase	Metabolism.Primary metabolism.Amino acid metabolism.Alanine and aspartate metabolism	Metabolism.Primary metabolism.Amino acid metabolism.Cysteine metabolism	Metabolism.Primary metabolism.Amino acid metabolism.Arginine and proline metabolism	Metabolism.Primary metabolism.Amino acid metabolism.Aromatic amino acid metabolism.Tyrosine metabolism	Metabolism.Primary metabolism.Amino acid metabolism.Aromatic amino acid metabolism.Phenylalanine metabolism.Phenylalanine biosynthesis	Metabolism.Primary metabolism.Amino acid metabolism.Aromatic amino acid metabolism.Aromatic amino acid biosynthesis	Metabolism.Primary metabolism.Carbon fixation	Metabolism.Secondary metabolism.Primary amino acids derivated metabolism.Alkaloid metabolism	chr12_14336942_14340703	AT2G13810
CHR11_JGVV52_109_T01	VIT_11s0052g00650	-0.341033	-0.537967	-0.667433	-0.647167	0.619733	0	0.00425011	V1	Verdejo night-morning down	Peroxidase	Metabolism.Primary metabolism.Amino acid metabolism.Aromatic amino acid metabolism.Phenylalanine metabolism.Phenylalanine biosynthesis	Metabolism.Cellular metabolism.Methane metabolism	Response to stimulus.Stress response.Abiotic stress response.Oxidative stress response						chr11_18137665_18139967	AT2G18980
CHR12_JGVV55_46_T01	VIT_12s0055g00620	-0.243233	-0.259033	-0.8275	-0.3958	0.693767	0	0.0358276	V1	Verdejo night-morning down	Glutamate synthase (NADH), chloroplast	Metabolism.Primary metabolism.Amino acid metabolism.Glutamate metabolism.Glutamate biosynthesis	Metabolism.Cellular metabolism.Nitrogen and sulfur metabolism.Nitrogen metabolism.Nitrogen assimilation	Metabolism.Primary metabolism.Amino acid metabolism.Amino acid biosynthesis						chr12_13762958_13764165	AT5G53460
CHR2_JGVV25_412_T01	VIT_02s0025g04550	-1.104	-1.19633	-1.43297	-1.2044	-0.178433	0	0.045676	V1	Verdejo night-morning down	Glucose-methanol-choline (GMC) oxidoreductase	Metabolism.Primary metabolism.Amino acid metabolism.Glycine, serine, and threonine metabolism	Metabolism.Cellular metabolism.Oxidation reduction							chr02_04097019_04100411	AT1G12570
CHR4_JGVV23_106_T01	VIT_04s0023g02810	-0.5531	-0.641767	-0.9827	-0.913767	0.0640667	0	0.0151011	V1	Verdejo night-morning down	Aldehyde dehydrogenase 3B1	Metabolism.Primary metabolism.Carbohydrate metabolism.Glycolysis Gluconeogenesis	Metabolism.Primary metabolism.Lipid metabolism.Fatty acid metabolism	Metabolism.Primary metabolism.Amino acid metabolism.Arginine and proline metabolism.Urea cycle	Metabolism.Primary metabolism.Amino acid metabolism.Valine, leucine, and isoleucine metabolism.Valine, leucine, and isoleucine catabolism	Metabolism.Primary metabolism.Amino acid metabolism.Histidine metabolism	Metabolism.Primary metabolism.Amino acid metabolism.Beta-Alanine metabolism	Metabolism.Primary metabolism.Lipid metabolism.Glycerolipid metabolism	Metabolism.Primary metabolism.Carbohydrate metabolism.Monosaccharide metabolism.Pyruvate metabolism	chr04_19380582_19383896	AT4G36250
CHR2_JGVV25_16_T01	VIT_02s0025g00180	-0.0159	-0.135867	-0.3698	-0.971	0.1727	0	0.0109365	V1	Verdejo night-morning down	Bisphosphoglycerate mutase	Metabolism.Primary metabolism.Carbohydrate metabolism.Glycolysis Gluconeogenesis								chr02_00317023_00320952	AT3G05170
CHR1_JGVV10_39_T01	VIT_01s0010g00600	-0.5125	-0.479333	-0.590867	-0.790967	0.259833	0	0.00199341	V1	Verdejo night-morning down	Phosphatidylinositol 4-kinase type-II	Metabolism.Primary metabolism.Carbohydrate metabolism.Monosaccharide metabolism.Inositol phosphate metabolism	Signaling.Signaling pathway.Phosphatidylinositol Signaling	Signaling.Signaling pathway.Protein kinase						chr01_15655668_15658116	AT2G03890
CHR4_JGVV43_23_T01	VIT_04s0043g00310	-0.703833	-0.954967	-1.34477	-1.43953	0.5909	0	0.00794727	V1	Verdejo night-morning down	Ribulose-phosphate 3-epimerase	Metabolism.Primary metabolism.Carbohydrate metabolism.Monosaccharide metabolism.Monosaccharide catabolism.Pentose-phosphate shunt	Metabolism.Primary metabolism.Carbohydrate metabolism.Monosaccharide metabolism.Pentose glucuronate interconversion	Metabolism.Primary metabolism.Carbon fixation						chr04_13548802_13552450	AT1G66080
CHR8_JGVV7_834_T01	VIT_08s0007g00160	-0.538433	-1.10257	-1.25727	-1.4839	0.1605	0	6.7533e-05	V1	Verdejo night-morning down	Glycosyltransferase family 14	Metabolism.Primary metabolism.Carbohydrate metabolism.Polysaccharide metabolism								chr08_14537966_14541290	AT2G37585
CHR8_JGVV7_277_T01	VIT_08s0007g06080	-0.773367	-0.7703	-0.849267	-0.814567	0.618333	0	0.00561399	V1	Verdejo night-morning down	Beta 1-3 glucanase [Vitis vinifera]	Metabolism.Primary metabolism.Carbohydrate metabolism.Polysaccharide metabolism.Beta-1,3 glucan metabolism.Beta-1,3 glucan catabolism								chr08_19880903_19882361	AT3G57270
CHR8_JGVV7_276_T01	VIT_08s0007g06090	-0.4872	-0.672267	-0.618333	-0.7275	0.3586	0	0.0185955	V1	Verdejo night-morning down	Beta 1-3 glucanase [Vitis vinifera]	Metabolism.Primary metabolism.Carbohydrate metabolism.Polysaccharide metabolism.Beta-1,3 glucan metabolism.Beta-1,3 glucan catabolism								chr08_19886902_19913301	AT3G57270
CHR18_JGVV1_281_T01	VIT_18s0001g05030	-0.255033	-0.627933	-0.7187	-1.16513	-0.0700333	0	0.000450393	V1	Verdejo night-morning down	Glucan 1,3-beta-glucosidase precursor	Metabolism.Primary metabolism.Carbohydrate metabolism.Polysaccharide metabolism.Starch and sucrose metabolism	Metabolism.Primary metabolism.Carbohydrate metabolism.Oligosaccharide metabolism.Oligosaccharide catabolism							chr18_04130541_04134290
CHR6_JGVV4_261_T01	VIT_06s0004g05700	-0.4782	-1.10733	-1.5477	-1.81343	-0.102233	0	0.00230893	V1	Verdejo night-morning down	Glutathione S-transferase 8 GSTU8	Metabolism.Primary metabolism.Coenzyme and prosthetic group metabolism.Peptide derived compounds biosynthesis.Glutathione metabolism	Response to stimulus.Stress response.Abiotic stress response.Oxidative stress response							chr06_06493056_06494136	AT3G09270
CHR6_PDVV4_259_T01	VIT_06s0004g05690	-0.5014	-1.00247	-1.43023	-1.6936	0.0613	0	0.0074825	V1	Verdejo night-morning down	Glutathione S-transferase GSTU7	Metabolism.Primary metabolism.Coenzyme and prosthetic group metabolism.Peptide derived compounds biosynthesis.Glutathione metabolism	Response to stimulus.Stress response.Abiotic stress response.Oxidative stress response							chr06_06491416_06492044
CHR15_JGVV24_138_T01	VIT_15s0024g00040	-0.936667	-1.093	-1.21723	-1.47033	-0.194667	0	0.00496706	V1	Verdejo night-morning down	LHCA3 (Photosystem I light harvesting complex gene 3)	Metabolism.Primary metabolism.Generation of metabolite precursors and energy.Photosynthesis.Antenna proteins	Transport overview.Transmembrane Electron Carriers.Transmembrane 1-electron transfer carriers.Plant Photosystem I Supercomplex							chr15_00124100_00125350	AT1G61520
CHR17_JGVV0_357_T01	VIT_17s0000g06350	-1.33347	-1.20113	-1.4463	-1.59147	-0.548567	0	0.0426401	V1	Verdejo night-morning down	LHCA4 (Photosystem I light harvesting complex gene 4)	Metabolism.Primary metabolism.Generation of metabolite precursors and energy.Photosynthesis.Antenna proteins	Transport overview.Transmembrane Electron Carriers.Transmembrane 1-electron transfer carriers.Plant Photosystem I Supercomplex							chr17_06886280_06887463	AT3G47470
CHR12_JGVV55_87_T01	VIT_12s0055g01110	-0.800133	-1.0881	-1.1666	-1.3051	0.0868333	0	0.0268782	V1	Verdejo night-morning down	LHCB6 (light harvesting complex PSII)	Metabolism.Primary metabolism.Generation of metabolite precursors and energy.Photosynthesis.Antenna proteins	Transport overview.Transmembrane Electron Carriers.Transmembrane 1-electron transfer carriers.Plant Photosystem I Supercomplex							chr12_14705491_14706714	AT1G15820
CHR10_JGVV3_263_T01	VIT_10s0003g02890	-1.25087	-1.71253	-1.6301	-1.71793	-0.3217	0	0.00455045	V1	Verdejo night-morning down	LHCII type I CAB-1	Metabolism.Primary metabolism.Generation of metabolite precursors and energy.Photosynthesis.Antenna proteins	Transport overview.Transmembrane Electron Carriers.Transmembrane 1-electron transfer carriers.Plant Photosystem I Supercomplex	Transport overview.Macromolecule transport.Protein transport.Thylakoid targeting pathway						chr10_05014595_05015426	AT1G29930
CHR10_JGVV3_264_T01	VIT_10s0003g02900	-1.2943	-1.6237	-1.53997	-1.6434	-0.453733	0	0.00978851	V1	Verdejo night-morning down	LHCII type I CAB-1	Metabolism.Primary metabolism.Generation of metabolite precursors and energy.Photosynthesis.Antenna proteins	Transport overview.Transmembrane Electron Carriers.Transmembrane 1-electron transfer carriers.Plant Photosystem I Supercomplex	Transport overview.Macromolecule transport.Protein transport.Thylakoid targeting pathway						chr10_05026578_05027393	AT1G29930
CHR16_JGVV98_4_T01	VIT_16s0098g01910	-0.3816	-0.8353	-1.04453	-1.46137	0.0538	0	8.61246e-05	V1	Verdejo night-morning down	Germin-like protein subfamily 3 member 4	Metabolism.Primary metabolism.Generation of metabolite precursors and energy.Storage proteins								chr16_22015067_22016042	AT5G61750
CHR1_JGVV26_19_T01	VIT_01s0026g02570	0.1207	-0.600767	-0.515733	-0.631767	0.567533	0	0.0402734	V1	Verdejo night-morning down	Kafirin cluster	Metabolism.Primary metabolism.Generation of metabolite precursors and energy.Storage proteins								chr01_12205375_12207166
CHR9_JGVV70_27_T01	VIT_09s0070g00300	-0.576167	-0.7581	-0.7438	-1.04853	0.4375	0	0.016608	V1	Verdejo night-morning down	fiddlehead-like protein	Metabolism.Primary metabolism.Lipid metabolism								chr09_13412885_13414668	AT3G52160
CHR11_JGVV16_480_T01	VIT_11s0016g05360	-0.641333	-0.6574	-0.712367	-0.9135	0.395067	0	0.0469062	V1	Verdejo night-morning down	Phospholipase D alpha 1 precursor (PLD 1) (Choline phosphatase 1)	Metabolism.Primary metabolism.Lipid metabolism.Glycerolipid metabolism.Glycerophospholipid metabolism.Glycerophospholipid catabolism	Metabolism.Primary metabolism.Lipid metabolism.Ether lipid metabolism	Signaling.Hormone Signaling.ABA Signaling.ABA-mediated Signaling pathway	Signaling.Signaling pathway.Calcium sensors and Signaling	Transport overview.Macromolecule transport.Protein transport.Protein coat	Signaling.Signaling pathway.Phosphatidylinositol Signaling			chr11_04695215_04699274	AT3G15730
CHR4_JGVV8_281_T01	VIT_04s0008g03000	-0.8375	-0.6056	-0.563233	-0.3731	0.476567	0	0.0390842	V1	Verdejo night-morning down	Cycloartenol synthase	Metabolism.Primary metabolism.Lipid metabolism.Steroid metabolism.Steroid biosynthesis	Signaling.Hormone Signaling.Brassinosteroid Signaling.Brassinosteroid metabolism.Brassinosteroid biosynthesis							chr04_02492850_02494444	AT1G78950
CHRUN_JGVV441_2_T01	VIT_00s0441g00020	-0.8552	-0.979033	-1.10263	-1.2165	0.624067	0	0.00124159	V1	Verdejo night-morning down	Squalene monooxygenase	Metabolism.Primary metabolism.Lipid metabolism.Steroid metabolism.Steroid biosynthesis	Metabolism.Secondary metabolism.Terpenoid metabolism.Terpenoid biosynthesis	Metabolism.Primary metabolism.Lipid metabolism.Steroid metabolism.Steroid modification						chrUn_29125246_29129881	AT4G37760
CHRUN_JGVV525_2_T01	VIT_00s0525g00020	-0.684167	-0.798333	-0.952767	-1.03577	0.543767	0	0.00122956	V1	Verdejo night-morning down	Squalene monooxygenase	Metabolism.Primary metabolism.Lipid metabolism.Steroid metabolism.Steroid biosynthesis	Metabolism.Secondary metabolism.Terpenoid metabolism.Terpenoid biosynthesis	Metabolism.Primary metabolism.Lipid metabolism.Steroid metabolism.Steroid modification						chrUn_31225304_31229926	AT4G37760
CHR12_JGVV28_263_T01	VIT_12s0028g01230	-1.01337	-0.868133	-1.10213	-1.0342	-0.23	0	0.00199341	V1	Verdejo night-morning down	fanconi anemia, complementation group D2	Metabolism.Primary metabolism.Nucleobase, nucleoside, nucleotide, nucleic acid metabolism.Nucleic acid metabolism.DNA metabolism								chr12_01854297_01876215	AT4G14970
CHR8_JGVV7_210_T01	VIT_08s0007g06800	-0.463067	-0.642733	-0.8386	-0.674933	0.291767	0	0.0381914	V1	Verdejo night-morning down	Chromomethylase	Metabolism.Primary metabolism.Nucleobase, nucleoside, nucleotide, nucleic acid metabolism.Nucleic acid metabolism.DNA metabolism.DNA replication								chr08_20455686_20461582	AT1G80740
CHR2_JGVV25_34_T01	VIT_02s0025g00360	0.766433	-0.962067	-0.877433	-1.08853	0.0372333	0	0.0389711	V1	Verdejo night-morning down	1-aminocyclopropane-1-carboxylate synthase	Metabolism.Primary metabolism.Organic acid metabolism.Propanoate metabolism	Signaling.Hormone Signaling.Ethylene Signaling.Ethylene-mediated Signaling pathway	Signaling.Hormone Signaling.Ethylene Signaling.Ethylene metabolism.Ethylene biosynthesis						chr02_00472140_00475170	AT4G11280
CHR19_JGVV14_448_T01	VIT_19s0014g05050	-0.372667	-0.757133	-1.0146	-1.21397	-0.0997667	0	0.0342029	V1	Verdejo night-morning down	Heat shock HSP20 family protein	Metabolism.Primary metabolism.Protein metabolism and modification.Protein folding.Chaperone-mediated protein folding.HSP-mediated protein folding	Metabolism.Primary metabolism.Protein metabolism and modification.Protein processing in endoplasmic reticulum							chr19_05376784_05377821	AT5G54660
CHR16_JGVV22_171_T01	VIT_16s0022g00510	-0.6243	-0.660567	-0.8879	-1.5755	0.252367	0	0.0237252	V1	Verdejo night-morning down	Heat shock 22 kDa protein	Metabolism.Primary metabolism.Protein metabolism and modification.Protein folding.Chaperone-mediated protein folding.HSP-mediated protein folding								chr16_11604847_11606213	AT4G25200
CHR16_GSVIVT00012559001_T01	VIT_16s0115g00060	-0.8043	-0.832667	-0.841033	-1.0675	0.3722	0	0.0161107	V1	Verdejo night-morning down	Heat shock 70kDa protein 1/8	Metabolism.Primary metabolism.Protein metabolism and modification.Protein folding.Chaperone-mediated protein folding.HSP-mediated protein folding	Metabolism.Primary metabolism.Nucleobase, nucleoside, nucleotide, nucleic acid metabolism.Nucleic acid metabolism.RNA metabolism.RNA processing.mRNA processing.mRNA splicing	Transport overview.Channels and pores.a-Type channels.Cation Channel-forming Heat Shock Protein-70	Response to stimulus.Stress response.Abiotic stress response.Temperature stress response	Metabolism.Primary metabolism.Protein metabolism and modification.Protein processing in endoplasmic reticulum				chr16_03576063_03576810	AT5G49910
CHR18_JGVV41_102_T01	VIT_18s0041g01230	-0.781433	-0.998233	-1.0111	-1.20303	0.304267	0	0.00220759	V1	Verdejo night-morning down	Heat shock protein 70	Metabolism.Primary metabolism.Protein metabolism and modification.Protein folding.Chaperone-mediated protein folding.HSP-mediated protein folding	Metabolism.Primary metabolism.Nucleobase, nucleoside, nucleotide, nucleic acid metabolism.Nucleic acid metabolism.RNA metabolism.RNA processing.mRNA processing.mRNA splicing	Transport overview.Channels and pores.a-Type channels.Cation Channel-forming Heat Shock Protein-70	Response to stimulus.Stress response.Abiotic stress response.Temperature stress response	Metabolism.Primary metabolism.Protein metabolism and modification.Protein processing in endoplasmic reticulum				chr18_25847216_25853530	AT4G24280
CHR4_JGVV8_100_T01	VIT_04s0008g01110	-1.42783	-1.7998	-1.6282	-2.64383	0.850567	0	0.0470433	V1	Verdejo night-morning down	Heat shock transcription factor A6B	Metabolism.Primary metabolism.Protein metabolism and modification.Protein folding.Chaperone-mediated protein folding.HSP-mediated protein folding	Regulation overview.Regulation of gene expression.Regulation of transcription.Transcription factor.HSF family transcription factor	Response to stimulus.Stress response.Abiotic stress response.Temperature stress response						chr04_00921552_00923881	AT2G26150
CHR2_JGVV25_377_T01	VIT_02s0025g04170	-0.453367	-0.8811	-1.2076	-1.0992	0.343033	0	0.0452571	V1	Verdejo night-morning down	Heat shock transcription factor B2B	Metabolism.Primary metabolism.Protein metabolism and modification.Protein folding.Chaperone-mediated protein folding.HSP-mediated protein folding	Regulation overview.Regulation of gene expression.Regulation of transcription.Transcription factor.HSF family transcription factor	Response to stimulus.Stress response.Abiotic stress response.Temperature stress response						chr02_03718616_03720914	AT4G11660
CHR9_JGVV2_48_T01	VIT_09s0002g00640	-1.2067	-1.19103	-1.32863	-2.26113	0.8113	0	0.0202883	V1	Verdejo night-morning down	Small heat stress protein class CIII	Metabolism.Primary metabolism.Protein metabolism and modification.Protein folding.Chaperone-mediated protein folding.HSP-mediated protein folding								chr09_00440684_00441359	AT1G54050
CHRUN_JGVV1286_1_T01	VIT_00s1286g00010	-0.825033	-0.5803	-0.7548	-0.675967	0.6396	0	0.0190353	V1	Verdejo night-morning down	Stress-induced-phosphoprotein 1	Metabolism.Primary metabolism.Protein metabolism and modification.Protein folding.Chaperone-mediated protein folding.HSP-mediated protein folding								chrUn_38354566_38358163	AT1G62740
CHR8_JGVV7_781_T01	VIT_08s0007g00740	-0.296	-0.318667	-0.404233	-0.648167	0.5023	0	0.0368722	V1	Verdejo night-morning down	Hsp70-interacting protein	Metabolism.Primary metabolism.Protein metabolism and modification.Protein processing in endoplasmic reticulum								chr08_14953719_14958154	AT3G09350
CHR18_JGVV1_1098_T01	VIT_18s0001g14620	-0.2799	-0.511	-0.642433	-0.932067	0.1468	0	0.00393871	V1	Verdejo night-morning down	Ribosomal protein S16	Metabolism.Primary metabolism.Protein metabolism and modification.Protein synthesis.Ribosome								chr18_12678950_12679433
CHRUN_JGVV214_10_T01	VIT_00s0214g00130	-0.2807	-0.454267	-0.798867	-1.0565	-0.0302	0	0.0386944	V1	Verdejo night-morning down	F-box family protein	Metabolism.Primary metabolism.Protein metabolism and modification.Proteolysis.cytoplasmic and nuclear protein degradation.Ubiquitin-mediated proteolysis								chrUn_13399864_13403735	AT2G02240
CHRUN_JGVV214_11_T01	VIT_00s0214g00150	-0.0765	-0.560933	-0.8219	-1.0598	0.0908	0	0.00730739	V1	Verdejo night-morning down	F-box protein PP2-B1 (Protein phloem protein 2-like B1)	Metabolism.Primary metabolism.Protein metabolism and modification.Proteolysis.cytoplasmic and nuclear protein degradation.Ubiquitin-mediated proteolysis								chrUn_13410895_13412629	AT2G02230
CHR12_JGVV28_14_T01	VIT_12s0028g03910	-0.4197	-0.563833	-0.871767	-1.00667	-0.2541	0	0.00318672	V1	Verdejo night-morning down	CAAX amino terminal protease	Metabolism.Primary metabolism.Protein metabolism and modification.Proteolysis.Peptidase-mediated proteolysis								chr12_04752867_04757408	AT2G20725
CHR1_JGVV137_50_T01	VIT_01s0137g00330	-0.436433	-0.782467	-1.25183	-1.7089	0.1857	0	0.0127486	V1	Verdejo night-morning down	Cysteine proteinase	Metabolism.Primary metabolism.Protein metabolism and modification.Proteolysis.Peptidase-mediated proteolysis								chr01_06869579_06871253	AT5G50260
CHR3_JGVV88_82_T01	VIT_03s0088g00320	-1.34753	-1.0436	-1.26717	-1.47363	-0.00273333	0	0.00348527	V1	Verdejo night-morning down	Peptidase M50	Metabolism.Primary metabolism.Protein metabolism and modification.Proteolysis.Peptidase-mediated proteolysis								chr03_08343365_08347681	AT1G17870
CHR1_JGVV26_166_T01	VIT_01s0026g00900	-0.5886	-1.39953	-1.64827	-1.99003	-0.362333	0	0.0358276	V1	Verdejo night-morning down	Metalloendoproteinase 1 precursor	Metabolism.Primary metabolism.Protein metabolism and modification.Proteolysis.Peptidase-mediated proteolysis.Metallopeptidase-mediated proteolysis								chr01_09784843_09786152	AT1G70170
CHR2_JGVV25_417_T01	VIT_02s0025g04600	-0.2159	-0.6046	-0.924867	-1.0918	-0.0110667	0	0.0178983	V1	Verdejo night-morning down	Subtilisin protease C1	Metabolism.Primary metabolism.Protein metabolism and modification.Proteolysis.Peptidase-mediated proteolysis.Subtilase-mediated proteolysis								chr02_04146732_04149948	AT5G59190
CHR3_JGVV38_307_T01	VIT_03s0038g01460	-0.362667	-0.524067	-0.535	-0.6052	0.735667	0	0.04604	V1	Verdejo night-morning down	Chalcone synthase	Metabolism.Secondary metabolism.Phenylpropanoid metabolism.Flavonoid metabolism.Flavonoid biosynthesis								chr03_01006320_01009717	AT4G34850
CHR15_JGVV48_158_T01	VIT_15s0048g01320	-0.7918	-0.8993	-1.4129	-1.73813	0.2732	0	0.00203536	V1	Verdejo night-morning down	Gibberellin 20-oxidase	Metabolism.Secondary metabolism.Terpenoid metabolism.Diterpenoid metabolism.Diterpenoid biosynthesis	Signaling.Hormone Signaling.Gibberellic acid Signaling.Gibberellic acid metabolism.Gibberellic acid biosynthesis							chr15_15453736_15455160	AT5G51810
CHR1_JGVV10_111_T01	VIT_01s0010g01650	-0.2639	-0.573033	-0.786667	-1.1842	-0.0671667	0	0.000342545	V1	Verdejo night-morning down	Gibberellin 2-oxidase 8 ATGA2OX8	Metabolism.Secondary metabolism.Terpenoid metabolism.Diterpenoid metabolism.Diterpenoid biosynthesis	Signaling.Hormone Signaling.Gibberellic acid Signaling.Gibberellic acid metabolism.Gibberellic acid catabolism							chr01_17965019_17969123	AT4G21200
CHR10_JGVV3_328_T01	VIT_10s0003g03650	-1.45883	-1.19197	-1.7727	-1.6356	-0.317	0	0.0389711	V1	Verdejo night-morning down	Beta-amyrin synthase	Metabolism.Secondary metabolism.Terpenoid metabolism.Terpenoid biosynthesis	Metabolism.Secondary metabolism.Terpenoid metabolism.Triterpenoid metabolism.Triterpenoid biosynthesis							chr10_06143880_06149538	AT1G78955
CHR15_JGVV46_311_T01	VIT_15s0046g00190	-0.208667	-0.4073	-0.8327	-1.1905	-0.303	0	0.0389711	V1	Verdejo night-morning down	Laccase	Metabolism.single reactions	Transport overview.Incompletely characterized transport systems.Recognized transporters of unknown biochemical mechanism.Iron/Lead Transporter.Oxidase-dep Fe2+ Transporter	Metabolism.Secondary metabolism.Phenylpropanoid metabolism.Lignin metabolism	Response to stimulus.Stress response.Abiotic stress response.Oxidative stress response					chr15_17223854_17226144	AT2G46570
CHR15_GSVIVT00027131001_T01	VIT_15s0046g00640	-0.451633	-0.7328	-0.820167	-0.915433	0.1264	0	0.0352386	V1	Verdejo night-morning down	Wax synthase	Metabolism.single reactions	Metabolism.Primary metabolism.Lipid metabolism.Wax metabolism.Wax biosynthesis							chr15_17582079_17582499	AT3G49200
CHRUN_JGVV189_4_T01	VIT_00s0189g00050	-0.656433	-0.622667	-1.0736	-1.1488	-0.0854667	0	0.0179356	V1	Verdejo night-morning down	No hit	No hit								chrUn_09760836_09770018
CHRUN_GSVIVT00005820001_T01	VIT_00s0299g00090	-0.5778	-0.713333	-1.03557	-0.971267	0.0115667	0	0.0020217	V1	Verdejo night-morning down	No hit	No hit								chrUn_22095725_22095790
CHRUN_GSVIVT00005933001_T01	VIT_00s0313g00060	-0.588167	-0.826933	-0.982067	-0.976633	0.283667	0	0.00142028	V1	Verdejo night-morning down	No hit	No hit								chrUn_22834307_22834396
CHRUN_JGVV2839_1_T01	VIT_00s2839g00010	-0.4454	-0.8127	-1.11683	-0.9937	0.2153	0	0.00033818	V1	Verdejo night-morning down	No hit	No hit								chrUn_43098112_43099478
CHR1_GSVIVT00012148001_T01	VIT_01s0011g01210	-0.795733	-1.017	-1.12373	-0.848267	0.2684	0	0.0033083	V1	Verdejo night-morning down	No hit	No hit								chr01_01049293_01049640
CHR1_JGVV11_178_T01	VIT_01s0011g04840	-0.5792	-1.1638	-1.49923	-1.11173	0.000333333	0	0.00872058	V1	Verdejo night-morning down	No hit	No hit								chr01_04445123_04446039
CHR2_JGVV25_106_T01	VIT_02s0025g01150	-0.7933	-0.7383	-1.07073	-1.2986	0.00973333	0	0.0152838	V1	Verdejo night-morning down	No hit	No hit								chr02_01098731_01102520
CHR2_PDVV33_3_T01	VIT_02s0033g00030	-0.605833	-0.7848	-1.0357	-1.1922	0.0995667	0	0.000455869	V1	Verdejo night-morning down	No hit	No hit								chr02_13394519_13399728
CHR2_JGVV87_63_T01	VIT_02s0087g00350	-0.8273	-0.890767	-0.8379	-0.5808	0.4485	0	0.0104893	V1	Verdejo night-morning down	No hit	No hit								chr02_17632580_17633760
CHR4_JGVV23_273_T01	VIT_04s0023g00910	-0.324633	-0.796833	-1.09317	-1.20157	0.442167	0	0.00141248	V1	Verdejo night-morning down	No hit	No hit								chr04_17321044_17322049
CHR4_GSVIVT00019048001_T01	VIT_04s0023g00960	0.0471667	-0.524867	-0.9076	-1.1238	-0.0841	0	0.00147008	V1	Verdejo night-morning down	No hit	No hit								chr04_17385599_17388133
CHR4_JGVV23_45_T01	VIT_04s0023g03460	-0.633867	-0.865067	-1.0961	-1.06877	0.2397	0	0.00536388	V1	Verdejo night-morning down	No hit	No hit								chr04_20022053_20022628
CHR4_GSVIVT00018770001_T01	VIT_04s0023g03530	-1.4852	-1.5614	-1.6528	-1.74737	-0.0539667	0	0.000870067	V1	Verdejo night-morning down	No hit	No hit								chr04_20084814_20085182
CHR5_JGVV20_121_T01	VIT_05s0020g01330	-0.128667	-0.691767	-0.7392	-1.2256	-0.0376667	0	0.000234719	V1	Verdejo night-morning down	No hit	No hit								chr05_03050543_03051409
CHR5_JGVV102_53_T01	VIT_05s0102g00600	-0.8104	-0.929667	-1.1127	-1.28643	0.0872667	0	0.00712402	V1	Verdejo night-morning down	No hit	No hit								chr05_22523036_22523785
CHR5_JGVV102_55_T01	VIT_05s0102g00620	-0.743567	-1.07823	-1.35243	-1.85353	0.324633	0	0.00214195	V1	Verdejo night-morning down	No hit	No hit								chr05_22538026_22538792
CHR5_JGVV102_59_T01	VIT_05s0102g00660	-0.278867	-0.593	-0.924933	-1.23937	0.0222	0	0.007314	V1	Verdejo night-morning down	No hit	No hit								chr05_22566915_22567967
CHR5_PDVV165_11_T01	VIT_05s0165g00150	-0.0847333	-0.77	-0.663433	-0.723867	0.254367	0	0.00185736	V1	Verdejo night-morning down	No hit	No hit								chr05_21610760_21613272
CHR6_GSVIVT00024996001_T01	VIT_06s0004g04450	-0.698833	-1.14273	-1.28153	-1.35453	0.228467	0	0.00179579	V1	Verdejo night-morning down	No hit	No hit								chr06_05406399_05406925
CHR6_PDVV4_256_T01	VIT_06s0004g05720	0.117633	-0.4889	-0.619467	-1.07327	0.0333333	0	0.00845359	V1	Verdejo night-morning down	No hit	No hit								chr06_06497883_06499604
CHR7_PDVV5_36_T01	VIT_07s0005g00350	-0.4048	-0.589033	-0.996633	-1.17273	-0.118367	0	0.00440293	V1	Verdejo night-morning down	No hit	No hit								chr07_03106010_03106436
CHR7_GSVIVT00011032001_T01	VIT_07s0104g00980	-0.0901667	-0.403667	-0.346367	-0.894833	0.296467	0	0.0033347	V1	Verdejo night-morning down	No hit	No hit
CHR8_JGVV40_293_T01	VIT_08s0040g00260	-0.4766	-0.925967	-1.0899	-1.29947	0.1579	0	7.86916e-05	V1	Verdejo night-morning down	No hit	No hit								chr08_11211580_11212629
CHR8_GSVIVT00029837001_T01	VIT_08s0056g00170	-0.234533	-0.994933	-1.30767	-1.21257	-0.100967	0	0.00026914	V1	Verdejo night-morning down	No hit	No hit								chr08_00314155_00314398
CHR9_JGVV2_47_T01	VIT_09s0002g00630	-1.2823	-1.41423	-1.5193	-2.41863	1.01007	0	0.0193263	V1	Verdejo night-morning down	No hit	No hit								chr09_00440465_00440683
CHR9_GSVIVT00017585001_T01	VIT_09s0002g09220	-0.952633	-1.6992	-1.36443	-1.3943	0.0639667	0	0.0112258	V1	Verdejo night-morning down	No hit	No hit								chr09_10981984_10982214
CHR9_JGVV18_121_T01	VIT_09s0018g01690	-1.09493	-1.0608	-0.592267	-0.799933	0.760733	0	0.0363132	V1	Verdejo night-morning down	No hit	No hit								chr09_19000560_19000948
CHR9_JGVV18_160_T01	VIT_09s0018g02120	-0.4471	-0.8941	-0.974867	-1.17493	0.107533	0	0.00233823	V1	Verdejo night-morning down	No hit	No hit								chr09_20055526_20056102
CHR9_JGVV96_34_T01	VIT_09s0096g00410	-0.5579	-0.893933	-0.950067	-1.01747	-0.0648333	0	0.00128758	V1	Verdejo night-morning down	No hit	No hit								chr09_11821726_11822232
CHR11_PDVV52_83_T01	VIT_11s0052g00910	-0.5293	-0.698367	-0.945	-1.12937	0.3193	0	0.00010144	V1	Verdejo night-morning down	No hit	No hit								chr11_18539907_18543288
CHR12_JGVV134_11_T01	VIT_12s0134g00170	0.632767	-0.335267	-0.528667	-0.6495	-0.745533	0	0.0256851	V1	Verdejo night-morning down	No hit	No hit								chr12_07731950_07732477
CHR13_JGVV64_139_T01	VIT_13s0064g00240	-0.513333	-0.696367	-0.9684	-1.08233	-0.212667	0	0.0231914	V1	Verdejo night-morning down	No hit	No hit								chr13_21755973_21759181
CHR13_GSVIVT00032167001_T01	VIT_13s0064g00350	-0.3913	-0.7411	-1.0171	-0.891633	-0.133067	0	0.00159563	V1	Verdejo night-morning down	No hit	No hit								chr13_21878524_21878658
CHR13_GSVIVT00036659001_T01	VIT_13s0084g00740	-0.6713	-1.00117	-1.0982	-1.067	-0.0415333	0	0.0185225	V1	Verdejo night-morning down	No hit	No hit								chr13_19931816_19941923
CHR14_GSVIVT00032482001_T01	VIT_14s0066g01360	-0.0063	-0.0092	-0.153833	-0.4721	0.622133	0	0.0200613	V1	Verdejo night-morning down	No hit	No hit								chr14_27784400_27784633
CHR15_JGVV24_54_T01	VIT_15s0024g01170	-0.853533	-1.44383	-1.33153	-1.36813	2.17497	0	0.0219401	V1	Verdejo night-morning down	No hit	No hit								chr15_02230223_02235131
CHR15_GSVIVT00019257001_T01	VIT_15s0024g01300	-0.534833	-1.02437	-0.936233	-0.934567	1.3796	0	0.0160737	V1	Verdejo night-morning down	No hit	No hit								chr15_02474732_02478059
CHR15_JGVV48_225_T01	VIT_15s0048g00620	-0.231567	-0.164333	-0.5555	-1.20517	0.188867	0	0.0241838	V1	Verdejo night-morning down	No hit	No hit								chr15_14766662_14767047
CHR15_JGVV48_108_T01	VIT_15s0048g01860	-0.391667	-0.796367	-0.856833	-1.1175	-0.154767	0	0.000174302	V1	Verdejo night-morning down	No hit	No hit								chr15_15997583_16002415
CHR16_JGVV13_69_T01	VIT_16s0013g00920	-0.377867	-0.7331	-0.766167	-0.7286	0.317633	0	0.0179207	V1	Verdejo night-morning down	No hit	No hit								chr16_06651931_06655626
CHR16_JGVV22_34_T01	VIT_16s0022g02130	-1.10843	-1.1051	-1.10403	-0.9959	0.395167	0	0.000832033	V1	Verdejo night-morning down	No hit	No hit								chr16_14573597_14574154
CHR17_JGVV0_698_T01	VIT_17s0000g02560	-0.617467	-0.815567	-1.45017	-1.46347	-0.325833	0	0.000230786	V1	Verdejo night-morning down	No hit	No hit								chr17_02360667_02364400
CHR18_PDVV1_495_T01	VIT_18s0001g07910	-0.428733	-0.602133	-0.3046	-0.358633	0.440833	0	0.0379444	V1	Verdejo night-morning down	No hit	No hit								chr18_06382777_06387945
CHR18_GSVIVT00009693001_T01	VIT_18s0001g12330	0.217833	-0.681167	-0.8486	-0.957833	0.5195	0	0.000613213	V1	Verdejo night-morning down	No hit	No hit								chr18_10523646_10524149
CHR18_JGVV122_81_T01	VIT_18s0122g00490	-0.5059	-0.756733	-0.8305	-0.736367	0.284767	0	0.00128758	V1	Verdejo night-morning down	No hit	No hit								chr18_00413191_00416076
CHR18_JGVV164_12_T01	VIT_18s0164g00130	0.6289	-0.189733	-0.329133	-0.453833	0.5924	0	0.0371087	V1	Verdejo night-morning down	No hit	No hit								chr18_18417736_18418190
CHR19_JGVV15_25_T01	VIT_19s0015g00270	-0.164533	-0.4735	-0.552133	-0.795833	0.3482	0	0.0164806	V1	Verdejo night-morning down	No hit	No hit								chr19_08269819_08270709
CHR19_GSVIVT00020385001_T01	VIT_19s0027g00900	-1.04133	-1.54847	-1.54803	-1.24207	0.2879	0	0.0136775	V1	Verdejo night-morning down	No hit	No hit								chr19_20274021_20274296
CHR10_JGVV42_88_T01	VIT_10s0042g01150	-1.08517	-1.49363	-1.57943	-1.846	0.5234	0	0.0048601	V1	Verdejo night-morning down	ARGONAUTE 2 (AGO2)	Regulation overview.Regulation of gene expression.Gene silencing.Posttranscriptional gene silencing by RNA.mRNA cleavage involved in gene silencing by miRNA								chr10_15100682_15105025	AT1G31280
CHR10_JGVV42_91_T01	VIT_10s0042g01180	-0.836633	-1.3874	-1.4359	-1.7099	0.540867	0	0.00680906	V1	Verdejo night-morning down	ARGONAUTE 2 (AGO2)	Regulation overview.Regulation of gene expression.Gene silencing.Posttranscriptional gene silencing by RNA.mRNA cleavage involved in gene silencing by miRNA								chr10_15146895_15151231	AT1G31280
CHR4_JGVV23_272_T01	VIT_04s0023g00920	-0.3505	-0.514	-0.629967	-0.7945	0.3145	0	0.0226167	V1	Verdejo night-morning down	DCL2 (DICER 2)	Regulation overview.Regulation of gene expression.Gene silencing.Posttranscriptional gene silencing by RNA.mRNA cleavage involved in gene silencing by miRNA								chr04_17331878_17344302	AT3G03300
CHR4_JGVV8_485_T01	VIT_04s0008g05210	-0.606933	-0.8292	-1.2162	-1.0297	-0.00146667	0	0.00167248	V1	Verdejo night-morning down	BZIP protein HY5 (HY5)	Regulation overview.Regulation of gene expression.Regulation of transcription.Transcription factor.bZIP family transcription factor								chr04_04716191_04719252	AT5G11260
CHR17_JGVV0_493_T01	VIT_17s0000g04850	-0.170667	-0.393867	-0.7594	-1.0873	0.0885	0	0.00132444	V1	Verdejo night-morning down	OBF binding protein 4	Regulation overview.Regulation of gene expression.Regulation of transcription.Transcription factor.C2C2-DOF family transcription factor								chr17_05240463_05241938	AT5G60850
CHR9_JGVV2_343_T01	VIT_09s0002g03750	-0.6256	-0.6044	-1.01667	-1.3832	-0.033	0	0.000353279	V1	Verdejo night-morning down	GATA transcription factor 11	Regulation overview.Regulation of gene expression.Regulation of transcription.Transcription factor.C2C2-GATA family transcription factor								chr09_03439036_03440594	AT5G25830
CHR5_JGVV77_116_T01	VIT_05s0077g01450	-0.4669	-0.6684	-0.9166	-1.26177	0.0532667	0	0.0045522	V1	Verdejo night-morning down	GATA transcription factor 16	Regulation overview.Regulation of gene expression.Regulation of transcription.Transcription factor.C2C2-GATA family transcription factor								chr05_01163510_01164849	AT3G06740
CHR15_JGVV21_29_T01	VIT_15s0021g02510	-0.0179667	-0.5408	-1.19443	-1.5774	-0.199267	0	0.00124159	V1	Verdejo night-morning down	GATA transcription factor 2	Regulation overview.Regulation of gene expression.Regulation of transcription.Transcription factor.C2C2-GATA family transcription factor								chr15_13505485_13506842	AT2G45050
CHR14_JGVV66_172_T01	VIT_14s0066g01880	-0.977933	-0.944433	-1.25357	-1.7079	1.2143	0	0.0301572	V1	Verdejo night-morning down	Zf AN1 domain-containing stress-associated protein 12 (SAP12)	Regulation overview.Regulation of gene expression.Regulation of transcription.Transcription factor.C2H2 family transcription factor								chr14_28172501_28173215	AT3G28210
CHR6_JGVV4_397_T01	VIT_06s0004g04180	-0.0655	-0.8627	-0.921133	-1.00667	0.0242	0	0.0356107	V1	Verdejo night-morning down	Zinc finger (C2H2 type) protein (ZAT11)	Regulation overview.Regulation of gene expression.Regulation of transcription.Transcription factor.C2H2 family transcription factor								chr06_05152464_05153142	AT2G37430
CHR4_JGVV23_73_T01	VIT_04s0023g03180	-1.04803	-0.672533	-0.544533	-0.960433	0.276867	0	0.0261587	V1	Verdejo night-morning down	Zinc finger (CCCH-type) family protein	Regulation overview.Regulation of gene expression.Regulation of transcription.Transcription factor.C3H family transcription factor								chr04_19732143_19742203
CHR2_JGVV25_238_T01	VIT_02s0025g02590	-0.680933	-1.34663	-1.4225	-1.7507	-0.0804	0	0.000323824	V1	Verdejo night-morning down	Homeobox-leucine zipper protein ATHB-12	Regulation overview.Regulation of gene expression.Regulation of transcription.Transcription factor.Homeobox domain family transcription factor								chr02_02249111_02250024	AT3G61890
CHR7_JGVV5_240_T01	VIT_07s0005g02480	-0.961433	-1.22913	-1.48357	-1.62073	-0.0698333	0	0.00132604	V1	Verdejo night-morning down	Myb domain protein 61	Regulation overview.Regulation of gene expression.Regulation of transcription.Transcription factor.MYB family transcription factor								chr07_04830114_04832232	AT1G09540
CHR7_JGVV5_189_T01	VIT_07s0005g01950	1.39623	0.1714	-0.134767	-0.155333	0.903267	0	0.0174551	V1	Verdejo night-morning down	Myb domain protein 78	Regulation overview.Regulation of gene expression.Regulation of transcription.Transcription factor.MYB family transcription factor								chr07_04390854_04392232	AT3G06490
CHR10_JGVV116_105_T01	VIT_10s0116g01760	-0.461733	-0.9007	-1.35077	-1.56873	-0.4365	0	0.0119028	V1	Verdejo night-morning down	Myb caprice CPC	Regulation overview.Regulation of gene expression.Regulation of transcription.Transcription factor.MYB-related family transcription factor								chr10_01034267_01034786
CHR13_JGVV19_12_T01	VIT_13s0019g05230	-0.455467	-0.789	-0.820467	-0.878033	0.249133	0	0.000714404	V1	Verdejo night-morning down	NAC domain-containing protein50	Regulation overview.Regulation of gene expression.Regulation of transcription.Transcription factor.NAC family transcription factor								chr13_07051159_07054469	AT3G10480
CHR18_JGVV89_35_T01	VIT_18s0089g01050	-0.566833	-0.469533	-0.506867	-0.588433	0.4784	0	0.0195912	V1	Verdejo night-morning down	PHD finger transcription factor	Regulation overview.Regulation of gene expression.Regulation of transcription.Transcription factor.PHD family transcription factor								chr18_28932158_28939425	AT1G33420
CHR15_JGVV21_227_T01	VIT_15s0021g00140	-0.399233	-0.5846	-0.479567	-0.592967	0.4422	0	0.0390126	V1	Verdejo night-morning down	Speckle-type POZ protein-related	Regulation overview.Regulation of gene expression.Regulation of transcription.Transcription factor.TRAF								chr15_09408036_09408661
CHR18_JGVV117_24_T01	VIT_18s0117g00270	0.911967	0.255867	0.0217	-0.388933	0.6176	0	0.0352639	V1	Verdejo night-morning down	Zinc finger homeobox 22	Regulation overview.Regulation of gene expression.Regulation of transcription.Transcription factor.zf-HD family transcription factor								chr18_23508689_23509863	AT4G24660
CHR1_JGVV11_32_T01	VIT_01s0011g06360	-0.613767	-0.7562	-1.3994	-1.76203	-0.1019	0	0.0023575	V1	Verdejo night-morning down	Zinc finger homeobox 32	Regulation overview.Regulation of gene expression.Regulation of transcription.Transcription factor.zf-HD family transcription factor								chr01_06166890_06167547	AT1G14687
CHR1_PDVV11_422_T01	VIT_01s0011g02290	-0.600867	-1.17923	-1.44953	-1.3132	0.0516667	0	0.00226429	V1	Verdejo night-morning down	Zf A20 and AN1 domain-containing stress-associated protein 7	Regulation overview.Regulation of gene expression.Regulation of transcription.Transcription factor.Zinc finger AN1 family transcription factor								chr01_02075903_02076512	AT1G12440
CHR3_JGVV38_390_T01	VIT_03s0038g00340	-0.6332	-1.6463	-1.94843	-2.3014	0.2175	0	7.86916e-05	V1	Verdejo night-morning down	Salt tolerance homolog2	Regulation overview.Regulation of gene expression.Regulation of transcription.Transcription factor.Zinc finger B-box family transcription factor								chr03_00310992_00312241	AT1G75540
CHR1_JGVV26_21_T01	VIT_01s0026g02540	-0.0308667	-0.121667	-0.575667	-0.615933	0.6484	0	0.0398233	V1	Verdejo night-morning down	Zinc finger (C3HC4-type ring finger)	Regulation overview.Regulation of gene expression.Regulation of transcription.Transcription factor.Zinc finger C3HC4 family transcription factor								chr01_12168327_12169146	AT1G26800
CHR12_JGVV57_6_T01	VIT_12s0057g00070	0.4855	-0.0252667	-0.3905	-0.717267	0.0121	0	0.00784229	V1	Verdejo night-morning down	Wound-induced	Response to stimulus.Stress response.Abiotic stress response.wounding								chr12_08771778_08772529	AT4G10270
CHR6_JGVV4_76_T01	VIT_06s0004g07680	-1.6556	-1.78867	-2.01427	-2.04783	-0.518933	0	0.04604	V1	Verdejo night-morning down	Nodulin	Response to stimulus.Stress response.Biotic stress response								chr06_08478430_08480638	AT2G30300
CHR12_GSVIVT00023044001_T01	VIT_12s0034g00690	-0.773367	-1.11433	-1.19513	-1.14263	0.302467	0	0.00240141	V1	Verdejo night-morning down	Mitogen-activated protein kinase kinase kinase 1	Response to stimulus.Stress response.Biotic stress response.Plant-pathogen interaction	Signaling.Signaling pathway.Protein kinase.MAPK cascade							chr12_16437257_16445082
CHR18_JGVV41_184_T01	VIT_18s0041g00270	-0.514267	-0.7129	-0.790633	-1.02043	0.200867	0	0.000450393	V1	Verdejo night-morning down	R protein PRF disease resistance protein	Response to stimulus.Stress response.Biotic stress response.Plant-pathogen interaction.R proteins from Plant-pathogen interaction								chr18_24653492_24657134	AT3G14470
CHR18_JGVV75_36_T01	VIT_18s0075g00480	-0.6591	-0.903367	-1.17113	-1.26113	-0.2694	0	0.000704485	V1	Verdejo night-morning down	R protein L6	Response to stimulus.Stress response.Biotic stress response.Plant-pathogen interaction.R proteins from Plant-pathogen interaction								chr18_21957553_21961977	AT5G36930
CHR15_JGVV46_288_T01	VIT_15s0046g00430	-0.435133	-0.7488	-0.7508	-0.871933	0.2571	0	0.00247667	V1	Verdejo night-morning down	Harpin-induced 1	Response to stimulus.Stress response.Biotic stress response.Virus stress response								chr15_17405666_17406259	AT4G23930
CHR12_JGVV59_177_T01	VIT_12s0059g01870	-0.6101	-0.756133	-1.03703	-1.159	-0.2139	0	0.00548039	V1	Verdejo night-morning down	GH3-like protein	Signaling.Hormone Signaling.Auxin Signaling.Auxin metabolism								chr12_06726733_06729340	AT4G03400
CHR8_JGVV7_15_T01	VIT_08s0007g08890	-1.27167	-0.9528	-1.04243	-1.1193	0.881833	0	0.0200861	V1	Verdejo night-morning down	Cis-zeatin O-beta-D-glucosyltransferase	Signaling.Hormone Signaling.Cytokinin Signaling.Cytokinin metabolism.Cytokinin inactivation by glycosylation								chr08_22236654_22237362
CHR8_PDVV7_14_T01	VIT_08s0007g08900	-0.979167	-0.948967	-0.919133	-1.12437	0.864	0	0.0198946	V1	Verdejo night-morning down	Cis-zeatin O-beta-D-glucosyltransferase	Signaling.Hormone Signaling.Cytokinin Signaling.Cytokinin metabolism.Cytokinin inactivation by glycosylation								chr08_22237416_22238157
CHR11_JGVV16_280_T01	VIT_11s0016g03170	-0.507967	-1.2761	-1.32747	-1.5931	0.4165	0	0.000499183	V1	Verdejo night-morning down	Arabidopsis histidine phosphotransfer AHP4	Signaling.Hormone Signaling.Cytokinin Signaling.Cytokinin-mediated Signaling pathway								chr11_02543892_02547079	AT3G16360
CHR16_GSVIVT00013914001_T01	VIT_16s0013g00970	0.141067	-1.32907	-1.35687	-1.3303	-0.0210333	0	0.0262856	V1	Verdejo night-morning down	Ethylene responsive element binding factor 5	Signaling.Hormone Signaling.Ethylene Signaling.Ethylene-mediated Signaling pathway	Regulation overview.Regulation of gene expression.Regulation of transcription.Transcription factor.AP2 family transcription factor.ERF subfamily transcription factor							chr16_06692473_06693594	AT5G47230
CHR16_JGVV13_68_T01	VIT_16s0013g00900	0.0429667	-1.40847	-1.1684	-1.05633	0.149833	0	0.047426	V1	Verdejo night-morning down	Ethylene-responsive transcription factor ERF105	Signaling.Hormone Signaling.Ethylene Signaling.Ethylene-mediated Signaling pathway	Regulation overview.Regulation of gene expression.Regulation of transcription.Transcription factor.AP2 family transcription factor.ERF subfamily transcription factor							chr16_06635898_06636951	AT5G51190
CHR16_JGVV13_72_T01	VIT_16s0013g00950	0.0693333	-1.56847	-1.58007	-1.5528	0.0875667	0	0.0294802	V1	Verdejo night-morning down	Ethylene-responsive transcription factor ERF105	Signaling.Hormone Signaling.Ethylene Signaling.Ethylene-mediated Signaling pathway	Regulation overview.Regulation of gene expression.Regulation of transcription.Transcription factor.AP2 family transcription factor.ERF subfamily transcription factor							chr16_06676142_06677082	AT5G61600
CHR16_JGVV13_74_T01	VIT_16s0013g00980	-0.0126	-1.45033	-1.4331	-1.45643	0.0473333	0	0.0235683	V1	Verdejo night-morning down	Ethylene-responsive transcription factor ERF105	Signaling.Hormone Signaling.Ethylene Signaling.Ethylene-mediated Signaling pathway	Regulation overview.Regulation of gene expression.Regulation of transcription.Transcription factor.AP2 family transcription factor.ERF subfamily transcription factor							chr16_06705921_06706850	AT5G61600
CHR16_JGVV13_77_T01	VIT_16s0013g01030	0.0993	-1.68983	-1.5836	-1.53477	0.043	0	0.0151608	V1	Verdejo night-morning down	Ethylene-responsive transcription factor ERF105	Signaling.Hormone Signaling.Ethylene Signaling.Ethylene-mediated Signaling pathway	Regulation overview.Regulation of gene expression.Regulation of transcription.Transcription factor.AP2 family transcription factor.ERF subfamily transcription factor							chr16_06813591_06813930	AT5G51190
CHR16_JGVV13_78_T01	VIT_16s0013g01050	-0.0643	-1.69827	-1.64817	-1.49903	-0.0249333	0	0.0233176	V1	Verdejo night-morning down	Ethylene-responsive transcription factor ERF105	Signaling.Hormone Signaling.Ethylene Signaling.Ethylene-mediated Signaling pathway	Regulation overview.Regulation of gene expression.Regulation of transcription.Transcription factor.AP2 family transcription factor.ERF subfamily transcription factor							chr16_06847559_06848572	AT4G17490
CHR16_JGVV13_79_T01	VIT_16s0013g01060	-0.0368333	-1.72313	-1.57773	-1.57717	-0.0300333	0	0.0204124	V1	Verdejo night-morning down	Ethylene-responsive transcription factor ERF105	Signaling.Hormone Signaling.Ethylene Signaling.Ethylene-mediated Signaling pathway	Regulation overview.Regulation of gene expression.Regulation of transcription.Transcription factor.AP2 family transcription factor.ERF subfamily transcription factor							chr16_06870530_06871530	AT4G17490
CHR11_JGVV16_365_T01	VIT_11s0016g04080	-0.724967	-0.7916	-0.994567	-1.5239	0.207267	0	0.0261464	V1	Verdejo night-morning down	Multiprotein-bridging factor 1c MBF1C	Signaling.Hormone Signaling.Ethylene Signaling.Ethylene-mediated Signaling pathway	Regulation overview.Regulation of gene expression.Regulation of transcription.Transcription factor.MBF	Response to stimulus.Stress response	Regulation overview.Regulation of gene expression.Regulation of transcription.Transcriptional co-activation					chr11_03340651_03341251	AT3G24500
CHR9_JGVV18_117_T01	VIT_09s0018g01650	-0.146667	-0.556033	-0.762733	-1.02727	0.2273	0	0.00272128	V1	Verdejo night-morning down	Wrinkled1 (AP2/ERBP)	Signaling.Hormone Signaling.Ethylene Signaling.Ethylene-mediated Signaling pathway	Regulation overview.Regulation of gene expression.Regulation of transcription.Transcription factor.AP2 family transcription factor.ERF subfamily transcription factor							chr09_18937936_18941364	AT1G16060
CHR18_JGVV122_103_T01	VIT_18s0122g00180	-0.543533	-0.966033	-1.2416	-1.68783	1.50743	0	0.0266075	V1	Verdejo night-morning down	Calmodulin CML37	Signaling.Signaling pathway.Calcium sensors and Signaling	Response to stimulus.Stress response.Biotic stress response.Plant-pathogen interaction							chr18_00227392_00228170	AT5G42380
CHR6_JGVV4_64_T01	VIT_06s0004g07810	-0.682867	-0.786533	-0.885967	-1.0077	0.164233	0	0.00272128	V1	Verdejo night-morning down	GTP binding protein EngB	Signaling.Signaling pathway.G-protein signaling pathway								chr06_08595215_08596367	AT5G58370
CHR12_JGVV59_215_T01	VIT_12s0059g02280	-0.577967	-1.01163	-1.00537	-1.14613	-0.219133	0	0.0149095	V1	Verdejo night-morning down	Spg1p (septum-promoting GTPase)	Signaling.Signaling pathway.G-protein signaling pathway								chr12_07074268_07076161	AT3G21700
CHRUN_JGVV2317_1_T01	VIT_00s2317g00010	-0.7551	-1.06587	-1.32863	-1.13667	0.3953	0	0.000862793	V1	Verdejo night-morning down	RAB GDP dissociation inhibitor 2 ATGDI2	Signaling.Signaling pathway.G-protein signaling pathway.RAB-GTPase regulation								chrUn_41643850_41645794
CHRUN_JGVV665_4_T01	VIT_00s0665g00050	-0.4054	-0.573733	-0.529533	-1.2009	0.420433	0	0.0132969	V1	Verdejo night-morning down	Root phototropism protein 3 (Non-phototropic hypocotyl protein 3)	Signaling.Signaling pathway.Light Signaling								chrUn_33832162_33835510	AT5G10250
CHR1_JGVV11_106_T01	VIT_01s0011g05580	-0.172233	-0.5783	-1.08207	-1.52993	0.241233	0	0.000750885	V1	Verdejo night-morning down	Atypical receptor kinase MARK	Signaling.Signaling pathway.Protein kinase								chr01_05301668_05310063	AT3G17840
CHR9_JGVV70_14_T01	VIT_09s0070g00160	-0.443067	-0.835933	-0.8575	-1.0206	0.0521667	0	0.00380316	V1	Verdejo night-morning down	CBL-interacting protein kinase 6 (CIPK6)	Signaling.Signaling pathway.Protein kinase								chr09_13197151_13198689	AT4G30960
CHR10_JGVV3_31_T01	VIT_10s0003g00330	-0.536533	-0.785067	-0.8739	-1.20257	-0.453467	0	0.0383984	V1	Verdejo night-morning down	HSL1 (HAESA-like 1)	Signaling.Signaling pathway.Protein kinase								chr10_01617819_01621504	AT1G28440
CHR14_JGVV108_27_T01	VIT_14s0108g00280	-0.654767	-1.04413	-0.689167	-0.67	0.175467	0	0.00955658	V1	Verdejo night-morning down	Leucine Rich Repeat receptor-like kinase	Signaling.Signaling pathway.Protein kinase								chr14_29045071_29058782	AT4G08850
CHR14_JGVV108_33_T01	VIT_14s0108g00340	-0.686667	-1.2797	-1.12803	-1.16143	0.378067	0	0.00833525	V1	Verdejo night-morning down	Leucine Rich Repeat receptor-like kinase	Signaling.Signaling pathway.Protein kinase								chr14_29123589_29126449	AT4G08850
CHR8_JGVV56_14_T01	VIT_08s0056g00150	-0.4687	-0.747967	-0.9235	-1.12683	-0.243733	0	0.00199341	V1	Verdejo night-morning down	Protein kinase APK1B	Signaling.Signaling pathway.Protein kinase								chr08_00294822_00299147	AT5G01020
CHRUN_PDVV848_1_T01	VIT_00s0848g00010	-0.921767	-0.7225	-0.502533	0.0385333	0.258667	0	0.00466128	V1	Verdejo night-morning down	Protein serine/threonine kinase	Signaling.Signaling pathway.Protein kinase								chrUn_36081711_36082788
CHR1_JGVV11_234_T01	VIT_01s0011g04270	-0.162433	-0.621933	-1.03907	-1.26527	-0.597933	0	0.04604	V1	Verdejo night-morning down	Receptor kinase homolog LRK10	Signaling.Signaling pathway.Protein kinase								chr01_03874215_03876221	AT1G66920
CHR7_JGVV129_89_T01	VIT_07s0129g00920	0.0173333	-0.472467	-1.0676	-1.77883	0.1914	0	0.0273939	V1	Verdejo night-morning down	Receptor-like protein kinase	Signaling.Signaling pathway.Protein kinase								chr07_16099447_16103552
CHR19_JGVV15_195_T01	VIT_19s0015g02420	0.374067	-0.236267	-0.587567	-1.8766	0.448633	0	0.0226238	V1	Verdejo night-morning down	Serine/threonine-protein kinase receptor ARK3	Signaling.Signaling pathway.Protein kinase								chr19_12255232_12256705	AT4G21380
CHR19_JGVV14_381_T01	VIT_19s0014g04290	-0.233967	-0.369267	-0.670167	-1.0116	-0.204433	0	0.0381854	V1	Verdejo night-morning down	S-locus protein kinase	Signaling.Signaling pathway.Protein kinase								chr19_04580815_04582002	AT4G27300
CHR10_JGVV116_65_T01	VIT_10s0116g01230	-0.5603	-0.772533	-1.12107	-1.05403	0.0242667	0	0.00972662	V1	Verdejo night-morning down	MAPKKK15 (Mitogen-activated protein kinase kinase kinase 15)	Signaling.Signaling pathway.Protein kinase.MAPK cascade								chr10_00641931_00643242	AT5G55090
CHR16_JGVV50_11_T01	VIT_16s0050g02680	-0.122	-1.15223	-1.34583	-1.64303	0.0916	0	0.0381106	V1	Verdejo night-morning down	Protein phosphatase 2C	Signaling.Signaling pathway.Protein phosphatase.PP2C								chr16_19697405_19699942	AT1G07430
CHR2_JGVV25_263_T01	VIT_02s0025g02840	-0.4667	-0.660033	-0.889867	-1.07873	-0.4193	0	0.0404326	V1	Verdejo night-morning down	Ankyrin 3, epithelial isoform a	Transport overview.Accessory factors involved in transport.Auxiliary transport proteins.Ankyrin	Diverse functions.Gene family with diverse functions.Ankyrin domain family							chr02_02451946_02456109	AT5G14230
CHR12_JGVV59_9_T01	VIT_12s0059g00100	-0.467933	-0.776333	-0.9235	-1.0274	-0.268967	0	0.0203956	V1	Verdejo night-morning down	Ankyrin repeat	Transport overview.Accessory factors involved in transport.Auxiliary transport proteins.Ankyrin	Diverse functions.Gene family with diverse functions.Ankyrin domain family							chr12_05029787_05031199	AT4G03500
CHR18_JGVV1_586_T01	VIT_18s0001g09120	0.767	-0.0144333	-0.389733	-1.1165	0.0671	0	0.00730739	V1	Verdejo night-morning down	Voltage dependent anion channel 2	Transport overview.Channels and pores.├ƒ-Barrel porins.Mitochondrial and Plastid Porin	Transport overview.Ion transport.Anion transport							chr18_07587611_07587865
CHR4_JGVV69_23_T01	VIT_04s0069g00290	-0.566267	-0.707267	-0.7928	-1.02087	-0.0157	0	0.00134216	V1	Verdejo night-morning down	Glutamate receptor 2.1	Transport overview.Channels and pores.a-Type channels.Glutamate-gated Ion Channel of Neurotransmitter Receptors	Transport overview.Ion transport.Cation transport.Glutamate activated channel							chr04_08199936_08201310	AT5G27100
CHR4_JGVV69_15_T01	VIT_04s0069g00200	-1.16567	-0.812367	-0.84	-1.22813	0.225867	0	0.00315164	V1	Verdejo night-morning down	Glutamate receptor 2.8	Transport overview.Channels and pores.a-Type channels.Glutamate-gated Ion Channel of Neurotransmitter Receptors	Transport overview.Ion transport.Cation transport.Glutamate activated channel							chr04_08105891_08107997	AT2G29110
CHR4_JGVV69_20_T01	VIT_04s0069g00260	-1.05023	-0.7718	-0.923633	-1.30073	0.152033	0	0.0019174	V1	Verdejo night-morning down	Glutamate receptor 2.8	Transport overview.Channels and pores.a-Type channels.Glutamate-gated Ion Channel of Neurotransmitter Receptors	Transport overview.Ion transport.Cation transport.Glutamate activated channel							chr04_08180570_08183978	AT2G29110
CHR4_JGVV69_21_T01	VIT_04s0069g00270	-0.7176	-0.812767	-0.9469	-1.23747	0.201333	0	0.00211625	V1	Verdejo night-morning down	Glutamate receptor 2.8	Transport overview.Channels and pores.a-Type channels.Glutamate-gated Ion Channel of Neurotransmitter Receptors	Transport overview.Ion transport.Cation transport.Glutamate activated channel							chr04_08183979_08184920	AT2G29110
CHR4_JGVV69_26_T01	VIT_04s0069g00330	-0.7393	-0.8589	-0.830867	-1.2718	0.173333	0	0.000450393	V1	Verdejo night-morning down	Glutamate receptor 2.8	Transport overview.Channels and pores.a-Type channels.Glutamate-gated Ion Channel of Neurotransmitter Receptors	Transport overview.Ion transport.Cation transport.Glutamate activated channel							chr04_08256197_08269048	AT2G29110
CHR4_JGVV69_43_T01	VIT_04s0069g00630	-0.489333	-0.665333	-0.757867	-1.06613	0.195967	0	0.00325037	V1	Verdejo night-morning down	Glutamate receptor 2.8	Transport overview.Channels and pores.a-Type channels.Glutamate-gated Ion Channel of Neurotransmitter Receptors	Transport overview.Ion transport.Cation transport.Glutamate activated channel							chr04_08622220_08624152	AT2G29110
CHR4_JGVV69_4_T01	VIT_04s0069g00060	-0.206033	-0.560367	-0.551033	-1.0249	0.160733	0	0.0109365	V1	Verdejo night-morning down	Glutamate receptor protein	Transport overview.Channels and pores.a-Type channels.Glutamate-gated Ion Channel of Neurotransmitter Receptors								chr04_07892040_07897638	AT2G29120
CHR19_JGVV14_159_T01	VIT_19s0014g01830	-0.703433	-0.872633	-0.834733	-1.28847	-0.0253	0	0.0106944	V1	Verdejo night-morning down	Glutamate receptor protein	Transport overview.Channels and pores.a-Type channels.Glutamate-gated Ion Channel of Neurotransmitter Receptors	Transport overview.Ion transport.Cation transport.Glutamate activated channel							chr19_02019315_02022519
CHR1_JGVV11_581_T01	VIT_01s0011g00590	-0.702067	-1.13687	-1.46353	-1.6093	0.268467	0	0.00278295	V1	Verdejo night-morning down	Acclimation of photosynthesis to environment	Transport overview.Electrochemical Potential-driven Transporters.Porters.Drug/Metabolite Transporter.Triose-phosphate Transporter	Cellular process.Cellular component organization and biogenesis.Organelle organization and biogenesis.Plastid organization and biogenesis							chr01_00543821_00549831	AT5G46110
CHR6_JGVV4_102_T01	VIT_06s0004g07400	-1.0287	-0.499833	-0.4271	-0.5221	0.685833	0	0.00143478	V1	Verdejo night-morning down	Cation/hydrogen exchanger 24 (CHX24)	Transport overview.Electrochemical Potential-driven Transporters.Porters.Monovalent Cation:Proton Antiporter-2	Transport overview.Ion transport.Cation transport							chr06_08163557_08166095	AT5G37060
CHR14_JGVV60_238_T01	VIT_14s0060g00170	-0.433933	-0.4196	-0.713533	-1.02387	-0.2611	0	0.0258054	V1	Verdejo night-morning down	Nuclear pore complex protein Nup98-Nup96	Transport overview.Incompletely characterized transport systems.Recognized transporters of unknown biochemical mechanism.Nuclear pore complex	Transport overview.Nucleocytoplasmic transport.Nuclear pore complex	Transport overview.Macromolecule transport.RNA transport						chr14_00157232_00159126	AT1G10390
CHRUN_JGVV399_2_T01	VIT_00s0399g00020	-1.3343	-1.1942	-1.82993	-1.36333	-0.306033	0	0.04604	V1	Verdejo night-morning down	Protease inhibitor/seed storage/lipid transfer protein (LTP)	Transport overview.Macromolecule transport.Lipid transport								chrUn_27503825_27504734
CHR17_JGVV0_587_T01	VIT_17s0000g03830	-1.19473	-1.2978	-1.47103	-1.8915	0.100867	0	0.000236933	V1	Verdejo night-morning down	Protease inhibitor/seed storage/lipid transfer protein (LTP)	Transport overview.Macromolecule transport.Lipid transport								chr17_03761322_03762435	AT1G73890
CHR16_JGVV98_134_T01	VIT_16s0098g00570	-0.910433	-0.734067	-0.7361	-0.484967	0.527533	0	0.0356986	V1	Verdejo night-morning down	ABC transporter B member 16	Transport overview.Macromolecule transport.Multidrug transport.Multidrug ABC transport								chr16_21004457_21010493	AT3G28860
CHR8_JGVV32_64_T01	VIT_08s0032g00790	-0.311067	-0.2597	-0.779633	-1.26563	-0.3718	0	0.011066	V1	Verdejo night-morning down	ABC transporter G member 4	Transport overview.Macromolecule transport.Multidrug transport.Multidrug ABC transport								chr08_04360764_04369672	AT5G06530
CHR1_JGVV11_31_T01	VIT_01s0011g06370	-1.0552	-0.755267	-1.3856	-1.7891	0.127067	0	0.00128758	V1	Verdejo night-morning down	Clathrin assembly protein 13	Transport overview.Macromolecule transport.Protein transport.Protein coat	Cellular process.Cellular transport.Protein trafficking.Vesicle-mediated trafficking							chr01_06168519_06169676	AT1G25240
CHR15_JGVV21_4_T01	VIT_15s0021g02790	-0.405367	-0.536433	-0.692533	-0.641033	0.5587	0	0.0148298	V1	Verdejo night-morning down	ATELC/ELC	Transport overview.Macromolecule transport.Protein transport.Tethering factors	Metabolism.Primary metabolism.Protein metabolism and modification.Proteolysis.cytoplasmic and nuclear protein degradation.Ubiquitin-mediated proteolysis							chr15_13836242_13837474	AT3G12400
CHR8_JGVV7_762_T01	VIT_08s0007g00930	-0.521033	-0.717333	-0.984167	-1.07623	0.330367	0	0.00108255	V1	Verdejo night-morning down	Regulator of chromosome condensation (RCC1)	Transport overview.Nucleocytoplasmic transport.Nuclear pore complex	Signaling.Signaling pathway.G-protein signaling pathway.RCC1 superfamily protein							chr08_15082069_15087827	AT3G55580
CHR13_JGVV19_288_T01	VIT_13s0019g02280	-0.783033	-0.7978	-1.0863	-1.33887	1.30803	0	0.0251392	V1	Verdejo night-morning down	Regulator of chromosome condensation (RCC1)	Transport overview.Nucleocytoplasmic transport.Nuclear pore complex	Signaling.Signaling pathway.G-protein signaling pathway.RCC1 superfamily protein							chr13_03539536_03547110	AT3G55580
CHR8_JGVV7_799_T01	VIT_08s0007g00550	-0.00963333	-0.6411	-0.799467	-1.09297	0.224267	0	0.000812542	V1	Verdejo night-morning down	ftsh3 (FtsH protease 3)	Transport overview.Primary Active Transporters.P-P-bond hydrolysis-driven transporters.Endoplasmic Reticular Retrotranslocon								chr08_14814541_14818484	AT1G07510
CHR14_JGVV68_109_T01	VIT_14s0068g01140	-0.6145	-0.8722	-0.963	-1.17343	-0.0802333	0	0.000812542	V1	Verdejo night-morning down	DnaJ homolog, subfamily B, member 12	Transport overview.Primary Active Transporters.P-P-bond hydrolysis-driven transporters.General Secretory Pathway (Sec)	Metabolism.Primary metabolism.Protein metabolism and modification.Protein folding.Chaperone-mediated protein folding.HSP-mediated protein folding.HSP-mediated protein folding co-chaperone							chr14_24933132_24935740	AT5G18750
CHR8_JGVV217_9_T01	VIT_08s0217g00090	-1.0045	-0.998067	-1.07547	-1.36557	0.544333	0	0.00258196	V1	Verdejo night-morning down	DnaJ homolog, subfamily B, member 9	Transport overview.Primary Active Transporters.P-P-bond hydrolysis-driven transporters.General Secretory Pathway (Sec)	Metabolism.Primary metabolism.Protein metabolism and modification.Protein folding.Chaperone-mediated protein folding.HSP-mediated protein folding.HSP-mediated protein folding co-chaperone							chr08_08204077_08210204	AT3G08970
CHR1_JGVV11_180_T01	VIT_01s0011g04820	-0.388633	-1.05013	-1.29633	-1.11133	0.5248	0	0.0188024	V1	Verdejo night-morning down	Molecular chaperone DnaJ	Transport overview.Primary Active Transporters.P-P-bond hydrolysis-driven transporters.General Secretory Pathway (Sec)	Metabolism.Primary metabolism.Protein metabolism and modification.Protein folding.Chaperone-mediated protein folding.HSP-mediated protein folding.HSP-mediated protein folding co-chaperone							chr01_04436645_04438196	AT1G56300
CHR19_JGVV15_128_T01	VIT_19s0015g01370	0.108433	-0.1472	-0.5185	-0.933033	-0.0335333	0	0.00778773	V1	Verdejo night-morning down	Molecular chaperone DnaJ	Transport overview.Primary Active Transporters.P-P-bond hydrolysis-driven transporters.General Secretory Pathway (Sec)	Metabolism.Primary metabolism.Protein metabolism and modification.Protein folding.Chaperone-mediated protein folding.HSP-mediated protein folding.HSP-mediated protein folding co-chaperone							chr19_09657864_09658472	AT3G13310
CHR16_PDVV98_53_T01	VIT_16s0098g01340	-0.531533	-1.19187	-1.1586	-1.62303	0.321133	0	0.00115879	V1	Verdejo night-morning down	Gag-pol polyprotein	Transposable elements viral and plasmid proteins.Protein from transposable element								chr16_21594526_21594883
CHR13_PDVV101_4_T01	VIT_13s0101g00050	-0.8703	-0.712833	-0.933533	-0.9719	0.8586	0	0.0481513	V1	Verdejo night-morning down	Nuclear fusion defective 5 NFD5	Unclassified								chr13_11498528_11499084
CHR17_JGVV0_835_T01	VIT_17s0000g01000	-0.4458	-0.8365	-1.09623	-1.10203	0.0654667	0	0.00116607	V1	Verdejo night-morning down	Amino acid-binding ACT	Unclear								chr17_00723443_00725578	AT1G69040
CHR1_GSVIVT00010071001_T01	VIT_01s0010g00320	-1.1057	-0.616367	-0.651633	-0.612733	-0.488433	0	0.0324935	V1	Verdejo night-morning down	ATPase	Unclear								chr01_14794023_14795637
CHR15_JGVV46_147_T01	VIT_15s0046g02060	-0.515633	-0.945867	-0.735733	-0.930067	0.488067	0	0.00092288	V1	Verdejo night-morning down	ATRAD3 (Arabidopsis thaliana Ras Associated with Diabetes protein 3	Unclear								chr15_18870784_18872229	AT4G01240
CHR1_JGVV11_4_T01	VIT_01s0011g06640	-1.3828	-0.8441	-0.672667	-0.8071	1.34043	0	0.0166433	V1	Verdejo night-morning down	Beta-Ig-H3/fasciclin	Unclear								chr01_06467603_06468781
CHR12_JGVV57_127_T01	VIT_12s0057g01440	-0.345233	-0.827467	-0.662067	-0.929233	0.316667	0	0.00844173	V1	Verdejo night-morning down	Heavy-metal-associated domain-containing protein	Unclear								chr12_10136864_10146010
CHR10_JGVV3_59_T01	VIT_10s0003g00620	-0.679833	-1.15563	-1.3247	-1.64593	-0.6043	0	0.016608	V1	Verdejo night-morning down	Lipase GDSL	Unclear								chr10_01849806_01851972	AT5G45950
CHR12_JGVV59_150_T01	VIT_12s0059g01590	-0.563133	-0.827933	-1.07753	-1.21793	0.180233	0	0.0109167	V1	Verdejo night-morning down	Lipase GDSL	Unclear								chr12_06491575_06511602	AT4G26790
CHR19_JGVV14_300_T01	VIT_19s0014g03370	-0.4288	-0.5916	-0.9298	-1.23877	0.0712667	0	0.00411488	V1	Verdejo night-morning down	Methyltransferase type 11	Unclear								chr19_03520521_03521753	AT5G54400
CHR1_JGVV26_168_T01	VIT_01s0026g00880	-0.435733	-1.07303	-1.2638	-1.07123	-0.439667	0	0.00717747	V1	Verdejo night-morning down	Transducin protein	Unclear								chr01_09773170_09774555	AT1G24130
CHR17_JGVV0_586_T01	VIT_17s0000g03840	-0.2346	-0.758367	-0.994333	-1.37273	0.0083	0	0.000815234	V1	Verdejo night-morning down	Agenet domain-containing protein	Unknown								chr17_03763195_03764950	AT3G25855
CHR12_JGVV35_29_T01	VIT_12s0035g02000	0.0467667	-0.332533	-0.540833	-1.2024	-0.282067	0	0.0241772	V1	Verdejo night-morning down	Arachidonic acid-induced protein DEA1	Unknown								chr12_22312631_22313053	AT2G45180
CHR4_JGVV8_544_T01	VIT_04s0008g05830	0.0354667	-0.198633	-0.361467	-0.5161	0.537133	0	0.0404457	V1	Verdejo night-morning down	Armadillo/beta-catenin repeat	Unknown								chr04_05420646_05423923	AT4G31890
CHR17_JGVV0_203_T01	VIT_17s0000g08080	-0.965967	-2.20803	-2.157	-1.92657	0.3388	0	0.00766502	V1	Verdejo night-morning down	Armadillo/beta-catenin repeat protein / U-box domain-containing protein	Unknown								chr17_09075799_09078072	AT1G60190
CHR2_JGVV25_241_T01	VIT_02s0025g02620	-0.805033	-1.33507	-1.2664	-1.66893	0.102033	0	0.000479756	V1	Verdejo night-morning down	BDG1 (BODYGUARD1) hydrolase	Unknown								chr02_02293455_02296593	AT4G24140
CHR9_JGVV2_149_T01	VIT_09s0002g01700	-0.2513	-0.671133	-0.920067	-1.04973	0.00423333	0	9.03245e-05	V1	Verdejo night-morning down	Epidermal patterning factor-like protein 3	Unknown								chr09_01535296_01536583
CHR5_JGVV94_144_T01	VIT_05s0094g01590	-0.651133	-0.870967	-1.1686	-1.43947	0.0417667	0	0.00833525	V1	Verdejo night-morning down	Kelch repeat-containing F-box protein	Unknown								chr05_24864593_24868257	AT3G59940
CHR19_JGVV14_257_T01	VIT_19s0014g02900	-0.6429	-0.873	-0.984633	-0.898233	0.354267	0	0.0304724	V1	Verdejo night-morning down	Ring finger protein 185	Unknown								chr19_03010047_03013634
CHR6_JGVV9_282_T01	VIT_06s0009g00370	-0.2279	-0.814067	-0.9953	-1.36057	-0.2064	0	0.0109982	V1	Verdejo night-morning down	U-box domain-containing protein	Unknown								chr06_10751093_10752550	AT3G11840
CHR1_JGVV26_165_T01	VIT_01s0026g00910	-0.252967	-0.994667	-1.31703	-1.3878	-0.142233	0	0.0440455	V1	Verdejo night-morning down	Unknown	Unknown								chr01_09804365_09804769	AT3G48180
CHR3_JGVV38_21_T01	VIT_03s0038g04550	-0.1133	-0.5756	-0.8025	-1.00667	-0.0319667	0	0.0115597	V1	Verdejo night-morning down	Unknown	Unknown								chr03_03334321_03335577
CHR4_JGVV23_218_T01	VIT_04s0023g01550	-0.9236	-1.24573	-1.50443	-1.60573	0.2646	0	0.000812542	V1	Verdejo night-morning down	Unknown	Unknown								chr04_18080425_18081170
CHR5_JGVV49_93_T01	VIT_05s0049g01050	-0.608367	-1.15657	-1.23277	-1.37593	-0.260767	0	0.0129753	V1	Verdejo night-morning down	Unknown	Unknown								chr05_08090670_08091361
CHR9_JGVV2_525_T01	VIT_09s0002g05820	0.284767	0.1468	-0.3007	-0.813167	-0.211667	0	0.0386944	V1	Verdejo night-morning down	Unknown	Unknown								chr09_05623880_05624488
CHR9_PDVV18_163_T01	VIT_09s0018g01980	-1.30493	-1.55943	-1.519	-1.58357	0.5194	0	0.000810324	V1	Verdejo night-morning down	Unknown	Unknown								chr09_19588445_19589556
CHR11_JGVV16_193_T01	VIT_11s0016g02260	-1.16393	-1.34767	-1.63467	-1.37177	0.166167	0	0.0023998	V1	Verdejo night-morning down	Unknown	Unknown								chr11_01846432_01850194
CHR12_JGVV28_310_T01	VIT_12s0028g00560	-0.193133	0.118867	-0.505	-1.23363	0.0575	0	0.0141245	V1	Verdejo night-morning down	Unknown	Unknown								chr12_01137064_01138593
CHR18_JGVV1_1156_T01	VIT_18s0001g15250	-0.3597	-1.2243	-1.29873	-1.18127	0.549567	0	0.0156134	V1	Verdejo night-morning down	Unknown	Unknown								chr18_13389043_13389957
CHRUN_JGVV181_5_T01	VIT_00s0181g00050	-0.0868333	-0.7461	-0.7696	-1.06263	0.154333	0	0.0101357	V1	Verdejo night-morning down	Unknown protein	Unknown								chrUn_07694075_07694830	AT4G21500
CHRUN_JGVV601_4_T01	VIT_00s0601g00040	-0.157133	-0.643067	-0.916467	-1.36793	-0.0257333	0	0.0317867	V1	Verdejo night-morning down	Unknown protein	Unknown								chrUn_32740902_32743620	AT5G67550
CHRUN_JGVV804_2_T01	VIT_00s0804g00020	-0.908133	-0.799133	-0.9799	-1.2	-0.454	0	0.0011345	V1	Verdejo night-morning down	Unknown protein	Unknown								chrUn_35552790_35555514	AT4G37080
CHRUN_JGVV945_1_T01	VIT_00s0945g00010	-0.324767	-0.7942	-0.906133	-1.04473	-0.278033	0	0.0168123	V1	Verdejo night-morning down	Unknown protein	Unknown								chrUn_37012260_37014113	AT4G37080
CHRUN_JGVV978_2_T01	VIT_00s0978g00020	-0.4143	-0.711167	-0.9595	-0.986467	0.307967	0	0.00284714	V1	Verdejo night-morning down	Unknown protein	Unknown								chrUn_37291503_37296946	AT4G21720
CHRUN_PDVV1373_2_T01	VIT_00s1373g00020	-0.5278	-0.9173	-1.09507	-1.17827	-0.285133	0	8.44875e-05	V1	Verdejo night-morning down	Unknown protein	Unknown								chrUn_38889602_38890192	AT4G37080
CHR1_JGVV137_5_T01	VIT_01s0137g00780	-0.5736	-1.24753	-1.0216	-1.23463	0.160533	0	0.0387323	V1	Verdejo night-morning down	Unknown protein	Unknown								chr01_07278734_07280232	AT1G24580
CHR1_JGVV146_39_T01	VIT_01s0146g00440	-0.600933	-0.380467	-0.4869	-0.852533	1.31473	0	0.0270624	V1	Verdejo night-morning down	Unknown protein	Unknown								chr01_22304942_22306920	AT5G13210
CHR2_JGVV241_6_T01	VIT_02s0241g00060	-0.4474	-0.7996	-0.872233	-0.9977	0.216867	0	0.0106585	V1	Verdejo night-morning down	Unknown protein	Unknown								chr02_04713635_04718407	AT1G12330
CHR3_JGVV88_8_T01	VIT_03s0088g01200	-0.970567	-0.9296	-1.1688	-1.1601	0.3196	0	0.00390791	V1	Verdejo night-morning down	Unknown protein	Unknown								chr03_09455172_09457915	AT5G64510
CHR3_JGVV88_7_T01	VIT_03s0088g01220	-0.950667	-1.03363	-1.21567	-1.3289	0.260367	0	0.00322758	V1	Verdejo night-morning down	Unknown protein	Unknown								chr03_09506440_09508439	AT5G64510
CHR7_JGVV129_35_T01	VIT_07s0129g00350	-0.6923	-0.759333	-0.956433	-1.06927	-0.0587333	0	0.000450393	V1	Verdejo night-morning down	Unknown protein	Unknown								chr07_15615073_15616585	AT4G33890
CHR7_JGVV129_45_T01	VIT_07s0129g00470	-0.82	-1.08393	-1.513	-1.33377	-0.0202	0	7.88442e-05	V1	Verdejo night-morning down	Unknown protein	Unknown								chr07_15709542_15714388	AT5G67370
CHR7_JGVV141_41_T01	VIT_07s0141g00760	-0.948267	-0.944733	-0.789667	-0.7751	0.357367	0	0.0250414	V1	Verdejo night-morning down	Unknown protein	Unknown								chr07_00422306_00437416	AT2G30630
CHR8_JGVV7_255_T01	VIT_08s0007g06340	-0.334533	-0.482667	-0.666967	-0.863067	0.181133	0	0.00727634	V1	Verdejo night-morning down	Unknown protein	Unknown								chr08_20099414_20100526	AT5G06790
CHR9_JGVV2_182_T01	VIT_09s0002g02060	-0.951433	-0.946067	-1.24537	-1.29787	0.306533	0	0.00422137	V1	Verdejo night-morning down	Unknown protein	Unknown								chr09_01871334_01873326	AT3G44060
CHR9_JGVV2_362_T01	VIT_09s0002g03970	-0.125133	-0.311567	-0.598133	-0.732767	0.632367	0	0.0180051	V1	Verdejo night-morning down	Unknown protein	Unknown								chr09_03683182_03686303	AT3G11560
CHR9_JGVV18_86_T01	VIT_09s0018g01290	-0.366433	-0.599433	-0.6963	-0.8596	0.523833	0	0.0172148	V1	Verdejo night-morning down	Unknown protein	Unknown								chr09_18239391_18241470
CHR9_JGVV18_120_T01	VIT_09s0018g01680	-0.9444	-1.0714	-0.928667	-1.0778	0.5902	0	0.00891506	V1	Verdejo night-morning down	Unknown protein	Unknown								chr09_18991810_19000439	AT2G24100
CHR11_JGVV52_141_T01	VIT_11s0052g00260	0.285	-0.4314	-0.704467	-1.00297	-0.5225	0	0.0433889	V1	Verdejo night-morning down	Unknown protein	Unknown								chr11_17422165_17423188	AT2G34690
CHR11_JGVV78_19_T01	VIT_11s0078g00260	-0.381133	-0.403967	-0.514467	-0.7216	0.54	0	0.0228533	V1	Verdejo night-morning down	Unknown protein	Unknown								chr11_12455845_12458391	AT5G35320
CHR17_JGVV0_898_T01	VIT_17s0000g00070	-0.710233	-0.6471	-1.34057	-1.2276	0.321667	0	0.0206971	V1	Verdejo night-morning down	Unknown protein	Unknown								chr17_00035355_00036590	AT5G07330
CHR17_JGVV0_764_T01	VIT_17s0000g01800	-0.6104	-1.01273	-1.2408	-1.33043	-0.253233	0	0.00727634	V1	Verdejo night-morning down	Unknown protein	Unknown								chr17_01336585_01339594	AT1G67570
CHR17_PDVV0_564_T01	VIT_17s0000g03790	-0.4916	-0.796367	-0.900367	-1.0634	0.360133	0	0.0338544	V1	Verdejo night-morning down	Unknown protein	Unknown								chr17_03747996_03749104	AT1G13360
CHR17_JGVV0_403_T01	VIT_17s0000g05830	-0.533133	-0.607033	-0.6598	-1.26753	0.2078	0	0.0105099	V1	Verdejo night-morning down	Unknown protein	Unknown								chr17_06357705_06361180	AT5G62550
CHR17_JGVV0_160_T01	VIT_17s0000g08590	-0.4807	-0.584267	-0.746667	-0.782933	0.311133	0	0.00220759	V1	Verdejo night-morning down	Unknown protein	Unknown								chr17_09888261_09891920	AT5G62960
CHR18_JGVV1_462_T01	VIT_18s0001g07760	-0.511667	-0.4631	-0.5755	-0.606467	0.879133	0	0.00142028	V1	Verdejo night-morning down	Unknown protein	Unknown								chr18_06203336_06209605	AT4G24460
CHR18_JGVV1_463_T01	VIT_18s0001g07770	-0.367533	-0.468833	-0.590167	-0.7972	0.346467	0	0.0433889	V1	Verdejo night-morning down	Unknown protein	Unknown								chr18_06210914_06213248	AT5G64400
CHR18_JGVV86_49_T01	VIT_18s0086g00700	-0.621267	-0.885667	-0.834767	-0.8172	0.342433	0	0.0156134	V1	Verdejo night-morning down	Unknown protein	Unknown								chr18_18028062_18028743	AT4G24310
CHR19_JGVV14_168_T01	VIT_19s0014g01920	-0.221433	-0.647	-0.958867	-1.2273	-0.0571333	0	0.000752103	V1	Verdejo night-morning down	Unknown protein	Unknown								chr19_02112862_02113818	AT5G46060
CHR19_JGVV14_311_T01	VIT_19s0014g03480	-0.0500333	-0.354167	-0.5819	-0.538133	0.490633	0	0.0188175	V1	Verdejo night-morning down	Unknown protein	Unknown								chr19_03620267_03623390
CHR9_JGVV96_14_T01	VIT_09s0096g00150	-0.6071	-0.913567	-1.0237	-1.01913	-0.214367	0	0.00195255	V1	Verdejo night-morning down	Ycf2 [Vitis vinifera]	Unknown								chr09_11557471_11558018	ATCG01280
CHR10_GSVIVT00021651001_T01	VIT_10s0003g04890	0.233167	0.3506	0.6216	1.00453	-0.161967	0	0.0441686	V2	Verdejo night-morning up	Mucin	Cellular process								chr10_08772052_08772588
CHR14_JGVV128_44_T01	VIT_14s0128g00440	0.2385	0.709333	0.8556	1.32603	0.3893	0	0.0185698	V2	Verdejo night-morning up	Tangled	Cellular process.Cell growth and death								chr14_03072480_03074598	AT3G05330
CHR2_JGVV25_178_T01	VIT_02s0025g01910	0.0638667	0.8892	0.8897	1.23097	0.438	0	0.00612284	V2	Verdejo night-morning up	Cellulose synthase CSLG3	Cellular process.Cellular component organization and biogenesis.Cell wall organization and biogenesis.Cell wall metabolism.Cell wall biosynthesis.Cellulose biosynthesis								chr02_01780217_01783200	AT4G23990
CHR2_JGVV25_180_T01	VIT_02s0025g01930	0.443	1.10863	1.61883	1.70343	0.5856	0	0.00225607	V2	Verdejo night-morning up	Cellulose synthase CSLG3	Cellular process.Cellular component organization and biogenesis.Cell wall organization and biogenesis.Cell wall metabolism.Cell wall biosynthesis.Cellulose biosynthesis								chr02_01792886_01793174	AT4G23990
CHR2_JGVV25_185_T01	VIT_02s0025g01980	0.3484	1.16233	1.4154	1.3643	0.1674	0	0.0014925	V2	Verdejo night-morning up	Cellulose synthase CSLG3	Cellular process.Cellular component organization and biogenesis.Cell wall organization and biogenesis.Cell wall metabolism.Cell wall biosynthesis.Cellulose biosynthesis								chr02_01809005_01812541	AT4G23990
CHR5_JGVV20_452_T01	VIT_05s0020g04800	0.238767	0.801267	1.0289	1.27797	-0.056	0	0.000674185	V2	Verdejo night-morning up	Histone H1	Cellular process.Cellular component organization and biogenesis.Nucleus.Chromosome organization and biogenesis.Chromatin assembly								chr05_06654019_06655021	AT2G30620
CHR6_JGVV4_624_T01	VIT_06s0004g01690	0.3622	0.590167	1.0267	1.3624	0.344867	0	0.00157949	V2	Verdejo night-morning up	Histone H3	Cellular process.Cellular component organization and biogenesis.Nucleus.Chromosome organization and biogenesis.Chromatin assembly								chr06_02081824_02082238	AT5G65360
CHR11_JGVV16_297_T01	VIT_11s0016g03340	-0.0431667	0.4344	0.738833	0.8632	-0.1519	0	0.0036657	V2	Verdejo night-morning up	EMB2758 (embryo defective 2758)	Development.Reproductive development.Embryo development								chr11_02709081_02712593	AT2G22070
CHR3_JGVV38_100_T01	VIT_03s0038g03720	0.211233	0.5049	0.711533	1.0003	0.213933	0	0.00490618	V2	Verdejo night-morning up	fertility restorer	Development.Reproductive development.Embryo development								chr03_02676536_02679781	AT2G17140
CHR18_JGVV1_1163_T01	VIT_18s0001g15330	0.0877667	1.02063	1.3081	1.6562	-0.260233	0	0.00235785	V2	Verdejo night-morning up	Nodulin MtN3 family	Development.Root development								chr18_13476403_13478586	AT1G21460
CHRUN_JGVV125_29_T01	VIT_00s0125g00340	0.7016	0.686233	1.30797	1.50593	0.3217	0	0.0129446	V2	Verdejo night-morning up	TET10 (tetraspanin10)	Development.Senescence								chrUn_02025541_02026268
CHR19_JGVV14_54_T01	VIT_19s0014g00600	-0.170633	0.264367	0.6194	0.8458	0.1755	0	0.0144766	V2	Verdejo night-morning up	BED finger-nbs-lrr resistance protein [Populus trichocarpa]	Diverse functions.Gene family with diverse functions.NBS-LRR superfamily								chr19_00618699_00619593	AT4G27220
CHR10_JGVV42_35_T01	VIT_10s0042g00450	0.147667	0.263	0.709967	1.00563	-0.276	0	0.0326296	V2	Verdejo night-morning up	CC-NBS-LRR class	Diverse functions.Gene family with diverse functions.NBS-LRR superfamily								chr10_13329102_13353527
CHR19_JGVV14_52_T01	VIT_19s0014g00570	-0.286	0.4249	0.7927	0.955933	0.5726	0	0.0185955	V2	Verdejo night-morning up	Disease resistance protein RFL1	Diverse functions.Gene family with diverse functions.NBS-LRR superfamily	Response to stimulus.Stress response.Biotic stress response							chr19_00581396_00582941
CHR19_JGVV27_120_T01	VIT_19s0027g00010	0.2894	0.7036	0.9667	1.17247	-0.0575333	0	0.00147008	V2	Verdejo night-morning up	Leucine-rich repeat family protein	Diverse functions.Gene family with diverse functions.NBS-LRR superfamily								chr19_18056453_18061402	AT1G17230
CHR4_JGVV8_311_T01	VIT_04s0008g03310	-0.174533	0.7068	0.7361	0.847433	0.0690333	0	0.043908	V2	Verdejo night-morning up	Pentatricopeptide (PPR) repeat	Diverse functions.Gene family with diverse functions.Pentatricopeptide domain family								chr04_02749901_02752003	AT1G11290
CHR10_JGVV42_12_T01	VIT_10s0042g00130	-0.2941	0.496267	0.6478	0.765933	0.0624667	0	0.00272128	V2	Verdejo night-morning up	Pentatricopeptide (PPR) repeat	Diverse functions.Gene family with diverse functions.Pentatricopeptide domain family								chr10_12841595_12845393	AT3G09040
CHR14_JGVV36_67_T01	VIT_14s0036g00680	0.4203	0.690467	0.997467	1.10073	0.249967	0	0.000147007	V2	Verdejo night-morning up	Pentatricopeptide (PPR) repeat	Diverse functions.Gene family with diverse functions.Pentatricopeptide domain family								chr14_10844882_10847389	AT1G08610
CHRUN_JGVV184_6_T01	VIT_00s0184g00060	-0.0417667	0.5713	0.751667	0.9483	-0.190133	0	0.000450393	V2	Verdejo night-morning up	Pentatricopeptide (PPR) repeat-containing	Diverse functions.Gene family with diverse functions.Pentatricopeptide domain family								chrUn_08392250_08394286	AT3G25060
CHRUN_JGVV525_3_T01	VIT_00s0525g00030	0.391967	0.5539	0.8476	1.0129	0.184367	0	0.0109126	V2	Verdejo night-morning up	Pentatricopeptide (PPR) repeat-containing	Diverse functions.Gene family with diverse functions.Pentatricopeptide domain family								chrUn_31233080_31235287	AT3G49740
CHR3_JGVV38_98_T01	VIT_03s0038g03740	-0.247967	0.360533	0.719233	1.00257	0.414433	0	0.0162644	V2	Verdejo night-morning up	Pentatricopeptide (PPR) repeat-containing	Diverse functions.Gene family with diverse functions.Pentatricopeptide domain family								chr03_02729683_02731911	AT2G17210
CHR16_JGVV39_12_T01	VIT_16s0039g00210	-0.0863333	0.604733	0.889	0.985433	0.0390667	0	0.00032413	V2	Verdejo night-morning up	Pentatricopeptide (PPR) repeat-containing	Diverse functions.Gene family with diverse functions.Pentatricopeptide domain family								chr16_00098100_00100412	AT2G29760
CHR18_JGVV1_1181_T01	VIT_18s0001g15530	0.363933	0.679	0.909367	1.0108	0.2848	0	0.00843051	V2	Verdejo night-morning up	Pentatricopeptide (PPR) repeat-containing	Diverse functions.Gene family with diverse functions.Pentatricopeptide domain family								chr18_13662369_13665624	AT3G09040
CHRUN_GSVIVT00002606001_T01	VIT_00s0790g00010	-0.645667	0.200467	0.2951	0.7045	0.218167	0	0.00185736	V2	Verdejo night-morning up	Pentatricopeptide (PPR) repeat-containing protein	Diverse functions.Gene family with diverse functions.Pentatricopeptide domain family								chrUn_35405444_35406638
CHR6_JGVV9_22_T01	VIT_06s0009g03560	0.0833	0.829233	1.03397	1.15833	0.0869333	0	7.88442e-05	V2	Verdejo night-morning up	Pentatricopeptide (PPR) repeat-containing protein	Diverse functions.Gene family with diverse functions.Pentatricopeptide domain family								chr06_16865988_16868072	AT5G27110
CHR8_JGVV40_72_T01	VIT_08s0040g02620	0.257333	0.659233	1.06723	0.974167	0.0201667	0	0.00029797	V2	Verdejo night-morning up	Pentatricopeptide (PPR) repeat-containing protein	Diverse functions.Gene family with diverse functions.Pentatricopeptide domain family								chr08_13651723_13653339	AT5G42450
CHR10_JGVV3_261_T01	VIT_10s0003g02870	-0.293467	0.0009	0.372167	0.709333	0.116867	0	0.0425102	V2	Verdejo night-morning up	Pentatricopeptide (PPR) repeat-containing protein	Diverse functions.Gene family with diverse functions.Pentatricopeptide domain family								chr10_04942315_04947328	AT3G14730
CHR10_JGVV3_487_T01	VIT_10s0003g05800	-0.212233	0.7519	0.8478	0.994667	-0.0541667	0	0.000674185	V2	Verdejo night-morning up	Pentatricopeptide (PPR) repeat-containing protein	Diverse functions.Gene family with diverse functions.Pentatricopeptide domain family								chr10_10910793_10912559	AT4G20770
CHR11_JGVV16_411_T01	VIT_11s0016g04580	0.399533	0.717133	0.8722	1.0872	0.193833	0	0.00010144	V2	Verdejo night-morning up	Pentatricopeptide (PPR) repeat-containing protein	Diverse functions.Gene family with diverse functions.Pentatricopeptide domain family								chr11_03888012_03891011	AT5G55740
CHR12_JGVV59_184_T01	VIT_12s0059g01950	0.239967	0.833533	1.03463	1.101	0.100033	0	0.000612869	V2	Verdejo night-morning up	Pentatricopeptide (PPR) repeat-containing protein	Diverse functions.Gene family with diverse functions.Pentatricopeptide domain family								chr12_06807416_06809319	AT1G03540
CHR14_JGVV6_10_T01	VIT_14s0006g00170	-0.1827	0.473	0.637367	0.880267	0.1249	0	0.000974823	V2	Verdejo night-morning up	Pentatricopeptide (PPR) repeat-containing protein	Diverse functions.Gene family with diverse functions.Pentatricopeptide domain family								chr14_13359585_13361370	AT1G09680
CHR14_JGVV30_4_T01	VIT_14s0030g02280	0.2704	0.7165	0.9847	1.2454	0.324667	0	0.000222608	V2	Verdejo night-morning up	Pentatricopeptide (PPR) repeat-containing protein	Diverse functions.Gene family with diverse functions.Pentatricopeptide domain family								chr14_07465387_07470811	AT1G62910
CHR14_JGVV60_121_T01	VIT_14s0060g01400	-0.154133	0.7757	0.7832	1.04567	0.364467	0	0.0144766	V2	Verdejo night-morning up	Pentatricopeptide (PPR) repeat-containing protein	Diverse functions.Gene family with diverse functions.Pentatricopeptide domain family								chr14_01107441_01109201	AT5G16420
CHR17_JGVV0_382_T01	VIT_17s0000g06090	-0.2425	0.5929	0.8123	0.812467	0.00776667	0	0.00481625	V2	Verdejo night-morning up	Pentatricopeptide (PPR) repeat-containing protein	Diverse functions.Gene family with diverse functions.Pentatricopeptide domain family								chr17_06661141_06663435	AT1G74580
CHR18_JGVV1_839_T01	VIT_18s0001g11850	-0.6322	0.185867	0.2384	0.479567	0.183867	0	0.00272128	V2	Verdejo night-morning up	Pentatricopeptide (PPR) repeat-containing protein	Diverse functions.Gene family with diverse functions.Pentatricopeptide domain family								chr18_10109055_10112184
CHR14_JGVV68_112_T01	VIT_14s0068g01170	0.267533	0.747833	1.0276	1.07873	-0.0083	0	0.00029797	V2	Verdejo night-morning up	Pentatricopeptide repeat domain containing protein	Diverse functions.Gene family with diverse functions.Pentatricopeptide domain family								chr14_24945375_24948000	AT3G02010
CHR18_JGVV1_745_T01	VIT_18s0001g10800	0.242267	0.7451	1.04673	1.11627	0.184	0	0.0154272	V2	Verdejo night-morning up	Carboxylesterase CXE	Metabolism.Cellular metabolism.Esterase activity								chr18_09077693_09078836	AT1G47480
CHR16_JGVV50_209_T01	VIT_16s0050g00480	0.361267	0.9104	1.13727	1.48117	0.04	0	0.00585391	V2	Verdejo night-morning up	CYP715A1	Metabolism.Cellular metabolism.Oxidation reduction.Cytochrome P450 oxidoreductase								chr16_17352540_17355775	AT5G52400
CHR6_JGVV4_264_T01	VIT_06s0004g05660	0.4446	1.37497	2.25217	2.28437	0.5651	0	0.000582163	V2	Verdejo night-morning up	Glycosyl transferase family 1 protein	Metabolism.Primary metabolism.Carbohydrate metabolism								chr06_06472078_06474965	AT5G59070
CHR19_JGVV15_152_T01	VIT_19s0015g01720	-0.1674	0.6191	0.769533	0.8524	0.171267	0	0.0112279	V2	Verdejo night-morning up	fructose-bisphosphate aldolase, cytoplasmic isozyme 1	Metabolism.Primary metabolism.Carbohydrate metabolism.Glycolysis Gluconeogenesis	Metabolism.Primary metabolism.Carbohydrate metabolism.Monosaccharide metabolism.Monosaccharide catabolism.Pentose-phosphate shunt	Metabolism.Primary metabolism.Carbohydrate metabolism.Monosaccharide metabolism.Fructose and mannose metabolism	Metabolism.Primary metabolism.Carbon fixation					chr19_10399653_10401970	AT4G26530
CHR6_JGVV4_761_T01	VIT_06s0004g00130	0.902967	1.40147	1.84077	2.01793	0.671133	0	0.00136906	V2	Verdejo night-morning up	Pyruvate kinase	Metabolism.Primary metabolism.Carbohydrate metabolism.Glycolysis Gluconeogenesis.Glycolysis	Metabolism.Primary metabolism.Nucleobase, nucleoside, nucleotide, nucleic acid metabolism.Nucleotide metabolism.Purine metabolism	Metabolism.Primary metabolism.Carbohydrate metabolism.Monosaccharide metabolism.Pyruvate metabolism	Metabolism.Primary metabolism.Carbon fixation					chr06_00260296_00263439	AT5G56350
CHR17_JGVV0_210_T01	VIT_17s0000g08010	0.0427333	0.7227	0.8858	1.00563	-0.119533	0	0.0043643	V2	Verdejo night-morning up	Trehalose 6-phosphate synthase	Metabolism.Primary metabolism.Carbohydrate metabolism.Polysaccharide metabolism.Starch and sucrose metabolism	Metabolism.Primary metabolism.Carbohydrate metabolism.Oligosaccharide metabolism.Trehalose metabolism							chr17_08993307_08996192	AT1G23870
CHR9_JGVV2_694_T01	VIT_09s0002g07820	0.201767	0.5072	0.7495	1.12147	0.203233	0	0.0354072	V2	Verdejo night-morning up	Quinone oxidoreductase	Metabolism.Primary metabolism.Generation of metabolite precursors and energy.Electron transport.Respiratory-chain phosphorylation	Transport overview.Primary Active Transporters.Oxidoreduction-driven transporters.Proton-translocating NADH Dehydrogenase							chr09_08221274_08233883
CHR13_JGVV19_310_T01	VIT_13s0019g02050	0.457067	0.940167	1.44147	1.4344	0.272367	0	0.00315164	V2	Verdejo night-morning up	Ribulose bisphosphate carboxylase/oxygenase activase, chloroplast	Metabolism.Primary metabolism.Generation of metabolite precursors and energy.Photosynthesis.Calvin cycle								chr13_03349030_03351310	AT2G39730
CHR1_JGVV11_460_T01	VIT_01s0011g01850	-0.313	0.368967	0.6318	0.763667	-0.534633	0	0.00230893	V2	Verdejo night-morning up	Cytochrome c6 (ATC6)	Metabolism.Primary metabolism.Generation of metabolite precursors and energy.Photosynthesis.Photosynthetic-chain phosphorylation	Transport overview.Transmembrane Electron Carriers.Transmembrane 1-electron transfer carriers.Geobacter Nanowire Electron Transfer	Metabolism.Primary metabolism.Generation of metabolite precursors and energy.Electron transport						chr01_01610195_01620221
CHR18_JGVV1_166_T01	VIT_18s0001g02700	-0.5515	-0.263233	0.251567	0.598733	0.254533	0	0.0109893	V2	Verdejo night-morning up	Chlorophyll a oxygenase (CAO)	Metabolism.Primary metabolism.Generation of metabolite precursors and energy.Photosynthesis.Reaction center pigment biosynthesis	Transport overview.Primary Active Transporters.P-P-bond hydrolysis-driven transporters.Chloroplast Env Prot Translocase	Metabolism.Primary metabolism.Cofactor metabolism.Tetrapyrrole metabolism.Chlorophyll metabolism.Chlorophyll biosynthesis						chr18_02881700_02884919	AT1G44446
CHR8_JGVV7_668_T01	VIT_08s0007g01940	-0.142867	0.519833	1.03473	1.2832	0.146567	0	0.000360658	V2	Verdejo night-morning up	UDP-sulfoquinovose:DAG sulfoquinovosyltransferase	Metabolism.Primary metabolism.Lipid metabolism.Glycerolipid metabolism.Glycerolipid biosynthesis								chr08_16008905_16016904	AT5G01220
CHR11_JGVV16_124_T01	VIT_11s0016g01470	0.299667	0.2953	0.7309	1.03863	0.391267	0	0.00322106	V2	Verdejo night-morning up	Lecithine cholesterol acyltransferase	Metabolism.Primary metabolism.Lipid metabolism.Glycerolipid metabolism.Glycerophospholipid metabolism	Metabolism.Primary metabolism.Lipid metabolism.Steroid metabolism							chr11_01167185_01173288	AT5G13640
CHR11_JGVV52_10_T01	VIT_11s0052g01730	0.2537	0.726733	1.16613	1.24133	-0.0028	0	0.00307306	V2	Verdejo night-morning up	1-deoxy-D-xylulose-5-phosphate synthase	Metabolism.Primary metabolism.Lipid metabolism.Steroid metabolism.Steroid biosynthesis	Metabolism.Secondary metabolism.Terpenoid metabolism.Terpenoid biosynthesis							chr11_19555292_19558878	AT4G15560
CHR11_JGVV52_7_T01	VIT_11s0052g01780	0.249833	0.7944	1.17663	1.25873	0.0318333	0	0.00407951	V2	Verdejo night-morning up	1-deoxy-D-xylulose-5-phosphate synthase	Metabolism.Primary metabolism.Lipid metabolism.Steroid metabolism.Steroid biosynthesis	Metabolism.Secondary metabolism.Terpenoid metabolism.Terpenoid biosynthesis							chr11_19599532_19603061	AT4G15560
CHR3_JGVV38_90_T01	VIT_03s0038g03830	0.00826667	0.6043	0.909733	1.06373	0.116567	0	0.00451871	V2	Verdejo night-morning up	DNA-binding bromodomain-containing protein	Metabolism.Primary metabolism.Nucleobase, nucleoside, nucleotide, nucleic acid metabolism.Nucleic acid metabolism.DNA metabolism								chr03_02799108_02802532	AT1G20670
CHR12_JGVV59_105_T01	VIT_12s0059g01120	0.5113	1.12603	1.40973	1.46867	0.257967	0	0.00859275	V2	Verdejo night-morning up	CAF protein	Metabolism.Primary metabolism.Nucleobase, nucleoside, nucleotide, nucleic acid metabolism.Nucleic acid metabolism.RNA metabolism.RNA biosynthesis.mRNA biosynthesis								chr12_06043798_06045557	AT1G01040
CHR8_JGVV7_49_T01	VIT_08s0007g08500	0.512133	0.9666	1.3511	1.25937	0.473533	0	0.000389398	V2	Verdejo night-morning up	Nonsense-mediated mRNA decay NMD3	Metabolism.Primary metabolism.Nucleobase, nucleoside, nucleotide, nucleic acid metabolism.Nucleic acid metabolism.RNA metabolism.RNA catabolism	Cellular process.Cellular component organization and biogenesis.Ribosome organization and biogenesis	Transport overview.Macromolecule transport.RNA transport						chr08_21904350_21906114
CHR19_JGVV90_76_T01	VIT_19s0090g00860	-0.402333	0.373567	0.5204	0.8033	0.122067	0	0.0496388	V2	Verdejo night-morning up	SWAP (Suppressor-of-White-APricot)	Metabolism.Primary metabolism.Nucleobase, nucleoside, nucleotide, nucleic acid metabolism.Nucleic acid metabolism.RNA metabolism.RNA processing.mRNA processing.mRNA splicing								chr19_06896418_06899097	AT5G55100
CHR11_JGVV16_200_T01	VIT_11s0016g02340	0.107367	0.6282	0.928333	1.12577	0.379267	0	0.0301572	V2	Verdejo night-morning up	Cytidine deaminase	Metabolism.Primary metabolism.Nucleobase, nucleoside, nucleotide, nucleic acid metabolism.Nucleotide metabolism.Pyrimidine metabolism								chr11_01886162_01888997	AT2G19570
CHR7_JGVV31_98_T01	VIT_07s0031g01120	0.478767	0.7422	0.8657	1.05817	0.507667	0	0.0277141	V2	Verdejo night-morning up	Ascorbate oxidase	Metabolism.Primary metabolism.Organic acid metabolism.Ascorbate and aldarate metabolism	Transport overview.Incompletely characterized transport systems.Recognized transporters of unknown biochemical mechanism.Iron/Lead Transporter.Oxidase-dep Fe2+ Transporter							chr07_17242787_17247545	AT4G39830
CHR14_JGVV171_45_T01	VIT_14s0171g00480	0.207667	0.936867	1.19867	1.39127	-0.0512667	0	0.000323824	V2	Verdejo night-morning up	F-box domain containing protein	Metabolism.Primary metabolism.Protein metabolism and modification.Proteolysis.cytoplasmic and nuclear protein degradation.Ubiquitin-mediated proteolysis								chr14_26273507_26275994	AT3G26000
CHR12_JGVV28_179_T01	VIT_12s0028g02140	0.389433	0.752967	1.1282	1.5208	0.1648	0	0.00159563	V2	Verdejo night-morning up	F-box/LRR-repeat MAX2	Metabolism.Primary metabolism.Protein metabolism and modification.Proteolysis.cytoplasmic and nuclear protein degradation.Ubiquitin-mediated proteolysis								chr12_02886961_02889387	AT2G42620
CHRUN_JGVV265_7_T01	VIT_00s0265g00070	0.581567	1.31777	1.8655	2.02977	0.243333	0	0.000390895	V2	Verdejo night-morning up	Ubiquitin-conjugating enzyme E2 O	Metabolism.Primary metabolism.Protein metabolism and modification.Proteolysis.cytoplasmic and nuclear protein degradation.Ubiquitin-mediated proteolysis								chrUn_19190787_19195896	AT2G33770
CHRUN_JGVV1927_2_T01	VIT_00s1927g00020	0.711467	1.2649	1.78053	1.97387	0.262633	0	0.000360658	V2	Verdejo night-morning up	Ubiquitin-conjugating enzyme E2 O	Metabolism.Primary metabolism.Protein metabolism and modification.Proteolysis.cytoplasmic and nuclear protein degradation.Ubiquitin-mediated proteolysis								chrUn_40716700_40718316	AT2G33770
CHR6_JGVV4_707_T01	VIT_06s0004g00760	0.279267	0.8127	1.1567	1.2239	0.0994	0	0.00541905	V2	Verdejo night-morning up	Leucoanthocyanidin dioxygenase-like protein	Metabolism.Secondary metabolism.Phenylpropanoid metabolism.Flavonoid metabolism.Flavonoid biosynthesis.Anthocyanin biosynthesis								chr06_00880681_00881893	AT3G13610
CHR5_JGVV20_281_T01	VIT_05s0020g03000	0.0916333	0.578167	0.971733	1.03617	0.385967	0	0.00273161	V2	Verdejo night-morning up	2-Hydroxyisoflavanone dehydratase	Metabolism.Secondary metabolism.Phenylpropanoid metabolism.Flavonoid metabolism.Isoflavonoid metabolism.Isoflavonoid biosynthesis								chr05_04744289_04745805	AT3G48690
CHR19_JGVV90_13_T01	VIT_19s0090g00140	0.265367	0.865133	1.44023	1.57653	-0.0133667	0	7.88442e-05	V2	Verdejo night-morning up	5-alpha-taxadienol-10-beta-hydroxylase	Metabolism.Secondary metabolism.Terpenoid metabolism.Diterpenoid metabolism.Diterpenoid biosynthesis								chr19_06307747_06309528	AT5G36110
CHR2_JGVV25_317_T01	VIT_02s0025g03440	-0.0472333	0.906267	1.17017	0.822767	0.143367	0	0.00438128	V2	Verdejo night-morning up	Gibberellin 20-oxidase	Metabolism.Secondary metabolism.Terpenoid metabolism.Diterpenoid metabolism.Diterpenoid biosynthesis	Signaling.Hormone Signaling.Gibberellic acid Signaling.Gibberellic acid metabolism.Gibberellic acid biosynthesis							chr02_02939781_02941071	AT4G23340
CHR6_JGVV80_42_T01	VIT_06s0080g00810	0.2686	0.576667	1.0154	1.018	0.0546667	0	0.00087916	V2	Verdejo night-morning up	Lycopene beta cyclase (LYC)	Metabolism.Secondary metabolism.Terpenoid metabolism.Tetraterpenoid metabolism.Tetraterpenoid biosynthesis.Carotenoid biosynthesis								chr06_20814199_20815813	AT3G10230
CHRUN_GSVIVT00004740001_T01	VIT_00s0230g00160	-0.169933	0.739133	1.059	1.37333	0.283233	0	0.000997363	V2	Verdejo night-morning up	No hit	No hit								chrUn_15701081_15701209
CHRUN_JGVV358_1_T01	VIT_00s0358g00010	0.647567	1.23013	1.76733	1.57303	0.420433	0	0.00382082	V2	Verdejo night-morning up	No hit	No hit								chrUn_25369633_25370941
CHRUN_JGVV1693_1_T01	VIT_00s1693g00010	0.0517667	0.743133	0.8866	1.2175	0.0788	0	0.000815234	V2	Verdejo night-morning up	No hit	No hit								chrUn_40195410_40196165
CHR1_JGVV137_15_T01	VIT_01s0137g00680	0.5503	0.621967	1.11167	1.11583	0.5302	0	0.00531054	V2	Verdejo night-morning up	No hit	No hit								chr01_07200345_07203120
CHR2_GSVIVT00013214001_T01	VIT_02s0012g00780	-0.0615	0.645433	1.06893	1.4125	-0.141367	0	0.00811879	V2	Verdejo night-morning up	No hit	No hit								chr02_06679456_06679611
CHR2_GSVIVT00013212001_T01	VIT_02s0012g00800	0.258967	0.826733	1.161	1.5629	0.0709333	0	0.00128047	V2	Verdejo night-morning up	No hit	No hit								chr02_06683686_06683850
CHR3_JGVV97_28_T01	VIT_03s0097g00360	0.106367	0.429167	1.28513	1.20773	0.520367	0	0.0314823	V2	Verdejo night-morning up	No hit	No hit								chr03_10401914_10403056
CHR5_PDVV20_112_T01	VIT_05s0020g01300	-0.1931	0.3382	0.797333	1.30073	0.409667	0	0.00369816	V2	Verdejo night-morning up	No hit	No hit								chr05_03019109_03019315
CHR6_JGVV4_631_T01	VIT_06s0004g01620	0.2445	0.682133	1.08543	1.2401	-0.0457667	0	0.000605793	V2	Verdejo night-morning up	No hit	No hit								chr06_02030667_02031478
CHR8_JGVV7_523_T01	VIT_08s0007g03480	0.325067	0.572567	1.09	1.4479	0.637033	0	0.0376453	V2	Verdejo night-morning up	No hit	No hit								chr08_17429000_17430562
CHR8_JGVV7_29_T01	VIT_08s0007g08740	0.610967	1.05483	1.64497	2.2301	0.261967	0	0.000317525	V2	Verdejo night-morning up	No hit	No hit								chr08_22128645_22129486
CHR8_JGVV32_11_T01	VIT_08s0032g00130	-0.198967	0.463233	0.605633	0.9635	0.0377	0	0.0342505	V2	Verdejo night-morning up	No hit	No hit								chr08_03107756_03107944
CHR8_GSVIVT00025613001_T01	VIT_08s0040g02530	0.366133	1.01277	1.8147	2.2199	0.269433	0	0.000322654	V2	Verdejo night-morning up	No hit	No hit								chr08_13568175_13569453
CHR11_JGVV16_342_T01	VIT_11s0016g03840	-0.390333	0.130433	0.3343	0.712467	0.0875333	0	0.0412316	V2	Verdejo night-morning up	No hit	No hit								chr11_03134022_03136115
CHR12_JGVV28_225_T01	VIT_12s0028g01660	0.265133	0.5743	0.8358	1.1648	0.0345	0	0.0223643	V2	Verdejo night-morning up	No hit	No hit								chr12_02328805_02329057
CHR12_JGVV134_39_T01	VIT_12s0134g00470	0.356067	1.16517	1.3614	1.5896	0.147133	0	0.00164949	V2	Verdejo night-morning up	No hit	No hit								chr12_08094821_08095882
CHR13_JGVV19_373_T01	VIT_13s0019g00960	0.135167	0.753333	0.853267	1.07103	0.1716	0	0.000628579	V2	Verdejo night-morning up	No hit	No hit								chr13_02727560_02728702
CHR14_GSVIVT00030818001_T01	VIT_14s0006g01270	-0.0554667	0.579933	0.916967	1.08647	0.0949667	0	0.00197955	V2	Verdejo night-morning up	No hit	No hit								chr14_16633818_16634459
CHR14_GSVIVT00036274001_T01	VIT_14s0081g00100	0.344733	1.00307	1.35377	1.7388	0.2546	0	7.88442e-05	V2	Verdejo night-morning up	No hit	No hit								chr14_07644524_07644697
CHR15_JGVV46_200_T01	VIT_15s0046g01520	0.447833	0.6226	0.8448	1.25277	0.246867	0	0.000353279	V2	Verdejo night-morning up	No hit	No hit								chr15_18478823_18479149
CHR16_PDVV50_1_T01	VIT_16s0050g02810	0.183967	0.919467	1.08207	1.32457	0.4217	0	0.010561	V2	Verdejo night-morning up	No hit	No hit								chr16_19801416_19808693
CHR17_JGVV53_36_T01	VIT_17s0053g00440	0.238067	0.706433	0.935333	1.03827	0.346233	0	0.00272128	V2	Verdejo night-morning up	No hit	No hit								chr17_15139137_15144040
CHR18_GSVIVT00008722001_T01	VIT_18s0001g00650	0.0328667	0.3321	0.6867	1.15393	-0.116633	0	0.00543276	V2	Verdejo night-morning up	No hit	No hit								chr18_01451426_01451971
CHR18_JGVV1_468_T01	VIT_18s0001g07820	0.110767	0.623967	1.1002	1.45127	0.340267	0	0.00313859	V2	Verdejo night-morning up	No hit	No hit								chr18_06270363_06273866
CHR18_JGVV1_598_T01	VIT_18s0001g09240	0.548867	0.191233	0.9408	1.23357	0.104467	0	0.00346696	V2	Verdejo night-morning up	No hit	No hit								chr18_07733604_07734243
CHR18_PDVV1_658_T01	VIT_18s0001g09630	0.2941	0.736967	1.00633	1.24143	0.292633	0	0.0011345	V2	Verdejo night-morning up	No hit	No hit								chr18_08035032_08035645
CHR18_PDVV1_659_T01	VIT_18s0001g09640	0.210833	0.745667	1.191	1.52313	-0.0267	0	0.00603897	V2	Verdejo night-morning up	No hit	No hit								chr18_08035646_08035984
CHR18_JGVV1_722_T01	VIT_18s0001g10570	-0.600067	0.357033	0.2267	0.536633	0.0123333	0	0.0164806	V2	Verdejo night-morning up	No hit	No hit								chr18_08880424_08883523
CHR18_JGVV117_9_T01	VIT_18s0117g00490	0.1987	0.971333	1.13233	1.3108	0.274733	0	0.0157303	V2	Verdejo night-morning up	No hit	No hit								chr18_23951243_23954016	AT5G36930
CHR19_JGVV14_75_T01	VIT_19s0014g00910	0.250867	0.383267	1.25743	1.39207	0.0341	0	0.00888536	V2	Verdejo night-morning up	No hit	No hit								chr19_00938519_00942321
CHR19_JGVV15_51_T01	VIT_19s0015g00540	0.3202	0.745533	1.0221	1.01483	0.231267	0	0.00496706	V2	Verdejo night-morning up	No hit	No hit								chr19_08600283_08601065
CHR19_JGVV90_99_T01	VIT_19s0090g01090	0.100633	-0.343833	-0.780067	-1.2959	0.1135	0	0.0090106	V2	Verdejo night-morning up	No hit	No hit								chr19_07171504_07174270
CHR6_JGVV9_277_T01	VIT_06s0009g00440	0.375067	0.747067	1.36933	1.5613	0.168433	0	7.88442e-05	V2	Verdejo night-morning up	LHW (lonesome highway)	Regulation overview.Regulation of gene expression.Regulation of transcription.Transcription factor.bHLH family transcription factor								chr06_10952849_10963148	AT2G27230
CHR5_JGVV77_87_T01	VIT_05s0077g01140	-0.143167	0.472	0.919433	0.825567	-0.166433	0	0.0213208	V2	Verdejo night-morning up	BZIP transcription factor BZIP53	Regulation overview.Regulation of gene expression.Regulation of transcription.Transcription factor.bZIP family transcription factor								chr05_00878161_00879142
CHR14_JGVV108_90_T01	VIT_14s0108g00980	0.119467	0.5416	1.24447	1.5346	0.713967	0	0.00664977	V2	Verdejo night-morning up	Cycling DOF factor 1	Regulation overview.Regulation of gene expression.Regulation of transcription.Transcription factor.C2C2-DOF family transcription factor								chr14_29617368_29620681	AT5G62430
CHR1_JGVV26_18_T01	VIT_01s0026g02580	-0.384033	-0.0633	0.481567	0.877167	0.506767	0	0.0256851	V2	Verdejo night-morning up	Cycling DOF factor 2	Regulation overview.Regulation of gene expression.Regulation of transcription.Transcription factor.C2C2-DOF family transcription factor								chr01_12212183_12215486	AT5G39660
CHR2_PDVV241_14_T01	VIT_02s0241g00170	-0.0761333	0.3155	0.585267	0.9847	0.295167	0	0.0384164	V2	Verdejo night-morning up	Zinc finger (C2H2 type) family	Regulation overview.Regulation of gene expression.Regulation of transcription.Transcription factor.C2H2 family transcription factor								chr02_04784357_04787437	AT4G12240
CHR12_JGVV28_87_T01	VIT_12s0028g03100	-0.106433	0.388567	0.647467	0.878	-0.186	0	0.0179345	V2	Verdejo night-morning up	GPRI1 (GOLDEN2 1)	Regulation overview.Regulation of gene expression.Regulation of transcription.Transcription factor.G2-like family transcription factor								chr12_03879386_03882631	AT2G20570
CHR1_GSVIVT00010353001_T01	VIT_01s0010g02680	0.272267	1.2947	1.7421	1.97623	0.431933	0	0.00168453	V2	Verdejo night-morning up	DNA-binding storekeeper protein	Regulation overview.Regulation of gene expression.Regulation of transcription.Transcription factor.GeBP family transcription factor								chr01_19729451_19730764	AT5G14280
CHR6_JGVV4_325_T01	VIT_06s0004g04990	0.0108667	0.2327	0.560467	1.00403	-0.00383333	0	0.0179345	V2	Verdejo night-morning up	Scarecrow transcription factor 14 (SCL14)	Regulation overview.Regulation of gene expression.Regulation of transcription.Transcription factor.GRAS family transcription factor								chr06_05942791_05944128	AT1G07530
CHR9_JGVV2_100_T01	VIT_09s0002g01190	-0.455933	0.256133	0.6591	1.10987	0.792867	0	0.0134923	V2	Verdejo night-morning up	Scarecrow transcription factor 29 (SCL29)	Regulation overview.Regulation of gene expression.Regulation of transcription.Transcription factor.GRAS family transcription factor								chr09_00910682_00912662	AT3G13840
CHR6_JGVV4_329_T01	VIT_06s0004g04950	0.294933	0.551	1.00753	1.48307	0.192967	0	0.00113563	V2	Verdejo night-morning up	Scarecrow-like transcription factor 14 SCL14	Regulation overview.Regulation of gene expression.Regulation of transcription.Transcription factor.GRAS family transcription factor								chr06_05918377_05921385	AT2G29060
CHR6_JGVV4_328_T01	VIT_06s0004g04960	0.156833	0.3185	0.661	0.9757	-0.210633	0	0.000750885	V2	Verdejo night-morning up	Scarecrow-like transcription factor 14 SCL14	Regulation overview.Regulation of gene expression.Regulation of transcription.Transcription factor.GRAS family transcription factor								chr06_05925541_05928852	AT2G29060
CHR7_JGVV129_3_T01	VIT_07s0129g00030	-0.0173333	0.4763	0.787633	1.27443	-0.299733	0	0.000425144	V2	Verdejo night-morning up	Short-root transcription factor (SHR)	Regulation overview.Regulation of gene expression.Regulation of transcription.Transcription factor.GRAS family transcription factor								chr07_15325067_15326712	AT4G37650
CHR1_JGVV11_175_T01	VIT_01s0011g04870	0.2939	0.694033	0.900433	1.1159	0.0869333	0	0.0048095	V2	Verdejo night-morning up	Homeobox-leucine zipper protein 17 (HB-17)	Regulation overview.Regulation of gene expression.Regulation of transcription.Transcription factor.Homeobox domain family transcription factor								chr01_04488183_04491364	AT2G01430
CHR18_JGVV1_447_T01	VIT_18s0001g07610	0.643033	1.0659	1.25277	1.4803	0.4453	0	0.0191536	V2	Verdejo night-morning up	EMB1674 (embryo defective 1674) kinase interacting family protein	Regulation overview.Regulation of gene expression.Regulation of transcription.Transcription factor.KIP1 SANTA								chr18_05851680_05855061	AT1G09720
CHR1_JGVV26_151_T01	VIT_01s0026g01050	0.4204	0.9536	1.13923	1.31723	0.2948	0	0.000450393	V2	Verdejo night-morning up	Myb family	Regulation overview.Regulation of gene expression.Regulation of transcription.Transcription factor.MYB-related family transcription factor								chr01_10009783_10011343	AT1G70000
CHR19_JGVV27_107_T01	VIT_19s0027g00230	0.109133	0.3309	0.7345	0.912167	-0.206133	0	0.00509592	V2	Verdejo night-morning up	NAC domain-containing protein 22	Regulation overview.Regulation of gene expression.Regulation of transcription.Transcription factor.NAC family transcription factor								chr19_18785292_18790096	AT1G56010
CHR5_JGVV102_68_T01	VIT_05s0102g00750	0.1787	0.2524	0.6748	1.015	0.1222	0	0.00321159	V2	Verdejo night-morning up	Zinc finger (B-box type)	Regulation overview.Regulation of gene expression.Regulation of transcription.Transcription factor.Zinc finger B-box family transcription factor								chr05_22643863_22646810	AT2G31380
CHRUN_JGVV125_14_T01	VIT_00s0125g00180	0.663733	0.882167	1.20907	1.32243	0.4738	0	0.00124159	V2	Verdejo night-morning up	Zinc finger (C3HC4-type ring finger)	Regulation overview.Regulation of gene expression.Regulation of transcription.Transcription factor.Zinc finger C3HC4 family transcription factor	Transport overview.Ion transport.Anion transport.Chloride transport							chrUn_01614859_01617684	AT5G60710
CHR11_JGVV118_57_T01	VIT_11s0118g00640	0.232933	0.6493	0.701333	1.22483	0.2134	0	0.0169669	V2	Verdejo night-morning up	Zinc finger (C3HC4-type ring finger)	Regulation overview.Regulation of gene expression.Regulation of transcription.Transcription factor.Zinc finger C3HC4 family transcription factor								chr11_06397984_06398548	AT1G45180
CHR12_JGVV34_103_T01	VIT_12s0034g01230	-0.0966	0.357367	0.7968	1.17863	0.482	0	0.0123885	V2	Verdejo night-morning up	Thaumatin ATLP-1	Response to stimulus.Stress response								chr12_17212095_17213442	AT1G77700
CHR1_JGVV26_81_T01	VIT_01s0026g01870	0.782667	1.73743	2.3151	2.662	0.563767	0	8.61246e-05	V2	Verdejo night-morning up	Avr9/Cf-9 induced kinase 1	Response to stimulus.Stress response.Biotic stress response								chr01_11232314_11234303	AT2G02800
CHR13_JGVV19_31_T01	VIT_13s0019g05010	0.1191	0.606767	1.211	1.1371	-0.0357667	0	0.0230552	V2	Verdejo night-morning up	Nodulin-like protein	Response to stimulus.Stress response.Biotic stress response								chr13_06787891_06794688	AT2G39210
CHR13_JGVV19_29_T01	VIT_13s0019g05050	-0.236467	0.166067	1.0409	0.843267	-0.317067	0	0.014564	V2	Verdejo night-morning up	Nodulin-like protein	Response to stimulus.Stress response.Biotic stress response								chr13_06811174_06812156	AT2G39210
CHR10_JGVV42_21_T01	VIT_10s0042g00240	-0.0002	0.2508	0.5779	0.985767	-0.164567	0	0.00390319	V2	Verdejo night-morning up	Rpp4 candidate 1	Response to stimulus.Stress response.Biotic stress response								chr10_13061773_13065326
CHR15_JGVV45_57_T01	VIT_15s0045g00750	0.3179	0.5183	0.9439	1.2485	-0.1795	0	0.0136775	V2	Verdejo night-morning up	Rpp4 candidate 3	Response to stimulus.Stress response.Biotic stress response								chr15_05843881_05848456
CHR6_JGVV4_538_T01	VIT_06s0004g02670	0.5584	0.7075	1.0976	1.24463	0.344667	0	0.0407724	V2	Verdejo night-morning up	Cyclic nucleotide-gated ion channel 15	Response to stimulus.Stress response.Biotic stress response.Plant-pathogen interaction	Transport overview.Channels and pores.a-Type channels.The Voltage-gated Ion Channel.Cyclic nucleotide-gated nonselective cation channel							chr06_03297394_03302026	AT2G28260
CHR14_JGVV68_211_T01	VIT_14s0068g02240	0.2021	0.5753	1.0034	1.04143	0.134533	0	0.00459436	V2	Verdejo night-morning up	HcrVf1 protein	Response to stimulus.Stress response.Biotic stress response.Plant-pathogen interaction	Diverse functions.Gene family with diverse functions.NBS-LRR superfamily							chr14_25807450_25810445	AT2G34930
CHR3_JGVV38_296_T01	VIT_03s0038g01610	0.113633	1.04143	1.65473	2.02637	0.4672	0	6.81532e-06	V2	Verdejo night-morning up	R protein PRF disease resistance protein	Response to stimulus.Stress response.Biotic stress response.Plant-pathogen interaction.R proteins from Plant-pathogen interaction								chr03_01084197_01085815	AT1G53350
CHR9_JGVV70_31_T01	VIT_09s0070g00350	0.172	0.6027	0.9224	0.9572	-0.0660333	0	0.00409453	V2	Verdejo night-morning up	R protein disease resistance protein	Response to stimulus.Stress response.Biotic stress response.Plant-pathogen interaction.R proteins from Plant-pathogen interaction								chr09_13493838_13495988	AT5G63020
CHR15_JGVV45_54_T01	VIT_15s0045g00710	0.149067	0.386767	0.678633	1.08577	-0.261367	0	0.0352309	V2	Verdejo night-morning up	R protein disease resistance protein	Response to stimulus.Stress response.Biotic stress response.Plant-pathogen interaction.R proteins from Plant-pathogen interaction								chr15_05754521_05768973	AT4G27220
CHRUN_JGVV184_11_T01	VIT_00s0184g00120	-0.7301	0.00866667	0.442533	0.871967	-0.258967	0	0.0151286	V2	Verdejo night-morning up	R protein L6	Response to stimulus.Stress response.Biotic stress response.Plant-pathogen interaction.R proteins from Plant-pathogen interaction								chrUn_08548903_08552625	AT5G17680
CHR12_RANDOM_JGVV99_20_T01	VIT_12s0142g00590	0.0422	0.280733	0.5589	0.915433	-0.0912333	0	0.00322106	V2	Verdejo night-morning up	R protein L6	Response to stimulus.Stress response.Biotic stress response.Plant-pathogen interaction.R proteins from Plant-pathogen interaction								chr12_random_00499075_00507645	AT5G36930
CHR3_JGVV38_295_T01	VIT_03s0038g01620	-0.0736333	0.4934	1.16817	1.34803	0.209633	0	0.000421653	V2	Verdejo night-morning up	R protein MLA10	Response to stimulus.Stress response.Biotic stress response.Plant-pathogen interaction.R proteins from Plant-pathogen interaction								chr03_01088445_01096163	AT1G53350
CHR12_JGVV121_5_T01	VIT_12s0121g00050	0.0391333	0.578567	0.9467	1.15233	-0.00676667	0	0.00179579	V2	Verdejo night-morning up	R protein MLA10	Response to stimulus.Stress response.Biotic stress response.Plant-pathogen interaction.R proteins from Plant-pathogen interaction								chr12_11524149_11528012	AT3G14470
CHR13_JGVV139_12_T01	VIT_13s0139g00130	0.0913	0.547833	0.855667	1.02063	-0.00603333	0	0.00335156	V2	Verdejo night-morning up	R protein MLA10	Response to stimulus.Stress response.Biotic stress response.Plant-pathogen interaction.R proteins from Plant-pathogen interaction								chr13_20353456_20364815	AT3G14470
CHR19_JGVV27_54_T01	VIT_19s0027g01170	-0.0911333	0.680567	1.00773	1.40577	-0.3228	0	0.0363669	V2	Verdejo night-morning up	R protein MLA10	Response to stimulus.Stress response.Biotic stress response.Plant-pathogen interaction.R proteins from Plant-pathogen interaction								chr19_21058508_21068569	AT3G14470
CHR18_JGVV41_57_T01	VIT_18s0041g01750	0.1412	0.204	0.4601	0.865567	-0.297767	0	0.0352405	V2	Verdejo night-morning up	RPS4 (resistant to p. syringae 4)	Response to stimulus.Stress response.Biotic stress response.Plant-pathogen interaction.R proteins from Plant-pathogen interaction	Diverse functions.Gene family with diverse functions.NBS-LRR superfamily							chr18_26576660_26585729	AT5G36930
CHR9_JGVV2_298_T01	VIT_09s0002g03300	0.316167	0.568033	0.9744	1.0686	0.0232333	0	0.00628531	V2	Verdejo night-morning up	RPS5 (resistant to p. syringae 5)	Response to stimulus.Stress response.Biotic stress response.Plant-pathogen interaction.R proteins from Plant-pathogen interaction	Diverse functions.Gene family with diverse functions.NBS-LRR superfamily							chr09_03004166_03012627	AT5G63020
CHR9_JGVV2_353_T01	VIT_09s0002g03870	0.1509	0.5227	0.8684	1.26587	0.0435333	0	0.000222741	V2	Verdejo night-morning up	RPS5 (resistant to p. syringae 5)	Response to stimulus.Stress response.Biotic stress response.Plant-pathogen interaction.R proteins from Plant-pathogen interaction	Diverse functions.Gene family with diverse functions.NBS-LRR superfamily							chr09_03570947_03574796	AT5G63020
CHR9_JGVV2_363_T01	VIT_09s0002g03980	0.107233	0.567367	0.981233	1.16763	-0.1612	0	0.0002639	V2	Verdejo night-morning up	RPS5 (resistant to p. syringae 5)	Response to stimulus.Stress response.Biotic stress response.Plant-pathogen interaction.R proteins from Plant-pathogen interaction	Diverse functions.Gene family with diverse functions.NBS-LRR superfamily							chr09_03688933_03691944	AT5G63020
CHR15_JGVV46_243_T01	VIT_15s0046g01050	0.363767	0.831	1.30493	1.36287	0.145067	0	0.000285267	V2	Verdejo night-morning up	Abscisic acid receptor PYL9 RCAR1	Signaling.Hormone Signaling.ABA Signaling.ABA-mediated Signaling pathway								chr15_18133354_18136214	AT1G01360
CHR4_JGVV44_17_T01	VIT_04s0044g01880	0.168267	0.926167	1.91417	1.99463	0.409467	0	0.00670892	V2	Verdejo night-morning up	Auxin Efflux Carrier	Signaling.Hormone Signaling.Auxin Signaling.Auxin transport	Transport overview.Electrochemical Potential-driven Transporters.Porters.Auxin Efflux Carrier							chr04_23677511_23685104	AT1G76520
CHR7_JGVV141_15_T01	VIT_07s0141g00270	0.659533	1.51167	2.04357	2.3714	0.357867	0	0.000515088	V2	Verdejo night-morning up	Auxin-induced protein 22D	Signaling.Hormone Signaling.Auxin Signaling.Auxin-mediated Signaling pathway	Regulation overview.Regulation of gene expression.Regulation of transcription.Transcription factor.AUXIAA family transcription factor							chr07_00165533_00166671	AT5G43700
CHR8_JGVV7_408_T01	VIT_08s0007g04680	0.363233	0.621433	0.912233	1.0063	0.155067	0	0.00107293	V2	Verdejo night-morning up	Expansin EXPA9	Signaling.Hormone Signaling.Auxin Signaling.Auxin-mediated Signaling pathway	Cellular process.Cell growth and death.Cell growth							chr08_18624359_18625680	AT2G39700
CHRUN_JGVV1467_1_T01	VIT_00s1467g00010	0.1578	0.8492	1.41467	1.32577	0.1123	0	0.000538652	V2	Verdejo night-morning up	Brassinosteroid insensitive 1-associated receptor kinase 1	Signaling.Hormone Signaling.Brassinosteroid Signaling.Brassinosteroid-mediated Signaling pathway	Response to stimulus.Stress response.Biotic stress response.Plant-pathogen interaction							chrUn_39268610_39270366
CHR3_JGVV88_93_T01	VIT_03s0088g00190	0.150533	1.25567	1.52263	1.83707	0.314233	0	0.0311563	V2	Verdejo night-morning up	Brassinosteroid insensitive 1-associated receptor kinase 1	Signaling.Hormone Signaling.Brassinosteroid Signaling.Brassinosteroid-mediated Signaling pathway								chr03_08220525_08221777
CHR19_JGVV14_74_T01	VIT_19s0014g00900	-0.101033	0.207067	0.8504	1.30827	0.0272333	0	0.00569674	V2	Verdejo night-morning up	Brassinosteroid Signaling positive regulator (BZR1)	Signaling.Hormone Signaling.Brassinosteroid Signaling.Brassinosteroid-mediated Signaling pathway	Regulation overview.Regulation of gene expression.Regulation of transcription.Transcription factor.BES1 family transcription factor							chr19_00929691_00938363	AT1G12280
CHR11_RANDOM_JGVV212_3_T01	VIT_11s0016g00040	0.0514333	0.422333	0.871467	0.959033	-0.0991	0	0.000704485	V2	Verdejo night-morning up	BRI1 (brassinosteroid insensitive 1)	Signaling.Hormone Signaling.Brassinosteroid Signaling.Brassinosteroid-mediated Signaling pathway								chr11_random_00015001_00018526	AT2G24230
CHR7_GSVIVT00028495001_T01	VIT_07s0005g05040	0.3723	0.65	1.12237	1.49173	0.495233	0	0.0011345	V2	Verdejo night-morning up	ARR24 Type A	Signaling.Hormone Signaling.Cytokinin Signaling.Cytokinin-mediated Signaling pathway	Regulation overview.Regulation of gene expression.Regulation of transcription.Transcription factor.Orphans Response reg family transcription factor							chr07_08424354_08424874
CHR13_RANDOM_JGVV123_19_T01	VIT_13s0067g03490	0.5433	1.20903	1.62837	2.02573	0.0746	0	0.00124159	V2	Verdejo night-morning up	ARR9 typeA	Signaling.Hormone Signaling.Cytokinin Signaling.Cytokinin-mediated Signaling pathway	Regulation overview.Regulation of gene expression.Regulation of transcription.Transcription factor.Orphans Response reg family transcription factor							chr13_random_01950583_01952225	AT3G57040
CHR13_RANDOM_JGVV123_20_T01	VIT_13s0067g03510	0.4955	1.4996	2.0447	2.5504	-0.0174667	0	0.00026914	V2	Verdejo night-morning up	ARR9 typeA	Signaling.Hormone Signaling.Cytokinin Signaling.Cytokinin-mediated Signaling pathway	Regulation overview.Regulation of gene expression.Regulation of transcription.Transcription factor.Orphans Response reg family transcription factor							chr13_random_01962458_01964036	AT3G57040
CHR2_JGVV234_13_T01	VIT_02s0234g00130	0.67	1.14187	1.77683	2.11427	0.342967	0	0.000571754	V2	Verdejo night-morning up	Ethylene responsive element binding factor 1	Signaling.Hormone Signaling.Ethylene Signaling.Ethylene-mediated Signaling pathway	Signaling.Hormone Signaling.Jasmonate salicylate signaling.Jasmonate Signaling.Jasmonate-mediated Signaling pathway	Regulation overview.Regulation of gene expression.Regulation of transcription.Transcription factor.AP2 family transcription factor						chr02_00177838_00178960
CHR9_JGVV2_795_T01	VIT_09s0002g09120	-0.168067	-0.2198	0.237133	0.516067	-0.6598	0	0.0478846	V2	Verdejo night-morning up	Ethylene-responsive transcription factor ERF003	Signaling.Hormone Signaling.Ethylene Signaling.Ethylene-mediated Signaling pathway	Regulation overview.Regulation of gene expression.Regulation of transcription.Transcription factor.AP2 family transcription factor.ERF subfamily transcription factor							chr09_10752791_10753553	AT5G25190
CHR17_JGVV0_371_T01	VIT_17s0000g06210	0.991467	1.22047	1.60133	2.19733	0.513367	0	0.00616822	V2	Verdejo night-morning up	GASA like	Signaling.Hormone Signaling.Gibberellic acid Signaling.Gibberellic acid-mediated Signaling pathway	Diverse functions.Gene family with diverse functions.GASA family							chr17_06769421_06770613	AT1G74670
CHR4_JGVV79_31_T01	VIT_04s0079g00410	0.0639667	0.6805	1.1785	1.36487	0.3986	0	0.00213799	V2	Verdejo night-morning up	CIR1/RVE2 (circadian 1)	Signaling.Signaling pathway.Circadian clock Signaling	Regulation overview.Regulation of gene expression.Regulation of transcription.Transcription factor.MYB-related family transcription factor	Regulation overview.Regulation of gene expression.Regulation of transcription.Transcription factor.MYB family transcription factor						chr04_10884890_10889043	AT5G17300
CHR3_JGVV38_221_T01	VIT_03s0038g02450	0.897	1.20977	1.79233	2.12387	0.418333	0	0.000395297	V2	Verdejo night-morning up	Constans interacting protein 4	Signaling.Signaling pathway.Circadian clock Signaling								chr03_01707800_01708798	AT4G35070
CHR9_JGVV2_244_T01	VIT_09s0002g02680	0.0282	0.347333	0.8475	0.840567	-0.190233	0	0.00479955	V2	Verdejo night-morning up	Early flowering 3	Signaling.Signaling pathway.Circadian clock Signaling	Development	Signaling.Signaling pathway.Light Signaling.Red/Far red light Signaling						chr09_02436506_02440958	AT2G25930
CHR9_JGVV2_309_T01	VIT_09s0002g03410	0.206	0.577867	1.03533	1.1981	0.481233	0	0.0272983	V2	Verdejo night-morning up	Phytochrome-associated protein 1 (PAP1)	Signaling.Signaling pathway.Circadian clock Signaling	Regulation overview.Regulation of gene expression.Regulation of transcription.Transcription factor.AUXIAA family transcription factor	Signaling.Hormone Signaling.Auxin Signaling.Auxin-mediated Signaling pathway						chr09_03075730_03079091	AT3G16500
CHR19_JGVV15_58_T01	VIT_19s0015g00620	0.340933	0.5607	1.02567	1.22287	0.558833	0	0.000612869	V2	Verdejo night-morning up	Lectin protein kinase	Signaling.Signaling pathway.Protein kinase								chr19_08704992_08707290	AT5G55830
CHR12_JGVV55_39_T01	VIT_12s0055g00500	-0.5472	0.347	0.583733	0.400633	-0.0362667	0	0.00315233	V2	Verdejo night-morning up	Lectin-like receptor kinase 7;2	Signaling.Signaling pathway.Protein kinase								chr12_13486775_13488712	AT3G55550
CHR12_JGVV28_44_T01	VIT_12s0028g03580	0.731733	1.1612	1.39637	1.7049	0.457133	0	0.00644755	V2	Verdejo night-morning up	Lectin-receptor like protein kinase 3	Signaling.Signaling pathway.Protein kinase								chr12_04410385_04425087	AT4G04960
CHR15_PDVV45_109_T01	VIT_15s0045g01220	-0.1284	0.547833	0.9232	0.988533	0.1857	0	0.00693055	V2	Verdejo night-morning up	Leucine-rich repeat protein kinase	Signaling.Signaling pathway.Protein kinase								chr15_06805711_06812772	AT5G59700
CHR18_JGVV122_98_T01	VIT_18s0122g00240	0.0892667	0.602	0.953533	1.0935	0.139	0	0.00220409	V2	Verdejo night-morning up	Lys Motif-Type Receptor-Like Kinase LYK8	Signaling.Signaling pathway.Protein kinase								chr18_00260842_00263336	AT2G33580
CHR14_JGVV83_54_T01	VIT_14s0083g00620	-0.0891333	0.1949	0.4429	0.674667	-0.326133	0	0.0187744	V2	Verdejo night-morning up	NIK1 (NSP- interacting kinase 1)	Signaling.Signaling pathway.Protein kinase								chr14_22672469_22675655	AT5G16000
CHR8_PDVV40_153_T01	VIT_08s0040g01650	0.2186	0.690667	1.19	1.1205	0.137767	0	0.000483343	V2	Verdejo night-morning up	Protein kinase	Signaling.Signaling pathway.Protein kinase								chr08_12787404_12787841	AT3G57120
CHR11_JGVV16_341_T01	VIT_11s0016g03830	-0.1396	0.289367	0.6744	0.9088	0.0304667	0	0.0081929	V2	Verdejo night-morning up	Protein kinase	Signaling.Signaling pathway.Protein kinase								chr11_03130738_03133954	AT5G21222
CHR12_JGVV134_26_T01	VIT_12s0134g00330	0.2911	0.517033	1.07013	1.40797	-0.134767	0	0.00381959	V2	Verdejo night-morning up	Protein kinase	Signaling.Signaling pathway.Protein kinase								chr12_07897634_07898440
CHR17_JGVV0_98_T01	VIT_17s0000g09290	-0.4281	0.0764	0.510567	0.8523	0.781667	0	0.0327333	V2	Verdejo night-morning up	Protein kinase ATN1	Signaling.Signaling pathway.Protein kinase								chr17_10875253_10877438	AT5G50180
CHR16_JGVV148_28_T01	VIT_16s0148g00380	0.545667	0.924667	1.5648	1.4729	0.6124	0	0.00293885	V2	Verdejo night-morning up	Receptor kinase LRK10	Signaling.Signaling pathway.Protein kinase								chr16_20417671_20418072
CHR16_JGVV50_6_T01	VIT_16s0050g02730	0.424633	0.744933	1.21113	1.16917	0.157633	0	0.00185736	V2	Verdejo night-morning up	Receptor-like kinase LRK14	Signaling.Signaling pathway.Protein kinase								chr16_19772765_19773255	AT4G18250
CHR12_JGVV134_29_T01	VIT_12s0134g00360	0.0843333	0.372533	0.572	1.08337	0.0196	0	0.0328374	V2	Verdejo night-morning up	Receptor-like protein kinase ARK1	Signaling.Signaling pathway.Protein kinase								chr12_07979926_07980515	AT1G11330
CHR10_JGVV3_168_T01	VIT_10s0003g01850	0.4437	0.860567	0.910933	1.11797	0.369167	0	0.0417837	V2	Verdejo night-morning up	RKF1 (receptor-like kinase in flowers 1)	Signaling.Signaling pathway.Protein kinase								chr10_03306300_03309219	AT1G29750
CHR10_JGVV3_178_T01	VIT_10s0003g01980	0.310333	0.6141	1.10243	1.3792	0.4637	0	0.00400412	V2	Verdejo night-morning up	RKF1 (receptor-like kinase in flowers 1)	Signaling.Signaling pathway.Protein kinase								chr10_03562182_03577958	AT1G07650
CHRUN_JGVV258_4_T01	VIT_00s0258g00040	0.4409	1.13257	1.95967	1.68047	0.3161	0	0.001794	V2	Verdejo night-morning up	Ser/Thr receptor-like kinase1	Signaling.Signaling pathway.Protein kinase								chrUn_18248102_18251818	AT5G38280
CHRUN_JGVV294_5_T01	VIT_00s0294g00070	0.2725	0.7832	1.45007	1.27947	0.23	0	0.000450393	V2	Verdejo night-morning up	Ser/Thr receptor-like kinase1	Signaling.Signaling pathway.Protein kinase								chrUn_21954913_21956138	AT5G38280
CHR16_RANDOM_JGVV307_4_T01	VIT_16s0039g01210	0.0689	0.5771	1.03533	0.834367	0.0769667	0	0.00271609	V2	Verdejo night-morning up	Ser/Thr receptor-like kinase1	Signaling.Signaling pathway.Protein kinase								chr16_random_00664189_00665014	AT5G38280
CHR12_JGVV134_37_T01	VIT_12s0134g00450	0.218133	0.624433	1.06157	1.09727	0.0663	0	0.000367043	V2	Verdejo night-morning up	S-locus lectin protein kinase	Signaling.Signaling pathway.Protein kinase								chr12_08077397_08080171	AT2G19130
CHR12_JGVV28_241_T01	VIT_12s0028g01450	-0.0526667	-0.118267	0.410367	0.9773	-0.1272	0	0.00490618	V2	Verdejo night-morning up	S-receptor kinase	Signaling.Signaling pathway.Protein kinase								chr12_02117108_02118370	AT4G32300
CHR19_JGVV14_230_T01	VIT_19s0014g02620	0.137633	0.993767	1.3295	1.43487	0.272933	0	0.001747	V2	Verdejo night-morning up	S-receptor kinase	Signaling.Signaling pathway.Protein kinase								chr19_02699751_02702129	AT2G19130
CHR10_JGVV3_443_T01	VIT_10s0003g05170	0.0571667	0.382967	0.686333	0.891433	-0.206133	0	0.0316372	V2	Verdejo night-morning up	Wall-associated kinase 3 (WAK3)	Signaling.Signaling pathway.Protein kinase								chr10_09488700_09510312	AT1G21230
CHR8_JGVV58_120_T01	VIT_08s0058g00140	0.0354667	0.737667	1.21967	1.4161	0.692067	0	0.0033624	V2	Verdejo night-morning up	Ammonium transporter 2	Transport overview.Channels and pores.a-Type channels.Ammonia Channel Transporter	Metabolism.Cellular metabolism.Nitrogen and sulfur metabolism.Nitrogen metabolism.Nitrogen assimilation	Transport overview.Ion transport.Cation transport.Ammonium transport						chr08_08774257_08777086	AT2G38290
CHR10_RANDOM_JGVV168_20_T01	VIT_10s0116g01380	0.4288	0.9861	1.12897	1.35603	0.344833	0	0.0421418	V2	Verdejo night-morning up	Amino acid permease 2	Transport overview.Electrochemical Potential-driven Transporters.Porters.Amino Acid/Auxin Permease	Transport overview.Macromolecule transport.Amino acid transport							chr10_random_00728066_00729117
CHR18_JGVV1_21_T01	VIT_18s0001g00320	0.288933	0.883533	1.88087	2.25497	0.434367	0	7.86916e-05	V2	Verdejo night-morning up	LYS/HIS transporter 7 LHT7	Transport overview.Electrochemical Potential-driven Transporters.Porters.Amino Acid/Auxin Permease	Transport overview.Macromolecule transport.Amino acid transport							chr18_01270401_01281582	AT1G47670
CHR11_JGVV16_477_T01	VIT_11s0016g05330	0.6724	2.41917	2.894	3.24793	0.0664667	0	0.000243052	V2	Verdejo night-morning up	SPX2 (SYG1/Pho81/XPR1) domain-containing protein SPX2	Transport overview.Electrochemical Potential-driven Transporters.Porters.Phosphate Permease (Pho1)								chr11_04657110_04659448	AT5G20150
CHR8_JGVV7_728_T01	VIT_08s0007g01310	0.0455333	0.315633	0.427767	1.40013	-0.133467	0	0.0330518	V2	Verdejo night-morning up	Proton-dependent oligopeptide transport (POT) family protein	Transport overview.Electrochemical Potential-driven Transporters.Porters.Proton-dependent Oligopeptide Transporter	Transport overview.Macromolecule transport.Oligopeptide transport							chr08_15401130_15401951	AT2G37900
CHR8_JGVV7_727_T01	VIT_08s0007g01320	-0.240333	0.298633	0.505833	1.28703	-0.178867	0	0.00523431	V2	Verdejo night-morning up	Proton-dependent oligopeptide transport (POT) family protein	Transport overview.Electrochemical Potential-driven Transporters.Porters.Proton-dependent Oligopeptide Transporter	Transport overview.Macromolecule transport.Oligopeptide transport							chr08_15402032_15404503	AT2G37900
CHR12_JGVV35_47_T01	VIT_12s0035g01820	0.201733	1.38253	2.1705	2.1959	0.5187	0	0.000812542	V2	Verdejo night-morning up	Proton-dependent oligopeptide transport (POT) family protein	Transport overview.Electrochemical Potential-driven Transporters.Porters.Proton-dependent Oligopeptide Transporter	Transport overview.Macromolecule transport.Oligopeptide transport							chr12_22005656_22008887	AT1G59740
CHR15_JGVV21_213_T01	VIT_15s0021g00330	0.4079	0.903933	1.36717	1.5088	0.00876667	0	0.0288133	V2	Verdejo night-morning up	Proton-dependent oligopeptide transport (POT) family protein	Transport overview.Electrochemical Potential-driven Transporters.Porters.Proton-dependent Oligopeptide Transporter	Transport overview.Macromolecule transport.Oligopeptide transport							chr15_09822639_09827535	AT1G32450
CHR7_JGVV104_69_T01	VIT_07s0104g01120	0.137567	0.672633	0.943567	1.19073	0.100233	0	0.00571956	V2	Verdejo night-morning up	Rac GTPase activating protein	Transport overview.Incompletely characterized transport systems.Recognized transporters of unknown biochemical mechanism.Non ABC Multidrug Exporter	Signaling.Signaling pathway.G-protein signaling pathway							chr07_02195446_02198253	AT4G03100
CHR18_JGVV166_25_T01	VIT_18s0166g00310	-0.0918333	0.75	0.8235	1.09127	0.2568	0	0.001413	V2	Verdejo night-morning up	ABC transporter F member 4	Transport overview.Macromolecule transport.Multidrug transport.Multidrug ABC transport								chr18_14379717_14382427
CHR9_JGVV2_485_T01	VIT_09s0002g05390	0.2759	0.928267	1.2321	1.18907	0.2465	0	0.0208964	V2	Verdejo night-morning up	ABC transporter g family pleiotropic drug resistance 12 PDR12	Transport overview.Macromolecule transport.Multidrug transport.Multidrug ABC transport								chr09_05135023_05137851	AT1G15520
CHR9_JGVV2_332_T01	VIT_09s0002g03640	0.292233	0.771533	1.32983	1.62843	0.0227667	0	0.00172531	V2	Verdejo night-morning up	ABC transporter g family pleiotropic drug resistance 7 PDR7	Transport overview.Macromolecule transport.Multidrug transport.Multidrug ABC transport								chr09_03328212_03336626	AT1G15210
CHR9_JGVV2_324_T01	VIT_09s0002g03560	-0.125433	0.948567	1.56183	1.7204	0.1715	0	0.00173726	V2	Verdejo night-morning up	ABC transporter G member 15	Transport overview.Macromolecule transport.Multidrug transport.Multidrug ABC transport								chr09_03242583_03244574	AT3G16340
CHR9_JGVV2_325_T01	VIT_09s0002g03570	0.279067	0.8571	1.45377	1.64673	0.147467	0	0.000750885	V2	Verdejo night-morning up	ABC transporter G member 15	Transport overview.Macromolecule transport.Multidrug transport.Multidrug ABC transport								chr09_03244575_03245960	AT3G16340
CHR9_JGVV2_323_T01	VIT_09s0002g03550	-0.111533	1.2491	1.88467	2.10933	0.284233	0	0.00502708	V2	Verdejo night-morning up	ABC transporter G member 21	Transport overview.Macromolecule transport.Multidrug transport.Multidrug ABC transport								chr09_03229012_03242582	AT1G59870
CHR18_JGVV72_7_T01	VIT_18s0072g01220	0.2651	0.368067	0.569	1.50893	-0.317	0	0.00228191	V2	Verdejo night-morning up	ABC transporter G member 3	Transport overview.Macromolecule transport.Multidrug transport.Multidrug ABC transport								chr18_20935126_20942470	AT1G71960
CHR12_JGVV55_96_T01	VIT_12s0055g01240	0.0874	0.6502	0.798233	1.0381	0.0731	0	0.0169669	V2	Verdejo night-morning up	P-glycoprotein 11	Transport overview.Macromolecule transport.Multidrug transport.Multidrug ABC transport								chr12_15166701_15167501
CHRUN_JGVV958_1_T01	VIT_00s0958g00010	-0.632933	0.361733	0.369967	0.472	0.0659667	0	0.0447988	V2	Verdejo night-morning up	Coatamer alpha subunit (HEPCOP)	Transport overview.Macromolecule transport.Protein transport.Protein coat	Cellular process.Cellular transport.Protein trafficking.Vesicle-mediated trafficking							chrUn_37139153_37139414	AT1G62020
CHRUN_PDVV250_6_T01	VIT_00s0250g00060	0.6227	0.654467	0.946633	1.1336	0.451633	0	0.0169464	V2	Verdejo night-morning up	Retrotransposon protein, Unclassified	Transposable elements viral and plasmid proteins.Protein from transposable element								chrUn_17318307_17319572
CHR5_JGVV77_141_T01	VIT_05s0077g01700	0.271267	0.340567	0.7302	1.05	0.174933	0	0.00503536	V2	Verdejo night-morning up	Copper-binding family protein	Unclear								chr05_01308431_01313956
CHR14_JGVV68_62_T01	VIT_14s0068g00670	0.347767	0.789433	1.15293	1.2611	0.1304	0	0.00819497	V2	Verdejo night-morning up	Heavy-metal-associated domain-containing protein	Unclear								chr14_24478682_24479739	AT3G06130
CHR8_JGVV7_389_T01	VIT_08s0007g04890	0.145767	0.2621	0.6915	1.04057	0.303967	0	0.00136906	V2	Verdejo night-morning up	ACT domain-containing protein	Unknown								chr08_18830418_18833786	AT2G36840
CHRUN_JGVV225_10_T01	VIT_00s0225g00100	-0.223367	0.3616	0.738533	0.7837	0.129733	0	0.0019174	V2	Verdejo night-morning up	Armadillo	Unknown								chrUn_14654524_14656344	AT3G26600
CHR10_JGVV71_68_T01	VIT_10s0071g00430	0.118367	0.808733	1.00107	1.06677	0.0404333	0	0.00451025	V2	Verdejo night-morning up	GRAM domain-containing protein / ABA-responsive	Unknown								chr10_16755948_16758066	AT5G08350
CHR13_JGVV19_378_T01	VIT_13s0019g00890	0.4003	0.736067	0.851333	1.02627	0.3087	0	0.00644755	V2	Verdejo night-morning up	Integral membrane protein, MtN24	Unknown								chr13_02694352_02694911	AT3G55390
CHR5_GSVIVT00021044001_T01	VIT_05s0029g00320	-0.0808667	0.895367	1.7595	1.9644	0.459933	0	0.0035912	V2	Verdejo night-morning up	Unknown	Unknown								chr05_14776362_14776686
CHR8_JGVV7_289_T01	VIT_08s0007g05940	0.272967	1.17337	1.455	1.67063	0.588067	0	0.00730739	V2	Verdejo night-morning up	Unknown	Unknown								chr08_19830580_19833603
CHR9_JGVV2_720_T01	VIT_09s0002g08110	0.566833	1.23633	1.65593	1.88517	0.479733	0	0.000208671	V2	Verdejo night-morning up	Unknown	Unknown								chr09_08726311_08728742
CHR11_JGVV103_22_T01	VIT_11s0103g00520	0.0857	0.508233	0.777	1.08133	-0.0410333	0	0.0046399	V2	Verdejo night-morning up	Unknown	Unknown								chr11_16564551_16565128
CHR13_JGVV19_134_T01	VIT_13s0019g03910	0.293867	0.6731	1.08547	1.15797	0.289167	0	0.0350849	V2	Verdejo night-morning up	Unknown	Unknown								chr13_05154017_05155151
CHR13_RANDOM_PDVV112_26_T01	VIT_13s0067g00970	-0.0809333	0.6813	1.1235	1.4854	0.324533	0	0.00033818	V2	Verdejo night-morning up	Unknown	Unknown								chr13_random_00552261_00552911
CHR15_JGVV48_185_T01	VIT_15s0048g01050	0.4916	1.14853	1.81477	2.03723	0.772333	0	0.00954499	V2	Verdejo night-morning up	Unknown	Unknown								chr15_15171973_15174184
CHR16_GSVIVT00018496001_T01	VIT_16s0022g01990	-0.0286667	0.1606	0.894533	1.06927	0.1078	0	0.029525	V2	Verdejo night-morning up	Unknown	Unknown								chr16_14301522_14301981
CHR18_JGVV1_1081_T01	VIT_18s0001g14420	0.210733	0.722767	1.0413	1.21293	0.534233	0	0.0160848	V2	Verdejo night-morning up	Unknown	Unknown								chr18_12403268_12404144
CHR19_JGVV90_167_T01	VIT_19s0090g01810	-0.213533	0.278167	0.862033	1.03177	0.317133	0	0.00220719	V2	Verdejo night-morning up	Unknown	Unknown								chr19_07850485_07850969
CHRUN_JGVV850_1_T01	VIT_00s0850g00010	-0.685633	0.184267	0.3513	0.567367	-0.00856667	0	0.0132969	V2	Verdejo night-morning up	Unknown protein	Unknown								chrUn_36085377_36091532	AT5G66820
CHR5_JGVV20_233_T01	VIT_05s0020g02500	0.441933	0.81	0.958233	1.1507	0.414167	0	0.0205041	V2	Verdejo night-morning up	Unknown protein	Unknown								chr05_04177199_04179935	AT5G18980
CHR5_JGVV20_273_T01	VIT_05s0020g02920	0.1624	0.720367	1.15843	2.0025	-0.1801	0	0.0287904	V2	Verdejo night-morning up	Unknown protein	Unknown								chr05_04640855_04642204
CHR6_JGVV80_63_T01	VIT_06s0080g00570	0.0674667	0.8968	1.24037	1.31783	0.0428667	0	0.000234719	V2	Verdejo night-morning up	Unknown protein	Unknown								chr06_20570818_20572360	AT5G22390
CHR9_JGVV2_131_T01	VIT_09s0002g01520	0.8073	1.3008	1.8288	2.0443	0.368067	0	0.00010144	V2	Verdejo night-morning up	Unknown protein	Unknown								chr09_01296073_01297748	AT1G54200
CHR11_JGVV16_313_T01	VIT_11s0016g03500	0.620567	1.04777	1.40887	1.7093	0.276367	0	0.000515088	V2	Verdejo night-morning up	Unknown protein	Unknown								chr11_02850837_02852738	AT4G28840
CHR13_JGVV19_345_T01	VIT_13s0019g01510	0.405133	0.648533	1.09797	1.21323	0.0394333	0	0.00168942	V2	Verdejo night-morning up	Unknown protein	Unknown								chr13_03051355_03054054	AT2G39690
CHR13_JGVV147_18_T01	VIT_13s0147g00230	-0.159267	0.5785	0.928033	0.713133	0.4663	0	0.0375961	V2	Verdejo night-morning up	Unknown protein	Unknown								chr13_11335786_11337741	AT3G54260
CHR17_JGVV0_540_T01	VIT_17s0000g04340	0.121233	0.5733	1.04143	1.26503	0.578433	0	0.00147008	V2	Verdejo night-morning up	Unknown protein	Unknown								chr17_04553001_04554180	AT5G23100
CHR18_JGVV1_249_T01	VIT_18s0001g04380	-0.0669	0.8476	0.9896	1.38753	-0.0998667	0	0.0173906	V2	Verdejo night-morning up	Unknown protein	Unknown								chr18_03831159_03832784	AT1G22030
CHR19_JGVV15_100_T01	VIT_19s0015g01050	0.111567	0.8581	1.12897	1.5546	0.2169	0	0.00143478	V2	Verdejo night-morning up	Unknown protein	Unknown								chr19_09136274_09137990	AT3G13225
CHR15_JGVV21_14_T01	VIT_15s0021g02680	0.6198	0.6388	1.1597	1.17717	-0.116867	0	0.00569674	V3	Verdejo light down	Cyclin-U2-1 (CycU2;1) Cyclin-P3.1	Cellular process.Cell growth and death	Regulation overview.Regulation of cell cycle							chr15_13687220_13688044	AT2G45080
CHR8_JGVV7_617_T01	VIT_08s0007g02510	0.714867	0.931467	1.0073	1.23273	0.190167	0	0.00199341	V3	Verdejo light down	E2F3 (E2F transcription factor-3)	Cellular process.Cell growth and death	Regulation overview.Regulation of gene expression.Regulation of transcription.Transcription factor.E2F/DP family transcription factor							chr08_16621527_16626939	AT2G36010
CHR10_JGVV3_39_T01	VIT_10s0003g00410	0.873833	0.541633	0.4589	0.287567	-0.259	0	0.0378422	V3	Verdejo light down	MLO6 (mildew resistance locus O 6)	Cellular process.Cell growth and death.Cell death	Response to stimulus.Stress response.Biotic stress response							chr10_01688887_01693091	AT2G39200
CHR16_JGVV22_140_T01	VIT_16s0022g00870	0.5069	0.706433	1.2787	1.39173	-0.2498	0	0.00120159	V3	Verdejo light down	Invertase/pectin methylesterase inhibitor	Cellular process.Cellular component organization and biogenesis.Cell wall organization and biogenesis	Metabolism.Primary metabolism.Carbohydrate metabolism.Carbohydrate metabolism enzyme inhibitor.Invertase/pectin methylesterase inhibitor family							chr16_12380440_12381201	AT5G62360
CHR7_JGVV5_87_T01	VIT_07s0005g00890	0.576467	1.2944	1.5033	1.69987	0.1323	0	0.0386009	V3	Verdejo light down	Polygalacturonase GH28	Cellular process.Cellular component organization and biogenesis.Cell wall organization and biogenesis.Cell wall metabolism.Cell wall modification.Pectin modification								chr07_03495915_03498463	AT3G06770
CHR11_JGVV52_64_T01	VIT_11s0052g01180	1.62427	1.35543	1.17633	0.976	-0.753933	0	0.000896362	V3	Verdejo light down	Xyloglucan endotransglucosylase/hydrolase 23	Cellular process.Cellular component organization and biogenesis.Cell wall organization and biogenesis.Cell wall metabolism.Cell wall modification.Xyloglucan modification								chr11_18940464_18942492	AT4G25810
CHR11_JGVV52_62_T01	VIT_11s0052g01200	1.289	1.1964	0.937433	0.8238	-0.559233	0	0.0263205	V3	Verdejo light down	Xyloglucan endotransglucosylase/hydrolase 23	Cellular process.Cellular component organization and biogenesis.Cell wall organization and biogenesis.Cell wall metabolism.Cell wall modification.Xyloglucan modification								chr11_18947273_18948405	AT4G25810
CHR11_JGVV52_56_T01	VIT_11s0052g01260	1.4757	1.11987	1.09227	0.7357	-0.424767	0	0.0229617	V3	Verdejo light down	Xyloglucan endotransglucosylase/hydrolase 23	Cellular process.Cellular component organization and biogenesis.Cell wall organization and biogenesis.Cell wall metabolism.Cell wall modification.Xyloglucan modification								chr11_18989158_18990290	AT4G25810
CHR11_JGVV52_54_T01	VIT_11s0052g01280	1.74547	1.2853	1.15703	1.10813	-0.2504	0	0.0197692	V3	Verdejo light down	Xyloglucan endotransglucosylase/hydrolase 23	Cellular process.Cellular component organization and biogenesis.Cell wall organization and biogenesis.Cell wall metabolism.Cell wall modification.Xyloglucan modification								chr11_18996072_18997269	AT4G25810
CHR11_JGVV52_49_T01	VIT_11s0052g01330	1.51597	1.31393	1.13323	0.843667	-0.707067	0	0.00220759	V3	Verdejo light down	Xyloglucan endotransglucosylase/hydrolase 23	Cellular process.Cellular component organization and biogenesis.Cell wall organization and biogenesis.Cell wall metabolism.Cell wall modification.Xyloglucan modification								chr11_19013045_19015143	AT5G57560
CHR11_JGVV52_61_T01	VIT_11s0052g01210	1.14327	1.10127	0.8937	0.6114	-0.1128	0	0.0071931	V3	Verdejo light down	Xyloglucan endotransglycosylase 6	Cellular process.Cellular component organization and biogenesis.Cell wall organization and biogenesis.Cell wall metabolism.Cell wall modification.Xyloglucan modification								chr11_18949294_18956457	AT4G25810
CHR11_JGVV52_52_T01	VIT_11s0052g01300	1.63787	0.895667	0.8558	0.700133	-0.3334	0	0.0258054	V3	Verdejo light down	Xyloglucan endotransglycosylase 6	Cellular process.Cellular component organization and biogenesis.Cell wall organization and biogenesis.Cell wall metabolism.Cell wall modification.Xyloglucan modification								chr11_19004251_19005363	AT4G25810
CHR11_JGVV52_51_T01	VIT_11s0052g01310	1.20793	1.02743	1.0358	0.5882	-0.492633	0	0.0289936	V3	Verdejo light down	Xyloglucan endotransglycosylase 6	Cellular process.Cellular component organization and biogenesis.Cell wall organization and biogenesis.Cell wall metabolism.Cell wall modification.Xyloglucan modification								chr11_19007731_19010594	AT4G25810
CHR1_GSVIVT00010275001_T01	VIT_01s0010g02040	0.7813	0.890967	0.960133	0.873467	-0.0497	0	0.0417075	V3	Verdejo light down	Hydroxyproline-rich glycoprotein	Cellular process.Cellular component organization and biogenesis.Cell wall organization and biogenesis.Cell wall structural protein	Regulation overview.Regulation of gene expression.Regulation of transcription.Transcription factor.Trihelix family transcription factor							chr01_18751026_18752609	AT2G35640
CHR16_JGVV50_179_T01	VIT_16s0050g00790	0.5886	0.857067	1.18923	1.24647	-0.0531	0	0.00385271	V3	Verdejo light down	Hydroxyproline-rich glycoprotein	Cellular process.Cellular component organization and biogenesis.Cell wall organization and biogenesis.Cell wall structural protein								chr16_17730652_17735668	AT4G25620
CHR14_JGVV81_29_T01	VIT_14s0081g00500	0.296167	0.493	0.8379	0.839667	-0.2154	0	0.00208306	V3	Verdejo light down	Histone H1	Cellular process.Cellular component organization and biogenesis.Nucleus.Chromosome organization and biogenesis.Chromatin assembly								chr14_08586437_08587685	AT2G30620
CHR13_JGVV19_385_T01	VIT_13s0019g00760	0.762	0.954833	1.18057	1.1919	0.381933	0	0.000612869	V3	Verdejo light down	Histone H4	Cellular process.Cellular component organization and biogenesis.Nucleus.Chromosome organization and biogenesis.Chromatin assembly								chr13_02656255_02656575	AT5G59970
CHR13_JGVV19_384_T01	VIT_13s0019g00780	0.644067	0.757967	0.9163	1.0386	0.318367	0	0.00318672	V3	Verdejo light down	Histone H4	Cellular process.Cellular component organization and biogenesis.Nucleus.Chromosome organization and biogenesis.Chromatin assembly								chr13_02659478_02659823	AT5G59970
CHR13_JGVV19_383_T01	VIT_13s0019g00800	0.725367	0.832533	0.954233	1.091	0.356	0	0.00492599	V3	Verdejo light down	Histone H4	Cellular process.Cellular component organization and biogenesis.Nucleus.Chromosome organization and biogenesis.Chromatin assembly								chr13_02663350_02663678	AT5G59970
CHR19_JGVV14_451_T01	VIT_19s0014g05090	0.792533	1.4398	1.40977	1.6222	0.311867	0	0.00128027	V3	Verdejo light down	Thioredoxin h	Cellular process.Cellular homeostasis.Cell redox homeostasis								chr19_05398351_05399462	AT1G11530
CHR8_JGVV32_91_T01	VIT_08s0032g01150	0.698133	0.726767	1.0588	1.272	0.0382333	0	0.00400214	V3	Verdejo light down	Syntaxin 1B/2/3/4	Cellular process.Cellular transport.Protein trafficking.Vesicle-mediated trafficking.SNARE interactions in vesicular transport	Transport overview.Channels and pores.Vesicle Fusion Pores.Synaptosomal Vesicle Fusion Pore							chr08_05679389_05680731	AT3G11820
CHRUN_JGVV194_6_T01	VIT_00s0194g00070	0.381167	0.870433	1.05203	1.05633	0.0778667	0	0.000169396	V3	Verdejo light down	Constans-like 10	Development.Reproductive development.Flower development	Signaling.Signaling pathway.Circadian clock Signaling	Regulation overview.Regulation of gene expression.Regulation of transcription.Transcription factor.CO-like / B-box family transcriprion factor						chrUn_10574519_10586473	AT5G48250
CHR1_JGVV11_308_T01	VIT_01s0011g03520	0.842867	1.22433	1.08643	0.6066	-0.4383	0	0.0207445	V3	Verdejo light down	Constans-like 16	Development.Reproductive development.Flower development	Signaling.Signaling pathway.Circadian clock Signaling	Regulation overview.Regulation of gene expression.Regulation of transcription.Transcription factor.CO-like / B-box family transcriprion factor						chr01_03190826_03192777	AT1G25440
CHR12_JGVV57_118_T01	VIT_12s0057g01350	0.2617	0.743533	0.9232	1.05083	-0.0989	0	0.000353279	V3	Verdejo light down	Constans-like 9	Development.Reproductive development.Flower development	Signaling.Signaling pathway.Circadian clock Signaling	Regulation overview.Regulation of gene expression.Regulation of transcription.Transcription factor.CO-like / B-box family transcriprion factor						chr12_10077593_10083126	AT3G07650
CHR1_JGVV11_137_T01	VIT_01s0011g05260	0.636433	0.9229	1.20723	1.23417	-0.0171	0	0.0171913	V3	Verdejo light down	DELLA protein GAI1	Development.Reproductive development.Flower development	Signaling.Hormone Signaling.Gibberellic acid Signaling.Gibberellic acid-mediated Signaling pathway	Regulation overview.Regulation of gene expression.Regulation of transcription.Transcription factor.GRAS family transcription factor						chr01_04895037_04897415	AT1G14920
CHR6_JGVV80_44_T01	VIT_06s0080g00790	0.667533	0.931967	0.9376	1.28543	0.2783	0	0.00293555	V3	Verdejo light down	MYB divaricata	Development.Reproductive development.Flower development	Regulation overview.Regulation of gene expression.Regulation of transcription.Transcription factor.MYB family transcription factor							chr06_20794557_20795952	AT5G04760
CHR11_GSVIVT00015261001_T01	VIT_11s0016g02750	0.285933	0.698667	0.714733	0.398233	-0.583367	0	0.00220759	V3	Verdejo light down	Ankyrin repeat protein	Diverse functions.Gene family with diverse functions.Ankyrin domain family								chr11_02175417_02176296
CHR14_JGVV30_138_T01	VIT_14s0030g00520	0.737867	1.02477	1.01287	1.20857	0.246467	0	0.00737474	V3	Verdejo light down	Disease resistance protein (NBS-LRR class)	Diverse functions.Gene family with diverse functions.NBS-LRR superfamily	Response to stimulus.Stress response.Biotic stress response							chr14_04490382_04494259	AT4G27220
CHR18_JGVV72_19_T01	VIT_18s0072g01090	0.721367	0.955933	0.942833	1.0031	0.00776667	0	0.0046457	V3	Verdejo light down	TIR-NBS-LRR type R protein 7	Diverse functions.Gene family with diverse functions.NBS-LRR superfamily	Response to stimulus.Stress response.Biotic stress response							chr18_20663924_20666589
CHR17_JGVV0_119_T01	VIT_17s0000g09040	0.3476	0.556833	0.932667	0.910167	-0.144633	0	0.0226756	V3	Verdejo light down	Pentatricopeptide (PPR) repeat	Diverse functions.Gene family with diverse functions.Pentatricopeptide domain family								chr17_10603765_10605601	AT1G64310
CHR1_JGVV26_24_T01	VIT_01s0026g02510	0.446367	0.772067	0.9911	1.04023	0.149133	0	0.00552101	V3	Verdejo light down	Pentatricopeptide (PPR) repeat-containing	Diverse functions.Gene family with diverse functions.Pentatricopeptide domain family								chr01_12128655_12130442	AT2G02980
CHR14_JGVV60_228_T01	VIT_14s0060g00270	0.301667	0.512533	0.7524	0.864467	-0.152467	0	0.00623329	V3	Verdejo light down	Pentatricopeptide (PPR) repeat-containing	Diverse functions.Gene family with diverse functions.Pentatricopeptide domain family								chr14_00273146_00275052	AT1G11290
CHR18_JGVV1_38_T01	VIT_18s0001g00570	0.513	0.880867	0.996733	1.12203	0.0893333	0	0.00891305	V3	Verdejo light down	Pentatricopeptide (PPR) repeat-containing	Diverse functions.Gene family with diverse functions.Pentatricopeptide domain family								chr18_01431364_01433524	AT2G33680
CHR5_JGVV20_282_T01	VIT_05s0020g03010	0.5304	0.847267	1.24397	1.218	0.2839	0	0.000605793	V3	Verdejo light down	Carboxylesterase CXE	Metabolism.Cellular metabolism.Esterase activity								chr05_04745806_04746810	AT1G47480
CHR14_JGVV68_202_T01	VIT_14s0068g02120	0.785067	1.49183	1.7676	1.51023	0.3264	0	0.0140361	V3	Verdejo light down	CYP94B3	Metabolism.Cellular metabolism.Oxidation reduction.Cytochrome P450 oxidoreductase								chr14_25721500_25723129	AT3G48520
CHR3_JGVV63_96_T01	VIT_03s0063g01040	0.3501	0.585867	0.6634	0.7508	-0.521533	0	0.0318874	V3	Verdejo light down	Peroxidase	Metabolism.Primary metabolism.Amino acid metabolism.Aromatic amino acid metabolism.Phenylalanine metabolism.Phenylalanine biosynthesis	Metabolism.Cellular metabolism.Methane metabolism	Response to stimulus.Stress response.Abiotic stress response.Oxidative stress response						chr03_04477614_04479745	AT1G49570
CHR11_JGVV16_136_T01	VIT_11s0016g01640	0.349533	0.4902	0.507433	0.929933	-0.0831667	0	0.0389711	V3	Verdejo light down	Phenylalanine ammonia-lyase	Metabolism.Primary metabolism.Amino acid metabolism.Aromatic amino acid metabolism.Tyrosine metabolism	Metabolism.Primary metabolism.Amino acid metabolism.Aromatic amino acid metabolism.Phenylalanine metabolism.Phenylalanine biosynthesis	Metabolism.Cellular metabolism.Nitrogen and sulfur metabolism.Nitrogen metabolism	Metabolism.Secondary metabolism.Phenylpropanoid metabolism.Phenylpropanoid biosynthesis					chr11_01318994_01321292	AT3G53260
CHR4_JGVV44_82_T01	VIT_04s0044g01160	1.352	2.07447	1.39747	1.25097	0.3022	0	0.0178983	V3	Verdejo light down	Aminotransferase, class V	Metabolism.Primary metabolism.Amino acid metabolism.Valine, leucine, and isoleucine metabolism								chr04_22531677_22533280
CHR13_JGVV19_230_T01	VIT_13s0019g02890	0.556667	0.9449	1.12423	1.10953	-0.210667	0	0.00488062	V3	Verdejo light down	Glucosyltransferase-2	Metabolism.Primary metabolism.Carbohydrate metabolism.Glycosyl transference								chr13_04089630_04091546	AT1G22360
CHR13_JGVV19_208_T01	VIT_13s0019g03120	0.629567	0.8121	0.9381	0.933367	-0.0736333	0	0.0059343	V3	Verdejo light down	Glucosyltransferase-2	Metabolism.Primary metabolism.Carbohydrate metabolism.Glycosyl transference								chr13_04217006_04217812	AT1G22400
CHR19_JGVV90_85_T01	VIT_19s0090g00950	0.4959	0.808933	0.940733	1.09173	0.0367	0	0.0213711	V3	Verdejo light down	Glycosyltransferase	Metabolism.Primary metabolism.Carbohydrate metabolism.Glycosyl transference								chr19_07059267_07061190	AT2G41640
CHR8_JGVV40_79_T01	VIT_08s0040g02520	0.575633	0.950267	0.958267	0.906633	-0.1969	0	0.00818821	V3	Verdejo light down	Inositol-1,4,5-trisphosphate 5-phosphatase CVP2, type I	Metabolism.Primary metabolism.Carbohydrate metabolism.Monosaccharide metabolism.Inositol phosphate metabolism	Signaling.Signaling pathway.Phosphatidylinositol Signaling							chr08_13562848_13567856	AT2G37440
CHR6_JGVV4_474_T01	VIT_06s0004g03340	0.7913	0.8421	1.03843	1.28603	0.104667	0	0.00340821	V3	Verdejo light down	Ribose-5-phosphate isomerase	Metabolism.Primary metabolism.Carbohydrate metabolism.Monosaccharide metabolism.Monosaccharide catabolism.Pentose-phosphate shunt	Metabolism.Primary metabolism.Carbon fixation	Metabolism.Primary metabolism.Generation of metabolite precursors and energy.Photosynthesis.Calvin cycle						chr06_04195480_04196807	AT2G01290
CHR1_JGVV137_16_T01	VIT_01s0137g00670	0.3616	0.7569	1.00637	1.03217	0.1154	0	0.00278295	V3	Verdejo light down	Quinolinate synthase	Metabolism.Primary metabolism.Coenzyme and prosthetic group metabolism.Nicotinate and nicotinamide metabolism.NAD biosynthesis								chr01_07199625_07200344	AT1G67810
CHR6_JGVV4_407_T01	VIT_06s0004g04080	0.1927	0.731567	0.854067	0.815333	-0.323	0	0.00455007	V3	Verdejo light down	GTP cyclohydrolase II; 3 4-dihydroxy-2-butanone-4-phoshate synthase	Metabolism.Primary metabolism.Coenzyme and prosthetic group metabolism.Riboflavin metabolism.Riboflavin biosynthesis								chr06_05056628_05059278	AT5G59750
CHR13_JGVV67_38_T01	VIT_13s0067g03260	0.101333	0.660667	0.8689	0.672167	-0.319333	0	0.00455007	V3	Verdejo light down	Pheophorbidase	Metabolism.Primary metabolism.Cofactor metabolism.Tetrapyrrole metabolism.Chlorophyll metabolism.Chlorophyll catabolism								chr13_01806713_01809157	AT3G10870
CHRUN_JGVV2840_1_T01	VIT_00s2840g00010	0.468667	0.6676	0.781967	1.2292	-0.0753333	0	0.00175047	V3	Verdejo light down	Phosphoenolpyruvate carboxykinase	Metabolism.Primary metabolism.Generation of metabolite precursors and energy.Citric acid cycle	Metabolism.Primary metabolism.Carbohydrate metabolism.Monosaccharide metabolism.Pyruvate metabolism	Metabolism.Primary metabolism.Carbon fixation	Metabolism.Primary metabolism.Carbohydrate metabolism.Glycolysis Gluconeogenesis.Gluconeogenesis					chrUn_43101769_43102555
CHR5_JGVV20_255_T01	VIT_05s0020g02720	0.8122	1.16357	1.0443	0.952133	-0.217733	0	0.00322106	V3	Verdejo light down	7S globulin precursor, basic	Metabolism.Primary metabolism.Generation of metabolite precursors and energy.Storage proteins								chr05_04453502_04455917	AT1G03220
CHR18_JGVV1_1196_T01	VIT_18s0001g15700	0.75	1.01207	1.14517	0.832467	-0.145467	0	0.0166533	V3	Verdejo light down	GLTP3 (glycolipid transfer protein 3)	Metabolism.Primary metabolism.Lipid metabolism								chr18_13836500_13838302	AT3G21260
CHR1_JGVV11_223_T01	VIT_01s0011g04380	1.5422	1.74333	2.09693	2.12297	0.559	0	0.019837	V3	Verdejo light down	Acyl-(acyl carrier protein) thioesterase	Metabolism.Primary metabolism.Lipid metabolism.Fatty acid metabolism.Fatty acid biosynthesis								chr01_03994677_03996429	AT1G08510
CHR14_JGVV68_143_T01	VIT_14s0068g01500	0.653133	1.7846	2.0389	2.08247	0.0918667	0	0.00449291	V3	Verdejo light down	Glycerophosphoryl diester phosphodiesterase	Metabolism.Primary metabolism.Lipid metabolism.Glycerolipid metabolism.Glycerophospholipid metabolism								chr14_25221550_25224063	AT3G02040
CHR14_JGVV66_78_T01	VIT_14s0066g00880	0.4365	1.1097	0.800733	1.1147	0.223533	0	0.0123142	V3	Verdejo light down	Helicase RCK (rock-n-rollers)	Metabolism.Primary metabolism.Nucleobase, nucleoside, nucleotide, nucleic acid metabolism.Nucleic acid metabolism.DNA metabolism								chr14_27348198_27357069	AT3G27730
CHR12_JGVV59_130_T01	VIT_12s0059g01380	0.5921	0.7468	0.9995	1.159	0.2395	0	0.000812542	V3	Verdejo light down	1-aminocyclopropane-1-carboxylate oxidase 1	Metabolism.Primary metabolism.Organic acid metabolism.Propanoate metabolism	Signaling.Hormone Signaling.Ethylene Signaling.Ethylene-mediated Signaling pathway	Signaling.Hormone Signaling.Ethylene Signaling.Ethylene metabolism.Ethylene biosynthesis						chr12_06310873_06312488	AT1G05010
CHR12_JGVV28_245_T01	VIT_12s0028g01410	0.5293	0.6623	1.01723	1.11957	0.0675	0	0.000135138	V3	Verdejo light down	Heat shock transcription factor A4A	Metabolism.Primary metabolism.Protein metabolism and modification.Protein folding.Chaperone-mediated protein folding.HSP-mediated protein folding	Regulation overview.Regulation of gene expression.Regulation of transcription.Transcription factor.HSF family transcription factor	Response to stimulus.Stress response.Abiotic stress response.Temperature stress response						chr12_02054800_02057799	AT4G18880
CHR2_JGVV25_345_T01	VIT_02s0025g03730	0.562167	0.874167	1.07617	1.1277	-0.0689333	0	0.00800423	V3	Verdejo light down	Translation initiation factor eIF-2B alpha subunit	Metabolism.Primary metabolism.Protein metabolism and modification.Protein synthesis.Translation.Translational initiation	Transport overview.Macromolecule transport.RNA transport							chr02_03236091_03236911	AT1G53900
CHR2_JGVV25_346_T01	VIT_02s0025g03740	0.504567	0.650667	0.979833	1.043	-0.120167	0	0.0306868	V3	Verdejo light down	Translation initiation factor eIF-2B alpha subunit	Metabolism.Primary metabolism.Protein metabolism and modification.Protein synthesis.Translation.Translational initiation	Transport overview.Macromolecule transport.RNA transport							chr02_03242225_03242957	AT1G53900
CHR12_JGVV59_202_T01	VIT_12s0059g02140	0.378267	0.853567	1.00917	1.04293	-0.1216	0	0.0197361	V3	Verdejo light down	F-box family protein	Metabolism.Primary metabolism.Protein metabolism and modification.Proteolysis.cytoplasmic and nuclear protein degradation.Ubiquitin-mediated proteolysis								chr12_06920115_06921653	AT3G07870
CHR15_JGVV46_198_T01	VIT_15s0046g01540	0.272967	0.847767	1.0617	1.0123	-0.0634333	0	0.000201417	V3	Verdejo light down	F-box family protein	Metabolism.Primary metabolism.Protein metabolism and modification.Proteolysis.cytoplasmic and nuclear protein degradation.Ubiquitin-mediated proteolysis								chr15_18488070_18489475	AT3G61590
CHR12_RANDOM_GSVIVT00038759001_T01	VIT_12s0142g00680	0.2742	0.8031	1.04027	1.12377	-0.178733	0	0.0271341	V3	Verdejo light down	Acyl-peptide hydrolase	Metabolism.Primary metabolism.Protein metabolism and modification.Proteolysis.Peptidase-mediated proteolysis								chr12_random_00608653_00609138
CHR6_JGVV80_11_T01	VIT_06s0080g01160	0.276	1.08137	1.2689	0.7741	0.0970333	0	0.000555236	V3	Verdejo light down	Aspartyl protease	Metabolism.Primary metabolism.Protein metabolism and modification.Proteolysis.Peptidase-mediated proteolysis								chr06_21340808_21342715	AT3G52500
CHR12_JGVV28_307_T01	VIT_12s0028g00610	0.561267	0.751	1.01367	1.10073	-0.117233	0	0.000402886	V3	Verdejo light down	Aspartyl protease	Metabolism.Primary metabolism.Protein metabolism and modification.Proteolysis.Peptidase-mediated proteolysis								chr12_01179524_01181678	AT3G59080
CHR10_PDVV3_434_T01	VIT_10s0003g05430	0.6027	0.851467	0.959667	1.16793	0.452467	0	0.0193992	V3	Verdejo light down	Reticuline oxidase precursor	Metabolism.Secondary metabolism.Primary amino acids derivated metabolism.Alkaloid metabolism.Alkaloid biosynthesis								chr10_10064687_10074180	AT4G20840
CHR19_JGVV140_8_T01	VIT_19s0140g00120	0.923667	2.05717	2.8958	3.1403	-0.254567	0	7.88442e-05	V3	Verdejo light down	Gibberellin 2-beta-dioxygenase 1	Metabolism.Secondary metabolism.Terpenoid metabolism.Diterpenoid metabolism.Diterpenoid biosynthesis	Signaling.Hormone Signaling.Gibberellic acid Signaling.Gibberellic acid metabolism.Gibberellic acid catabolism							chr19_15497747_15499547	AT1G78440
CHR19_JGVV15_11_T01	VIT_19s0015g00110	0.5366	1.19723	1.32817	1.09723	0.143	0	0.00545796	V3	Verdejo light down	CYP71D10	Metabolism.Secondary metabolism.Terpenoid metabolism.Monoterpenoid metabolism.Monoterpenoid biosynthesis	Metabolism.Secondary metabolism.Primary amino acids derivated metabolism.Alkaloid metabolism.Alkaloid biosynthesis.Monoterpenoid indole alkaloid metabolism.Monoterpenoid indole alkaloid biosynthesis							chr19_08086568_08088423	AT5G25140
CHR19_JGVV15_10_T01	VIT_19s0015g00100	0.605	1.13	1.37477	1.00733	0.2935	0	0.016822	V3	Verdejo light down	CYP71D51v2	Metabolism.Secondary metabolism.Terpenoid metabolism.Monoterpenoid metabolism.Monoterpenoid biosynthesis	Metabolism.Cellular metabolism.Oxidation reduction.Cytochrome P450 oxidoreductase							chr19_08065226_08080329	AT3G26210
CHRUN_PDVV207_24_T01	VIT_00s0207g00290	0.262067	0.852533	0.936833	1.1559	-0.0653667	0	0.0174982	V3	Verdejo light down	No hit	No hit								chrUn_12560388_12560695
CHRUN_GSVIVT00007010001_T01	VIT_00s0463g00040	0.899833	0.621267	0.6983	1.01607	-0.1476	0	0.0252582	V3	Verdejo light down	No hit	No hit								chrUn_29729322_29729432
CHR1_JGVV11_490_T01	VIT_01s0011g01530	0.599267	0.8163	0.799367	1.01297	0.326967	0	0.0116555	V3	Verdejo light down	No hit	No hit								chr01_01340790_01343491
CHR1_JGVV11_459_T01	VIT_01s0011g01860	0.138067	0.618867	0.895	0.7715	-0.463867	0	0.00688596	V3	Verdejo light down	No hit	No hit								chr01_01620551_01621773
CHR1_JGVV11_317_T01	VIT_01s0011g03430	0.8656	0.681833	1.1701	1.25863	0.255033	0	0.00611861	V3	Verdejo light down	No hit	No hit								chr01_03112762_03113407
CHR2_GSVIVT00013210001_T01	VIT_02s0012g00810	0.508733	0.833633	0.965867	1.23007	0.257	0	0.00787812	V3	Verdejo light down	No hit	No hit								chr02_06687939_06688022
CHR4_JGVV23_161_T01	VIT_04s0023g02180	0.667633	0.6089	1.0185	1.12263	0.386933	0	0.000473503	V3	Verdejo light down	No hit	No hit								chr04_18662164_18666552
CHR4_GSVIVT00026596001_T01	VIT_04s0044g00470	0.6522	0.6871	0.669067	1.0714	0.289667	0	0.00147008	V3	Verdejo light down	No hit	No hit								chr04_21237941_21239744
CHR5_JGVV20_439_T01	VIT_05s0020g04670	1.9201	3.13183	3.8153	3.55667	0.140333	0	0.00107293	V3	Verdejo light down	No hit	No hit								chr05_06535985_06536582
CHR6_JGVV4_569_T01	VIT_06s0004g02310	0.6538	0.772167	1.30973	1.3055	0.1689	0	0.00553011	V3	Verdejo light down	No hit	No hit								chr06_02726531_02737582
CHR6_GSVIVT00025058001_T01	VIT_06s0004g03950	0.733833	0.8704	1.2342	1.5343	0.343567	0	0.00010144	V3	Verdejo light down	No hit	No hit								chr06_04881432_04881813
CHR6_GSVIVT00024965001_T01	VIT_06s0004g04680	0.9768	1.02287	2.033	1.3754	0.266467	0	0.000538652	V3	Verdejo light down	No hit	No hit								chr06_05631311_05644458
CHR7_JGVV5_76_T01	VIT_07s0005g00780	0.4583	0.868533	1.18957	1.1445	0.2357	0	0.000340991	V3	Verdejo light down	No hit	No hit								chr07_03429970_03431083
CHR7_RANDOM_JGVV161_18_T01	VIT_07s0104g00030	0.4084	1.24497	1.64823	1.46707	0.101533	0	0.0022444	V3	Verdejo light down	No hit	No hit								chr07_random_01345817_01348225
CHR7_JGVV104_68_T01	VIT_07s0104g01130	0.318967	0.729767	1.1306	0.993633	-0.1502	0	0.00175047	V3	Verdejo light down	No hit	No hit								chr07_02198887_02199537
CHR7_RANDOM_PDVV1533_1_T01	VIT_07s0151g00380	0.801833	1.3208	1.80647	1.86877	0.343967	0	0.000367043	V3	Verdejo light down	No hit	No hit								chr07_random_00899935_00900632
CHR8_JGVV7_104_T01	VIT_08s0007g07940	0.924467	1.5324	1.8176	1.82857	0.522933	0	0.000353279	V3	Verdejo light down	No hit	No hit								chr08_21353074_21353373
CHR8_JGVV7_89_T01	VIT_08s0007g08100	1.01737	1.32183	1.496	1.54057	0.480567	0	0.000576003	V3	Verdejo light down	No hit	No hit								chr08_21467469_21467852
CHR8_JGVV58_86_T01	VIT_08s0058g00550	0.871833	0.870867	0.903767	1.04903	0.566233	0	0.0260813	V3	Verdejo light down	No hit	No hit								chr08_09639023_09639911
CHR9_JGVV2_32_T01	VIT_09s0002g00440	1.03303	1.39023	1.65167	1.9398	0.462567	0	0.000222608	V3	Verdejo light down	No hit	No hit								chr09_00339621_00339843
CHR9_JGVV18_103_T01	VIT_09s0018g01510	0.757033	1.0028	1.3713	1.3262	0.1958	0	0.0365309	V3	Verdejo light down	No hit	No hit								chr09_18621684_18621818
CHR10_JGVV3_258_T01	VIT_10s0003g02840	0.1338	0.574733	0.8555	0.838733	-0.262467	0	0.0155053	V3	Verdejo light down	No hit	No hit
CHR12_JGVV59_163_T01	VIT_12s0059g01720	0.548367	0.9615	1.26343	1.14737	0.0171333	0	0.0211408	V3	Verdejo light down	No hit	No hit								chr12_06608981_06609848
CHR13_GSVIVT00034743001_T01	VIT_13s0074g00670	0.432233	0.8131	1.00217	1.31753	-0.0391667	0	0.00323727	V3	Verdejo light down	No hit	No hit								chr13_08856857_08858258
CHR13_JGVV139_13_T01	VIT_13s0139g00140	0.507233	0.7772	1.1484	1.50487	-0.242867	0	0.00313859	V3	Verdejo light down	No hit	No hit								chr13_20365454_20367752
CHR13_GSVIVT00001380001_T01	VIT_13s0156g00430	0.650133	0.821333	1.1215	1.3661	-0.1159	0	0.0338494	V3	Verdejo light down	No hit	No hit								chr13_24107258_24108847
CHR14_JGVV6_8_T01	VIT_14s0006g00140	1.17737	1.6639	1.788	2.2811	0.0525667	0	8.61246e-05	V3	Verdejo light down	No hit	No hit								chr14_13326535_13327053
CHR14_JGVV171_44_T01	VIT_14s0171g00470	0.681333	1.0449	1.3666	1.64527	-0.0217333	0	6.7533e-05	V3	Verdejo light down	No hit	No hit								chr14_26272582_26273506
CHR15_JGVV46_216_T01	VIT_15s0046g01360	1.1213	1.09113	1.0649	1.14803	0.3678	0	0.0134096	V3	Verdejo light down	No hit	No hit								chr15_18367276_18368467
CHR16_JGVV50_213_T01	VIT_16s0050g00440	1.2312	1.7577	1.99983	1.97827	0.670133	0	0.00253454	V3	Verdejo light down	No hit	No hit								chr16_17245485_17247362
CHR17_PDVV0_643_T01	VIT_17s0000g02810	0.1922	0.7054	0.844333	0.8305	-0.297667	0	0.00177481	V3	Verdejo light down	No hit	No hit								chr17_02582162_02585227
CHR17_JGVV0_312_T01	VIT_17s0000g06850	0.917133	0.8586	1.21033	1.41177	0.3485	0	0.0198946	V3	Verdejo light down	No hit	No hit								chr17_07517397_07520816
CHR18_JGVV1_423_T01	VIT_18s0001g07350	0.6284	1.07757	1.49633	1.79473	0.131767	0	0.000230786	V3	Verdejo light down	No hit	No hit								chr18_05620397_05622867
CHR18_JGVV1_539_T01	VIT_18s0001g08590	1.47617	1.61273	2.32033	2.57953	0.0753	0	0.000275178	V3	Verdejo light down	No hit	No hit								chr18_07031064_07031752
CHR19_JGVV140_15_T01	VIT_19s0140g00230	0.383233	0.6125	0.7046	0.942933	-0.108267	0	0.00992796	V3	Verdejo light down	No hit	No hit								chr19_15797553_15797823
CHR19_JGVV14_197_T01	VIT_19s0014g02240	0.5334	0.938933	1.34353	1.6267	-0.457567	0	0.00440293	V3	Verdejo light down	Ethylene responsive element binding factor 4	Regulation overview.Regulation of gene expression.Regulation of transcription.Transcription factor.AP2 family transcription factor	Signaling.Hormone Signaling.Ethylene Signaling.Ethylene-mediated Signaling pathway							chr19_02368302_02369336
CHR3_JGVV38_1_T01	VIT_03s0038g04760	0.8069	1.22447	1.59097	1.75857	0.308167	0	0.000285267	V3	Verdejo light down	Basic helix-loop-helix (bHLH) family	Regulation overview.Regulation of gene expression.Regulation of transcription.Transcription factor.bHLH family transcription factor								chr03_03488696_03491589	AT4G34530
CHR4_JGVV23_185_T01	VIT_04s0023g01930	0.738233	1.08123	0.918167	0.9336	-0.3029	0	0.0166308	V3	Verdejo light down	Basic helix-loop-helix (bHLH) family	Regulation overview.Regulation of gene expression.Regulation of transcription.Transcription factor.bHLH family transcription factor								chr04_18512510_18514368	AT4G34530
CHR9_JGVV2_246_T01	VIT_09s0002g02700	0.9779	1.18943	1.58487	1.47937	-0.209	0	7.88442e-05	V3	Verdejo light down	Basic helix-loop-helix (bHLH) family	Regulation overview.Regulation of gene expression.Regulation of transcription.Transcription factor.bHLH family transcription factor								chr09_02453416_02457680	AT3G21330
CHR11_JGVV37_3_T01	VIT_11s0037g00040	0.947567	1.13653	1.50173	1.7323	0.3088	0	0.00355667	V3	Verdejo light down	Basic helix-loop-helix (bHLH) family	Regulation overview.Regulation of gene expression.Regulation of transcription.Transcription factor.bHLH family transcription factor								chr11_07656325_07659699	AT2G24260
CHR4_JGVV23_139_T01	VIT_04s0023g02430	0.884	1.27617	1.41493	1.6555	-0.5676	0	0.00739673	V3	Verdejo light down	Basic leucine-zipper 11 GBF6	Regulation overview.Regulation of gene expression.Regulation of transcription.Transcription factor.bZIP family transcription factor								chr04_18983616_18984767	AT1G75390
CHR7_JGVV5_142_T01	VIT_07s0005g01450	0.970933	1.87533	2.18687	2.07117	-0.216333	0	0.000189023	V3	Verdejo light down	BZIP DNA-binding protein BZIP53	Regulation overview.Regulation of gene expression.Regulation of transcription.Transcription factor.bZIP family transcription factor								chr07_03987031_03988120	AT3G62420
CHR12_JGVV28_137_T01	VIT_12s0028g02590	1.16767	0.956467	1.25233	1.14567	-0.132467	0	0.0122199	V3	Verdejo light down	BZIP transcription factor	Regulation overview.Regulation of gene expression.Regulation of transcription.Transcription factor.bZIP family transcription factor								chr12_03366293_03367561	AT3G58120
CHR16_JGVV98_53_T01	VIT_16s0098g01420	0.549667	0.908833	0.930433	1.0042	-0.0652	0	0.00124159	V3	Verdejo light down	DOF affecting germination 1	Regulation overview.Regulation of gene expression.Regulation of transcription.Transcription factor.C2C2-DOF family transcription factor								chr16_21635846_21637912	AT4G24060
CHR17_JGVV0_757_T01	VIT_17s0000g01870	0.6773	0.945467	1.3912	1.43207	-0.549133	0	0.00124159	V3	Verdejo light down	Indeterminate(ID)-domain 16	Regulation overview.Regulation of gene expression.Regulation of transcription.Transcription factor.C2H2 family transcription factor								chr17_01436683_01439286	AT2G01940
CHR6_JGVV61_82_T01	VIT_06s0061g00760	1.0871	1.15417	1.19267	1.1334	0.0567667	0	0.000535484	V3	Verdejo light down	Zinc finger (C2H2 type) family	Regulation overview.Regulation of gene expression.Regulation of transcription.Transcription factor.C2H2 family transcription factor								chr06_18287495_18288509	AT2G28200
CHR6_JGVV4_501_T01	VIT_06s0004g03070	0.448733	0.6312	0.882033	0.920033	-0.258567	0	0.00685699	V3	Verdejo light down	Zinc finger (C2H2 type) JACKDAW	Regulation overview.Regulation of gene expression.Regulation of transcription.Transcription factor.C2H2 family transcription factor								chr06_03815583_03818141	AT5G03150
CHR8_JGVV40_118_T01	VIT_08s0040g02100	0.521233	0.817	1.13097	0.782933	0.103067	0	0.00876176	V3	Verdejo light down	Zinc finger (C2H2 type) JACKDAW	Regulation overview.Regulation of gene expression.Regulation of transcription.Transcription factor.C2H2 family transcription factor								chr08_13208938_13211515	AT5G03150
CHR1_JGVV26_170_T01	VIT_01s0026g00850	0.717567	1.3428	1.4857	1.586	0.0288333	0	0.000669684	V3	Verdejo light down	Zinc finger protein 5	Regulation overview.Regulation of gene expression.Regulation of transcription.Transcription factor.C2H2 family transcription factor								chr01_09724613_09725478
CHR13_JGVV67_184_T01	VIT_13s0067g01070	1.05803	1.22993	1.5105	1.69563	-0.2095	0	6.7533e-05	V3	Verdejo light down	Cys-3-His zinc finger protein	Regulation overview.Regulation of gene expression.Regulation of transcription.Transcription factor.C3H family transcription factor								chr13_00603331_00606885	AT2G40140
CHR13_JGVV64_86_T01	VIT_13s0064g00920	0.5953	0.796133	0.920933	1.0056	0.0533333	0	0.000300161	V3	Verdejo light down	Zinc finger (CCCH-type) family protein	Regulation overview.Regulation of gene expression.Regulation of transcription.Transcription factor.C3H family transcription factor								chr13_22774905_22779237	AT2G41900
CHR1_JGVV11_347_T01	VIT_01s0011g03110	0.6167	1.071	1.15377	1.0912	0.299467	0	0.00253617	V3	Verdejo light down	Myb family	Regulation overview.Regulation of gene expression.Regulation of transcription.Transcription factor.G2-like family transcription factor								chr01_02781518_02783517	AT1G25550
CHR13_JGVV19_333_T01	VIT_13s0019g01710	0.841433	1.26727	1.7737	1.86253	0.0355333	0	0.0033624	V3	Verdejo light down	Scarecrow transcription factor 14 (SCL14)	Regulation overview.Regulation of gene expression.Regulation of transcription.Transcription factor.GRAS family transcription factor								chr13_03155530_03158178	AT1G07530
CHR4_JGVV23_236_T01	VIT_04s0023g01330	0.610667	0.980733	1.19017	0.859767	0.502367	0	0.0195951	V3	Verdejo light down	Homeobox protein 5	Regulation overview.Regulation of gene expression.Regulation of transcription.Transcription factor.Homeobox domain family transcription factor								chr04_17798124_17799829	AT4G36740
CHR16_JGVV98_77_T01	VIT_16s0098g01170	0.718533	1.0248	0.9668	1.0894	0.0547667	0	0.0198273	V3	Verdejo light down	Homeobox-leucine zipper protein HB-12	Regulation overview.Regulation of gene expression.Regulation of transcription.Transcription factor.Homeobox domain family transcription factor								chr16_21439669_21440985	AT3G61890
CHR10_JGVV116_50_T01	VIT_10s0116g00960	0.7863	1.23333	1.81763	1.69853	0.4469	0	0.000264149	V3	Verdejo light down	Transcription factor jumonji (jmjC) domain-containing protein	Regulation overview.Regulation of gene expression.Regulation of transcription.Transcription factor.Jumonji family transcription factor								chr10_00463607_00466824	AT1G62310
CHRUN_JGVV483_5_T01	VIT_00s0483g00050	0.742133	1.85933	2.07817	2.3527	-0.0789	0	0.00033818	V3	Verdejo light down	EMB1674 (embryo defective 1674) kinase interacting family protein	Regulation overview.Regulation of gene expression.Regulation of transcription.Transcription factor.KIP1 SANTA								chrUn_30312417_30316077	AT2G22560
CHRUN_JGVV1364_2_T01	VIT_00s1364g00020	0.9515	2.11483	2.43487	2.63003	0.128467	0	0.000612869	V3	Verdejo light down	EMB1674 (embryo defective 1674) kinase interacting family protein	Regulation overview.Regulation of gene expression.Regulation of transcription.Transcription factor.KIP1 SANTA								chrUn_38844832_38847802	AT1G09720
CHR1_JGVV11_287_T01	VIT_01s0011g03730	1.12897	0.9723	0.738767	1.06007	-0.207233	0	0.00871144	V3	Verdejo light down	(myb domain protein 62	Regulation overview.Regulation of gene expression.Regulation of transcription.Transcription factor.MYB family transcription factor								chr01_03375041_03376409	AT1G68320
CHR14_JGVV108_76_T01	VIT_14s0108g00830	0.478033	0.617433	0.729733	0.7495	-0.595167	0	0.0156474	V3	Verdejo light down	Myb domain protein 94	Regulation overview.Regulation of gene expression.Regulation of transcription.Transcription factor.MYB family transcription factor								chr14_29512172_29513717	AT3G28910
CHR7_JGVV129_21_T01	VIT_07s0129g00210	0.799033	0.9679	1.02427	0.992533	-0.400167	0	0.015249	V3	Verdejo light down	BT4 (BTB and TAZ Domain protein 4)	Regulation overview.Regulation of gene expression.Regulation of transcription.Transcription factor.TAZ family transcription factor								chr07_15479858_15483090	AT5G67480
CHR17_JGVV0_386_T01	VIT_17s0000g06020	0.455867	0.7675	0.9262	1.19887	-0.385067	0	0.00730889	V3	Verdejo light down	TCP family transcription factor TCP14	Regulation overview.Regulation of gene expression.Regulation of transcription.Transcription factor.TCP family transcription factor								chr17_06588742_06590077	AT3G47620
CHR18_JGVV117_19_T01	VIT_18s0117g00340	0.3881	0.724067	0.731	0.559767	-0.655833	0	0.0178983	V3	Verdejo light down	TCP family transcription factor TCP14	Regulation overview.Regulation of gene expression.Regulation of transcription.Transcription factor.TCP family transcription factor								chr18_23608849_23610082
CHRUN_JGVV956_3_T01	VIT_00s0956g00030	0.349233	0.577867	0.7616	0.806633	-0.2706	0	0.0263205	V3	Verdejo light down	DNA-binding protein	Regulation overview.Regulation of gene expression.Regulation of transcription.Transcription factor.Trihelix family transcription factor								chrUn_37120731_37121640	AT5G47660
CHRUN_JGVV2547_1_T01	VIT_00s2547g00010	0.749467	0.825367	1.0769	0.904633	0.0727	0	0.001747	V3	Verdejo light down	WRKY DNA-binding protein 21	Regulation overview.Regulation of gene expression.Regulation of transcription.Transcription factor.WRKY family transcription factor								chrUn_42317237_42318172	AT2G30590
CHR12_JGVV59_82_T01	VIT_12s0059g00880	0.401033	0.662767	1.06853	1.16083	-0.0966333	0	0.00346134	V3	Verdejo light down	WRKY DNA-binding protein 6	Regulation overview.Regulation of gene expression.Regulation of transcription.Transcription factor.WRKY family transcription factor								chr12_05678804_05681082	AT1G62300
CHR10_JGVV3_147_T01	VIT_10s0003g01600	0.474567	0.641867	0.8262	0.674033	-0.3559	0	0.0305927	V3	Verdejo light down	WRKY DNA-binding protein 65	Regulation overview.Regulation of gene expression.Regulation of transcription.Transcription factor.WRKY family transcription factor								chr10_03008699_03010258	AT1G29280
CHR2_JGVV25_186_T01	VIT_02s0025g01990	0.365433	1.18907	1.26	1.15537	0.210033	0	0.0173334	V3	Verdejo light down	Zinc finger (C3HC4-type ring finger)	Regulation overview.Regulation of gene expression.Regulation of transcription.Transcription factor.Zinc finger C3HC4 family transcription factor								chr02_01813641_01814163	AT4G24015
CHR6_JGVV61_87_T01	VIT_06s0061g00710	1.2097	1.42703	1.14337	1.07963	-0.1398	0	0.00124159	V3	Verdejo light down	Zinc finger (C3HC4-type ring finger)	Regulation overview.Regulation of gene expression.Regulation of transcription.Transcription factor.Zinc finger C3HC4 family transcription factor								chr06_18243947_18247168	AT5G22920
CHR7_JGVV5_133_T01	VIT_07s0005g01360	0.770267	0.773967	0.907467	1.1582	0.158	0	0.0216181	V3	Verdejo light down	Zinc finger (C3HC4-type ring finger)	Regulation overview.Regulation of gene expression.Regulation of transcription.Transcription factor.Zinc finger C3HC4 family transcription factor								chr07_03881567_03883795	AT4G02075
CHR10_JGVV42_82_T01	VIT_10s0042g01070	0.482567	0.85	1.04	1.202	0.037	0	0.0251392	V3	Verdejo light down	Zinc finger (C3HC4-type ring finger)	Regulation overview.Regulation of gene expression.Regulation of transcription.Transcription factor.Zinc finger C3HC4 family transcription factor								chr10_14814141_14815560	AT4G19700
CHR17_JGVV0_334_T01	VIT_17s0000g06610	0.6896	0.892567	0.978933	1.12197	0.432767	0	0.00735248	V3	Verdejo light down	Zinc finger (C3HC4-type ring finger)	Regulation overview.Regulation of gene expression.Regulation of transcription.Transcription factor.Zinc finger C3HC4 family transcription factor								chr17_07139083_07151180	AT1G18660
CHR19_JGVV90_37_T01	VIT_19s0090g00400	1.2736	1.37037	1.35883	1.3707	-0.00386667	0	0.0207836	V3	Verdejo light down	Zinc finger (C3HC4-type ring finger)	Regulation overview.Regulation of gene expression.Regulation of transcription.Transcription factor.Zinc finger C3HC4 family transcription factor								chr19_06551526_06553119	AT3G20395
CHR4_JGVV8_381_T01	VIT_04s0008g04040	0.814767	0.8419	0.938267	1.02497	-0.0320333	0	0.0191536	V3	Verdejo light down	RD22 [Vitis vinifera]	Response to stimulus.Stress response.Abiotic stress response.Drought stress response								chr04_03376313_03377203	AT5G25610
CHR14_JGVV171_13_T01	VIT_14s0171g00150	0.646133	0.885233	1.10507	1.40163	-0.0606667	0	0.00560303	V3	Verdejo light down	Avr9/Cf-9 rapidly elicited protein 57	Response to stimulus.Stress response.Biotic stress response								chr14_26015151_26015764	AT3G01830
CHR19_JGVV14_100_T01	VIT_19s0014g01180	0.6248	1.14293	1.2818	1.07957	0.0965667	0	0.0223643	V3	Verdejo light down	Pathogenesis-related	Response to stimulus.Stress response.Biotic stress response								chr19_01320870_01322992	AT1G78780
CHR12_JGVV28_249_T01	VIT_12s0028g01370	-0.216333	0.863367	0.600533	0.693933	-0.793567	0	0.0350774	V3	Verdejo light down	PMR5 (powdery mildew resistant 5)	Response to stimulus.Stress response.Biotic stress response								chr12_02027750_02033018	AT2G30900
CHR8_JGVV32_96_T01	VIT_08s0032g01220	0.563967	0.813833	0.881567	1.16493	0.192333	0	0.00188972	V3	Verdejo light down	Calcium dependent protein kinase 1	Response to stimulus.Stress response.Biotic stress response.Plant-pathogen interaction								chr08_05882877_05886604	AT5G04870
CHR7_JGVV5_549_T01	VIT_07s0005g06210	0.6125	0.619267	1.07043	0.949767	-0.201767	0	0.0285084	V3	Verdejo light down	RPM1 (resistance to p. syringae pv maculicola 1)	Response to stimulus.Stress response.Biotic stress response.Plant-pathogen interaction								chr07_11128916_11131720	AT3G07040
CHR19_JGVV14_457_T01	VIT_19s0014g05150	0.3181	0.973067	1.2315	1.40987	-0.497667	0	0.00545796	V3	Verdejo light down	RPS2 (resistant to p. syringae 2)	Response to stimulus.Stress response.Biotic stress response.Plant-pathogen interaction	Diverse functions.Gene family with diverse functions.NBS-LRR superfamily							chr19_05432059_05434734	AT4G27190
CHR8_JGVV58_74_T01	VIT_08s0058g00690	1.24933	1.26497	1.53183	1.4685	0.0307	0	0.0144268	V3	Verdejo light down	WRKY DNA-binding protein 33	Response to stimulus.Stress response.Biotic stress response.Plant-pathogen interaction	Regulation overview.Regulation of gene expression.Regulation of transcription.Transcription factor.WRKY family transcription factor							chr08_09796097_09798804	AT2G38470
CHR12_JGVV34_181_T01	VIT_12s0034g00270	1.24977	0.349533	0.751333	1.14233	-0.0843	0	0.0213711	V3	Verdejo light down	R protein L6	Response to stimulus.Stress response.Biotic stress response.Plant-pathogen interaction.R proteins from Plant-pathogen interaction								chr12_15747458_15748106	AT5G17680
CHR13_JGVV139_31_T01	VIT_13s0139g00320	0.318367	0.5398	1.00327	1.01727	-0.0463667	0	0.000607506	V3	Verdejo light down	R protein MLA10	Response to stimulus.Stress response.Biotic stress response.Plant-pathogen interaction.R proteins from Plant-pathogen interaction								chr13_20564535_20567699	AT3G14460
CHR13_JGVV139_32_T01	VIT_13s0139g00340	0.405367	0.6395	1.0031	1.05473	0.0293	0	0.000455869	V3	Verdejo light down	R protein MLA10	Response to stimulus.Stress response.Biotic stress response.Plant-pathogen interaction.R proteins from Plant-pathogen interaction								chr13_20572744_20576287	AT3G14470
CHR9_JGVV2_348_T01	VIT_09s0002g03800	0.2255	0.443	0.653633	0.864767	-0.146933	0	0.00220409	V3	Verdejo light down	RPS5 (resistant to p. syringae 5)	Response to stimulus.Stress response.Biotic stress response.Plant-pathogen interaction.R proteins from Plant-pathogen interaction	Diverse functions.Gene family with diverse functions.NBS-LRR superfamily							chr09_03474831_03478940	AT5G63020
CHR8_JGVV58_93_T01	VIT_08s0058g00470	0.550733	1.04713	0.8166	0.710567	-0.0900667	0	0.0187744	V3	Verdejo light down	Abscisic acid receptor PYL4 RCAR10	Signaling.Hormone Signaling.ABA Signaling.ABA-mediated Signaling pathway								chr08_09468378_09469243	AT2G38310
CHR1_JGVV11_176_T01	VIT_01s0011g04860	0.3514	0.5676	0.9921	1.02057	-0.0339667	0	0.00032413	V3	Verdejo light down	Auxin transport protein (PIN3)	Signaling.Hormone Signaling.Auxin Signaling.Auxin transport	Transport overview.Electrochemical Potential-driven Transporters.Porters.Auxin Efflux Carrier							chr01_04474942_04478329	AT1G70940
CHR3_JGVV38_328_T01	VIT_03s0038g01210	0.569567	0.6328	0.824433	0.681967	-0.2102	0	0.04633	V3	Verdejo light down	Auxin responsive SAUR protein	Signaling.Hormone Signaling.Auxin Signaling.Auxin-mediated Signaling pathway	Signaling.Hormone Signaling.Auxin Signaling.Auxin responsive							chr03_00894854_00895141	AT4G34800
CHR9_JGVV2_49_T01	VIT_09s0002g00650	1.26937	1.2622	1.3956	1.16517	-0.219833	0	0.0453064	V3	Verdejo light down	Auxin-induced protein	Signaling.Hormone Signaling.Auxin Signaling.Auxin-mediated Signaling pathway								chr09_00445796_00446624	AT1G72430
CHR5_JGVV20_440_T01	VIT_05s0020g04680	1.8157	3.08757	3.7354	3.5145	0.227267	0	0.00132365	V3	Verdejo light down	Auxin-induced protein 22D	Signaling.Hormone Signaling.Auxin Signaling.Auxin-mediated Signaling pathway	Regulation overview.Regulation of gene expression.Regulation of transcription.Transcription factor.AUXIAA family transcription factor							chr05_06536583_06537443	AT5G43700
CHR14_JGVV30_1_T01	VIT_14s0030g02310	1.35743	2.8904	3.76067	3.4487	0.4616	0	0.00246229	V3	Verdejo light down	Auxin-induced protein 22D	Signaling.Hormone Signaling.Auxin Signaling.Auxin-mediated Signaling pathway	Regulation overview.Regulation of gene expression.Regulation of transcription.Transcription factor.AUXIAA family transcription factor							chr14_07536347_07537679	AT5G43700
CHR9_JGVV2_53_T01	VIT_09s0002g00700	1.13667	1.38597	1.4819	1.0402	0.0648667	0	0.0353473	V3	Verdejo light down	Dormancy/auxin associated protein	Signaling.Hormone Signaling.Auxin Signaling.Auxin-mediated Signaling pathway								chr09_00472156_00473409	AT1G54070
CHR3_JGVV38_69_T01	VIT_03s0038g04060	0.5181	1.02973	1.00553	1.0849	0.0775333	0	0.0268827	V3	Verdejo light down	Expansin EXPA20	Signaling.Hormone Signaling.Auxin Signaling.Auxin-mediated Signaling pathway	Cellular process.Cell growth and death.Cell growth							chr03_02934516_02935485	AT4G38210
CHR13_JGVV19_228_T01	VIT_13s0019g02910	0.408333	0.8297	0.966233	0.9664	-0.2216	0	0.0196114	V3	Verdejo light down	Cis-zeatin O-beta-D-glucosyltransferase	Signaling.Hormone Signaling.Cytokinin Signaling.Cytokinin metabolism.Cytokinin inactivation by glycosylation								chr13_04104695_04106777	AT1G22400
CHR13_JGVV19_221_T01	VIT_13s0019g02990	0.476133	0.9126	1.19903	1.1876	-0.287667	0	0.00390092	V3	Verdejo light down	Cis-zeatin O-beta-D-glucosyltransferase	Signaling.Hormone Signaling.Cytokinin Signaling.Cytokinin metabolism.Cytokinin inactivation by glycosylation								chr13_04145646_04147193	AT1G22360
CHR8_JGVV7_342_T01	VIT_08s0007g05390	1.04587	1.3501	1.22517	1.02323	-0.00793333	0	0.0187744	V3	Verdejo light down	ARR3 typeA	Signaling.Hormone Signaling.Cytokinin Signaling.Cytokinin-mediated Signaling pathway	Regulation overview.Regulation of gene expression.Regulation of transcription.Transcription factor.Orphans Response reg family transcription factor							chr08_19337997_19340103	AT2G41310
CHR13_RANDOM_JGVV123_18_T01	VIT_13s0067g03480	1.1424	1.5298	1.47573	1.35	0.2264	0	0.00192717	V3	Verdejo light down	ARR8 typeA	Signaling.Hormone Signaling.Cytokinin Signaling.Cytokinin-mediated Signaling pathway	Regulation overview.Regulation of gene expression.Regulation of transcription.Transcription factor.Orphans Response reg family transcription factor							chr13_random_01946951_01947935	AT3G57040
CHR13_RANDOM_JGVV123_15_T01	VIT_13s0067g03430	0.782	1.71293	1.85267	1.96387	0.0189333	0	0.00322106	V3	Verdejo light down	ARR9 typeA	Signaling.Hormone Signaling.Cytokinin Signaling.Cytokinin-mediated Signaling pathway	Regulation overview.Regulation of gene expression.Regulation of transcription.Transcription factor.Orphans Response reg family transcription factor							chr13_random_01922439_01924034	AT3G57040
CHR6_JGVV4_30_T01	VIT_06s0004g08190	0.339033	0.8402	1.13263	0.935067	0.1125	0	0.00737474	V3	Verdejo light down	Ethylene-responsive transcription factor cytokinin response factor 1	Signaling.Hormone Signaling.Cytokinin Signaling.Cytokinin-mediated Signaling pathway	Signaling.Hormone Signaling.Ethylene Signaling.Ethylene-mediated Signaling pathway	Regulation overview.Regulation of gene expression.Regulation of transcription.Transcription factor.AP2 family transcription factor						chr06_08968588_08970525	AT4G11140
CHR12_JGVV57_61_T01	VIT_12s0057g00690	0.658767	0.866	1.09963	1.23523	0.157233	0	0.00390791	V3	Verdejo light down	Histidine kinase (AHK2)	Signaling.Hormone Signaling.Cytokinin Signaling.Cytokinin-mediated Signaling pathway								chr12_09317445_09326297	AT5G35750
CHR10_JGVV3_12_T01	VIT_10s0003g00130	0.3703	0.495167	0.602367	0.5154	-0.5144	0	0.033989	V3	Verdejo light down	ERF Domain protein 12	Signaling.Hormone Signaling.Ethylene Signaling.Ethylene-mediated Signaling pathway	Regulation overview.Regulation of gene expression.Regulation of transcription.Transcription factor.AP2 family transcription factor	Signaling.Hormone Signaling.Ethylene Signaling.Ethylene responsive						chr10_01429982_01431021
CHR10_JGVV3_13_T01	VIT_10s0003g00140	0.866567	1.5043	1.3534	1.56067	0.0741	0	0.00455007	V3	Verdejo light down	Ethylene-responsive transcription factor 9	Signaling.Hormone Signaling.Ethylene Signaling.Ethylene-mediated Signaling pathway	Regulation overview.Regulation of gene expression.Regulation of transcription.Transcription factor.AP2 family transcription factor.ERF subfamily transcription factor							chr10_01442862_01444120	AT5G44210
CHR1_JGVV150_12_T01	VIT_01s0150g00120	0.9938	1.48903	1.82193	1.70203	0.0375333	0	0.00241594	V3	Verdejo light down	Ethylene-responsive transcription factor ERF114	Signaling.Hormone Signaling.Ethylene Signaling.Ethylene-mediated Signaling pathway	Regulation overview.Regulation of gene expression.Regulation of transcription.Transcription factor.AP2 family transcription factor.ERF subfamily transcription factor							chr01_22567820_22570479	AT5G61890
CHR2_JGVV25_126_T01	VIT_02s0025g01360	1.71807	1.6218	1.8034	1.13493	1.3953	0	0.0121885	V3	Verdejo light down	Ethylene-responsive transcription factor related to APETALA2 4	Signaling.Hormone Signaling.Ethylene Signaling.Ethylene-mediated Signaling pathway	Regulation overview.Regulation of gene expression.Regulation of transcription.Transcription factor.AP2 family transcription factor							chr02_01274105_01275209	AT1G64380
CHR4_RANDOM_JGVV501_1_T01	VIT_04s0008g00110	0.971633	1.0127	1.0683	0.9936	0.308733	0	0.0455789	V3	Verdejo light down	Jasmonate ZIM domain-containing protein 8	Signaling.Hormone Signaling.Jasmonate salicylate signaling.Jasmonate Signaling.Jasmonate-mediated Signaling pathway	Regulation overview.Regulation of gene expression.Regulation of transcription.Transcription factor.ZIM family transcription factor	Regulation overview.Regulation of gene expression.Regulation of transcription.Transcription factor.JAZ family transcription factor						chr04_random_00039974_00040947
CHR12_JGVV35_141_T01	VIT_12s0035g00680	0.7401	1.39523	1.70147	1.80837	-0.4808	0	0.00988255	V3	Verdejo light down	ACR4 (Arabidopsis CRINKLY4)	Signaling.Signaling pathway.Calcium sensors and Signaling	Signaling.Signaling pathway.Protein kinase							chr12_20121530_20122609	AT5G23170
CHR4_JGVV8_85_T01	VIT_04s0008g00960	0.526333	1.24923	1.1539	1.57743	-0.238833	0	0.00240297	V3	Verdejo light down	Calcineurin B protein 10	Signaling.Signaling pathway.Calcium sensors and Signaling								chr04_00841100_00846916	AT4G33000
CHRUN_JGVV194_7_T01	VIT_00s0194g00080	0.452233	0.804967	1.19953	1.23237	0.0556667	0	0.000112831	V3	Verdejo light down	Phototropic-responsive NPH3	Signaling.Signaling pathway.Light Signaling								chrUn_10586711_10589305	AT5G47800
CHR5_JGVV20_75_T01	VIT_05s0020g00830	0.3031	0.628633	0.8972	1.01843	-0.0959667	0	0.00739673	V3	Verdejo light down	CBL-interacting protein kinase 1 (CIPK1)	Signaling.Signaling pathway.Protein kinase								chr05_02672344_02676586	AT3G17510
CHR12_JGVV28_91_T01	VIT_12s0028g03060	0.281833	0.535267	0.8191	0.844267	-0.224467	0	0.00398405	V3	Verdejo light down	HSL1 (HAESA-like 1)	Signaling.Signaling pathway.Protein kinase								chr12_03804311_03807856	AT1G28440
CHR17_JGVV0_190_T01	VIT_17s0000g08240	0.951033	1.39253	1.2181	1.08063	0.220833	0	0.0489902	V3	Verdejo light down	HT1 (high leaf temperature 1)	Signaling.Signaling pathway.Protein kinase								chr17_09308934_09314042	AT1G62400
CHR16_JGVV13_125_T01	VIT_16s0013g01940	0.00663333	0.521633	0.5338	0.484	-0.562	0	0.0155186	V3	Verdejo light down	Kinase-like protein TMKL1	Signaling.Signaling pathway.Protein kinase								chr16_09126456_09128923	AT5G07620
CHR8_JGVV7_772_T01	VIT_08s0007g00830	0.733467	1.11343	1.4139	1.58083	0.238667	0	0.000704485	V3	Verdejo light down	Lectin protein kinase	Signaling.Signaling pathway.Protein kinase								chr08_15002643_15005018	AT3G55550
CHR11_JGVV52_41_T01	VIT_11s0052g01410	0.315933	0.778233	1.05317	0.877733	0.0511667	0	0.00676508	V3	Verdejo light down	Leucine Rich Repeat receptor-like kinase	Signaling.Signaling pathway.Protein kinase								chr11_19125141_19128668
CHR16_JGVV39_10_T01	VIT_16s0039g00190	0.532533	0.9168	0.966367	1.06987	-0.0130333	0	0.0132969	V3	Verdejo light down	Leucine-rich repeat transmembrane protein kinase	Signaling.Signaling pathway.Protein kinase								chr16_00094790_00095375	AT1G06840
CHR16_JGVV98_167_T01	VIT_16s0098g00220	0.8382	1.1326	1.3986	1.60713	0.0437333	0	0.000515088	V3	Verdejo light down	Membrane located receptor	Signaling.Signaling pathway.Protein kinase								chr16_20625195_20627527
CHR1_JGVV10_66_T01	VIT_01s0010g01000	0.3194	0.8557	1.10917	1.23013	-0.277933	0	0.000425144	V3	Verdejo light down	NIK1 (NSP- interacting kinase 1)	Signaling.Signaling pathway.Protein kinase								chr01_16552366_16555911	AT5G16000
CHRUN_JGVV772_1_T01	VIT_00s0772g00010	0.3888	0.637067	1.01123	0.842433	-0.0882333	0	0.0080169	V3	Verdejo light down	Protein kinase	Signaling.Signaling pathway.Protein kinase								chrUn_35234185_35237109	AT5G65500
CHR3_JGVV38_226_T01	VIT_03s0038g02400	0.430467	0.772133	0.994967	0.896	-0.202167	0	0.00222977	V3	Verdejo light down	Protein kinase	Signaling.Signaling pathway.Protein kinase								chr03_01670897_01674028	AT2G16750
CHR19_JGVV14_10_T01	VIT_19s0014g00110	0.343233	0.4932	0.4472	0.634833	-0.4847	0	0.0313318	V3	Verdejo light down	Protein kinase	Signaling.Signaling pathway.Protein kinase								chr19_00085758_00088311	AT1G78530
CHRUN_JGVV2539_1_T01	VIT_00s2539g00010	0.268667	0.7943	0.802767	1.01803	-0.135533	0	0.00736197	V3	Verdejo light down	Protein kinase APK1B	Signaling.Signaling pathway.Protein kinase								chrUn_42227032_42228490	AT2G17220
CHR4_JGVV44_164_T01	VIT_04s0044g00050	0.4278	0.702233	0.8879	0.929733	-0.1174	0	0.0033624	V3	Verdejo light down	Protein kinase APK1B	Signaling.Signaling pathway.Protein kinase								chr04_20730246_20733256	AT2G17220
CHR13_JGVV19_366_T01	VIT_13s0019g01080	0.5379	0.850533	1.19793	1.24923	0.0463	0	0.00927516	V3	Verdejo light down	Protein kinase APK1B	Signaling.Signaling pathway.Protein kinase								chr13_02772502_02775186	AT2G28930
CHR3_JGVV180_21_T01	VIT_03s0180g00090	0.4881	0.6747	0.948533	0.964933	-0.0601	0	0.00861029	V3	Verdejo light down	Receptor kinase	Signaling.Signaling pathway.Protein kinase								chr03_06023040_06024531	AT2G15320
CHRUN_JGVV1542_1_T01	VIT_00s1542g00010	0.325933	0.2915	0.565867	0.8613	-0.2213	0	0.00142028	V3	Verdejo light down	Receptor protein kinase	Signaling.Signaling pathway.Protein kinase								chrUn_39528363_39529926	AT5G54380
CHR1_JGVV150_2_T01	VIT_01s0150g00020	0.298033	0.604767	0.811	0.9886	-0.2441	0	0.00618837	V3	Verdejo light down	Receptor protein kinase	Signaling.Signaling pathway.Protein kinase								chr01_22414826_22416799	AT5G13290
CHR2_JGVV87_26_T01	VIT_02s0087g00720	0.984733	1.16417	1.54307	1.28773	-0.1699	0	0.0136312	V3	Verdejo light down	Receptor protein kinase	Signaling.Signaling pathway.Protein kinase								chr02_18277061_18278626	AT3G19300
CHR4_JGVV43_13_T01	VIT_04s0043g00160	0.2541	0.393867	0.747367	0.906733	-0.361667	0	0.00226429	V3	Verdejo light down	Receptor protein kinase	Signaling.Signaling pathway.Protein kinase								chr04_13015677_13019043	AT1G66150
CHR10_JGVV3_169_T01	VIT_10s0003g01860	1.21387	1.2113	1.4518	1.5597	0.4052	0	0.026067	V3	Verdejo light down	RKF1 (receptor-like kinase in flowers 1)	Signaling.Signaling pathway.Protein kinase								chr10_03313424_03323165	AT1G29750
CHRUN_JGVV270_11_T01	VIT_00s0270g00130	0.6946	0.820433	1.1447	1.3676	0.2655	0	0.00108084	V3	Verdejo light down	RKF2 (receptor-like serine/threonine kinase 2)	Signaling.Signaling pathway.Protein kinase								chrUn_20016316_20020294	AT1G70520
CHR4_JGVV8_111_T01	VIT_04s0008g01220	0.678967	0.937767	1.12207	1.29717	0.0272	0	0.0224498	V3	Verdejo light down	RKL1 (Receptor-like kinase 1)	Signaling.Signaling pathway.Protein kinase								chr04_00998057_01000319	AT1G68400
CHR7_JGVV5_204_T01	VIT_07s0005g02100	0.672533	0.905067	1.08937	1.21283	0.0012	0	7.88442e-05	V3	Verdejo light down	Shaggy protein kinase alpha (ASK-alpha)	Signaling.Signaling pathway.Protein kinase								chr07_04508271_04512869	AT5G26751
CHR9_JGVV54_27_T01	VIT_09s0054g01570	0.053	0.414033	0.598467	0.722	-0.523867	0	0.00730739	V3	Verdejo light down	Strubbelig receptor family 5	Signaling.Signaling pathway.Protein kinase								chr09_22579545_22589997	AT1G78980
CHR18_JGVV1_818_T01	VIT_18s0001g11620	0.2503	0.5267	0.735433	0.335267	-0.326167	0	0.00708599	V3	Verdejo light down	WAK receptor protein kinase	Signaling.Signaling pathway.Protein kinase								chr18_09901513_09904963	AT2G23450
CHR17_JGVV0_537_T01	VIT_17s0000g04370	0.669833	0.877567	1.31027	1.307	-0.0786333	0	0.000134772	V3	Verdejo light down	Wall-associated kinase	Signaling.Signaling pathway.Protein kinase								chr17_04571322_04575352	AT1G16130
CHR12_JGVV35_90_T01	VIT_12s0035g01230	1.24867	2.10577	2.34257	2.19897	-0.1125	0	0.000331735	V3	Verdejo light down	MEK kinase	Signaling.Signaling pathway.Protein kinase.MAPK cascade								chr12_21019776_21020867	AT3G06030
CHR9_JGVV2_221_T01	VIT_09s0002g02450	0.9523	1.88863	2.28113	2.50573	0.527267	0	0.00432518	V3	Verdejo light down	Phosphatase	Signaling.Signaling pathway.Protein phosphatase								chr09_02235021_02236326	AT1G17710
CHR9_JGVV2_222_T01	VIT_09s0002g02460	0.9519	1.61877	2.04953	2.16373	0.547033	0	0.00261957	V3	Verdejo light down	Phosphatase	Signaling.Signaling pathway.Protein phosphatase								chr09_02240351_02241489	AT1G17710
CHR1_JGVV150_49_T01	VIT_01s0150g00510	1.07617	1.0956	0.9471	1.1556	0.170533	0	0.0208854	V3	Verdejo light down	Protein phosphatase 2C	Signaling.Signaling pathway.Protein phosphatase.PP2C								chr01_22854551_22859676	AT3G16560
CHR7_JGVV129_50_T01	VIT_07s0129g00520	0.406733	0.793833	1.08377	1.23687	0.0601	0	0.00180815	V3	Verdejo light down	Protein phosphatase 2C	Signaling.Signaling pathway.Protein phosphatase.PP2C								chr07_15744936_15748796	AT4G33920
CHR4_JGVV8_329_T01	VIT_04s0008g03500	0.173467	0.783367	0.7766	0.507867	-0.727	0	0.0106628	V3	Verdejo light down	Ankyrin	Transport overview.Accessory factors involved in transport.Auxiliary transport proteins.Ankyrin	Diverse functions.Gene family with diverse functions.Ankyrin domain family							chr04_02881184_02881906	AT1G10340
CHR10_JGVV92_14_T01	VIT_10s0092g00170	0.773233	1.08867	1.3882	1.56903	0.0007	0	0.00166386	V3	Verdejo light down	Subtilase	Transport overview.Channels and pores.├ƒ-Barrel porins.Autotransporter	Metabolism.Primary metabolism.Protein metabolism and modification.Proteolysis.Peptidase-mediated proteolysis.Subtilase-mediated proteolysis							chr10_11406889_11422896	AT4G20430
CHR5_RANDOM_JGVV172_1_T01	VIT_05s0077g00030	0.406	0.883133	1.11127	1.01483	-0.0644667	0	0.0121063	V3	Verdejo light down	Ammonium transporter 1, member 1 (AMT1.1)	Transport overview.Channels and pores.a-Type channels.Ammonia Channel Transporter	Metabolism.Cellular metabolism.Nitrogen and sulfur metabolism.Nitrogen metabolism.Nitrogen assimilation	Transport overview.Ion transport.Cation transport.Ammonium transport						chr05_random_00011192_00012931	AT4G13510
CHR6_JGVV4_705_T01	VIT_06s0004g00790	0.554367	0.8462	1.01963	0.922667	0.1607	0	0.0203139	V3	Verdejo light down	Amino acid permease	Transport overview.Electrochemical Potential-driven Transporters.Porters.Amino Acid/Auxin Permease	Transport overview.Macromolecule transport.Amino acid transport							chr06_00903756_00905215	AT3G13620
CHR3_JGVV38_119_T01	VIT_03s0038g03530	0.928733	1.1691	1.576	1.63503	0.447567	0	0.00932465	V3	Verdejo light down	LYS/HIS transporter 7	Transport overview.Electrochemical Potential-driven Transporters.Porters.Amino Acid/Auxin Permease	Transport overview.Macromolecule transport.Amino acid transport							chr03_02545417_02548989	AT1G47670
CHR5_JGVV20_37_T01	VIT_05s0020g00440	0.588267	0.7129	0.9198	1.07857	0.0862	0	0.0107293	V3	Verdejo light down	Boron transporter-like protein 1	Transport overview.Electrochemical Potential-driven Transporters.Porters.Anion Exchanger	Transport overview.Ion transport.Anion transport							chr05_02350468_02355844	AT3G62270
CHR2_JGVV12_194_T01	VIT_02s0012g00730	0.5864	1.08297	1.24887	1.0658	-0.107833	0	0.0213789	V3	Verdejo light down	Purine permease 10 PUP10	Transport overview.Electrochemical Potential-driven Transporters.Porters.Drug/Metabolite Transporter.Plant Organocation Permease	Transport overview.Macromolecule transport.Nucleotide transport							chr02_06637468_06638866
CHR5_JGVV49_83_T01	VIT_05s0049g00940	0.157933	0.4152	0.778533	0.681133	-0.353433	0	0.00618837	V3	Verdejo light down	Inorganic phosphate transporter 1-4	Transport overview.Electrochemical Potential-driven Transporters.Porters.Major Facilitator Superfamily.Phosphate: H+ Symporter	Transport overview.Ion transport.Anion transport.Phosphate transport							chr05_07951247_07952979	AT2G38940
CHR15_JGVV48_265_T01	VIT_15s0048g00190	0.645967	1.35867	1.8046	1.79333	0.1503	0	0.00347066	V3	Verdejo light down	SPX (SYG1/Pho81/XPR1) domain-containing protein	Transport overview.Electrochemical Potential-driven Transporters.Porters.Phosphate Permease (Pho1)								chr15_14297496_14300079	AT2G45130
CHR5_RANDOM_JGVV172_7_T01	VIT_05s0077g00270	0.558233	1.14833	1.55543	1.4453	0.2366	0	0.0121885	V3	Verdejo light down	SPX1 (SYG1/Pho81/XPR1) domain-containing protein SPX1	Transport overview.Electrochemical Potential-driven Transporters.Porters.Phosphate Permease (Pho1)								chr05_random_00162491_00163059	AT5G20150
CHR1_JGVV11_382_T01	VIT_01s0011g02730	1.09897	1.1349	1.0821	1.3466	0.2506	0	0.0166639	V3	Verdejo light down	ABC transporter G member 3	Transport overview.Macromolecule transport.Multidrug transport.Multidrug ABC transport								chr01_02429436_02433043	AT1G31770
CHRUN_JGVV477_3_T01	VIT_00s0477g00040	0.309733	0.766333	0.996133	1.06013	-0.0646333	0	0.0285928	V3	Verdejo light down	Clathrin assembly protein 16	Transport overview.Macromolecule transport.Protein transport.Protein coat	Cellular process.Cellular transport.Protein trafficking.Vesicle-mediated trafficking							chrUn_30043240_30044569	AT4G40080
CHR9_JGVV2_74_T01	VIT_09s0002g00910	0.563633	0.725067	0.9501	1.13353	-0.103967	0	0.00128758	V3	Verdejo light down	Exocyst subunit EXO70 D1	Transport overview.Macromolecule transport.Protein transport.Tethering factors	Cellular process.Cellular transport.Protein trafficking.Vesicle-mediated trafficking							chr09_00662189_00664480	AT1G72470
CHR16_JGVV50_20_T01	VIT_16s0050g02590	0.370467	0.710567	0.9437	1.02093	0.128467	0	0.00032413	V3	Verdejo light down	DnaJ homolog, subfamily B, member 12	Transport overview.Primary Active Transporters.P-P-bond hydrolysis-driven transporters.General Secretory Pathway (Sec)	Metabolism.Primary metabolism.Protein metabolism and modification.Protein folding.Chaperone-mediated protein folding.HSP-mediated protein folding.HSP-mediated protein folding co-chaperone							chr16_19570187_19573227	AT5G53150
CHR4_JGVV8_629_T01	VIT_04s0008g06760	0.724267	1.01383	1.27267	1.39137	0.4459	0	0.00437623	V3	Verdejo light down	Chlororespiratory reduction 4 CRR4	Transport overview.Primary Active Transporters.P-P-bond hydrolysis-driven transporters.Mitochondrial Protein Translocase								chr04_06766825_06768378	AT3G29230
CHR7_JGVV31_102_T01	VIT_07s0031g01160	1.0943	1.15813	0.9154	0.7589	-0.1224	0	0.00177481	V3	Verdejo light down	Hyperosmotically inducible periplasmic protein	Transport overview.Primary Active Transporters.P-P-bond hydrolysis-driven transporters.P-type ATPase (P-ATPase).Cu2+-exporting ATPase	Cellular process.Cellular homeostasis.Heavy metal ion homeostasis							chr07_17263707_17264789	AT4G39700
CHR19_JGVV85_27_T01	VIT_19s0085g00960	0.542	0.676833	0.851267	1.11337	0.245967	0	0.0322943	V3	Verdejo light down	Gag-pol polyprotein	Transposable elements viral and plasmid proteins.Protein from transposable element								chr19_23481655_23482177
CHR4_JGVV8_107_T01	VIT_04s0008g01180	0.545133	0.973533	1.06997	1.23127	0.0695667	0	8.61246e-05	V3	Verdejo light down	Esterase	Unclear								chr04_00973254_00978357	AT5G11910
CHR1_JGVV137_13_T01	VIT_01s0137g00700	0.471933	0.6786	1.049	1.20663	0.1241	0	0.00251885	V3	Verdejo light down	Lipase GDSL	Unclear								chr01_07230367_07232691	AT5G14450
CHR3_JGVV38_87_T01	VIT_03s0038g03860	0.832767	1.06403	1.087	1.07837	-0.200533	0	0.00790989	V3	Verdejo light down	Phosphate-induced protein 1	Unclear								chr03_02822240_02823414	AT2G17230
CHR18_JGVV1_332_T01	VIT_18s0001g06020	2.21927	1.42003	1.4616	1.4939	-0.210267	0	0.00543276	V3	Verdejo light down	Phosphate-induced protein 1	Unclear								chr18_04594155_04595268	AT4G08950
CHR18_JGVV1_341_T01	VIT_18s0001g06150	1.8502	1.84287	1.93893	1.93933	-0.8658	0	7.88442e-05	V3	Verdejo light down	Phosphate-induced protein 1	Unclear								chr18_04652464_04653648	AT4G08950
CHR18_JGVV1_342_T01	VIT_18s0001g06170	2.08177	1.3962	1.28587	1.5041	-0.199833	0	0.00921108	V3	Verdejo light down	Phosphate-induced protein 1	Unclear								chr18_04658419_04659571	AT4G08950
CHR14_JGVV6_92_T01	VIT_14s0006g01610	0.915967	1.36827	1.56377	1.14413	-0.316567	0	0.00829545	V3	Verdejo light down	PMI2 (plastid movement impaired 2)	Unclear								chr14_17922930_17923676	AT1G66480
CHR10_JGVV3_366_T01	VIT_10s0003g04090	0.599567	0.729667	1.0324	0.912833	0.263567	0	0.0200613	V3	Verdejo light down	Remorin	Unclear								chr10_06940083_06943464	AT1G30320
CHR8_JGVV40_1_T01	VIT_08s0040g03400	0.684333	0.7605	1.22193	1.0064	0.188433	0	0.0185774	V3	Verdejo light down	Short-chain dehydrogenase/reductase	Unclear								chr08_14354707_14358038	AT5G02540
CHR17_JGVV0_503_T01	VIT_17s0000g04740	0.788367	0.887467	1.0633	1.22737	0.711667	0	0.0379444	V3	Verdejo light down	Transducin family protein / WD-40 repeat	Unclear								chr17_05129709_05136316	AT3G42660
CHR18_JGVV1_817_T01	VIT_18s0001g11600	0.584567	1.14113	1.38737	1.1993	0.195433	0	0.00569674	V3	Verdejo light down	Transducin protein	Unclear								chr18_09890461_09892608	AT2G26490
CHR19_PDVV14_128_T01	VIT_19s0014g01400	0.745533	1.0724	1.16697	1.04667	-0.1023	0	0.0170484	V3	Verdejo light down	Agenet domain-containing protein	Unknown								chr19_01477656_01478138	AT1G06340
CHR8_JGVV32_54_T01	VIT_08s0032g00680	0.425967	0.685267	0.9204	1.257	-0.1024	0	0.000450393	V3	Verdejo light down	SPX (SYG1/Pho81/XPR1) domain-containing protein	Unknown								chr08_04105849_04114105	AT2G38920
CHR18_JGVV1_57_T01	VIT_18s0001g00840	0.757633	0.9715	1.56773	1.48883	0.0154	0	0.00700175	V3	Verdejo light down	Syringolide-induced protein 14-1-1	Unknown								chr18_01575161_01576208	AT1G76070
CHR15_JGVV24_69_T01	VIT_15s0024g00940	0.2998	0.548733	0.833633	0.9242	-0.0982333	0	0.000353279	V3	Verdejo light down	Tetratricopeptide helical	Unknown								chr15_01828473_01831512	AT1G01320
CHR1_JGVV10_246_T01	VIT_01s0010g03330	0.4775	0.776967	0.813667	1.04113	0.154033	0	0.00746758	V3	Verdejo light down	Unknown	Unknown								chr01_20663845_20665742
CHR1_JGVV11_242_T01	VIT_01s0011g04190	1.1258	1.49217	1.37453	0.7829	-0.250067	0	0.0250178	V3	Verdejo light down	Unknown	Unknown								chr01_03805625_03806288
CHR1_JGVV11_239_T01	VIT_01s0011g04220	0.402733	0.785133	0.541333	0.811867	-0.3055	0	0.0260445	V3	Verdejo light down	Unknown	Unknown								chr01_03833982_03836659
CHR1_GSVIVT00012477001_T01	VIT_01s0113g00410	0.7411	0.8819	1.39887	1.5072	0.324133	0	0.000450393	V3	Verdejo light down	Unknown	Unknown								chr01_13666015_13666974
CHR2_JGVV25_50_T01	VIT_02s0025g00530	1.10987	0.867233	1.11423	0.864033	0.232467	0	0.0313652	V3	Verdejo light down	Unknown	Unknown								chr02_00641176_00641930
CHR2_JGVV236_10_T01	VIT_02s0236g00100	1.04217	0.8891	0.954167	1.1408	0.119267	0	0.0289029	V3	Verdejo light down	Unknown	Unknown								chr02_05533778_05534430
CHR2_JGVV236_11_T01	VIT_02s0236g00120	0.695667	0.815933	1.04937	1.19213	0.545167	0	0.0236372	V3	Verdejo light down	Unknown	Unknown								chr02_05555820_05556453
CHR3_JGVV38_42_T01	VIT_03s0038g04330	0.895767	1.66037	1.81107	1.4976	0.2846	0	0.00417482	V3	Verdejo light down	Unknown	Unknown								chr03_03151777_03152410
CHR7_JGVV5_129_T01	VIT_07s0005g01320	1.3687	1.4702	1.7044	1.4868	-0.0116667	0	0.000555236	V3	Verdejo light down	Unknown	Unknown								chr07_03854148_03854869
CHR7_JGVV205_16_T01	VIT_07s0205g00010	1.54347	1.57957	0.993133	0.9251	0.1369	0	0.0235683	V3	Verdejo light down	Unknown	Unknown								chr07_15069112_15069937
CHR8_JGVV7_629_T01	VIT_08s0007g02370	0.425467	0.558167	0.781733	1.08747	-0.00963333	0	0.00136906	V3	Verdejo light down	Unknown	Unknown								chr08_16439442_16440501
CHR9_JGVV2_302_T01	VIT_09s0002g03340	0.272533	0.973333	1.27513	1.34547	-0.409133	0	0.00541767	V3	Verdejo light down	Unknown	Unknown								chr09_03028492_03029489
CHR11_JGVV16_282_T01	VIT_11s0016g03190	0.890033	0.936367	1.04683	0.943533	0.0384667	0	0.0186431	V3	Verdejo light down	Unknown	Unknown								chr11_02563204_02564128
CHR11_JGVV37_88_T01	VIT_11s0037g00980	0.2903	0.786233	1.13733	1.05947	-0.2137	0	0.00350701	V3	Verdejo light down	Unknown	Unknown								chr11_09855520_09856382
CHR16_GSVIVT00024430001_T01	VIT_16s0039g02330	0.592233	0.7692	1.18443	0.977933	0.115933	0	0.0171293	V3	Verdejo light down	Unknown	Unknown								chr16_02482168_02483049
CHR16_JGVV50_73_T01	VIT_16s0050g01990	1.02677	0.875933	0.691433	0.779267	-0.1948	0	0.00479955	V3	Verdejo light down	Unknown	Unknown								chr16_18965490_18966198
CHR17_GSVIVT00008548001_T01	VIT_17s0000g01340	0.5143	0.704033	0.8811	1.14297	0.119733	0	0.00322106	V3	Verdejo light down	Unknown	Unknown								chr17_00948282_00949180
CHRUN_JGVV337_4_T01	VIT_00s0337g00040	0.290033	1.00773	0.964133	1.1017	-0.00836667	0	0.0306003	V3	Verdejo light down	Unknown protein	Unknown								chrUn_24052573_24053597	AT3G07350
CHR1_JGVV150_38_T01	VIT_01s0150g00380	0.788833	1.2701	1.57813	1.77123	0.268867	0	0.0020217	V3	Verdejo light down	Unknown protein	Unknown								chr01_22754920_22755674	AT5G47920
CHR1_JGVV150_41_T01	VIT_01s0150g00410	0.412633	0.5669	0.698333	0.665967	-0.307467	0	0.0324422	V3	Verdejo light down	Unknown protein	Unknown								chr01_22777883_22779333
CHR2_JGVV25_414_T01	VIT_02s0025g04570	0.569467	0.7566	0.922167	0.953367	-0.420167	0	0.0081929	V3	Verdejo light down	Unknown protein	Unknown								chr02_04120627_04122703	AT5G51920
CHR4_JGVV8_157_T01	VIT_04s0008g01700	0.5924	0.8236	1.36867	1.39187	0.0690333	0	0.0154272	V3	Verdejo light down	Unknown protein	Unknown								chr04_01328323_01329682	AT1G54200
CHR4_JGVV8_219_T01	VIT_04s0008g02340	0.418367	0.772533	1.06243	1.12597	0.101467	0	0.000582163	V3	Verdejo light down	Unknown protein	Unknown									AT5G24890
CHR5_JGVV20_264_T01	VIT_05s0020g02830	0.672567	1.3524	1.6445	1.93227	-0.335233	0	0.000344958	V3	Verdejo light down	Unknown protein	Unknown								chr05_04531089_04531963	AT5G19190
CHR6_JGVV4_523_T01	VIT_06s0004g02830	0.668967	0.6575	0.492567	0.6088	-0.338533	0	0.00105293	V3	Verdejo light down	Unknown protein	Unknown								chr06_03560786_03561501	AT5G60680
CHR6_JGVV4_132_T01	VIT_06s0004g07090	0.764033	0.807533	1.10343	0.885567	0.287267	0	0.0448512	V3	Verdejo light down	Unknown protein	Unknown								chr06_07865994_07867100	AT1G07090
CHR7_JGVV31_56_T01	VIT_07s0031g00630	0.499967	0.611633	0.9315	1.04873	0.1698	0	0.0112279	V3	Verdejo light down	Unknown protein	Unknown								chr07_16806918_16808283
CHR8_JGVV7_469_T01	VIT_08s0007g04030	0.498433	0.7647	1.1197	1.191	0.0441333	0	0.0100172	V3	Verdejo light down	Unknown protein	Unknown								chr08_18031747_18033842	AT5G04550
CHR8_JGVV7_48_T01	VIT_08s0007g08520	1.31923	0.658333	0.516567	0.8149	0.2257	0	0.0433265	V3	Verdejo light down	Unknown protein	Unknown								chr08_21921253_21921738
CHR9_JGVV2_136_T01	VIT_09s0002g01570	0.583367	1.02483	1.26103	0.85	0.653867	0	0.0149669	V3	Verdejo light down	Unknown protein	Unknown								chr09_01370944_01371330	AT4G39340
CHR11_JGVV16_261_T01	VIT_11s0016g02980	0.957967	1.07	1.42877	1.52547	-0.0594	0	0.00597901	V3	Verdejo light down	Unknown protein	Unknown								chr11_02383682_02384646	AT5G56550
CHR11_JGVV52_143_T01	VIT_11s0052g00220	1.09153	0.182833	0.514533	-0.233633	-0.119867	0	0.0300987	V3	Verdejo light down	Unknown protein	Unknown								chr11_17386664_17393388	AT2G34690
CHR12_JGVV28_41_T01	VIT_12s0028g03620	0.662767	0.9652	1.05857	1.01687	0.136	0	0.00147008	V3	Verdejo light down	Unknown protein	Unknown								chr12_04453119_04454372	AT4G28310
CHR12_JGVV35_83_T01	VIT_12s0035g01340	0.594533	0.9045	1.31517	1.2723	0.169333	0	8.44875e-05	V3	Verdejo light down	Unknown protein	Unknown								chr12_21195068_21196073	AT1G09610
CHR12_JGVV59_2_T01	VIT_12s0059g00030	1.23873	1.72117	1.8052	1.81377	-0.175367	0	0.000147007	V3	Verdejo light down	Unknown protein	Unknown								chr12_04942930_04944538	AT5G59350
CHR13_JGVV19_369_T01	VIT_13s0019g01040	1.40793	1.84983	2.10273	2.1871	-0.170967	0	9.89891e-05	V3	Verdejo light down	Unknown protein	Unknown								chr13_02752454_02753778	AT5G59350
CHR14_JGVV68_177_T01	VIT_14s0068g01860	1.26477	1.5684	1.5304	1.69877	0.0415667	0	0.00273707	V3	Verdejo light down	Unknown protein	Unknown								chr14_25557491_25558035	AT3G27030
CHR18_JGVV1_297_T01	VIT_18s0001g05370	0.6582	0.924567	0.9952	1.14807	-0.222767	0	0.00152708	V3	Verdejo light down	Unknown protein	Unknown								chr18_04279252_04280705	AT1G78110
CHR19_JGVV14_239_T01	VIT_19s0014g02720	0.4113	0.850167	1.11233	1.32133	0.0166333	0	0.000242516	V3	Verdejo light down	Unknown protein	Unknown								chr19_02780604_02782106	AT1G53035
CHR19_JGVV15_31_T01	VIT_19s0015g00340	0.732333	0.901967	1.009	1.11267	0.1837	0	0.00086587	V3	Verdejo light down	Unknown protein	Unknown								chr19_08341129_08341966	AT3G13175
CHR19_JGVV15_101_T01	VIT_19s0015g01060	0.558533	0.679167	0.978233	1.2442	0.245733	0	0.00103621	V3	Verdejo light down	Unknown protein	Unknown								chr19_09142663_09146032	AT3G13225
CHR19_JGVV27_102_T01	VIT_19s0027g00340	0.5775	1.33647	1.6998	1.5461	-0.1228	0	0.000750885	V3	Verdejo light down	Unknown protein	Unknown								chr19_19037511_19039076
CHR9_JGVV2_671_T01	VIT_09s0002g07540	0.870933	0.980733	0.725867	0.3208	-0.8429	0	0.0148298	V3	Verdejo light down	VQ motif-containing protein	Unknown								chr09_07625485_07626065	AT1G80450
CHR19_JGVV14_220_T01	VIT_19s0014g02490	0.724	1.05437	1.42277	1.65207	-0.0722667	0	0.00359724	V3	Verdejo light down	VQ motif-containing protein	Unknown								chr19_02589475_02590454	AT1G28280
