# Supplementary material for: Circadian oscillatory transcriptional programs in grapevine ripening fruits
Source: BMC Plant Biol. 2014 Mar 25;14:78. doi: 10.1186/1471-2229-14-78 (PMC3986946; doi:10.1186/1471-2229-14-78)
Supplement: Additional file 9 — Functional enrichment analysis in clusters of differentially expressed transcripts identified in Verdejo pericarp table. [file 1471-2229-14-78-S9.xlsx]

## Sheet: TableVerdejoFatiGO
Additional file 9 – Functional enrichment analysis in clusters of differentially expressed transcripts identified in Verdejo pericarp. Functional categories* significanly over-represented (0.05 Benjamini-Hochber adjusted p-value in a Fisher's exact test) within each expression profile of DEG.
Functional category	Category level	p-value	Category size in array	Cluster positive transcripts	Cluster negative transcripts	Cluster %	Array %	Cluster positive IDs
Cluster V1. Verdejo night-morning down (273 transcripts)
Transport overview.Transmembrane Electron Carriers	2	0.0175795	61	5	268	1.83	0.19	VIT_10s0003g02890,VIT_10s0003g02900,VIT_12s0055g01110,VIT_15s0024g00040,VIT_17s0000g06350
Transport overview.Transmembrane Electron Carriers.Transmembrane 1-electron transfer carriers	3	0.0175795	60	5	268	1.83	0.19	VIT_10s0003g02890,VIT_10s0003g02900,VIT_12s0055g01110,VIT_15s0024g00040,VIT_17s0000g06350
Transport overview.Transmembrane Electron Carriers.Transmembrane 1-electron transfer carriers.Plant photosystem I supercomplex	4	0.00545584	43	5	268	1.83	0.13	VIT_10s0003g02890,VIT_10s0003g02900,VIT_12s0055g01110,VIT_15s0024g00040,VIT_17s0000g06350
Transport overview.Channels and pores	2	0.0467434	373	11	262	4.03	1.22	VIT_04s0069g00060,VIT_04s0069g00200,VIT_04s0069g00260,VIT_04s0069g00270,VIT_04s0069g00290,VIT_04s0069g00330,VIT_04s0069g00630,VIT_16s0115g00060,VIT_18s0001g09120,VIT_18s0041g01230,VIT_19s0014g01830
Transport overview.Channels and pores.a-Type channels	3	0.0122155	256	10	263	3.66	0.83	VIT_04s0069g00060,VIT_04s0069g00200,VIT_04s0069g00260,VIT_04s0069g00270,VIT_04s0069g00290,VIT_04s0069g00330,VIT_04s0069g00630,VIT_16s0115g00060,VIT_18s0041g01230,VIT_19s0014g01830
Metabolism.Primary metabolism.Protein metabolism and modification.Protein folding.Chaperone-mediated protein folding	5	0.00383593	302	12	261	4.4	0.98	VIT_00s1286g00010,VIT_01s0011g04820,VIT_02s0025g04170,VIT_04s0008g01110,VIT_08s0217g00090,VIT_09s0002g00640,VIT_14s0068g01140,VIT_16s0022g00510,VIT_16s0115g00060,VIT_18s0041g01230,VIT_19s0014g05050,VIT_19s0015g01370
Metabolism.Primary metabolism.Protein metabolism and modification.Protein folding.Chaperone-mediated protein folding.HSP-mediated protein folding	6	0.000453144	240	12	261	4.4	0.77	VIT_00s1286g00010,VIT_01s0011g04820,VIT_02s0025g04170,VIT_04s0008g01110,VIT_08s0217g00090,VIT_09s0002g00640,VIT_14s0068g01140,VIT_16s0022g00510,VIT_16s0115g00060,VIT_18s0041g01230,VIT_19s0014g05050,VIT_19s0015g01370
Signaling.Hormone signaling.Ethylene signaling	3	0.0122155	258	10	263	3.66	0.84	VIT_02s0025g00360,VIT_09s0018g01650,VIT_11s0016g04080,VIT_16s0013g00900,VIT_16s0013g00950,VIT_16s0013g00970,VIT_16s0013g00980,VIT_16s0013g01030,VIT_16s0013g01050,VIT_16s0013g01060
Signaling.Hormone signaling.Ethylene signaling.Ethylene-mediated signaling pathway	4	0.010452	247	10	263	3.66	0.8	VIT_02s0025g00360,VIT_09s0018g01650,VIT_11s0016g04080,VIT_16s0013g00900,VIT_16s0013g00950,VIT_16s0013g00970,VIT_16s0013g00980,VIT_16s0013g01030,VIT_16s0013g01050,VIT_16s0013g01060
Metabolism.Primary metabolism.Generation of metabolite precursors and energy.Photosynthesis.Antenna proteins	5	0.000201919	20	5	268	1.83	0.05	VIT_10s0003g02890,VIT_10s0003g02900,VIT_12s0055g01110,VIT_15s0024g00040,VIT_17s0000g06350
Regulation overview.Regulation of gene expression.Regulation of transcription.Transcription factor.AP2 family transcription factor	5	0.00545584	140	8	265	2.93	0.44	VIT_09s0018g01650,VIT_16s0013g00900,VIT_16s0013g00950,VIT_16s0013g00970,VIT_16s0013g00980,VIT_16s0013g01030,VIT_16s0013g01050,VIT_16s0013g01060
Regulation overview.Regulation of gene expression.Regulation of transcription.Transcription factor.AP2 family transcription factor.ERF subfamily transcription factor	6	2.00568e-05	56	8	265	2.93	0.16	VIT_09s0018g01650,VIT_16s0013g00900,VIT_16s0013g00950,VIT_16s0013g00970,VIT_16s0013g00980,VIT_16s0013g01030,VIT_16s0013g01050,VIT_16s0013g01060
Transport overview.Channels and pores.a-Type channels.Glutamate-gated Ion Channel of Neurotransmitter Receptors	4	3.72128e-06	42	8	265	2.93	0.11	VIT_04s0069g00060,VIT_04s0069g00200,VIT_04s0069g00260,VIT_04s0069g00270,VIT_04s0069g00290,VIT_04s0069g00330,VIT_04s0069g00630,VIT_19s0014g01830
Transport overview.Ion transport.Cation transport.Glutamate activated channel	4	2.23183e-05	40	7	266	2.56	0.11	VIT_04s0069g00200,VIT_04s0069g00260,VIT_04s0069g00270,VIT_04s0069g00290,VIT_04s0069g00330,VIT_04s0069g00630,VIT_19s0014g01830
Cluster V2. Verdejo morning up (222 transcripts)
Diverse functions	1	9.74399e-07	1235	31	191	13.96	4.05	VIT_00s0184g00060,VIT_00s0525g00030,VIT_00s0790g00010,VIT_03s0038g03740,VIT_04s0008g03310,VIT_06s0009g03560,VIT_08s0040g02620,VIT_09s0002g03300,VIT_09s0002g03870,VIT_09s0002g03980,VIT_10s0003g02870,VIT_10s0003g05800,VIT_10s0042g00130,VIT_10s0042g00450,VIT_11s0016g04580,VIT_12s0059g01950,VIT_14s0006g00170,VIT_14s0030g02280,VIT_14s0036g00680,VIT_14s0060g01400,VIT_14s0068g01170,VIT_14s0068g02240,VIT…
Diverse functions.Gene family with diverse functions	2	9.74399e-07	1235	31	191	13.96	4.05	VIT_00s0184g00060,VIT_00s0525g00030,VIT_00s0790g00010,VIT_03s0038g03740,VIT_04s0008g03310,VIT_06s0009g03560,VIT_08s0040g02620,VIT_09s0002g03300,VIT_09s0002g03870,VIT_09s0002g03980,VIT_10s0003g02870,VIT_10s0003g05800,VIT_10s0042g00130,VIT_10s0042g00450,VIT_11s0016g04580,VIT_12s0059g01950,VIT_14s0006g00170,VIT_14s0030g02280,VIT_14s0036g00680,VIT_14s0060g01400,VIT_14s0068g01170,VIT_14s0068g02240,VIT…
Response to stimulus.Stress response.Biotic stress response	3	0.0207816	1254	22	200	9.91	4.14	VIT_00s0184g00120,VIT_00s1467g00010,VIT_01s0026g01870,VIT_03s0038g01610,VIT_03s0038g01620,VIT_06s0004g02670,VIT_09s0002g03300,VIT_09s0002g03870,VIT_09s0002g03980,VIT_09s0070g00350,VIT_10s0042g00240,VIT_12s0121g00050,VIT_12s0142g00590,VIT_13s0019g05010,VIT_13s0019g05050,VIT_13s0139g00130,VIT_14s0068g02240,VIT_15s0045g00710,VIT_15s0045g00750,VIT_18s0041g01750,VIT_19s0014g00570,VIT_19s0027g01170
Response to stimulus.Stress response.Biotic stress response.Plant-pathogen interaction	4	0.00663723	666	16	206	7.21	2.18	VIT_00s0184g00120,VIT_00s1467g00010,VIT_03s0038g01610,VIT_03s0038g01620,VIT_06s0004g02670,VIT_09s0002g03300,VIT_09s0002g03870,VIT_09s0002g03980,VIT_09s0070g00350,VIT_12s0121g00050,VIT_12s0142g00590,VIT_13s0139g00130,VIT_14s0068g02240,VIT_15s0045g00710,VIT_18s0041g01750,VIT_19s0027g01170
Response to stimulus.Stress response.Biotic stress response.Plant-pathogen interaction.R proteins from Plant-pathogen interaction	5	0.00056214	349	13	209	5.86	1.13	VIT_00s0184g00120,VIT_03s0038g01610,VIT_03s0038g01620,VIT_09s0002g03300,VIT_09s0002g03870,VIT_09s0002g03980,VIT_09s0070g00350,VIT_12s0121g00050,VIT_12s0142g00590,VIT_13s0139g00130,VIT_15s0045g00710,VIT_18s0041g01750,VIT_19s0027g01170
Diverse functions.Gene family with diverse functions.Pentatricopeptide domain family	3	2.22264e-07	505	21	201	9.46	1.63	VIT_00s0184g00060,VIT_00s0525g00030,VIT_00s0790g00010,VIT_03s0038g03740,VIT_04s0008g03310,VIT_06s0009g03560,VIT_08s0040g02620,VIT_10s0003g02870,VIT_10s0003g05800,VIT_10s0042g00130,VIT_11s0016g04580,VIT_12s0059g01950,VIT_14s0006g00170,VIT_14s0030g02280,VIT_14s0036g00680,VIT_14s0060g01400,VIT_14s0068g01170,VIT_16s0039g00210,VIT_17s0000g06090,VIT_18s0001g11850,VIT_18s0001g15530
Transport overview.Macromolecule transport.Multidrug transport.Multidrug ABC transport	4	0.0478181	240	8	214	3.6	0.78	VIT_09s0002g03550,VIT_09s0002g03560,VIT_09s0002g03570,VIT_09s0002g03640,VIT_09s0002g05390,VIT_12s0055g01240,VIT_18s0072g01220,VIT_18s0166g00310
Regulation overview.Regulation of gene expression.Regulation of transcription.Transcription factor.GRAS family transcription factor	5	0.00663723	50	5	217	2.25	0.15	VIT_06s0004g04950,VIT_06s0004g04960,VIT_06s0004g04990,VIT_07s0129g00030,VIT_09s0002g01190
Regulation overview.Regulation of gene expression.Regulation of transcription.Transcription factor.Response regulator family transcription factor	5	0.0189225	14	3	219	1.35	0.04	VIT_07s0005g05040,VIT_13s0067g03490,VIT_13s0067g03510
Cluster V3. Verdejo night-morning up (281 transcripts)
Signaling	1	0.000194986	3668	63	218	22.42	12.14	VIT_00s0194g00070,VIT_00s0194g00080,VIT_00s0270g00130,VIT_00s0772g00010,VIT_00s1542g00010,VIT_00s2539g00010,VIT_01s0010g01000,VIT_01s0011g03520,VIT_01s0011g04860,VIT_01s0011g05260,VIT_01s0150g00020,VIT_01s0150g00120,VIT_01s0150g00510,VIT_02s0025g01360,VIT_02s0087g00720,VIT_03s0038g01210,VIT_03s0038g02400,VIT_03s0038g04060,VIT_03s0180g00090,VIT_04s0008g00110,VIT_04s0008g00960,VIT_04s0008g01220,VIT…
Signaling.Signaling pathway.Protein kinase	3	0.0346655	1566	29	252	10.32	5.18	VIT_00s0270g00130,VIT_00s0772g00010,VIT_00s1542g00010,VIT_00s2539g00010,VIT_01s0010g01000,VIT_01s0150g00020,VIT_02s0087g00720,VIT_03s0038g02400,VIT_03s0180g00090,VIT_04s0008g01220,VIT_04s0043g00160,VIT_04s0044g00050,VIT_05s0020g00830,VIT_07s0005g02100,VIT_08s0007g00830,VIT_09s0054g01570,VIT_10s0003g01860,VIT_11s0052g01410,VIT_12s0028g03060,VIT_12s0035g00680,VIT_12s0035g01230,VIT_13s0019g01080,VIT…
Regulation overview	1	1.1366e-06	2856	59	222	21	9.42	VIT_00s0194g00070,VIT_00s0483g00050,VIT_00s0956g00030,VIT_00s1364g00020,VIT_00s2547g00010,VIT_01s0010g02040,VIT_01s0011g03110,VIT_01s0011g03520,VIT_01s0011g03730,VIT_01s0011g05260,VIT_01s0026g00850,VIT_01s0150g00120,VIT_02s0025g01360,VIT_02s0025g01990,VIT_03s0038g04760,VIT_04s0008g00110,VIT_04s0023g01330,VIT_04s0023g01930,VIT_04s0023g02430,VIT_05s0020g04680,VIT_06s0004g03070,VIT_06s0004g08190,VIT…
Regulation overview.Regulation of gene expression	2	5.77322e-07	2703	58	223	20.64	8.91	VIT_00s0194g00070,VIT_00s0483g00050,VIT_00s0956g00030,VIT_00s1364g00020,VIT_00s2547g00010,VIT_01s0010g02040,VIT_01s0011g03110,VIT_01s0011g03520,VIT_01s0011g03730,VIT_01s0011g05260,VIT_01s0026g00850,VIT_01s0150g00120,VIT_02s0025g01360,VIT_02s0025g01990,VIT_03s0038g04760,VIT_04s0008g00110,VIT_04s0023g01330,VIT_04s0023g01930,VIT_04s0023g02430,VIT_05s0020g04680,VIT_06s0004g03070,VIT_06s0004g08190,VIT…
Regulation overview.Regulation of gene expression.Regulation of transcription	3	3.53902e-07	2639	58	223	20.64	8.69	VIT_00s0194g00070,VIT_00s0483g00050,VIT_00s0956g00030,VIT_00s1364g00020,VIT_00s2547g00010,VIT_01s0010g02040,VIT_01s0011g03110,VIT_01s0011g03520,VIT_01s0011g03730,VIT_01s0011g05260,VIT_01s0026g00850,VIT_01s0150g00120,VIT_02s0025g01360,VIT_02s0025g01990,VIT_03s0038g04760,VIT_04s0008g00110,VIT_04s0023g01330,VIT_04s0023g01930,VIT_04s0023g02430,VIT_05s0020g04680,VIT_06s0004g03070,VIT_06s0004g08190,VIT…
Regulation overview.Regulation of gene expression.Regulation of transcription.Transcription factor	4	2.96109e-07	2579	58	223	20.64	8.49	VIT_00s0194g00070,VIT_00s0483g00050,VIT_00s0956g00030,VIT_00s1364g00020,VIT_00s2547g00010,VIT_01s0010g02040,VIT_01s0011g03110,VIT_01s0011g03520,VIT_01s0011g03730,VIT_01s0011g05260,VIT_01s0026g00850,VIT_01s0150g00120,VIT_02s0025g01360,VIT_02s0025g01990,VIT_03s0038g04760,VIT_04s0008g00110,VIT_04s0023g01330,VIT_04s0023g01930,VIT_04s0023g02430,VIT_05s0020g04680,VIT_06s0004g03070,VIT_06s0004g08190,VIT…
Signaling.Hormone signaling	2	0.0403601	1219	24	257	8.54	4.02	VIT_01s0011g04860,VIT_01s0011g05260,VIT_01s0150g00120,VIT_02s0025g01360,VIT_03s0038g01210,VIT_03s0038g04060,VIT_04s0008g00110,VIT_05s0020g04680,VIT_06s0004g08190,VIT_08s0007g05390,VIT_08s0058g00470,VIT_09s0002g00650,VIT_09s0002g00700,VIT_10s0003g00130,VIT_10s0003g00140,VIT_12s0057g00690,VIT_12s0059g01380,VIT_13s0019g02910,VIT_13s0019g02990,VIT_13s0067g03430,VIT_13s0067g03480,VIT_14s0030g02310,VIT…
Regulation overview.Regulation of gene expression.Regulation of transcription.Transcription factor.CO-like / B-box family transcriprion factor	5	0.0180443	12	3	278	1.07	0.03	VIT_00s0194g00070,VIT_01s0011g03520,VIT_12s0057g01350
Signaling.Hormone signaling.Cytokinin signaling	3	0.0163048	119	7	274	2.49	0.38	VIT_06s0004g08190,VIT_08s0007g05390,VIT_12s0057g00690,VIT_13s0019g02910,VIT_13s0019g02990,VIT_13s0067g03430,VIT_13s0067g03480
Signaling.Hormone signaling.Cytokinin signaling.Cytokinin-mediated signaling pathway	4	0.0361358	68	5	276	1.78	0.21	VIT_06s0004g08190,VIT_08s0007g05390,VIT_12s0057g00690,VIT_13s0067g03430,VIT_13s0067g03480
Cellular process.Cellular component organization and biogenesis.Cell wall organization and biogenesis.Cell wall metabolism.Cell wall modification	5	0.0104711	188	9	272	3.2	0.6	VIT_07s0005g00890,VIT_11s0052g01180,VIT_11s0052g01200,VIT_11s0052g01210,VIT_11s0052g01260,VIT_11s0052g01280,VIT_11s0052g01300,VIT_11s0052g01310,VIT_11s0052g01330
Cellular process.Cellular component organization and biogenesis.Cell wall organization and biogenesis.Cell wall metabolism.Cell wall modification.Xyloglucan modification	6	1.1366e-06	43	8	273	2.85	0.12	VIT_11s0052g01180,VIT_11s0052g01200,VIT_11s0052g01210,VIT_11s0052g01260,VIT_11s0052g01280,VIT_11s0052g01300,VIT_11s0052g01310,VIT_11s0052g01330
Regulation overview.Regulation of gene expression.Regulation of transcription.Transcription factor.Response regulator family transcription factor	5	0.0264986	14	3	278	1.07	0.04	VIT_08s0007g05390,VIT_13s0067g03430,VIT_13s0067g03480
*Functional classification from Grimplet et al., BMC Res Notes 2012
