# Supplementary material for: Circadian oscillatory transcriptional programs in grapevine ripening fruits
Source: BMC Plant Biol. 2014 Mar 25;14:78. doi: 10.1186/1471-2229-14-78 (PMC3986946; doi:10.1186/1471-2229-14-78)
Supplement: Additional file 10 — Transcripts differentially oscillating in expression between Tempranillo and Verdejo experiments table. [file 1471-2229-14-78-S10.xlsx]

## Sheet: TvsVmaSigPro
Additiona file 10 – Transcripts differentially oscillating in expression between Tempranillo and Verdejo experiments. Differentially oscillating transcripts according to 0.05 Benjamini-Hochberg adjusted p-value in a maSigPro two-class time course (plynomial degree 3) comparison and ≥2-fold change between cultivars after expression data normalization to the corresponding 20h day2 time point on eac…
SEQ_ID_Nimblegen	ID 12X V1	T18h-1/18h-2	T23:30h/18h-2	T4h/18h-2	T7:45h/18h-2	T12:45h/18h-2	T18h-2/18h-2	V18h-1/18h-2	V23:45h/18h-2	V4:30h/18h-2	V8:45h/18h-2	V13:45h/18h-2	V18h-2/18h-2	maSigPro p-value	Cluster	Cluster definition	Functional annotation	Functionnal category 1	Functionnal category 2	Functionnal category 3	Functionnal category 4	Functionnal category 5	Functionnal category 6	Chromosome position 12X	Best arabidopsis match
CHR15_JGVV21_136_T01	VIT_15s0021g01280	-1.353	-0.856	-1.505	-1.163	-1.506	0	0.608	0.511	0.495	0.278	-0.895	0	2.22045e-16	TvsV1	Tempranillo day up	Cyclin-U4-1 (CycU4;1) CYCP4;1	Cellular process.Cell growth and death	Regulation overview.Regulation of cell cycle					chr15_11420869_11422063	AT2G44740
CHR14_GSVIVT00030984001_T01	VIT_14s0006g02540	-0.393	-0.88	-0.922	-0.93	-0.9	0	-0.646	-0.044	-0.023	-0.788	0.252	0	3.20965e-12	TvsV1	Tempranillo day up	RNA exonuclease 1	Cellular process.Cellular component organization and biogenesis.Ribosome organization and biogenesis						chr14_20267119_20267379
CHR8_JGVV7_819_T01	VIT_08s0007g00330	-0.541	0.116	0.082	-0.378	0.118	0	1.067	0.277	0.554	0.087	0.444	0	0	TvsV1	Tempranillo day up	Metallothionein	Cellular process.Cellular homeostasis.Heavy metal ion homeostasis						chr08_14633089_14634214
CHR19_GSVIVT00020395001_T01	VIT_19s0027g00830	-0.309	-0.507	-0.728	-1.271	-0.693	0	-0.229	-0.038	-0.18	-0.16	-0.27	0	0	TvsV1	Tempranillo day up	Disease resistance protein (CC-NBS-LRR class)	Diverse functions.Gene family with diverse functions.NBS-LRR superfamily	Response to stimulus.Stress response.Biotic stress response					chr19_20163017_20164139
CHR13_JGVV19_123_T01	VIT_13s0019g04030	-0.914	-0.683	-1.124	-1.143	-0.885	0	0.294	0.215	0.045	-0.19	-0.351	0	4.09909e-09	TvsV1	Tempranillo day up	Serine carboxypeptidase SCPL27	Metabolism.Cellular metabolism.Amino acid derivative metabolism.Cyanoamino acid metabolism	Metabolism.Primary metabolism.Protein metabolism and modification.Proteolysis.Peptidase-mediated proteolysis					chr13_05301912_05306166	AT3G07990
CHR4_JGVV8_99_T01	VIT_04s0008g01100	0.303	0.072	0.064	-0.102	0.235	0	0.5	0.109	0.274	-0.062	1.256	0	9.92807e-08	TvsV1	Tempranillo day up	CYP706A12	Metabolism.Cellular metabolism.Oxidation reduction.Cytochrome P450 oxidoreductase						chr04_00916045_00919492	AT2G26170
CHR4_JGVV23_147_T01	VIT_04s0023g02350	-0.532	-0.209	-0.615	-0.5	-0.273	0	0.255	0.617	0.238	-0.283	0.921	0	1.11022e-16	TvsV1	Tempranillo day up	CYP722A1	Metabolism.Cellular metabolism.Oxidation reduction.Cytochrome P450 oxidoreductase						chr04_18887796_18891508	AT1G19630
CHR19_JGVV15_146_T01	VIT_19s0015g01660	-0.573	-1.139	-0.969	-1.116	-0.806	0	-0.087	-0.031	-0.447	-0.641	-0.403	0	0	TvsV1	Tempranillo day up	Phenylalanine-tRNA ligase	Metabolism.Primary metabolism.Amino acid metabolism.Aromatic amino acid metabolism.Aromatic amino acid biosynthesis	Metabolism.Primary metabolism.Nucleobase, nucleoside, nucleotide, nucleic acid metabolism.Nucleic acid metabolism.RNA metabolism.tRNA metabolism.tRNA processing	Metabolism.Primary metabolism.Protein metabolism and modification.Protein synthesis.Translation.Amino acid activation				chr19_10312714_10314781	AT1G55790
CHR8_JGVV58_49_T01	VIT_08s0058g00970	-0.246	-0.149	-0.185	0.09	0.209	0	1.055	0.152	0.29	0.123	0.518	0	4.76952e-13	TvsV1	Tempranillo day up	Cationic peroxidase	Metabolism.Primary metabolism.Amino acid metabolism.Aromatic amino acid metabolism.Phenylalanine metabolism.Phenylalanine biosynthesis	Metabolism.Cellular metabolism.Methane metabolism	Response to stimulus.Stress response.Abiotic stress response.Oxidative stress response				chr08_10330209_10332083	AT5G05340
CHRUN_JGVV324_6_T01	VIT_00s0324g00060	-0.282	-0.104	-0.217	-0.036	-0.073	0	0.761	-0.419	0.299	-0.054	0.401	0	2.22045e-16	TvsV1	Tempranillo day up	UDP-glycosyltransferase 85A8	Metabolism.Primary metabolism.Carbohydrate metabolism.Glycosyl transference						chrUn_23438431_23440020	AT1G22360
CHR9_JGVV2_188_T01	VIT_09s0002g02120	-0.355	-1.187	-1.057	-0.598	-1.04	0	0.134	0.14	0.037	-0.057	0.014	0	1.11102e-10	TvsV1	Tempranillo day up	Beta-galactosidase	Metabolism.Primary metabolism.Carbohydrate metabolism.Monosaccharide metabolism.Galactose metabolism	Metabolism.Primary metabolism.Carbohydrate metabolism.Oligosaccharide metabolism.N-Glycan metabolism.N-Glycan catabolism	Metabolism.Primary metabolism.Lipid metabolism.Sphingolipid metabolism				chr09_01940794_01947293	AT3G13750
CHR13_RANDOM_JGVV123_2_T01	VIT_13s0067g02840	-0.03	-0.632	-0.924	-0.958	0.13	0	0.264	0.291	0.051	0.174	0.145	0	1.37457e-12	TvsV1	Tempranillo day up	Phosphatidylinositol-4-phosphate 5-kinase	Metabolism.Primary metabolism.Carbohydrate metabolism.Monosaccharide metabolism.Inositol phosphate metabolism	Signaling.Signaling pathway.Phosphatidylinositol Signaling	Cellular process.Cellular component organization and biogenesis.Cytoskeleton organization and biogenesis.Actin organization and biogenesis	Transport overview.Macromolecule transport.Protein transport.Protein coat			chr13_random_01545055_01549032	AT3G07960
CHR13_JGVV67_193_T01	VIT_13s0067g00890	-0.085	-0.696	-1.014	-1.259	-0.578	0	0.278	0.211	-0.03	0.03	-0.001	0	0	TvsV1	Tempranillo day up	Phosphoinositide-specific phospholipase C	Metabolism.Primary metabolism.Carbohydrate metabolism.Monosaccharide metabolism.Inositol phosphate metabolism	Signaling.Hormone Signaling.ABA Signaling.ABA-mediated Signaling pathway	Signaling.Signaling pathway.Phosphatidylinositol Signaling				chr13_00501561_00504877	AT2G40116
CHR10_JGVV3_459_T01	VIT_10s0003g05420	-0.558	-0.771	-1.051	-0.937	-0.861	0	0.437	0.67	0.524	1.224	0.534	0	1.20159e-12	TvsV1	Tempranillo day up	S-2-hydroxy-acid oxidase, peroxisomal	Metabolism.Primary metabolism.Generation of metabolite precursors and energy.Glyoxylate and dicarboxylate metabolism						chr10_10008871_10010615	AT2G34790
CHR2_JGVV25_221_T01	VIT_02s0025g02410	-0.654	-0.829	-1.138	-1.165	-0.949	0	0.145	0.035	-0.122	-0.291	-0.47	0	7.96435e-10	TvsV1	Tempranillo day up	Plastocyanin domain-containing protein	Metabolism.Primary metabolism.Generation of metabolite precursors and energy.Photosynthesis.Photosynthetic-chain phosphorylation	Transport overview.Macromolecule transport.Protein transport.Thylakoid targeting pathway	Metabolism.Primary metabolism.Generation of metabolite precursors and energy.Electron transport				chr02_02122091_02123011	AT1G64640
CHR9_JGVV2_215_T01	VIT_09s0002g02390	0.009	-0.377	-0.74	-1.001	-0.199	0	0.109	0.228	0.223	0.109	0.293	0	3.77546e-08	TvsV1	Tempranillo day up	Phospholipase D epsilon	Metabolism.Primary metabolism.Lipid metabolism.Glycerolipid metabolism.Glycerophospholipid metabolism.Glycerophospholipid catabolism	Metabolism.Primary metabolism.Lipid metabolism.Ether lipid metabolism	Signaling.Signaling pathway.Calcium sensors and Signaling	Transport overview.Macromolecule transport.Protein transport.Protein coat	Metabolism.Primary metabolism.Lipid metabolism.Glycerolipid metabolism.Glycerophospholipid metabolism.Glycerophospholipid catabolism	Signaling.Signaling pathway.Phosphatidylinositol Signaling	chr09_02169387_02172318	AT1G55180
CHR15_JGVV46_290_T01	VIT_15s0046g00410	-0.522	-1.088	-0.921	-1.089	-0.945	0	0.139	0.047	-0.168	-0.401	-0.065	0	2.30038e-12	TvsV1	Tempranillo day up	Seven in absentia SINA1p	Metabolism.Primary metabolism.Protein metabolism and modification.Proteolysis.cytoplasmic and nuclear protein degradation.Ubiquitin-mediated proteolysis						chr15_17397078_17399141	AT3G61790
CHR1_JGVV10_258_T01	VIT_01s0010g03470	-0.684	-1.149	-1.276	-1.501	0.241	0	-0.097	0.086	-0.09	-0.041	-0.133	0	4.90719e-14	TvsV1	Tempranillo day up	Caffeoyl-CoA O-methyltransferase	Metabolism.Secondary metabolism.Phenylpropanoid metabolism.Phenylpropanoid biosynthesis						chr01_20819229_20822809	AT1G67990
CHR1_JGVV10_260_T01	VIT_01s0010g03490	-0.442	-0.797	-0.932	-1.135	0.158	0	0.102	0.323	-0.112	-0.012	-0.195	0	0	TvsV1	Tempranillo day up	Caffeoyl-CoA O-methyltransferase	Metabolism.Secondary metabolism.Phenylpropanoid metabolism.Phenylpropanoid biosynthesis						chr01_20828338_20830656	AT1G67990
CHR1_JGVV10_262_T01	VIT_01s0010g03510	-0.571	-1.545	-1.911	-1.637	-0.12	0	-0.014	0.15	-0.196	0.038	0.033	0	8.6362e-12	TvsV1	Tempranillo day up	Caffeoyl-CoA O-methyltransferase	Metabolism.Secondary metabolism.Phenylpropanoid metabolism.Phenylpropanoid biosynthesis						chr01_20850116_20852430	AT1G67990
CHR6_JGVV4_90_T01	VIT_06s0004g07540	-0.301	-0.311	-0.496	-0.131	-0.179	0	0.521	0.756	0.575	0.125	-0.316	0	2.98952e-08	TvsV1	Tempranillo day up	Secoisolariciresinol dehydrogenase	Metabolism.Secondary metabolism.Phenylpropanoid metabolism.Phenylpropanoid biosynthesis	Metabolism.Secondary metabolism.Phenylpropanoid metabolism.Lignan metabolism.Lignan biosynthesis					chr06_08312119_08312955	AT3G51680
CHR1_JGVV11_383_T01	VIT_01s0011g02720	-0.064	0.363	0.237	0.168	0.799	0	1.137	0.6	0.163	-0.507	0.683	0	2.09978e-11	TvsV1	Tempranillo day up	No hit	No hit						chr01_02427700_02428200
CHR5_JGVV20_175_T01	VIT_05s0020g01900	0.148	-0.178	-0.493	-1.022	-0.269	0	0.662	0.57	0.491	0.434	-0.083	0	3.65239e-11	TvsV1	Tempranillo day up	No hit	No hit						chr05_03607268_03608363
CHR5_JGVV77_32_T01	VIT_05s0077g00540	-1.256	-0.478	-1.262	-1.648	-0.827	0	0.45	0.451	0.522	0.217	-0.215	0	3.75255e-14	TvsV1	Tempranillo day up	No hit	No hit						chr05_00358653_00359961
CHR7_JGVV104_110_T01	VIT_07s0104g00650	-0.792	-1.266	-1.412	-1.118	-0.741	0	0.415	0.301	0.139	0.046	-0.13	0	2.65754e-12	TvsV1	Tempranillo day up	No hit	No hit						chr07_01834693_01835689
CHR12_PDVV35_151_T01	VIT_12s0035g00430	-0.257	-0.822	-0.776	-1.089	-0.004	0	0.589	0.59	0.511	0.759	0.554	0	5.98401e-09	TvsV1	Tempranillo day up	No hit	No hit						chr12_19762343_19766288
CHR13_GSVIVT00011257001_T01	VIT_13s0106g00520	-0.244	-0.505	-0.629	-1.103	-0.636	0	-0.293	0.017	-0.141	-0.078	0.185	0	1.582e-09	TvsV1	Tempranillo day up	No hit	No hit						chr13_10155970_10156994
CHR14_GSVIVT00033073001_T01	VIT_14s0068g01850	-0.366	-0.362	-0.392	-0.174	-0.437	0	1.129	1.11	0.691	0.291	-0.275	0	3.20282e-08	TvsV1	Tempranillo day up	No hit	No hit						chr14_25555823_25556029
CHR15_JGVV24_84_T01	VIT_15s0024g00770	-0.159	-1.036	-0.624	-0.398	-0.766	0	0.184	0.108	-0.006	0.232	0.321	0	1.11022e-14	TvsV1	Tempranillo day up	No hit	No hit						chr15_01509059_01510269
CHR16_GSVIVT00018713001_T01	VIT_16s0022g00090	-0.242	-0.878	-0.849	-0.767	-0.507	0	-0.262	-0.328	-0.262	-0.76	0.494	0	1.28944e-09	TvsV1	Tempranillo day up	No hit	No hit						chr16_10745465_10745539
CHR18_RANDOM_GSVIVT00036402001_T01	VIT_18s0001g06210	-0.474	-1.256	-1.12	-0.845	-0.681	0	0.382	0.225	0.238	0.348	0.018	0	5.81457e-12	TvsV1	Tempranillo day up	No hit	No hit						chr18_random_04680955_04684917
CHR19_JGVV27_112_T01	VIT_19s0027g00140	-0.761	-0.882	-0.981	-1.063	-0.961	0	0.368	-0.006	0.102	-0.005	0.312	0	0	TvsV1	Tempranillo day up	No hit	No hit						chr19_18546013_18546283
CHR19_JGVV14_154_T01	VIT_19s0014g01780	-1.246	-0.936	-1.719	-1.679	-2.374	0	0.405	0.342	0.206	-0.002	-0.607	0	4.33209e-13	TvsV1	Tempranillo day up	BZIP transcription factor	Regulation overview.Regulation of gene expression.Regulation of transcription.Transcription factor.bZIP family transcription factor						chr19_01945207_01947498	AT3G58120
CHR8_JGVV7_137_T01	VIT_08s0007g07580	0.155	-1.137	-0.711	-0.961	-0.897	0	0.342	0.234	-0.073	-0.394	-0.35	0	4.18621e-12	TvsV1	Tempranillo day up	MYR1 (MYB-related protein 1)	Regulation overview.Regulation of gene expression.Regulation of transcription.Transcription factor.G2-like family transcription factor						chr08_21070413_21073554	AT5G18240
CHR18_JGVV117_24_T01	VIT_18s0117g00270	-0.128	0.179	-0.227	-0.078	-0.193	0	0.912	0.256	0.022	-0.389	0.618	0	2.63202e-11	TvsV1	Tempranillo day up	Zinc finger homeobox 22	Regulation overview.Regulation of gene expression.Regulation of transcription.Transcription factor.zf-HD family transcription factor						chr18_23508689_23509863	AT4G24660
CHR6_JGVV61_87_T01	VIT_06s0061g00710	-0.313	-1.213	-1.042	-1.338	-0.384	0	1.21	1.427	1.143	1.08	-0.14	0	3.60274e-07	TvsV1	Tempranillo day up	Zinc finger (C3HC4-type ring finger)	Regulation overview.Regulation of gene expression.Regulation of transcription.Transcription factor.Zinc finger C3HC4 family transcription factor						chr06_18243947_18247168	AT5G22920
CHR7_JGVV5_166_T01	VIT_07s0005g01700	-1.056	-1.309	-1.732	-1.512	-1.953	0	-0.025	-0.741	-1	-1.475	-0.806	0	1.04639e-12	TvsV1	Tempranillo day up	Transcription regulator	Regulation overview.Regulation of gene expression.Regulation of transcription.Transcriptional co-activation						chr07_04190761_04191217
CHR7_JGVV129_93_T01	VIT_07s0129g00960	-0.559	-0.89	-1.238	-1.052	-0.577	0	-0.072	-0.188	-0.151	-0.35	-0.653	0	5.04041e-14	TvsV1	Tempranillo day up	Protein kinase pto	Response to stimulus.Stress response.Biotic stress response.Plant-pathogen interaction	Signaling.Signaling pathway.Protein kinase					chr07_16109259_16112099	AT5G24010
CHR14_JGVV60_32_T01	VIT_14s0060g02320	-0.609	-1.235	-1.393	-0.788	-0.548	0	0.934	0.6	0.127	-0.253	-0.214	0	1.26446e-08	TvsV1	Tempranillo day up	Respiratory burst oxidase protein B (ATRBOHB)	Response to stimulus.Stress response.Biotic stress response.Plant-pathogen interaction	Transport overview.Transmembrane Electron Carriers.Transmembrane 1-electron transfer carriers.Phagocyte (gp91phox) NADPH Oxidase	Metabolism.Cellular metabolism.Oxidation reduction				chr14_01892518_01897703	AT1G09090
CHR11_JGVV16_357_T01	VIT_11s0016g03990	-0.244	-0.666	-1.196	-1.277	-0.668	0	-0.242	0.017	-0.154	-0.338	0.599	0	3.05731e-08	TvsV1	Tempranillo day up	R protein PRF disease resistance protein	Response to stimulus.Stress response.Biotic stress response.Plant-pathogen interaction.R proteins from Plant-pathogen interaction						chr11_03251962_03254889	AT3G46730
CHR6_JGVV9_276_T01	VIT_06s0009g00450	-0.314	-1.064	-1.144	-0.438	-0.887	0	0.128	0.429	0.158	0.374	-0.241	0	5.38831e-10	TvsV1	Tempranillo day up	Aluminium-tolerance ALMT1	Transport overview.Electrochemical Potential-driven Transporters.Porters.Aromatic Acid Exporter	Response to stimulus.Stress response.Abiotic stress response.Heavy metal stress response.Aluminium stress response	Transport overview.Macromolecule transport.Organic ion transport.Organic anion transport.Malate transport.Malate excretion				chr06_10993012_10995410	AT1G08440
CHR11_JGVV52_116_T01	VIT_11s0052g00570	-0.316	-0.898	-1.204	-1.179	-0.543	0	0.715	0.294	-0.232	-0.517	0.111	0	2.02401e-09	TvsV1	Tempranillo day up	Nodulin MtN21	Transport overview.Electrochemical Potential-driven Transporters.Porters.Drug/Metabolite Transporter.Plant Drug/Metabolite Exporter						chr11_18007508_18008272
CHRUN_JGVV253_4_T01	VIT_00s0253g00040	-1.518	-1.113	-1.225	-0.954	-1.435	0	0.25	0.294	0.155	0.059	-0.329	0	2.22045e-16	TvsV1	Tempranillo day up	Monocopper oxidase SKS17 (SKU5 Similar 17)	Transport overview.Incompletely characterized transport systems.Recognized transporters of unknown biochemical mechanism.Iron/Lead Transporter.Oxidase-dep Fe2+ Transporter	Metabolism.Cellular metabolism.Oxidation reduction.Copper oxidase family					chrUn_17736901_17740780	AT5G66920
CHR4_JGVV8_544_T01	VIT_04s0008g05830	-0.151	-0.562	-0.933	-1.084	-0.527	0	0.035	-0.199	-0.361	-0.516	0.537	0	7.53815e-09	TvsV1	Tempranillo day up	Armadillo/beta-catenin repeat	Unknown						chr04_05420646_05423923	AT4G31890
CHR3_JGVV38_106_T01	VIT_03s0038g03660	-0.706	-0.968	-1.164	-1.093	-0.849	0	0.253	-0.01	-0.161	-0.678	-0.128	0	3.9968e-15	TvsV1	Tempranillo day up	Armadillo/beta-catenin repeat protein / U-box domain-containing	Unknown						chr03_02620446_02623070	AT5G42340
CHR10_JGVV71_73_T01	VIT_10s0071g00330	-1.083	-1.016	-1.537	-0.891	-0.53	0	-0.099	-0.268	-0.188	-0.313	-0.57	0	1.74299e-09	TvsV1	Tempranillo day up	GRAM domain-containing protein / ABA-responsive	Unknown						chr10_16622501_16623389	AT5G08350
CHR10_PDVV71_87_T01	VIT_10s0071g00360	-1.351	-1.489	-2.093	-1.369	-0.832	0	-0.019	-0.118	-0.24	-0.431	-0.855	0	9.05926e-09	TvsV1	Tempranillo day up	GRAM domain-containing protein / ABA-responsive	Unknown						chr10_16689171_16690118	AT5G08350
CHR3_JGVV63_219_T01	VIT_03s0063g02350	-0.784	-0.932	-1.048	-0.903	-0.515	0	0.245	0.071	-0.285	-0.045	-0.065	0	2.11386e-13	TvsV1	Tempranillo day up	Organ-specific protein S2	Unknown						chr03_05584650_05585205
CHR17_RANDOM_GSVIVT00000378001_T01	VIT_17s0000g00540	-0.297	-0.59	-0.593	-0.48	-0.445	0	1.009	0.585	0.761	0.604	0.539	0	0	TvsV1	Tempranillo day up	Peter Pan-like protein	Unknown						chr17_random_00360669_00360989
CHR3_JGVV17_47_T01	VIT_03s0017g00870	-0.33	-0.392	-0.664	-0.923	0.095	0	0.274	0.207	0.202	0.109	0.065	0	0	TvsV1	Tempranillo day up	Transferase family	Unknown						chr03_16023963_16025246
CHR10_PDVV71_88_T01	VIT_10s0071g00350	-1.48	-1.814	-2.524	-1.682	-0.96	0	-0.271	-0.195	-0.346	-0.554	-0.893	0	4.32983e-08	TvsV1	Tempranillo day up	Unknown	Unknown						chr10_16662077_16663036
CHR12_JGVV59_46_T01	VIT_12s0059g00490	-0.766	-1.399	-0.826	-0.56	-0.381	0	-0.002	-0.248	-0.494	-0.558	-0.239	0	2.22045e-16	TvsV1	Tempranillo day up	Unknown	Unknown						chr12_05332214_05332785
CHR18_JGVV1_548_T01	VIT_18s0001g08690	-0.635	-1.23	-1.397	-1.419	-1.255	0	-0.009	0.203	0.165	0.361	0.563	0	2.56279e-08	TvsV1	Tempranillo day up	Unknown	Unknown						chr18_07151141_07152985
CHR5_JGVV20_248_T01	VIT_05s0020g02650	-0.65	-0.763	-1.251	-1.09	-0.563	0	0.352	0.249	0.306	0.21	0.044	0	3.81327e-09	TvsV1	Tempranillo day up	Unknown protein	Unknown						chr05_04355592_04357750	AT3G06150
CHR9_JGVV2_416_T01	VIT_09s0002g04580	-0.773	-0.833	-1.101	-0.689	-0.564	0	0.368	0.343	0.364	0.427	-0.207	0	5.10456e-11	TvsV1	Tempranillo day up	Unknown protein	Unknown						chr09_04146308_04149271	AT1G79910
CHR9_JGVV2_620_T01	VIT_09s0002g06920	-0.221	-0.529	-0.491	-0.313	-0.511	0	0.248	0.143	-0.289	-0.526	0.515	0	7.81499e-11	TvsV1	Tempranillo day up	Unknown protein	Unknown						chr09_06834937_06836356	AT3G15810
CHR12_JGVV28_151_T01	VIT_12s0028g02440	-1.092	-1.191	-1.379	-1.051	-1.293	0	0.094	0.016	0.016	0.032	-0.102	0	0	TvsV1	Tempranillo day up	Unknown protein	Unknown						chr12_03172660_03175000	AT2G42570
CHR15_JGVV21_211_T01	VIT_15s0021g00360	0.436	0.212	0.602	0.671	0.5	0	-0.797	0.05	0.448	0.763	0.333	0	7.38659e-10	TvsV2	Tempranillo night-morning Up	Pentatricopeptide repeat-containing protein	Diverse functions.Gene family with diverse functions.Pentatricopeptide domain family						chr15_09858063_09859805	AT1G09410
CHR18_JGVV1_804_T01	VIT_18s0001g11410	0.14	0.208	0.267	0.593	0.062	0	-0.483	-1.167	0.128	-0.149	-0.045	0	1.82958e-09	TvsV2	Tempranillo night-morning Up	CyP82A3	Metabolism.Cellular metabolism.Oxidation reduction.Cytochrome P450 oxidoreductase						chr18_09706791_09708470	AT4G31940
CHR18_JGVV1_809_T01	VIT_18s0001g11490	0.279	0.128	0.707	1.365	0.42	0	-0.335	-0.455	0.014	-0.045	-0.234	0	0	TvsV2	Tempranillo night-morning Up	CYP82C1p	Metabolism.Cellular metabolism.Oxidation reduction.Cytochrome P450 oxidoreductase						chr18_09789800_09791275	AT4G31940
CHR8_JGVV56_52_T01	VIT_08s0056g00630	0.247	0.197	-0.225	1.3	0.445	0	0.201	0.229	0.155	0.247	0.051	0	2.10942e-15	TvsV2	Tempranillo night-morning Up	Acid phosphatase	Metabolism.Primary metabolism.Coenzyme and prosthetic group metabolism.Riboflavin metabolism	Metabolism.Cellular metabolism.Phosphate metabolism					chr08_00902275_00904777	AT2G38600
CHR18_JGVV1_811_T01	VIT_18s0001g11520	0.39	0.314	0.491	1.338	0.136	0	-0.616	-0.796	0.161	0.019	0.025	0	4.81504e-13	TvsV2	Tempranillo night-morning Up	flavonoid 3-monooxygenase	Metabolism.Secondary metabolism.Phenylpropanoid metabolism.Flavonoid metabolism.Flavonoid biosynthesis						chr18_09804817_09807635	AT4G31940
CHR8_JGVV58_66_T01	VIT_08s0058g00790	0.354	0.525	0.832	1.083	0.36	0	0.12	-0.13	-0.064	0.045	-0.206	0	6.70621e-09	TvsV2	Tempranillo night-morning Up	Secoisolariciresinol dehydrogenase	Metabolism.Secondary metabolism.Phenylpropanoid metabolism.Phenylpropanoid biosynthesis	Metabolism.Secondary metabolism.Phenylpropanoid metabolism.Lignan metabolism.Lignan biosynthesis					chr08_09938254_09939677	AT3G51680
CHR18_RANDOM_JGVV111_7_T01	VIT_18s0122g00370	0.398	0.485	0.399	-0.282	-0.154	0	-0.826	-0.482	-1.048	0.225	-0.829	0	0	TvsV2	Tempranillo night-morning Up	Laccase	Metabolism.single reactions	Transport overview.Incompletely characterized transport systems.Recognized transporters of unknown biochemical mechanism.Iron/Lead Transporter.Oxidase-dep Fe2+ Transporter	Metabolism.Secondary metabolism.Phenylpropanoid metabolism.Lignin metabolism	Response to stimulus.Stress response.Abiotic stress response.Oxidative stress response			chr18_random_00346478_00347709	AT5G48100
CHR18_RANDOM_JGVV111_8_T01	VIT_18s0122g00390	0.396	0.607	0.43	-0.406	-0.209	0	-0.094	-0.695	-0.284	0.433	-0.363	0	1.99087e-11	TvsV2	Tempranillo night-morning Up	Laccase	Metabolism.single reactions	Transport overview.Incompletely characterized transport systems.Recognized transporters of unknown biochemical mechanism.Iron/Lead Transporter.Oxidase-dep Fe2+ Transporter	Metabolism.Secondary metabolism.Phenylpropanoid metabolism.Lignin metabolism	Response to stimulus.Stress response.Abiotic stress response.Oxidative stress response			chr18_random_00349094_00350427	AT5G48100
CHR5_JGVV49_53_T01	VIT_05s0049g00600	-0.014	0.273	0.465	0.996	0.288	0	0.013	-0.497	-0.1	-0.343	-0.295	0	2.62512e-12	TvsV2	Tempranillo night-morning Up	No hit	No hit						chr05_07645441_07645914
CHR5_JGVV49_55_T01	VIT_05s0049g00620	0.276	0.251	0.433	0.831	0.543	0	0.596	-0.276	0.023	-0.413	0.285	0	2.10942e-15	TvsV2	Tempranillo night-morning Up	No hit	No hit						chr05_07657745_07659654
CHR10_RANDOM_JGVV168_12_T01	VIT_10s0116g01110	0.535	1.007	0.724	0.671	0.668	0	-0.072	-0.354	-0.105	-0.43	0.108	0	5.28466e-14	TvsV2	Tempranillo night-morning Up	No hit	No hit						chr10_random_00534603_00535025
CHR12_JGVV34_133_T01	VIT_12s0034g00920	-0.121	0.125	0.573	0.994	0.141	0	-0.434	-0.562	-0.346	-0.051	0.116	0	2.84056e-07	TvsV2	Tempranillo night-morning Up	No hit	No hit						chr12_16754326_16754686
CHR5_JGVV20_450_T01	VIT_05s0020g04780	0.45	0.51	1.037	1.395	0.258	0	-0.16	0.18	0.019	0.101	-0.125	0	5.59164e-08	TvsV2	Tempranillo night-morning Up	Basic helix-loop-helix (bHLH) family	Regulation overview.Regulation of gene expression.Regulation of transcription.Transcription factor.bHLH family transcription factor						chr05_06635387_06637839	AT5G43650
CHR18_JGVV1_487_T01	VIT_18s0001g08040	0.032	0.666	1.394	0.787	0.264	0	0.067	0.061	0.346	0.618	-0.079	0	7.10543e-15	TvsV2	Tempranillo night-morning Up	Basic helix-loop-helix (bHLH) family	Regulation overview.Regulation of gene expression.Regulation of transcription.Transcription factor.bHLH family transcription factor						chr18_06502795_06504168	AT5G65640
CHR4_JGVV69_71_T01	VIT_04s0069g00970	0.167	0.81	1.438	1.609	0.401	0	-0.374	-0.079	-0.046	0.357	-0.162	0	6.63614e-09	TvsV2	Tempranillo night-morning Up	WRKY DNA-binding protein 51	Regulation overview.Regulation of gene expression.Regulation of transcription.Transcription factor.WRKY family transcription factor						chr04_09399822_09400803	AT5G64810
CHR7_JGVV31_178_T01	VIT_07s0031g01980	-0.435	0.657	0.996	0.813	0.271	0	-0.45	-0.701	-0.398	-0.461	-0.356	0	2.28e-08	TvsV2	Tempranillo night-morning Up	Ethylene-responsive transcription factor aba repressor 1 abr1/erf111	Signaling.Hormone Signaling.ABA Signaling.ABA-mediated Signaling pathway	Signaling.Hormone Signaling.Ethylene Signaling.Ethylene-mediated Signaling pathway	Regulation overview.Regulation of gene expression.Regulation of transcription.Transcription factor.AP2 family transcription factor				chr07_18105404_18106882	AT5G64750
CHR16_JGVV13_81_T01	VIT_16s0013g01080	0.376	1.788	2.077	2.148	0.439	0	0.182	-0.081	0.334	1.129	0.527	0	1.7509e-08	TvsV2	Tempranillo night-morning Up	Ethylene-responsive transcription factor ERF105	Signaling.Hormone Signaling.Ethylene Signaling.Ethylene-mediated Signaling pathway	Regulation overview.Regulation of gene expression.Regulation of transcription.Transcription factor.AP2 family transcription factor.ERF subfamily transcription factor					chr16_06973919_06975043	AT5G51190
CHR19_JGVV14_411_T01	VIT_19s0014g04650	-0.036	0.447	0.816	1.276	0.13	0	0.793	-0.104	-0.457	-0.014	0.21	0	3.62488e-13	TvsV2	Tempranillo night-morning Up	Avr9/Cf-9 rapidly elicited protein 20	Signaling.Signaling pathway.Calcium sensors and Signaling	Response to stimulus.Stress response.Biotic stress response					chr19_04955233_04956196	AT4G27280
CHR18_JGVV1_837_T01	VIT_18s0001g11830	-0.981	0.197	0.532	0.788	-0.129	0	0.763	-0.098	0.065	0.55	0.268	0	1.90423e-09	TvsV2	Tempranillo night-morning Up	Calmodulin	Signaling.Signaling pathway.Calcium sensors and Signaling	Response to stimulus.Stress response.Biotic stress response.Plant-pathogen interaction					chr18_10100593_10101408	AT1G19290
CHR15_JGVV48_87_T01	VIT_15s0048g02070	0.858	1.259	1.258	1.614	0.527	0	0.384	-0.166	0.042	-0.054	-0.24	0	2.02061e-14	TvsV2	Tempranillo night-morning Up	BON2-associated protein (BAP2)	Signaling.Signaling pathway.Protein kinase						chr15_16195864_16196634	AT2G45760
CHR18_JGVV1_126_T01	VIT_18s0001g01960	0.451	1.131	1.709	2.215	0.524	0	0.169	0.321	0.655	0.664	0.277	0	1.10564e-07	TvsV2	Tempranillo night-morning Up	RKF3 (receptor-like kinase IN in flowers 3)	Signaling.Signaling pathway.Protein kinase						chr18_02415255_02417215	AT1G11050
CHRUN_JGVV216_5_T01	VIT_00s0216g00060	0.156	0.253	0.339	0.906	1.293	0	-0.478	-0.315	0.316	0.794	0.227	0	2.22045e-16	TvsV2	Tempranillo night-morning Up	Nuclear transport factor 2 (NTF2)	Transport overview.Primary Active Transporters.P-P-bond hydrolysis-driven transporters.Nuclear mRNA Exporter	Transport overview.Nucleocytoplasmic transport					chrUn_13861091_13862649	AT3G25150
CHR15_JGVV46_30_T01	VIT_15s0046g03430	0.375	0.999	1.338	2.505	0.766	0	0.301	0.201	0.375	0.462	0.241	0	5.43837e-08	TvsV2	Tempranillo night-morning Up	Metal ion binding	Unclear						chr15_20036089_20036825
CHR3_JGVV63_167_T01	VIT_03s0063g01790	0.377	0.172	0.572	1.595	0.154	0	0.185	-0.134	0.414	0.278	-0.012	0	2.32259e-13	TvsV2	Tempranillo night-morning Up	Transducin protein	Unclear						chr03_05124598_05126444	AT2G26490
CHR14_JGVV108_92_T01	VIT_14s0108g01000	0.299	1.282	1.69	1.749	0.384	0	0.907	0.167	0.622	1.428	-0.114	0	1.10127e-09	TvsV2	Tempranillo night-morning Up	Calcium-binding EF hand	Unknown						chr14_29638769_29639506	AT5G39670
CHR14_JGVV66_243_T01	VIT_14s0066g02610	0.247	0.69	0.594	1.234	0.545	0	0.385	-0.353	-0.25	0.026	0.039	0	0	TvsV2	Tempranillo night-morning Up	Unknown	Unknown						chr14_28778066_28778792
CHR15_JGVV46_31_T01	VIT_15s0046g03420	-0.196	0.374	0.852	1.377	0.218	0	0.021	0.219	0.078	0.218	0.271	0	5.44365e-07	TvsV2	Tempranillo night-morning Up	Unknown	Unknown						chr15_20029924_20030765
CHRUN_JGVV515_3_T01	VIT_00s0515g00030	0.405	0.973	1.274	1.277	0.49	0	0.046	0.111	0.227	0.271	0.113	0	0	TvsV2	Tempranillo night-morning Up	Unknown protein	Unknown						chrUn_31021917_31022751	AT1G12020
CHR1_JGVV127_20_T01	VIT_01s0127g00700	0.303	0.403	1.615	1.544	0.171	0	0.248	-0.144	0.473	0.462	0.073	0	4.38049e-07	TvsV2	Tempranillo night-morning Up	Unknown protein	Unknown						chr01_08036754_08037995	AT1G23710
CHR18_JGVV89_108_T01	VIT_18s0089g00210	0.253	-0.153	-0.442	-0.599	0.475	0	-0.606	-1.158	-1.117	-1.372	0.76	0	4.06161e-09	TvsV3	Verdejo night-morning Down	Endo-1,4-beta-glucanase	Cellular process.Cellular component organization and biogenesis.Cell wall organization and biogenesis.Cell wall metabolism.Cell wall catabolism.Cellulose catabolism						chr18_27952657_27956129	AT1G22880
CHR11_JGVV16_325_T01	VIT_11s0016g03640	0.147	-0.425	-0.104	-0.594	-0.302	0	-0.917	-0.902	-0.724	-0.775	0.36	0	1.60116e-12	TvsV3	Verdejo night-morning Down	Rac-like GTP-binding protein ARAC7 (GTPase protein ROP9)	Cellular process.Cellular component organization and biogenesis.Cytoskeleton organization and biogenesis	Signaling.Signaling pathway.G-protein signaling pathway					chr11_02972017_02974625	AT4G28950
CHR6_JGVV4_247_T01	VIT_06s0004g05870	-0.024	-0.08	-0.067	-0.325	0.137	0	-1.057	-0.893	-0.783	-0.885	0.693	0	6.38212e-11	TvsV3	Verdejo night-morning Down	Tubulin beta-3 chain	Cellular process.Cellular component organization and biogenesis.Cytoskeleton organization and biogenesis.Microtubule organization and biogenesis	Cellular process.Cellular transport.Protein trafficking.Vesicle-mediated trafficking.Phagosome					chr06_06589857_06591478	AT5G62700
CHR8_JGVV7_198_T01	VIT_08s0007g06940	0.306	0.584	0.421	0.416	0.275	0	-1.017	-0.644	-0.665	-0.482	-0.529	0	2.2462e-12	TvsV3	Verdejo night-morning Down	Disease resistance-responsive	Diverse functions.Gene family with diverse functions.NBS-LRR superfamily	Response to stimulus.Stress response.Biotic stress response					chr08_20582890_20586497
CHR11_JGVV37_52_T01	VIT_11s0037g00570	0.213	-0.078	0.206	0.002	0.208	0	-0.997	-0.964	-1.453	-1.19	-0.39	0	0	TvsV3	Verdejo night-morning Down	Anthranilate N-benzoyltransferase	Metabolism.Primary metabolism.Amino acid metabolism.Aromatic amino acid metabolism.Aromatic amino acid biosynthesis	Metabolism.Cellular metabolism.Phytoalexin metabolism.Phytoalexin biosynthesis	Metabolism.Secondary metabolism.Aromatic compound metabolism.Aromatic compound biosynthesis				chr11_08428183_08429807	AT2G19070
CHR4_JGVV23_152_T01	VIT_04s0023g02280	0.198	-0.708	-0.647	0.298	-0.482	0	-0.181	-0.576	-0.517	-0.968	-0.317	0	1.15463e-14	TvsV3	Verdejo night-morning Down	S-adenosyl-L-methionine:salicylic acid carboxyl methyltransferase	Metabolism.Primary metabolism.Amino acid metabolism.Aromatic amino acid metabolism.Phenylalanine metabolism.Phenylalanine biosynthesis	Metabolism.Secondary metabolism.Aromatic compound metabolism					chr04_18771320_18772890	AT3G11480
CHR17_JGVV0_125_T01	VIT_17s0000g08960	0.097	0.43	0.124	0.163	0.269	0	-0.63	-0.562	-0.478	-1.11	-0.054	0	4.4748e-11	TvsV3	Verdejo night-morning Down	Raffinose synthase	Metabolism.Primary metabolism.Carbohydrate metabolism.Monosaccharide metabolism.Galactose metabolism	Metabolism.Primary metabolism.Carbohydrate metabolism.Oligosaccharide metabolism.Raffinose metabolism					chr17_10494444_10498141	AT5G40390
CHR6_JGVV4_261_T01	VIT_06s0004g05700	-0.33	-0.687	-0.827	-0.659	0.331	0	-0.478	-1.107	-1.548	-1.813	-0.102	0	2.02793e-12	TvsV3	Verdejo night-morning Down	Glutathione S-transferase 8 GSTU8	Metabolism.Primary metabolism.Coenzyme and prosthetic group metabolism.Peptide derived compounds biosynthesis.Glutathione metabolism	Response to stimulus.Stress response.Abiotic stress response.Oxidative stress response					chr06_06493056_06494136	AT3G09270
CHR6_PDVV4_259_T01	VIT_06s0004g05690	-0.37	-0.703	-0.577	-0.493	-0.034	0	-0.501	-1.002	-1.43	-1.694	0.061	0	0	TvsV3	Verdejo night-morning Down	Glutathione S-transferase GSTU7	Metabolism.Primary metabolism.Coenzyme and prosthetic group metabolism.Peptide derived compounds biosynthesis.Glutathione metabolism	Response to stimulus.Stress response.Abiotic stress response.Oxidative stress response					chr06_06491416_06492044
CHRUN_JGVV304_3_T01	VIT_00s0304g00040	0.193	0.444	0.303	0.38	0.411	0	-1.207	-1.108	-1.006	-1.052	-1.096	0	1.44692e-08	TvsV3	Verdejo night-morning Down	Succinate dehydrogenase iron-sulfur protein, Mitochondrial	Metabolism.Primary metabolism.Generation of metabolite precursors and energy.Citric acid cycle	Metabolism.Primary metabolism.Generation of metabolite precursors and energy.Electron transport.Respiratory-chain phosphorylation	Metabolism.Primary metabolism.Generation of metabolite precursors and energy.Glyoxylate and dicarboxylate metabolism				chrUn_22409817_22411339	AT5G65165
CHR13_JGVV19_112_T01	VIT_13s0019g04140	-0.155	-0.577	-0.165	-0.644	-0.191	0	-0.961	-0.902	-1.209	-1.459	-0.17	0	0	TvsV3	Verdejo night-morning Down	LHCA1	Metabolism.Primary metabolism.Generation of metabolite precursors and energy.Photosynthesis.Antenna proteins	Transport overview.Transmembrane Electron Carriers.Transmembrane 1-electron transfer carriers.Plant Photosystem I Supercomplex					chr13_05428850_05430227	AT3G54890
CHR16_JGVV98_4_T01	VIT_16s0098g01910	0.093	0.139	0.095	0.086	0.067	0	-0.382	-0.835	-1.045	-1.461	0.054	0	0	TvsV3	Verdejo night-morning Down	Germin-like protein subfamily 3 member 4	Metabolism.Primary metabolism.Generation of metabolite precursors and energy.Storage proteins						chr16_22015067_22016042	AT5G61750
CHR5_JGVV20_85_T01	VIT_05s0020g00930	0.207	-0.277	-0.445	-0.022	0.797	0	-0.567	-1.433	-1.18	-2.098	-0.607	0	8.74309e-08	TvsV3	Verdejo night-morning Down	Soluble diacylglycerol acyltransferase	Metabolism.Primary metabolism.Lipid metabolism.Glycerolipid metabolism.Glycerolipid biosynthesis	Transport overview.Electrochemical Potential-driven Transporters.Porters.Glycerol Uptake					chr05_02749343_02750978	AT1G48300
CHR11_JGVV16_481_T01	VIT_11s0016g05370	-0.178	-0.113	-0.12	-0.124	-0.093	0	-1.14	-0.735	-1.09	-1.352	0.559	0	2.23155e-14	TvsV3	Verdejo night-morning Down	Phospholipase D alpha 1 precursor (PLD 1) (Choline phosphatase 1)	Metabolism.Primary metabolism.Lipid metabolism.Glycerolipid metabolism.Glycerophospholipid metabolism.Glycerophospholipid catabolism	Metabolism.Primary metabolism.Lipid metabolism.Ether lipid metabolism	Signaling.Hormone Signaling.ABA Signaling.ABA-mediated Signaling pathway	Signaling.Signaling pathway.Calcium sensors and Signaling	Transport overview.Macromolecule transport.Protein transport.Protein coat	Signaling.Signaling pathway.Phosphatidylinositol Signaling	chr11_04701210_04707842	AT1G52570
CHR10_JGVV3_324_T01	VIT_10s0003g03600	0.19	0.182	0.149	0.155	0.242	0	-1.367	-1.28	-1.528	-1.383	-0.186	0	6.12133e-12	TvsV3	Verdejo night-morning Down	Lupeol synthase 2	Metabolism.Primary metabolism.Lipid metabolism.Steroid metabolism.Steroid biosynthesis						chr10_06055709_06057359	AT1G78950
CHR10_JGVV3_325_T01	VIT_10s0003g03610	-0.031	-0.12	0.037	-0.045	0.073	0	-1.284	-0.963	-1.438	-1.391	-0.4	0	2.62608e-10	TvsV3	Verdejo night-morning Down	Lupeol synthase 2	Metabolism.Primary metabolism.Lipid metabolism.Steroid metabolism.Steroid biosynthesis						chr10_06062309_06065135	AT1G78950
CHR10_GSVIVT00021487001_T01	VIT_10s0003g03620	-0.062	0.076	-0.018	0.002	0.121	0	-1.338	-1.242	-1.554	-1.604	-0.329	0	1.83853e-13	TvsV3	Verdejo night-morning Down	Lupeol synthase 2	Metabolism.Primary metabolism.Lipid metabolism.Steroid metabolism.Steroid biosynthesis						chr10_06065144_06065526	AT1G78950
CHR2_JGVV154_43_T01	VIT_02s0154g00490	-0.338	-0.276	-0.233	-0.171	0.056	0	-0.909	-0.8	-1.021	-1.211	0.342	0	7.00079e-11	TvsV3	Verdejo night-morning Down	Heat shock 22 kDa protein mitochondrial	Metabolism.Primary metabolism.Protein metabolism and modification.Protein folding.Chaperone-mediated protein folding.HSP-mediated protein folding						chr02_05255141_05256154	AT4G25200
CHR13_JGVV19_243_T01	VIT_13s0019g02740	-0.542	-0.762	-0.7	-0.446	0.609	0	-0.891	-1.591	-0.907	-1.753	0.296	0	2.1394e-13	TvsV3	Verdejo night-morning Down	Heat shock protein 17.6 kDa class I	Metabolism.Primary metabolism.Protein metabolism and modification.Protein folding.Chaperone-mediated protein folding.HSP-mediated protein folding	Metabolism.Primary metabolism.Protein metabolism and modification.Protein processing in endoplasmic reticulum					chr13_03999388_04000084	AT5G59720
CHR13_JGVV19_240_T01	VIT_13s0019g02770	-0.643	-0.766	-0.693	-0.574	0.265	0	-0.973	-1.311	-0.852	-1.698	0.007	0	9.52276e-11	TvsV3	Verdejo night-morning Down	Heat shock protein 17.6 kDa class I	Metabolism.Primary metabolism.Protein metabolism and modification.Protein folding.Chaperone-mediated protein folding.HSP-mediated protein folding	Metabolism.Primary metabolism.Protein metabolism and modification.Protein processing in endoplasmic reticulum					chr13_04006363_04007091	AT5G59720
CHR13_JGVV19_205_T01	VIT_13s0019g03160	-0.42	-0.507	-0.689	-0.214	0.566	0	-0.826	-1.298	-0.844	-1.383	-0.024	0	1.4982e-09	TvsV3	Verdejo night-morning Down	Heat shock protein 17.6 kDa class I	Metabolism.Primary metabolism.Protein metabolism and modification.Protein folding.Chaperone-mediated protein folding.HSP-mediated protein folding	Response to stimulus.Stress response.Abiotic stress response.Temperature stress response	Metabolism.Primary metabolism.Protein metabolism and modification.Protein processing in endoplasmic reticulum				chr13_04227250_04227937
CHR19_JGVV85_19_T01	VIT_19s0085g01050	-0.199	-0.082	-0.175	0.267	1.111	0	-0.601	-1.6	-0.817	-1.226	0.588	0	3.41838e-11	TvsV3	Verdejo night-morning Down	Heat shock protein 17.6 kDa class I	Metabolism.Primary metabolism.Protein metabolism and modification.Protein folding.Chaperone-mediated protein folding.HSP-mediated protein folding	Metabolism.Primary metabolism.Protein metabolism and modification.Protein processing in endoplasmic reticulum					chr19_23631036_23631743	AT1G53540
CHR4_JGVV8_146_T01	VIT_04s0008g01570	-0.456	-0.688	-0.777	-0.653	0.263	0	-1.147	-1.319	-1.231	-2.01	0.443	0	7.12763e-14	TvsV3	Verdejo night-morning Down	Heat shock protein 17.6 kDa class II	Metabolism.Primary metabolism.Protein metabolism and modification.Protein folding.Chaperone-mediated protein folding.HSP-mediated protein folding	Metabolism.Primary metabolism.Protein metabolism and modification.Protein processing in endoplasmic reticulum					chr04_01244737_01246530	AT5G12020
CHR13_JGVV19_236_T01	VIT_13s0019g02820	-0.51	-0.668	-0.711	-0.414	0.228	0	-1.001	-1.556	-0.925	-1.839	0.234	0	7.43849e-14	TvsV3	Verdejo night-morning Down	Heat shock protein 18.2 kDa class I	Metabolism.Primary metabolism.Protein metabolism and modification.Protein folding.Chaperone-mediated protein folding.HSP-mediated protein folding	Metabolism.Primary metabolism.Protein metabolism and modification.Protein processing in endoplasmic reticulum					chr13_04036190_04036907	AT5G59720
CHR13_JGVV19_234_T01	VIT_13s0019g02840	-0.442	-0.502	-0.587	-0.35	0.376	0	-0.685	-1.018	-0.577	-1.414	0	0	3.61835e-11	TvsV3	Verdejo night-morning Down	Heat shock protein 18.2 kDa class I	Metabolism.Primary metabolism.Protein metabolism and modification.Protein folding.Chaperone-mediated protein folding.HSP-mediated protein folding	Metabolism.Primary metabolism.Protein metabolism and modification.Protein processing in endoplasmic reticulum					chr13_04043383_04044010	AT5G59720
CHR1_JGVV10_165_T01	VIT_01s0010g02290	-0.286	-0.786	-0.953	-0.568	0.577	0	-1.363	-1.642	-1.342	-2.08	0.186	0	6.46496e-10	TvsV3	Verdejo night-morning Down	Heat shock protein 26a, chloroplast	Metabolism.Primary metabolism.Protein metabolism and modification.Protein folding.Chaperone-mediated protein folding.HSP-mediated protein folding	Response to stimulus.Stress response.Abiotic stress response.Temperature stress response					chr01_19257410_19258339	AT4G27670
CHR8_JGVV40_270_T01	VIT_08s0040g00490	0.158	0.246	-0.169	0.02	-0.096	0	-0.924	-1.443	-1.092	-1.205	-0.823	0	0	TvsV3	Verdejo night-morning Down	Caspase	Metabolism.Primary metabolism.Protein metabolism and modification.Proteolysis.Peptidase-mediated proteolysis						chr08_11430947_11432140	AT5G04200
CHRUN_PDVV218_20_T01	VIT_00s0218g00220	0.201	0.139	0.271	0.104	-0.013	0	-0.534	-0.663	-0.876	-1.272	-0.084	0	0	TvsV3	Verdejo night-morning Down	UDP-glucoronosyl/UDP-glucosyl transferase	Metabolism.Secondary metabolism.Phenylpropanoid metabolism.Flavonoid metabolism.Flavonoid biosynthesis.Anthocyanin biosynthesis.Anthocyanin-glycoside biosynthesis						chrUn_14117010_14118733
CHRUN_JGVV218_16_T01	VIT_00s0218g00160	-0.345	-0.278	-0.003	-0.052	-0.39	0	-1.405	-1.204	-0.382	-0.868	-1.261	0	7.24807e-11	TvsV3	Verdejo night-morning Down	UDP-rhamnose:rhamnosyltransferase	Metabolism.Secondary metabolism.Phenylpropanoid metabolism.Flavonoid metabolism.Flavonoid biosynthesis.Anthocyanin biosynthesis.Anthocyanin-glycoside biosynthesis						chrUn_14074251_14075645	AT5G65550
CHR10_JGVV116_16_T01	VIT_10s0116g00410	-0.062	0.136	0.088	-0.033	-0.018	0	-0.445	-0.639	-1.276	-1.185	-0.299	0	0	TvsV3	Verdejo night-morning Down	Gibberellin 2-beta-dioxygenase 7	Metabolism.Secondary metabolism.Terpenoid metabolism.Diterpenoid metabolism.Diterpenoid biosynthesis	Signaling.Hormone Signaling.Gibberellic acid Signaling.Gibberellic acid metabolism.Gibberellic acid catabolism					chr10_00190070_00195160	AT4G21200
CHRUN_JGVV271_3_T01	VIT_00s0271g00030	0.309	0.519	0.636	0.282	0.682	0	-0.784	-1.16	-1.277	-1.79	-0.639	0	1.55431e-15	TvsV3	Verdejo night-morning Down	Myrcene synthase	Metabolism.Secondary metabolism.Terpenoid metabolism.Monoterpenoid metabolism.Monoterpenoid biosynthesis						chrUn_20103916_20105918	AT1G61680
CHR10_JGVV3_318_T01	VIT_10s0003g03520	0.008	0.086	0.035	0.155	0.321	0	-1.434	-1.335	-1.649	-1.554	-0.342	0	7.49467e-12	TvsV3	Verdejo night-morning Down	Beta-amyrin synthase	Metabolism.Secondary metabolism.Terpenoid metabolism.Terpenoid biosynthesis	Metabolism.Secondary metabolism.Terpenoid metabolism.Triterpenoid metabolism.Triterpenoid biosynthesis					chr10_05939779_05946651	AT1G78955
CHR10_JGVV3_328_T01	VIT_10s0003g03650	0.156	-0.149	-0.091	0.179	0.266	0	-1.459	-1.192	-1.773	-1.636	-0.317	0	3.10862e-15	TvsV3	Verdejo night-morning Down	Beta-amyrin synthase	Metabolism.Secondary metabolism.Terpenoid metabolism.Terpenoid biosynthesis	Metabolism.Secondary metabolism.Terpenoid metabolism.Triterpenoid metabolism.Triterpenoid biosynthesis					chr10_06143880_06149538	AT1G78955
CHRUN_JGVV271_5_T01	VIT_00s0271g00060	0.204	0.239	0.474	0.143	0.264	0	-0.668	-0.977	-1.2	-1.712	-0.501	0	0	TvsV3	Verdejo night-morning Down	Linalool synthase	Metabolism.Secondary metabolism.Terpenoid metabolism.Terpenoid biosynthesis						chrUn_20118944_20121282	AT1G61680
CHR1_JGVV11_384_T01	VIT_01s0011g02710	-0.023	0.035	0.163	0.251	0.662	0	0.699	0.073	-0.477	-0.929	0.205	0	2.5091e-14	TvsV3	Verdejo night-morning Down	No hit	No hit						chr01_02424497_02425150
CHR2_JGVV154_41_T01	VIT_02s0154g00470	0.031	-0.108	-0.069	-0.161	0.289	0	-1.223	-1.157	-1.463	-1.559	0.603	0	1.85811e-10	TvsV3	Verdejo night-morning Down	No hit	No hit						chr02_05245992_05247916
CHR5_JGVV77_162_T01	VIT_05s0077g01920	0.264	0.1	-0.031	0.029	0.456	0	-0.731	-1.306	-1.964	-1.702	-0.798	0	3.21798e-12	TvsV3	Verdejo night-morning Down	No hit	No hit						chr05_01500340_01500794
CHR8_GSVIVT00029837001_T01	VIT_08s0056g00170	0.094	0.267	0.388	0.084	0.296	0	-0.235	-0.995	-1.308	-1.213	-0.101	0	0	TvsV3	Verdejo night-morning Down	No hit	No hit						chr08_00314155_00314398
CHR9_GSVIVT00017585001_T01	VIT_09s0002g09220	-0.13	-0.266	-0.241	-0.046	0.049	0	-0.953	-1.699	-1.364	-1.394	0.064	0	8.88178e-16	TvsV3	Verdejo night-morning Down	No hit	No hit						chr09_10981984_10982214
CHR9_JGVV18_160_T01	VIT_09s0018g02120	0.047	-0.151	-0.352	-0.156	0.554	0	-0.447	-0.894	-0.975	-1.175	0.108	0	1.1754e-08	TvsV3	Verdejo night-morning Down	No hit	No hit						chr09_20055526_20056102
CHR12_JGVV28_25_T01	VIT_12s0028g03790	0.188	-0.003	0.012	0.264	0.787	0	-0.347	-0.594	-0.929	-0.744	0.242	0	3.28151e-11	TvsV3	Verdejo night-morning Down	No hit	No hit						chr12_04668184_04669316
CHR16_JGVV22_34_T01	VIT_16s0022g02130	-0.098	-0.201	-0.141	-0.242	0.345	0	-1.108	-1.105	-1.104	-0.996	0.395	0	1.66755e-13	TvsV3	Verdejo night-morning Down	No hit	No hit						chr16_14573597_14574154
CHR18_JGVV1_726_T01	VIT_18s0001g10610	-0.077	0.18	0.016	0.127	0.623	0	-0.644	-1.648	-2.179	-1.665	-0.899	0	1.11022e-16	TvsV3	Verdejo night-morning Down	No hit	No hit						chr18_08933069_08933667
CHR18_JGVV1_728_T01	VIT_18s0001g10630	-0.213	-0.324	-0.357	-0.147	0.576	0	-0.713	-1.578	-2.095	-1.55	-1.05	0	0	TvsV3	Verdejo night-morning Down	No hit	No hit						chr18_08944758_08945051
CHR19_GSVIVT00020385001_T01	VIT_19s0027g00900	-0.242	-0.376	-0.423	-0.296	-0.087	0	-1.041	-1.548	-1.548	-1.242	0.288	0	0	TvsV3	Verdejo night-morning Down	No hit	No hit						chr19_20274021_20274296
CHR10_JGVV42_91_T01	VIT_10s0042g01180	0.213	-0.034	-0.245	0.147	1.232	0	-0.837	-1.387	-1.436	-1.71	0.541	0	2.93171e-08	TvsV3	Verdejo night-morning Down	ARGONAUTE 2 (AGO2)	Regulation overview.Regulation of gene expression.Gene silencing.Posttranscriptional gene silencing by RNA.mRNA cleavage involved in gene silencing by miRNA						chr10_15146895_15151231	AT1G31280
CHR9_JGVV2_343_T01	VIT_09s0002g03750	-0.037	-0.17	-0.024	-0.172	-0.036	0	-0.626	-0.604	-1.017	-1.383	-0.033	0	0	TvsV3	Verdejo night-morning Down	GATA transcription factor 11	Regulation overview.Regulation of gene expression.Regulation of transcription.Transcription factor.C2C2-GATA family transcription factor						chr09_03439036_03440594	AT5G25830
CHR13_JGVV19_211_T01	VIT_13s0019g03090	-0.457	-0.981	-1.072	-0.563	0.435	0	-1.294	-1.644	-1.305	-1.957	0.318	0	1.67859e-11	TvsV3	Verdejo night-morning Down	Heat shock protein class I (HSP17.8-CI)	Regulation overview.Regulation of gene expression.Regulation of transcription.Transcription factor.HSF family transcription factor	Response to stimulus.Stress response.Abiotic stress response.Temperature stress response	Metabolism.Primary metabolism.Protein metabolism and modification.Protein processing in endoplasmic reticulum				chr13_04195524_04196187
CHR7_JGVV5_118_T01	VIT_07s0005g01210	0.065	0.208	0.132	0.071	0.361	0	-0.57	-1.071	-1.017	-0.482	-0.359	0	3.13305e-13	TvsV3	Verdejo night-morning Down	Myb domain protein 12	Regulation overview.Regulation of gene expression.Regulation of transcription.Transcription factor.MYB family transcription factor						chr07_03730465_03732879	AT2G47460
CHR13_JGVV19_12_T01	VIT_13s0019g05230	0.143	0.083	0.058	0.289	0.43	0	-0.455	-0.789	-0.82	-0.878	0.249	0	1.07758e-12	TvsV3	Verdejo night-morning Down	NAC domain-containing protein50	Regulation overview.Regulation of gene expression.Regulation of transcription.Transcription factor.NAC family transcription factor						chr13_07051159_07054469	AT3G10480
CHR1_PDVV11_422_T01	VIT_01s0011g02290	0.044	0.098	-0.086	0.051	0.314	0	-0.601	-1.179	-1.45	-1.313	0.052	0	0	TvsV3	Verdejo night-morning Down	Zf A20 and AN1 domain-containing stress-associated protein 7	Regulation overview.Regulation of gene expression.Regulation of transcription.Transcription factor.Zinc finger AN1 family transcription factor						chr01_02075903_02076512	AT1G12440
CHR16_JGVV98_164_T01	VIT_16s0098g00250	0.028	0.234	0.142	0.565	0.475	0	-0.586	-0.33	-0.228	-0.503	0.447	0	0	TvsV3	Verdejo night-morning Down	Zinc finger (C3HC4-type ring finger)	Regulation overview.Regulation of gene expression.Regulation of transcription.Transcription factor.Zinc finger C3HC4 family transcription factor						chr16_20642143_20644650	AT2G46495
CHR6_JGVV4_767_T01	VIT_06s0004g00070	-0.481	-0.829	-0.978	-0.719	-0.522	0	-0.813	-1.676	-1.371	-1.743	-1.158	0	1.41442e-13	TvsV3	Verdejo night-morning Down	Alpha-expansin 10 precursor	Signaling.Hormone Signaling.Auxin Signaling.Auxin-mediated Signaling pathway	Cellular process.Cell growth and death.Cell growth					chr06_00173176_00174251
CHR18_JGVV1_20_T01	VIT_18s0001g00300	-0.043	-0.147	-0.075	-0.244	-0.108	0	-0.45	-0.644	-0.808	-1.327	-0.256	0	1.78191e-13	TvsV3	Verdejo night-morning Down	Auxin responsive SAUR protein	Signaling.Hormone Signaling.Auxin Signaling.Auxin-mediated Signaling pathway	Signaling.Hormone Signaling.Auxin Signaling.Auxin responsive					chr18_01262287_01262685
CHR8_JGVV7_15_T01	VIT_08s0007g08890	0.096	-0.063	-0.045	-0.408	-0.039	0	-1.272	-0.953	-1.042	-1.119	0.882	0	2.28376e-10	TvsV3	Verdejo night-morning Down	Cis-zeatin O-beta-D-glucosyltransferase	Signaling.Hormone Signaling.Cytokinin Signaling.Cytokinin metabolism.Cytokinin inactivation by glycosylation						chr08_22236654_22237362
CHR4_JGVV8_24_T01	VIT_04s0008g00330	0.435	-0.155	-0.15	0.196	0.489	0	-0.166	-1.206	-0.63	-0.383	-0.31	0	8.53417e-12	TvsV3	Verdejo night-morning Down	Clavata1 receptor kinase (CLV1)	Signaling.Signaling pathway.Protein kinase						chr04_00241493_00242123	AT5G25930
CHR4_JGVV8_82_T01	VIT_04s0008g00920	0.069	0.004	-0.08	0.12	0.12	0	-0.352	-1.265	-0.865	-0.408	-0.507	0	0	TvsV3	Verdejo night-morning Down	Clavata1 receptor kinase (CLV1)	Signaling.Signaling pathway.Protein kinase						chr04_00794663_00810293	AT5G25930
CHR14_JGVV108_33_T01	VIT_14s0108g00340	0.147	-0.012	0.06	0.008	0.122	0	-0.687	-1.28	-1.128	-1.161	0.378	0	0	TvsV3	Verdejo night-morning Down	Leucine Rich Repeat receptor-like kinase	Signaling.Signaling pathway.Protein kinase						chr14_29123589_29126449	AT4G08850
CHR18_JGVV1_1003_T01	VIT_18s0001g13590	0.88	1.007	0.906	0.639	0.778	0	-0.671	-0.597	-0.723	-0.541	-0.52	0	1.90736e-13	TvsV3	Verdejo night-morning Down	Leucine-rich repeat protein kinase	Signaling.Signaling pathway.Protein kinase						chr18_11608623_11612061	AT4G36180
CHR8_JGVV56_14_T01	VIT_08s0056g00150	0.091	0.117	0.197	-0.094	0.075	0	-0.469	-0.748	-0.924	-1.127	-0.244	0	2.15383e-14	TvsV3	Verdejo night-morning Down	Protein kinase APK1B	Signaling.Signaling pathway.Protein kinase						chr08_00294822_00299147	AT5G01020
CHR7_JGVV129_89_T01	VIT_07s0129g00920	-0.225	-0.495	-0.542	-0.565	-0.084	0	0.017	-0.472	-1.068	-1.779	0.191	0	0	TvsV3	Verdejo night-morning Down	Receptor-like protein kinase	Signaling.Signaling pathway.Protein kinase						chr07_16099447_16103552
CHR19_JGVV14_159_T01	VIT_19s0014g01830	0.071	-0.108	-0.152	-0.128	0.182	0	-0.703	-0.873	-0.835	-1.288	-0.025	0	1.11022e-15	TvsV3	Verdejo night-morning Down	Glutamate receptor protein	Transport overview.Channels and pores.a-Type channels.Glutamate-gated Ion Channel of Neurotransmitter Receptors	Transport overview.Ion transport.Cation transport.Glutamate activated channel					chr19_02019315_02022519
CHR2_JGVV154_23_T01	VIT_02s0154g00260	-0.145	-0.13	-0.159	-0.138	0.13	0	-0.986	-1.145	-1.027	-0.931	-0.848	0	2.35145e-13	TvsV3	Verdejo night-morning Down	Nitrate transporter	Transport overview.Electrochemical Potential-driven Transporters.Porters.Proton-dependent Oligopeptide Transporter	Transport overview.Ion transport.Anion transport.Nitrate transport					chr02_05106165_05110187	AT1G12110
CHR17_JGVV0_587_T01	VIT_17s0000g03830	-0.106	-0.471	-0.925	-0.914	0.066	0	-1.195	-1.298	-1.471	-1.891	0.101	0	5.41722e-12	TvsV3	Verdejo night-morning Down	Protease inhibitor/seed storage/lipid transfer protein (LTP)	Transport overview.Macromolecule transport.Lipid transport						chr17_03761322_03762435	AT1G73890
CHR16_JGVV98_134_T01	VIT_16s0098g00570	0.128	-0.238	-0.511	-0.423	0.543	0	-0.91	-0.734	-0.736	-0.485	0.528	0	1.29878e-08	TvsV3	Verdejo night-morning Down	ABC transporter B member 16	Transport overview.Macromolecule transport.Multidrug transport.Multidrug ABC transport						chr16_21004457_21010493	AT3G28860
CHR3_JGVV38_255_T01	VIT_03s0038g02110	0.329	0.322	-0.237	-0.542	-0.144	0	-0.627	-0.763	-0.886	-1.279	-0.69	0	1.08802e-14	TvsV3	Verdejo night-morning Down	Co-chaperone-curved DNA binding protein A	Transport overview.Primary Active Transporters.P-P-bond hydrolysis-driven transporters.General Secretory Pathway (Sec)	Metabolism.Primary metabolism.Protein metabolism and modification.Protein folding.Chaperone-mediated protein folding.HSP-mediated protein folding.HSP-mediated protein folding co-chaperone					chr03_01449330_01451521	AT2G17880
CHR13_PDVV101_4_T01	VIT_13s0101g00050	-0.398	-0.395	-0.417	-0.442	-0.223	0	-0.87	-0.713	-0.934	-0.972	0.859	0	1.34472e-10	TvsV3	Verdejo night-morning Down	Nuclear fusion defective 5 NFD5	Unclassified						chr13_11498528_11499084
CHR17_JGVV0_835_T01	VIT_17s0000g01000	-0.115	0.085	0.097	-0.19	-0.125	0	-0.446	-0.836	-1.096	-1.102	0.065	0	5.32907e-15	TvsV3	Verdejo night-morning Down	Amino acid-binding ACT	Unclear						chr17_00723443_00725578	AT1G69040
CHR5_JGVV49_93_T01	VIT_05s0049g01050	0.01	-0.002	-0.182	0.068	0.15	0	-0.608	-1.157	-1.233	-1.376	-0.261	0	3.33067e-15	TvsV3	Verdejo night-morning Down	Unknown	Unknown						chr05_08090670_08091361
CHR9_PDVV18_163_T01	VIT_09s0018g01980	0.104	-0.278	-0.322	-0.232	0.517	0	-1.305	-1.559	-1.519	-1.584	0.519	0	9.92206e-13	TvsV3	Verdejo night-morning Down	Unknown	Unknown						chr09_19588445_19589556
CHR3_JGVV91_96_T01	VIT_03s0091g00230	0.218	0.734	0.167	0.534	0.5	0	-0.804	-1.161	-0.816	-0.116	0.632	0	0	TvsV3	Verdejo night-morning Down	Unknown protein	Unknown						chr03_06512832_06514492	AT2G15020
CHR7_JGVV141_41_T01	VIT_07s0141g00760	0.162	-0.499	-0.697	-0.865	0.602	0	-0.948	-0.945	-0.79	-0.775	0.357	0	2.12194e-07	TvsV3	Verdejo night-morning Down	Unknown protein	Unknown						chr07_00422306_00437416	AT2G30630
CHR11_JGVV118_67_T01	VIT_11s0118g00770	0.286	0.309	0.113	0.263	0.053	0	-0.755	-0.765	-0.801	-1.325	-0.333	0	0	TvsV3	Verdejo night-morning Down	Unknown protein	Unknown						chr11_06543314_06545725
CHR15_JGVV46_45_T01	VIT_15s0046g03240	0.042	0.071	0.13	0.245	0.324	0	-1.086	-0.463	-0.552	-0.656	-0.907	0	5.88418e-14	TvsV3	Verdejo night-morning Down	Unknown protein	Unknown						chr15_19846552_19848451	AT3G50180
CHR14_JGVV128_44_T01	VIT_14s0128g00440	0.117	0.107	0.191	0.137	-0.015	0	0.238	0.709	0.856	1.326	0.389	0	3.43614e-13	TvsV4	Verdejo night-morning Up	Tangled	Cellular process.Cell growth and death						chr14_03072480_03074598	AT3G05330
CHR16_JGVV22_140_T01	VIT_16s0022g00870	-0.197	-0.467	-0.404	0.174	-1.374	0	0.507	0.706	1.279	1.392	-0.25	0	5.11813e-13	TvsV4	Verdejo night-morning Up	Invertase/pectin methylesterase inhibitor	Cellular process.Cellular component organization and biogenesis.Cell wall organization and biogenesis	Metabolism.Primary metabolism.Carbohydrate metabolism.Carbohydrate metabolism enzyme inhibitor.Invertase/pectin methylesterase inhibitor family					chr16_12380440_12381201	AT5G62360
CHR12_JGVV59_90_T01	VIT_12s0059g00960	-0.104	-0.02	0.271	0.115	0.006	0	0.778	0.926	1.014	1.281	0.368	0	0	TvsV4	Verdejo night-morning Up	Cellulose synthase CSLB04	Cellular process.Cellular component organization and biogenesis.Cell wall organization and biogenesis.Cell wall metabolism.Cell wall biosynthesis.Cellulose biosynthesis						chr12_05789674_05793745	AT2G32540
CHR7_JGVV5_87_T01	VIT_07s0005g00890	-0.507	-0.068	0.119	0.226	-0.614	0	0.576	1.294	1.503	1.7	0.132	0	1.24922e-11	TvsV4	Verdejo night-morning Up	Polygalacturonase GH28	Cellular process.Cellular component organization and biogenesis.Cell wall organization and biogenesis.Cell wall metabolism.Cell wall modification.Pectin modification						chr07_03495915_03498463	AT3G06770
CHR11_JGVV52_49_T01	VIT_11s0052g01330	-1.385	-0.295	-0.809	-0.412	-1.256	0	1.516	1.314	1.133	0.844	-0.707	0	1.58007e-08	TvsV4	Verdejo night-morning Up	Xyloglucan endotransglucosylase/hydrolase 23	Cellular process.Cellular component organization and biogenesis.Cell wall organization and biogenesis.Cell wall metabolism.Cell wall modification.Xyloglucan modification						chr11_19013045_19015143	AT5G57560
CHR13_JGVV19_383_T01	VIT_13s0019g00800	-0.164	-0.056	0.149	0.085	-0.106	0	0.725	0.833	0.954	1.091	0.356	0	9.67781e-12	TvsV4	Verdejo night-morning Up	Histone H4	Cellular process.Cellular component organization and biogenesis.Nucleus.Chromosome organization and biogenesis.Chromatin assembly						chr13_02663350_02663678	AT5G59970
CHR4_JGVV8_80_T01	VIT_04s0008g00900	0.048	-0.237	-0.644	-0.017	-0.359	0	0.599	0.882	1.118	1.514	0.379	0	2.17959e-10	TvsV4	Verdejo night-morning Up	MYB divaricata	Development.Reproductive development.Flower development	Regulation overview.Regulation of gene expression.Regulation of transcription.Transcription factor.MYB family transcription factor					chr04_00773935_00775633	AT5G56840
CHRUN_JGVV125_29_T01	VIT_00s0125g00340	-0.123	-0.014	-0.256	-0.129	-0.274	0	0.702	0.686	1.308	1.506	0.322	0	5.61388e-10	TvsV4	Verdejo night-morning Up	TET10 (tetraspanin10)	Development.Senescence						chrUn_02025541_02026268
CHR18_JGVV89_122_T01	VIT_18s0089g00050	-0.647	-0.333	-0.462	-0.829	-1.019	0	-0.23	0.486	0.608	0.623	-0.288	0	0	TvsV4	Verdejo night-morning Up	NBS-LRR disease resistance protein	Diverse functions.Gene family with diverse functions.NBS-LRR superfamily	Response to stimulus.Stress response.Biotic stress response					chr18_27713911_27721484	AT1G69545
CHRUN_JGVV160_28_T01	VIT_00s0160g00320	-0.468	-0.387	0.164	0.053	-0.662	0	0.156	0.509	0.919	1.315	-0.008	0	8.63995e-10	TvsV4	Verdejo night-morning Up	TIR-NBS-LRR type R protein 7	Diverse functions.Gene family with diverse functions.NBS-LRR superfamily	Response to stimulus.Stress response.Biotic stress response					chrUn_05373824_05374656
CHR4_JGVV8_311_T01	VIT_04s0008g03310	-0.1	-0.182	-0.213	-0.298	-0.349	0	-0.175	0.707	0.736	0.847	0.069	0	6.66134e-16	TvsV4	Verdejo night-morning Up	Pentatricopeptide (PPR) repeat	Diverse functions.Gene family with diverse functions.Pentatricopeptide domain family						chr04_02749901_02752003	AT1G11290
CHR6_JGVV9_22_T01	VIT_06s0009g03560	0.059	0.196	0.119	-0.009	-0.176	0	0.083	0.829	1.034	1.158	0.087	0	1.38778e-13	TvsV4	Verdejo night-morning Up	Pentatricopeptide (PPR) repeat-containing protein	Diverse functions.Gene family with diverse functions.Pentatricopeptide domain family						chr06_16865988_16868072	AT5G27110
CHR8_JGVV40_72_T01	VIT_08s0040g02620	0.12	0.302	0.004	-0.004	-0.226	0	0.257	0.659	1.067	0.974	0.02	0	8.84135e-10	TvsV4	Verdejo night-morning Up	Pentatricopeptide (PPR) repeat-containing protein	Diverse functions.Gene family with diverse functions.Pentatricopeptide domain family						chr08_13651723_13653339	AT5G42450
CHR10_JGVV3_487_T01	VIT_10s0003g05800	-0.332	-0.154	-0.092	-0.514	-0.729	0	-0.212	0.752	0.848	0.995	-0.054	0	2.22045e-16	TvsV4	Verdejo night-morning Up	Pentatricopeptide (PPR) repeat-containing protein	Diverse functions.Gene family with diverse functions.Pentatricopeptide domain family						chr10_10910793_10912559	AT4G20770
CHR14_JGVV30_4_T01	VIT_14s0030g02280	-0.215	-0.101	0.034	-0.086	-0.512	0	0.27	0.716	0.985	1.245	0.325	0	8.81517e-13	TvsV4	Verdejo night-morning Up	Pentatricopeptide (PPR) repeat-containing protein	Diverse functions.Gene family with diverse functions.Pentatricopeptide domain family						chr14_07465387_07470811	AT1G62910
CHR17_JGVV0_382_T01	VIT_17s0000g06090	-0.045	-0.2	-0.168	-0.203	-0.21	0	-0.243	0.593	0.812	0.812	0.008	0	1.70935e-11	TvsV4	Verdejo night-morning Up	Pentatricopeptide (PPR) repeat-containing protein	Diverse functions.Gene family with diverse functions.Pentatricopeptide domain family						chr17_06661141_06663435	AT1G74580
CHR11_JGVV65_30_T01	VIT_11s0065g00350	-0.415	0.175	0.961	1.422	0.419	0	1.117	1.198	1.505	1.435	0.58	0	1.16431e-07	TvsV4	Verdejo night-morning Up	Trans-cinnamate 4-monooxygenase	Metabolism.Primary metabolism.Amino acid metabolism.Aromatic amino acid metabolism.Phenylalanine metabolism.Phenylalanine biosynthesis	Metabolism.Secondary metabolism.Phenylpropanoid metabolism.Phenylpropanoid biosynthesis					chr11_14090390_14092198	AT2G30490
CHR6_JGVV4_264_T01	VIT_06s0004g05660	-0.149	0.968	0.751	0.178	-0.23	0	0.445	1.375	2.252	2.284	0.565	0	6.11277e-11	TvsV4	Verdejo night-morning Up	Glycosyl transferase family 1 protein	Metabolism.Primary metabolism.Carbohydrate metabolism						chr06_06472078_06474965	AT5G59070
CHR5_JGVV20_44_T01	VIT_05s0020g00510	0.138	0.019	0.106	0.14	0.227	0	0.132	0.188	0.795	1.887	0.396	0	1.65054e-10	TvsV4	Verdejo night-morning Up	Glycosyl hydrolase family 3 protein	Metabolism.Primary metabolism.Carbohydrate metabolism.Carbohydrate catabolism						chr05_02412216_02412845	AT1G78060
CHR13_JGVV19_218_T01	VIT_13s0019g03020	-0.294	-0.489	-0.313	0.071	-1.282	0	0.564	0.475	0.636	0.991	0.113	0	1.67089e-12	TvsV4	Verdejo night-morning Up	Glucosyltransferase-2	Metabolism.Primary metabolism.Carbohydrate metabolism.Glycosyl transference						chr13_04155707_04160859	AT1G22360
CHR13_JGVV19_208_T01	VIT_13s0019g03120	-0.365	-0.48	-0.391	-0.384	-0.547	0	0.63	0.812	0.938	0.933	-0.074	0	2.57219e-11	TvsV4	Verdejo night-morning Up	Glucosyltransferase-2	Metabolism.Primary metabolism.Carbohydrate metabolism.Glycosyl transference						chr13_04217006_04217812	AT1G22400
CHR9_JGVV2_694_T01	VIT_09s0002g07820	0.119	-0.107	0.018	-0.008	-0.005	0	0.202	0.507	0.749	1.121	0.203	0	0	TvsV4	Verdejo night-morning Up	Quinone oxidoreductase	Metabolism.Primary metabolism.Generation of metabolite precursors and energy.Electron transport.Respiratory-chain phosphorylation	Transport overview.Primary Active Transporters.Oxidoreduction-driven transporters.Proton-translocating NADH Dehydrogenase					chr09_08221274_08233883
CHR14_JGVV68_143_T01	VIT_14s0068g01500	-0.711	-0.178	-0.06	0.178	-1.021	0	0.653	1.785	2.039	2.082	0.092	0	1.10941e-08	TvsV4	Verdejo night-morning Up	Glycerophosphoryl diester phosphodiesterase	Metabolism.Primary metabolism.Lipid metabolism.Glycerolipid metabolism.Glycerophospholipid metabolism						chr14_25221550_25224063	AT3G02040
CHR7_JGVV5_140_T01	VIT_07s0005g01430	-0.714	-0.93	-0.586	-0.434	-0.632	0	0.827	0.855	1.136	1.266	0.37	0	3.04201e-14	TvsV4	Verdejo night-morning Up	PROLIFERA protein	Metabolism.Primary metabolism.Nucleobase, nucleoside, nucleotide, nucleic acid metabolism.Nucleic acid metabolism.DNA metabolism.DNA replication	Cellular process.Cell growth and death	Regulation overview.Regulation of cell cycle				chr07_03956381_03963973	AT4G02060
CHR5_GSVIVT00035136001_T01	VIT_05s0077g02240	0.507	-0.035	0.579	0.35	0.214	0	0.833	0.987	1.062	0.889	-0.096	0	5.20848e-10	TvsV4	Verdejo night-morning Up	Replication factor A 1, rfa1	Metabolism.Primary metabolism.Nucleobase, nucleoside, nucleotide, nucleic acid metabolism.Nucleic acid metabolism.DNA metabolism.DNA replication	Metabolism.Primary metabolism.Nucleobase, nucleoside, nucleotide, nucleic acid metabolism.Nucleic acid metabolism.DNA metabolism.DNA recombination and repair.repair.Nucleotide excision repair	Metabolism.Primary metabolism.Nucleobase, nucleoside, nucleotide, nucleic acid metabolism.Nucleic acid metabolism.DNA metabolism.DNA recombination and repair.repair.Mismatch repair	Metabolism.Primary metabolism.Nucleobase, nucleoside, nucleotide, nucleic acid metabolism.Nucleic acid metabolism.DNA metabolism.DNA recombination and repair.recombination			chr05_01772317_01774184
CHR8_JGVV7_49_T01	VIT_08s0007g08500	-0.156	0.301	0.435	0.007	-0.432	0	0.512	0.967	1.351	1.259	0.474	0	3.05308e-08	TvsV4	Verdejo night-morning Up	Nonsense-mediated mRNA decay NMD3	Metabolism.Primary metabolism.Nucleobase, nucleoside, nucleotide, nucleic acid metabolism.Nucleic acid metabolism.RNA metabolism.RNA catabolism	Cellular process.Cellular component organization and biogenesis.Ribosome organization and biogenesis	Transport overview.Macromolecule transport.RNA transport				chr08_21904350_21906114
CHR14_JGVV6_72_T01	VIT_14s0006g01370	-0.099	-0.251	0.167	-0.005	-0.095	0	0.774	1.058	0.958	0.887	0.552	0	2.44249e-14	TvsV4	Verdejo night-morning Up	VTC2	Metabolism.Primary metabolism.Organic acid metabolism.Ascorbate and aldarate metabolism						chr14_17263917_17267254	AT4G26850
CHR14_JGVV171_45_T01	VIT_14s0171g00480	-0.058	0.509	0.354	0.154	-0.419	0	0.208	0.937	1.199	1.391	-0.051	0	4.95575e-10	TvsV4	Verdejo night-morning Up	F-box domain containing protein	Metabolism.Primary metabolism.Protein metabolism and modification.Proteolysis.cytoplasmic and nuclear protein degradation.Ubiquitin-mediated proteolysis						chr14_26273507_26275994	AT3G26000
CHR5_JGVV20_455_T01	VIT_05s0020g04830	-0.216	0.174	-0.165	-0.853	-1.002	0	-0.103	0.557	0.583	0.379	-0.173	0	2.52642e-12	TvsV4	Verdejo night-morning Up	F-box family protein	Metabolism.Primary metabolism.Protein metabolism and modification.Proteolysis.cytoplasmic and nuclear protein degradation.Ubiquitin-mediated proteolysis						chr05_06672691_06673436
CHRUN_JGVV265_7_T01	VIT_00s0265g00070	0.018	0.254	0.26	0.21	-0.023	0	0.582	1.318	1.865	2.03	0.243	0	1.66933e-12	TvsV4	Verdejo night-morning Up	Ubiquitin-conjugating enzyme E2 O	Metabolism.Primary metabolism.Protein metabolism and modification.Proteolysis.cytoplasmic and nuclear protein degradation.Ubiquitin-mediated proteolysis						chrUn_19190787_19195896	AT2G33770
CHRUN_JGVV1927_2_T01	VIT_00s1927g00020	-0.009	0.146	0.202	0.252	0.005	0	0.711	1.265	1.781	1.974	0.263	0	2.33178e-11	TvsV4	Verdejo night-morning Up	Ubiquitin-conjugating enzyme E2 O	Metabolism.Primary metabolism.Protein metabolism and modification.Proteolysis.cytoplasmic and nuclear protein degradation.Ubiquitin-mediated proteolysis						chrUn_40716700_40718316	AT2G33770
CHR6_JGVV61_66_T01	VIT_06s0061g00950	-0.275	-0.52	-0.571	-0.216	0.077	0	0.294	0.572	0.862	1.071	0.163	0	0	TvsV4	Verdejo night-morning Up	Prolylcarboxypeptidase	Metabolism.Primary metabolism.Protein metabolism and modification.Proteolysis.Peptidase proteins						chr06_18538106_18540502	AT5G22860
CHR13_JGVV158_6_T01	VIT_13s0158g00080	-0.222	-0.203	-0.089	-0.216	-0.075	0	0.217	0.839	0.084	0.12	-0.455	0	1.16321e-08	TvsV4	Verdejo night-morning Up	Serine carboxypeptidase	Metabolism.Primary metabolism.Protein metabolism and modification.Proteolysis.Peptidase-mediated proteolysis						chr13_20963411_20967558	AT3G63470
CHR1_JGVV244_9_T01	VIT_01s0244g00100	-0.925	-0.188	0.147	0.617	-0.645	0	0.101	0.562	0.558	0.788	-0.168	0	8.33865e-09	TvsV4	Verdejo night-morning Up	Serine carboxypeptidase S10	Metabolism.Primary metabolism.Protein metabolism and modification.Proteolysis.Peptidase-mediated proteolysis						chr01_21666026_21669055	AT1G28110
CHR5_JGVV20_281_T01	VIT_05s0020g03000	0.009	0.038	-0.243	-0.119	-0.458	0	0.092	0.578	0.972	1.036	0.386	0	1.17173e-12	TvsV4	Verdejo night-morning Up	2-Hydroxyisoflavanone dehydratase	Metabolism.Secondary metabolism.Phenylpropanoid metabolism.Flavonoid metabolism.Isoflavonoid metabolism.Isoflavonoid biosynthesis						chr05_04744289_04745805	AT3G48690
CHR12_JGVV59_169_T01	VIT_12s0059g01790	-0.157	-0.101	0.046	0.146	-0.075	0	1.047	0.808	0.801	0.625	0.614	0	1.30926e-10	TvsV4	Verdejo night-morning Up	Caffeic acid O-methyltransferase	Metabolism.Secondary metabolism.Phenylpropanoid metabolism.Phenylpropanoid biosynthesis						chr12_06643777_06645063	AT4G35160
CHR19_JGVV90_13_T01	VIT_19s0090g00140	0.019	0.618	0.354	0.297	-0.224	0	0.265	0.865	1.44	1.577	-0.013	0	3.06932e-12	TvsV4	Verdejo night-morning Up	5-alpha-taxadienol-10-beta-hydroxylase	Metabolism.Secondary metabolism.Terpenoid metabolism.Diterpenoid metabolism.Diterpenoid biosynthesis						chr19_06307747_06309528	AT5G36110
CHR19_JGVV140_8_T01	VIT_19s0140g00120	-0.336	0.865	1.499	1.04	-0.391	0	0.924	2.057	2.896	3.14	-0.255	0	3.48446e-08	TvsV4	Verdejo night-morning Up	Gibberellin 2-beta-dioxygenase 1	Metabolism.Secondary metabolism.Terpenoid metabolism.Diterpenoid metabolism.Diterpenoid biosynthesis	Signaling.Hormone Signaling.Gibberellic acid Signaling.Gibberellic acid metabolism.Gibberellic acid catabolism					chr19_15497747_15499547	AT1G78440
CHR12_JGVV134_3_T01	VIT_12s0134g00030	-0.383	0.141	0.547	-0.08	-0.412	0	-0.596	1.074	1.73	0.22	0.149	0	1.76048e-11	TvsV4	Verdejo night-morning Up	E-beta-ocimene synthase	Metabolism.Secondary metabolism.Terpenoid metabolism.Monoterpenoid metabolism.Monoterpenoid biosynthesis						chr12_07549484_07552781	AT4G16740
CHR18_RANDOM_JGVV82_48_T01	VIT_18s0001g04560	0.049	-0.082	0.107	0.167	-0.017	0	-0.924	0.81	1.279	-0.299	0.151	0	1.10211e-10	TvsV4	Verdejo night-morning Up	Germacrene-D synthase	Metabolism.Secondary metabolism.Terpenoid metabolism.Terpenoid biosynthesis	Metabolism.Secondary metabolism.Terpenoid metabolism.Sesquiterpenoid metabolism.Sesquiterpenoid biosynthesis					chr18_random_03887653_03888101
CHR12_JGVV134_2_T01	VIT_12s0134g00020	-0.067	0.161	0.276	0.015	-0.108	0	-0.784	1.045	1.575	0.397	0.174	0	3.26342e-11	TvsV4	Verdejo night-morning Up	Isoprene synthase	Metabolism.Secondary metabolism.Terpenoid metabolism.Terpenoid biosynthesis						chr12_07533163_07535905	AT3G25830
CHR1_JGVV137_15_T01	VIT_01s0137g00680	-0.456	0.032	0.552	0.89	-0.287	0	0.55	0.622	1.112	1.116	0.53	0	2.73558e-08	TvsV4	Verdejo night-morning Up	No hit	No hit						chr01_07200345_07203120
CHR2_JGVV87_60_T01	VIT_02s0087g00380	0.148	0.457	0.231	0.207	-0.041	0	0.77	1.438	1.465	1.563	0.009	0	1.98064e-13	TvsV4	Verdejo night-morning Up	No hit	No hit						chr02_17673209_17673592
CHR3_JGVV97_28_T01	VIT_03s0097g00360	-0.219	-0.322	-0.233	-0.227	-0.346	0	0.106	0.429	1.285	1.208	0.52	0	0	TvsV4	Verdejo night-morning Up	No hit	No hit						chr03_10401914_10403056
CHR4_JGVV23_161_T01	VIT_04s0023g02180	-0.119	-0.115	0.129	0.025	-0.218	0	0.668	0.609	1.018	1.123	0.387	0	2.93099e-13	TvsV4	Verdejo night-morning Up	No hit	No hit						chr04_18662164_18666552
CHR5_PDVV20_112_T01	VIT_05s0020g01300	0.118	0.064	0.212	0.268	0.061	0	-0.193	0.338	0.797	1.301	0.41	0	2.3065e-09	TvsV4	Verdejo night-morning Up	No hit	No hit						chr05_03019109_03019315
CHR5_JGVV20_439_T01	VIT_05s0020g04670	-0.004	1.487	1.869	1.152	-0.959	0	1.92	3.132	3.815	3.557	0.14	0	1.69811e-08	TvsV4	Verdejo night-morning Up	No hit	No hit						chr05_06535985_06536582
CHR6_JGVV4_569_T01	VIT_06s0004g02310	0.051	-0.021	0.136	0.262	-0.153	0	0.654	0.772	1.31	1.306	0.169	0	3.47414e-10	TvsV4	Verdejo night-morning Up	No hit	No hit						chr06_02726531_02737582
CHR6_JGVV9_133_T01	VIT_06s0009g02250	-0.332	-0.097	-0.156	-0.164	-0.26	0	0.419	0.736	1.239	1.062	0.553	0	9.35918e-14	TvsV4	Verdejo night-morning Up	No hit	No hit						chr06_14585509_14585663
CHR7_RANDOM_PDVV1533_1_T01	VIT_07s0151g00380	0.042	0.407	0.562	0.545	-0.039	0	0.802	1.321	1.806	1.869	0.344	0	4.18732e-11	TvsV4	Verdejo night-morning Up	No hit	No hit						chr07_random_00899935_00900632
CHR8_JGVV7_523_T01	VIT_08s0007g03480	0.302	0.226	-0.049	0.313	0.468	0	0.325	0.573	1.09	1.448	0.637	0	5.79192e-12	TvsV4	Verdejo night-morning Up	No hit	No hit						chr08_17429000_17430562
CHR8_JGVV7_89_T01	VIT_08s0007g08100	0.542	0.17	0.232	0.338	0.008	0	1.017	1.322	1.496	1.541	0.481	0	2.68785e-12	TvsV4	Verdejo night-morning Up	No hit	No hit						chr08_21467469_21467852
CHR8_JGVV7_29_T01	VIT_08s0007g08740	0.106	0.433	0.873	1.166	0.254	0	0.611	1.055	1.645	2.23	0.262	0	1.79819e-08	TvsV4	Verdejo night-morning Up	No hit	No hit						chr08_22128645_22129486
CHR8_GSVIVT00025613001_T01	VIT_08s0040g02530	-0.222	0.656	0.625	0.964	-0.57	0	0.366	1.013	1.815	2.22	0.269	0	2.45159e-10	TvsV4	Verdejo night-morning Up	No hit	No hit						chr08_13568175_13569453
CHR8_JGVV58_86_T01	VIT_08s0058g00550	-0.129	0.402	0.673	0.787	0.289	0	0.872	0.871	0.904	1.049	0.566	0	6.23798e-09	TvsV4	Verdejo night-morning Up	No hit	No hit						chr08_09639023_09639911
CHR9_JGVV2_32_T01	VIT_09s0002g00440	0.112	0.095	0.396	0.593	0.175	0	1.033	1.39	1.652	1.94	0.463	0	4.44089e-16	TvsV4	Verdejo night-morning Up	No hit	No hit						chr09_00339621_00339843
CHR11_GSVIVT00015368001_T01	VIT_11s0016g03730	0.194	0.072	-0.016	-0.02	0.31	0	-0.224	0.81	0.837	0.506	1.495	0	0	TvsV4	Verdejo night-morning Up	No hit	No hit						chr11_03057394_03057525
CHR13_GSVIVT00001380001_T01	VIT_13s0156g00430	0.121	0.046	0.122	0.039	0.069	0	0.65	0.821	1.122	1.366	-0.116	0	0	TvsV4	Verdejo night-morning Up	No hit	No hit						chr13_24107258_24108847
CHR14_JGVV6_8_T01	VIT_14s0006g00140	0.292	0.661	0.698	0.76	0.568	0	1.177	1.664	1.788	2.281	0.053	0	1.2014e-09	TvsV4	Verdejo night-morning Up	No hit	No hit						chr14_13326535_13327053
CHR14_GSVIVT00021957001_T01	VIT_14s0030g00850	-0.521	-0.706	-0.656	-0.473	-0.708	0	0.516	0.486	0.749	1.017	0.131	0	3.71154e-11	TvsV4	Verdejo night-morning Up	No hit	No hit						chr14_05090665_05092179
CHR14_GSVIVT00023409001_T01	VIT_14s0036g01330	-0.086	-0.233	-0.21	-0.246	-0.281	0	0.953	0.885	0.768	0.415	-0.221	0	5.08502e-11	TvsV4	Verdejo night-morning Up	No hit	No hit						chr14_12419490_12420870
CHR14_JGVV83_59_T01	VIT_14s0083g00670	-0.425	0.081	0.223	0.103	-0.496	0	1.336	1.572	1.174	1.407	0.367	0	0	TvsV4	Verdejo night-morning Up	No hit	No hit						chr14_22722348_22722787
CHR15_JGVV45_9_T01	VIT_15s0045g00130	-0.165	-0.288	-0.069	-0.187	-0.314	0	0.255	0.753	0.934	1.013	0.408	0	7.23865e-14	TvsV4	Verdejo night-morning Up	No hit	No hit						chr15_04658637_04699316
CHR16_PDVV13_59_T01	VIT_16s0013g00550	-0.259	-0.047	-0.014	0.243	-0.443	0	0.971	1.694	1.96	2.214	1.004	0	1.72407e-12	TvsV4	Verdejo night-morning Up	No hit	No hit						chr16_05734461_05740153
CHR16_JGVV50_213_T01	VIT_16s0050g00440	0.224	0.986	0.905	0.599	-0.012	0	1.231	1.758	2	1.978	0.67	0	0	TvsV4	Verdejo night-morning Up	No hit	No hit						chr16_17245485_17247362
CHR16_PDVV50_1_T01	VIT_16s0050g02810	0.185	-0.02	0.089	0.175	0.094	0	0.184	0.919	1.082	1.325	0.422	0	0	TvsV4	Verdejo night-morning Up	No hit	No hit						chr16_19801416_19808693
CHR18_GSVIVT00008923001_T01	VIT_18s0001g03640	-0.168	0.174	-0.071	-0.061	0.255	0	0.222	0.727	0.773	1.241	-0.106	0	0	TvsV4	Verdejo night-morning Up	No hit	No hit						chr18_03417193_03418012
CHR18_JGVV117_9_T01	VIT_18s0117g00490	-0.151	-0.255	-0.149	-0.101	-0.015	0	0.199	0.971	1.132	1.311	0.275	0	0	TvsV4	Verdejo night-morning Up	No hit	No hit						chr18_23951243_23954016	AT5G36930
CHR19_JGVV14_75_T01	VIT_19s0014g00910	0.006	0.068	0.155	0.089	0.16	0	0.251	0.383	1.257	1.392	0.034	0	2.22045e-16	TvsV4	Verdejo night-morning Up	No hit	No hit						chr19_00938519_00942321
CHR11_JGVV37_3_T01	VIT_11s0037g00040	-0.064	0.722	1.151	0.873	0.129	0	0.948	1.137	1.502	1.732	0.309	0	1.11022e-16	TvsV4	Verdejo night-morning Up	Basic helix-loop-helix (bHLH) family	Regulation overview.Regulation of gene expression.Regulation of transcription.Transcription factor.bHLH family transcription factor						chr11_07656325_07659699	AT2G24260
CHR15_JGVV21_10_T01	VIT_15s0021g02720	-0.195	0.053	-0.15	-0.253	-1.016	0	0.451	0.684	0.885	0.912	-0.597	0	2.01706e-09	TvsV4	Verdejo night-morning Up	Zinc finger (C2H2 type) family	Regulation overview.Regulation of gene expression.Regulation of transcription.Transcription factor.C2H2 family transcription factor						chr15_13755715_13757195	AT2G45120
CHR1_GSVIVT00010353001_T01	VIT_01s0010g02680	0.051	0.49	0.445	0.949	0.014	0	0.272	1.295	1.742	1.976	0.432	0	1.46695e-08	TvsV4	Verdejo night-morning Up	DNA-binding storekeeper protein	Regulation overview.Regulation of gene expression.Regulation of transcription.Transcription factor.GeBP family transcription factor						chr01_19729451_19730764	AT5G14280
CHRUN_JGVV483_5_T01	VIT_00s0483g00050	0.008	1.062	1.026	0.905	-0.275	0	0.742	1.859	2.078	2.353	-0.079	0	2.38278e-11	TvsV4	Verdejo night-morning Up	EMB1674 (embryo defective 1674) kinase interacting family protein	Regulation overview.Regulation of gene expression.Regulation of transcription.Transcription factor.KIP1 SANTA						chrUn_30312417_30316077	AT2G22560
CHRUN_JGVV1364_2_T01	VIT_00s1364g00020	0.118	1.104	1.237	1.045	-0.599	0	0.951	2.115	2.435	2.63	0.128	0	4.80489e-11	TvsV4	Verdejo night-morning Up	EMB1674 (embryo defective 1674) kinase interacting family protein	Regulation overview.Regulation of gene expression.Regulation of transcription.Transcription factor.KIP1 SANTA						chrUn_38844832_38847802	AT1G09720
CHR7_JGVV129_21_T01	VIT_07s0129g00210	-0.624	-0.406	-0.67	-0.552	-1.168	0	0.799	0.968	1.024	0.993	-0.4	0	2.74135e-07	TvsV4	Verdejo night-morning Up	BT4 (BTB and TAZ Domain protein 4)	Regulation overview.Regulation of gene expression.Regulation of transcription.Transcription factor.TAZ family transcription factor						chr07_15479858_15483090	AT5G67480
CHR1_JGVV146_44_T01	VIT_01s0146g00510	-0.373	-0.219	-0.136	-0.388	-0.445	0	0.361	0.874	0.866	1.109	-0.058	0	9.26925e-12	TvsV4	Verdejo night-morning Up	Zinc finger (C3HC4-type ring finger)	Regulation overview.Regulation of gene expression.Regulation of transcription.Transcription factor.Zinc finger C3HC4 family transcription factor						chr01_22356991_22364888	AT1G28080
CHR14_JGVV66_239_T01	VIT_14s0066g02570	-0.33	-0.271	0.296	0.235	-1.035	0	0.172	0.385	0.4	0.114	0.076	0	7.85649e-12	TvsV4	Verdejo night-morning Up	Zinc finger (C3HC4-type ring finger)	Regulation overview.Regulation of gene expression.Regulation of transcription.Transcription factor.Zinc finger C3HC4 family transcription factor						chr14_28760651_28762112	AT3G47550
CHR18_GSVIVT00025920001_T01	VIT_18s0041g02100	-0.069	-0.229	-0.124	-0.402	-0.406	0	0.121	0.79	0.968	1.093	-0.12	0	4.56193e-10	TvsV4	Verdejo night-morning Up	Histidine kinase 1 (AHK1)	Response to stimulus.Stress response.Abiotic stress response.Osmotic stress response	Signaling.Signaling pathway.Protein kinase					chr18_27223834_27224243	AT2G17820
CHR1_JGVV26_81_T01	VIT_01s0026g01870	0.159	1.016	1.192	1.372	0.321	0	0.783	1.737	2.315	2.662	0.564	0	1.65645e-13	TvsV4	Verdejo night-morning Up	Avr9/Cf-9 induced kinase 1	Response to stimulus.Stress response.Biotic stress response						chr01_11232314_11234303	AT2G02800
CHR19_JGVV14_100_T01	VIT_19s0014g01180	-0.154	0.043	0.057	0.331	-0.381	0	0.625	1.143	1.282	1.08	0.097	0	2.01907e-10	TvsV4	Verdejo night-morning Up	Pathogenesis-related	Response to stimulus.Stress response.Biotic stress response						chr19_01320870_01322992	AT1G78780
CHR7_JGVV5_549_T01	VIT_07s0005g06210	-0.511	0.079	0.312	0.104	-0.501	0	0.613	0.619	1.07	0.95	-0.202	0	3.87269e-08	TvsV4	Verdejo night-morning Up	RPM1 (resistance to p. syringae pv maculicola 1)	Response to stimulus.Stress response.Biotic stress response.Plant-pathogen interaction						chr07_11128916_11131720	AT3G07040
CHR19_JGVV14_457_T01	VIT_19s0014g05150	-0.245	0.19	0.185	-0.012	-0.565	0	0.318	0.973	1.232	1.41	-0.498	0	1.09948e-07	TvsV4	Verdejo night-morning Up	RPS2 (resistant to p. syringae 2)	Response to stimulus.Stress response.Biotic stress response.Plant-pathogen interaction	Diverse functions.Gene family with diverse functions.NBS-LRR superfamily					chr19_05432059_05434734	AT4G27190
CHR9_JGVV70_31_T01	VIT_09s0070g00350	-0.294	0.08	0.023	-0.16	-0.497	0	0.172	0.603	0.922	0.957	-0.066	0	4.70383e-11	TvsV4	Verdejo night-morning Up	R protein disease resistance protein	Response to stimulus.Stress response.Biotic stress response.Plant-pathogen interaction.R proteins from Plant-pathogen interaction						chr09_13493838_13495988	AT5G63020
CHR19_JGVV27_54_T01	VIT_19s0027g01170	-0.318	-0.134	-0.289	-0.625	-0.732	0	-0.091	0.681	1.008	1.406	-0.323	0	3.13809e-11	TvsV4	Verdejo night-morning Up	R protein MLA10	Response to stimulus.Stress response.Biotic stress response.Plant-pathogen interaction.R proteins from Plant-pathogen interaction						chr19_21058508_21068569	AT3G14470
CHR9_PDVV2_269_T01	VIT_09s0002g03270	-0.231	-0.102	-0.09	-0.114	-0.316	0	0.562	0.681	1.011	1.091	0.13	0	0	TvsV4	Verdejo night-morning Up	RPS5 (resistant to p. syringae 5)	Response to stimulus.Stress response.Biotic stress response.Plant-pathogen interaction.R proteins from Plant-pathogen interaction	Diverse functions.Gene family with diverse functions.NBS-LRR superfamily					chr09_02985146_02987797	AT5G63020
CHR9_JGVV2_363_T01	VIT_09s0002g03980	-0.443	-0.003	0.1	-0.079	-0.533	0	0.107	0.567	0.981	1.168	-0.161	0	3.89593e-11	TvsV4	Verdejo night-morning Up	RPS5 (resistant to p. syringae 5)	Response to stimulus.Stress response.Biotic stress response.Plant-pathogen interaction.R proteins from Plant-pathogen interaction	Diverse functions.Gene family with diverse functions.NBS-LRR superfamily					chr09_03688933_03691944	AT5G63020
CHR3_JGVV91_89_T01	VIT_03s0091g00310	-0.089	0.482	1.043	0.843	-1.172	0	0.221	0.56	0.852	0.729	0.015	0	5.12673e-09	TvsV4	Verdejo night-morning Up	Indole-3-acetic acid-amido synthetase GH3.8	Signaling.Hormone Signaling.Auxin Signaling.Auxin metabolism.Auxin inactivation by conjugation						chr03_06633708_06635996	AT2G14960
CHR5_JGVV20_440_T01	VIT_05s0020g04680	0.111	1.525	1.973	1.064	-0.899	0	1.816	3.088	3.735	3.514	0.227	0	1.56241e-08	TvsV4	Verdejo night-morning Up	Auxin-induced protein 22D	Signaling.Hormone Signaling.Auxin Signaling.Auxin-mediated Signaling pathway	Regulation overview.Regulation of gene expression.Regulation of transcription.Transcription factor.AUXIAA family transcription factor					chr05_06536583_06537443	AT5G43700
CHR7_JGVV141_15_T01	VIT_07s0141g00270	0.189	1.143	1.621	1.138	-0.293	0	0.66	1.512	2.044	2.371	0.358	0	9.09381e-09	TvsV4	Verdejo night-morning Up	Auxin-induced protein 22D	Signaling.Hormone Signaling.Auxin Signaling.Auxin-mediated Signaling pathway	Regulation overview.Regulation of gene expression.Regulation of transcription.Transcription factor.AUXIAA family transcription factor					chr07_00165533_00166671	AT5G43700
CHR3_JGVV38_320_T01	VIT_03s0038g01300	-0.772	-0.388	-0.148	-0.397	-0.574	0	0.466	0.992	0.973	1.078	0.168	0	5.55112e-16	TvsV4	Verdejo night-morning Up	Auxin-induced SAUR	Signaling.Hormone Signaling.Auxin Signaling.Auxin-mediated Signaling pathway	Signaling.Hormone Signaling.Auxin Signaling.Auxin responsive					chr03_00917424_00917748	AT4G34800
CHR3_JGVV38_69_T01	VIT_03s0038g04060	-0.295	-0.045	0.208	0.166	-0.512	0	0.518	1.03	1.006	1.085	0.078	0	0	TvsV4	Verdejo night-morning Up	Expansin EXPA20	Signaling.Hormone Signaling.Auxin Signaling.Auxin-mediated Signaling pathway	Cellular process.Cell growth and death.Cell growth					chr03_02934516_02935485	AT4G38210
CHR3_JGVV88_93_T01	VIT_03s0088g00190	-0.277	0.351	-0.061	-0.523	-0.387	0	0.151	1.256	1.523	1.837	0.314	0	9.32524e-11	TvsV4	Verdejo night-morning Up	Brassinosteroid insensitive 1-associated receptor kinase 1	Signaling.Hormone Signaling.Brassinosteroid Signaling.Brassinosteroid-mediated Signaling pathway						chr03_08220525_08221777
CHR17_PDVV0_290_T01	VIT_17s0000g07030	-0.55	-0.903	-0.629	0.182	-0.284	0	0.443	0.448	0.687	0.777	0.106	0	9.97199e-09	TvsV4	Verdejo night-morning Up	Cis-zeatin O-beta-D-glucosyltransferase	Signaling.Hormone Signaling.Cytokinin Signaling.Cytokinin metabolism.Cytokinin inactivation by glycosylation						chr17_07731744_07732588	AT3G02100
CHR7_GSVIVT00028495001_T01	VIT_07s0005g05040	-0.278	0.137	0.229	0.362	-0.062	0	0.372	0.65	1.122	1.492	0.495	0	8.6113e-10	TvsV4	Verdejo night-morning Up	ARR24 Type A	Signaling.Hormone Signaling.Cytokinin Signaling.Cytokinin-mediated Signaling pathway	Regulation overview.Regulation of gene expression.Regulation of transcription.Transcription factor.Orphans Response reg family transcription factor					chr07_08424354_08424874
CHR8_JGVV7_342_T01	VIT_08s0007g05390	-0.103	0.083	-0.146	-0.237	-0.831	0	1.046	1.35	1.225	1.023	-0.008	0	4.20019e-09	TvsV4	Verdejo night-morning Up	ARR3 typeA	Signaling.Hormone Signaling.Cytokinin Signaling.Cytokinin-mediated Signaling pathway	Regulation overview.Regulation of gene expression.Regulation of transcription.Transcription factor.Orphans Response reg family transcription factor					chr08_19337997_19340103	AT2G41310
CHR13_RANDOM_JGVV123_18_T01	VIT_13s0067g03480	-0.402	0.251	-0.002	0.03	-0.981	0	1.142	1.53	1.476	1.35	0.226	0	9.94706e-10	TvsV4	Verdejo night-morning Up	ARR8 typeA	Signaling.Hormone Signaling.Cytokinin Signaling.Cytokinin-mediated Signaling pathway	Regulation overview.Regulation of gene expression.Regulation of transcription.Transcription factor.Orphans Response reg family transcription factor					chr13_random_01946951_01947935	AT3G57040
CHR11_JGVV52_92_T01	VIT_11s0052g00840	-0.215	-1.087	-0.103	0.159	-1.54	0	-0.075	-0.17	0.113	0.154	-0.158	0	1.36691e-12	TvsV4	Verdejo night-morning Up	AP2-like AIL5 (AINTEGUMENTA-like 5)	Signaling.Hormone Signaling.Ethylene Signaling.Ethylene-mediated Signaling pathway	Regulation overview.Regulation of gene expression.Regulation of transcription.Transcription factor.AP2 family transcription factor.RAV subfamily transcription factor					chr11_18415752_18418607	AT5G57390
CHR2_JGVV25_126_T01	VIT_02s0025g01360	-0.646	0.255	0.168	-0.006	-0.701	0	1.718	1.622	1.803	1.135	1.395	0	1.75031e-11	TvsV4	Verdejo night-morning Up	Ethylene-responsive transcription factor related to APETALA2 4	Signaling.Hormone Signaling.Ethylene Signaling.Ethylene-mediated Signaling pathway	Regulation overview.Regulation of gene expression.Regulation of transcription.Transcription factor.AP2 family transcription factor					chr02_01274105_01275209	AT1G64380
CHR13_PDVV106_12_T01	VIT_13s0106g00160	-0.348	0.226	-0.214	-0.79	-0.553	0	-0.336	0.335	0.609	0.429	0.221	0	5.52727e-10	TvsV4	Verdejo night-morning Up	C2 domain-containing protein	Signaling.Signaling pathway.Protein kinase						chr13_09553667_09554054
CHR19_JGVV15_58_T01	VIT_19s0015g00620	0.003	0.101	0.009	-0.111	0.189	0	0.341	0.561	1.026	1.223	0.559	0	2.58427e-08	TvsV4	Verdejo night-morning Up	Lectin protein kinase	Signaling.Signaling pathway.Protein kinase						chr19_08704992_08707290	AT5G55830
CHR12_JGVV28_44_T01	VIT_12s0028g03580	0.363	0.592	0.486	0.517	-0.29	0	0.732	1.161	1.396	1.705	0.457	0	8.25164e-10	TvsV4	Verdejo night-morning Up	Lectin-receptor like protein kinase 3	Signaling.Signaling pathway.Protein kinase						chr12_04410385_04425087	AT4G04960
CHR17_JGVV0_145_T01	VIT_17s0000g08760	-0.088	-0.183	-0.21	-0.09	-0.101	0	0.248	0.486	0.874	0.802	-0.394	0	5.42068e-09	TvsV4	Verdejo night-morning Up	Receptor kinase TRKa	Signaling.Signaling pathway.Protein kinase						chr17_10163873_10167240	AT4G20140
CHR13_JGVV73_11_T01	VIT_13s0073g00600	-0.132	-0.18	-0.275	-0.379	-0.523	0	0.446	0.755	0.919	1.167	0.08	0	1.20603e-09	TvsV4	Verdejo night-morning Up	Receptor-like kinase 17	Signaling.Signaling pathway.Protein kinase						chr13_14534544_14540591	AT3G03770
CHR10_JGVV3_169_T01	VIT_10s0003g01860	-0.835	-0.108	0.341	0.586	-0.011	0	1.214	1.211	1.452	1.56	0.405	0	2.35721e-08	TvsV4	Verdejo night-morning Up	RKF1 (receptor-like kinase in flowers 1)	Signaling.Signaling pathway.Protein kinase						chr10_03313424_03323165	AT1G29750
CHR19_JGVV14_230_T01	VIT_19s0014g02620	0.135	0.619	0.53	0.364	0.054	0	0.138	0.994	1.329	1.435	0.273	0	1.37201e-12	TvsV4	Verdejo night-morning Up	S-receptor kinase	Signaling.Signaling pathway.Protein kinase						chr19_02699751_02702129	AT2G19130
CHR12_JGVV35_90_T01	VIT_12s0035g01230	0.217	0.867	0.623	0.156	-1.22	0	1.249	2.106	2.343	2.199	-0.112	0	1.38636e-11	TvsV4	Verdejo night-morning Up	MEK kinase	Signaling.Signaling pathway.Protein kinase.MAPK cascade						chr12_21019776_21020867	AT3G06030
CHR9_JGVV2_222_T01	VIT_09s0002g02460	-0.286	0.191	-0.316	0.284	-0.639	0	0.952	1.619	2.05	2.164	0.547	0	9.8562e-10	TvsV4	Verdejo night-morning Up	Phosphatase	Signaling.Signaling pathway.Protein phosphatase						chr09_02240351_02241489	AT1G17710
CHR10_JGVV92_14_T01	VIT_10s0092g00170	-0.477	-0.282	-0.178	0.308	-1.007	0	0.773	1.089	1.388	1.569	0.001	0	4.56119e-09	TvsV4	Verdejo night-morning Up	Subtilase	Transport overview.Channels and pores.├ƒ-Barrel porins.Autotransporter	Metabolism.Primary metabolism.Protein metabolism and modification.Proteolysis.Peptidase-mediated proteolysis.Subtilase-mediated proteolysis					chr10_11406889_11422896	AT4G20430
CHR18_JGVV1_21_T01	VIT_18s0001g00320	0.339	0.726	0.923	0.75	0.197	0	0.289	0.884	1.881	2.255	0.434	0	8.19418e-11	TvsV4	Verdejo night-morning Up	LYS/HIS transporter 7 LHT7	Transport overview.Electrochemical Potential-driven Transporters.Porters.Amino Acid/Auxin Permease	Transport overview.Macromolecule transport.Amino acid transport					chr18_01270401_01281582	AT1G47670
CHR17_JGVV0_34_T01	VIT_17s0000g10090	-0.199	0.082	0.18	0.053	-0.103	0	-0.027	0.456	1.208	1.515	0.792	0	0	TvsV4	Verdejo night-morning Up	Xanthine/uracil/vitamin C permease	Transport overview.Electrochemical Potential-driven Transporters.Porters.Major Facilitator Superfamily.Purine Transporter, AzgA	Transport overview.Macromolecule transport.Nucleotide transport					chr17_12257609_12259195	AT5G50300
CHR18_JGVV166_25_T01	VIT_18s0166g00310	0.054	0.199	0.17	-0.047	-0.139	0	-0.092	0.75	0.823	1.091	0.257	0	1.21819e-11	TvsV4	Verdejo night-morning Up	ABC transporter F member 4	Transport overview.Macromolecule transport.Multidrug transport.Multidrug ABC transport						chr18_14379717_14382427
CHR1_JGVV11_382_T01	VIT_01s0011g02730	0.212	0.083	-0.075	0.192	-0.163	0	1.099	1.135	1.082	1.347	0.251	0	1.33227e-15	TvsV4	Verdejo night-morning Up	ABC transporter G member 3	Transport overview.Macromolecule transport.Multidrug transport.Multidrug ABC transport						chr01_02429436_02433043	AT1G31770
CHR17_JGVV0_503_T01	VIT_17s0000g04740	-0.439	-0.094	0.003	0.001	-0.075	0	0.788	0.887	1.063	1.227	0.712	0	2.24376e-13	TvsV4	Verdejo night-morning Up	Transducin family protein / WD-40 repeat	Unclear						chr17_05129709_05136316	AT3G42660
CHR17_JGVV0_290_T01	VIT_17s0000g07090	-0.625	-0.726	-0.49	0.283	-0.109	0	0.398	0.373	0.592	0.618	0.091	0	5.32907e-15	TvsV4	Verdejo night-morning Up	UDP-glucoronosyl and UDP-glucosyl transferase	Unclear						chr17_07810865_07824399	AT3G02100
CHR19_JGVV14_272_T01	VIT_19s0014g03090	-0.721	0.57	0.933	0.851	-0.627	0	0.907	0.868	1.332	1.357	0.089	0	2.14223e-10	TvsV4	Verdejo night-morning Up	CBS domain-containing protein	Unknown						chr19_03265347_03267246	AT5G53750
CHR10_JGVV71_68_T01	VIT_10s0071g00430	-0.312	0.039	-0.103	0.175	-0.241	0	0.118	0.809	1.001	1.067	0.04	0	0	TvsV4	Verdejo night-morning Up	GRAM domain-containing protein / ABA-responsive	Unknown						chr10_16755948_16758066	AT5G08350
CHR3_JGVV38_42_T01	VIT_03s0038g04330	0.323	0.468	0.763	0.95	-0.084	0	0.896	1.66	1.811	1.498	0.285	0	2.10707e-07	TvsV4	Verdejo night-morning Up	Unknown	Unknown						chr03_03151777_03152410
CHR16_GSVIVT00024430001_T01	VIT_16s0039g02330	-0.104	0.281	0.128	0.182	0	0	0.592	0.769	1.184	0.978	0.116	0	2.73781e-12	TvsV4	Verdejo night-morning Up	Unknown	Unknown						chr16_02482168_02483049
CHR16_JGVV50_73_T01	VIT_16s0050g01990	-0.185	0.09	-0.016	0.034	0.064	0	1.027	0.876	0.691	0.779	-0.195	0	2.95398e-11	TvsV4	Verdejo night-morning Up	Unknown	Unknown						chr16_18965490_18966198
CHR2_JGVV12_122_T01	VIT_02s0012g01590	-0.46	0.129	0.303	-0.018	-0.193	0	0.756	0.978	1.024	0.827	0.57	0	3.18601e-12	TvsV4	Verdejo night-morning Up	Unknown protein	Unknown						chr02_07864692_07865787	AT4G17940
CHR5_JGVV20_233_T01	VIT_05s0020g02500	-0.565	0.005	0.3	1.011	-0.322	0	0.442	0.81	0.958	1.151	0.414	0	1.33227e-15	TvsV4	Verdejo night-morning Up	Unknown protein	Unknown						chr05_04177199_04179935	AT5G18980
CHR6_JGVV4_158_T01	VIT_06s0004g06820	-0.874	-0.762	-0.749	-0.014	-0.416	0	0.456	0.761	0.868	1.141	0.005	0	2.20637e-10	TvsV4	Verdejo night-morning Up	Unknown protein	Unknown						chr06_07524259_07527500	AT5G58600
CHR12_JGVV59_2_T01	VIT_12s0059g00030	0.013	0.302	0.344	0.276	-0.52	0	1.239	1.721	1.805	1.814	-0.175	0	2.05162e-08	TvsV4	Verdejo night-morning Up	Unknown protein	Unknown						chr12_04942930_04944538	AT5G59350
CHR13_JGVV19_345_T01	VIT_13s0019g01510	-0.141	0.214	0.027	0.123	0.029	0	0.405	0.649	1.098	1.213	0.039	0	0	TvsV4	Verdejo night-morning Up	Unknown protein	Unknown						chr13_03051355_03054054	AT2G39690
CHR14_JGVV68_177_T01	VIT_14s0068g01860	-0.632	-0.59	-0.358	-0.219	-0.685	0	1.265	1.568	1.53	1.699	0.042	0	2.62457e-13	TvsV4	Verdejo night-morning Up	Unknown protein	Unknown						chr14_25557491_25558035	AT3G27030
CHR8_JGVV7_242_T01	VIT_08s0007g06470	-0.058	0.173	0.134	-0.01	-0.597	0	0.823	1.104	1.106	1.153	0.513	0	0	TvsV4	Verdejo night-morning Up	VQ motif-containing protein	Unknown						chr08_20225264_20225936
