# Supplementary material for: Circadian oscillatory transcriptional programs in grapevine ripening fruits
Source: BMC Plant Biol. 2014 Mar 25;14:78. doi: 10.1186/1471-2229-14-78 (PMC3986946; doi:10.1186/1471-2229-14-78)
Supplement: Additional file 12 — Functional enrichment analysis in clusters of transcripts differentially oscillating in expression between Tempranillo and Verdejo experiments table. [file 1471-2229-14-78-S12.xlsx]

## Sheet: FastiGOTvsV
Additional file 12 – Functional enrichment analysis in clusters of transcripts differentially oscillating in expression between Tempranillo and Verdejo pericarp. Functional categories* significanly over-represented (0.05 Benjamini-Hochber adjusted p-value in a Fisher's exact test) within each expression profile of DEG between both experiments.
Functional category	Category level	p-value	Category size in array	Cluster positive transcripts	Cluster negative transcripts	Cluster %	Array %	Cluster positive IDs
Cluster TvsV1. Tempranillo day up (57 transcripts)
No significant enrichement
Cluster TvsV2. Tempranillo night-morning up (29 transcripts)
No significant enrichement
Cluster TvsV3. Verdejo night-morning down (126 transcripts)
Metabolism.Primary metabolism.Protein metabolism and modification.Protein folding	4	9.11095e-05	494	10	64	13.51	1.62	VIT_01s0010g02290,VIT_02s0154g00490,VIT_03s0038g02110,VIT_04s0008g01570,VIT_13s0019g02740,VIT_13s0019g02770,VIT_13s0019g02820,VIT_13s0019g02840,VIT_13s0019g03160,VIT_19s0085g01050
Metabolism.Primary metabolism.Protein metabolism and modification.Protein processing in endoplasmic reticulum	4	2.28877e-05	219	8	66	10.81	0.71	VIT_04s0008g01570,VIT_13s0019g02740,VIT_13s0019g02770,VIT_13s0019g02820,VIT_13s0019g02840,VIT_13s0019g03090,VIT_13s0019g03160,VIT_19s0085g01050
Metabolism.Primary metabolism.Protein metabolism and modification.Protein folding.Chaperone-mediated protein folding	5	1.82274e-06	302	10	64	13.51	0.98	VIT_01s0010g02290,VIT_02s0154g00490,VIT_03s0038g02110,VIT_04s0008g01570,VIT_13s0019g02740,VIT_13s0019g02770,VIT_13s0019g02820,VIT_13s0019g02840,VIT_13s0019g03160,VIT_19s0085g01050
Metabolism.Primary metabolism.Protein metabolism and modification.Protein folding.Chaperone-mediated protein folding.HSP-mediated protein folding	6	3.97375e-07	240	10	64	13.51	0.77	VIT_01s0010g02290,VIT_02s0154g00490,VIT_03s0038g02110,VIT_04s0008g01570,VIT_13s0019g02740,VIT_13s0019g02770,VIT_13s0019g02820,VIT_13s0019g02840,VIT_13s0019g03160,VIT_19s0085g01050
Cluster TvsV4. Verdejo night-morning up (74 transcripts)
Regulation overview.Regulation of gene expression.Regulation of transcription.Transcription factor.Response regulator family transcription factor	5	0.0246096	14	3	123	2.38	0.04	VIT_07s0005g05040,VIT_08s0007g05390,VIT_13s0067g03480
*Functional classification from Grimplet et al., BMC Res Notes 2012
