# Supplementary material for: Circadian oscillatory transcriptional programs in grapevine ripening fruits
Source: BMC Plant Biol. 2014 Mar 25;14:78. doi: 10.1186/1471-2229-14-78 (PMC3986946; doi:10.1186/1471-2229-14-78)
Supplement: Additional file 13 — Irradiation intensity inside the Tempranillo greenhouse. [file 1471-2229-14-78-S13.xlsx]

## Sheet: Irradiation
Additional file 13. Irradiation intensity in Tempranillo greenhouse
TIME	11:00:00	10:00:00	11:00:00	12:00:00
DATE	2011-01-25	2011-03-17	2011-04-15	2011-05-13
	Lux	Lux	Lux	Lux
EXTERNAL	43700	81400	102200	112700
Sensor 1	21400	42400	63100	61400
Sensor 2	25600	44600	58600	67800
Sensor 3	24800	42600	55100	76900
Sensor 4	17700	59000	61500	61000
Sensor 5	11900	57900	62200	56800
Sensor 6	24600	58900	52800	59600
Mean	21000	50900	58883.3	63916.7
% reduction	0.519451	0.374693	0.423842	0.43286	0.437711
					Mean irradiation intensit reduction
	Greenhouse chamber scheme
	Sensor 3	Sensor 4
	Sensor 2	Sensor 5
	Sensor 1	Sensor 6
	EXTERNAL
